# Supplementary material for: Multi-omics integration of transcriptome, miRNA, and metabolome uncovers molecular mechanisms of male flower development in cucumber line B10 (Cucumis sativus L.)
Source: Sci Rep. 2025 Nov 29;15:45734. doi: 10.1038/s41598-025-28485-6 (PMC12753748; doi:10.1038/s41598-025-28485-6)
Supplement: Supplementary file 1 — Supplementary Material 1 [file 41598_2025_28485_MOESM1_ESM.zip]

Archive with 42 entries (41 files):
- Supplements_B10/
- __MACOSX/._Supplements_B10
- Supplements_B10/S5.GO_enrichment_leaves.png
- __MACOSX/Supplements_B10/._S5.GO_enrichment_leaves.png
- Supplements_B10/S13.Cleaveland_results.xlsx
- __MACOSX/Supplements_B10/._S13.Cleaveland_results.xlsx
- Supplements_B10/.DS_Store
- __MACOSX/Supplements_B10/._.DS_Store
- Supplements_B10/S9.Summary_miRDeep2.xlsx
- __MACOSX/Supplements_B10/._S9.Summary_miRDeep2.xlsx
- Supplements_B10/S3.DEGs_results.xlsx
- __MACOSX/Supplements_B10/._S3.DEGs_results.xlsx
- Supplements_B10/S4.Chromosomal distribution of DEGs.docx
- __MACOSX/Supplements_B10/._S4.Chromosomal distribution of DEGs.docx
- Supplements_B10/S16.Metabolites_results.xlsx
- __MACOSX/Supplements_B10/._S16.Metabolites_results.xlsx
- Supplements_B10/S14.Selected_Target_plots.docx
- __MACOSX/Supplements_B10/._S14.Selected_Target_plots.docx
- Supplements_B10/S19.GO_term-transcript-miRNA.xlsx
- __MACOSX/Supplements_B10/._S19.GO_term-transcript-miRNA.xlsx
- Supplements_B10/S1.Primer_sequences.xlsx
- __MACOSX/Supplements_B10/._S1.Primer_sequences.xlsx
- Supplements_B10/S18.miRNA_families.docx
- __MACOSX/Supplements_B10/._S18.miRNA_families.docx
- Supplements_B10/S15.miRNA-DEGs_network.html
- __MACOSX/Supplements_B10/._S15.miRNA-DEGs_network.html
- Supplements_B10/S7.KEGG_enrichment_dev_stages.png
- __MACOSX/Supplements_B10/._S7.KEGG_enrichment_dev_stages.png
- Supplements_B10/S8.KEGG_enrichment_leaves.png
- __MACOSX/Supplements_B10/._S8.KEGG_enrichment_leaves.png
- Supplements_B10/S2.Sequencing_stats.xlsx
- __MACOSX/Supplements_B10/._S2.Sequencing_stats.xlsx
- Supplements_B10/S6.Enrichment_results.xlsx
- __MACOSX/Supplements_B10/._S6.Enrichment_results.xlsx
- Supplements_B10/S12.GO_targets_enrichment_leaves.png
- __MACOSX/Supplements_B10/._S12.GO_targets_enrichment_leaves.png
- Supplements_B10/S17.Metabolite_boxplots.docx
- __MACOSX/Supplements_B10/._S17.Metabolite_boxplots.docx
- Supplements_B10/S11.GO_targets_enrichment_dev_stages.png
- __MACOSX/Supplements_B10/._S11.GO_targets_enrichment_dev_stages.png
- Supplements_B10/S10.Summary_Shortstack.xlsx
- __MACOSX/Supplements_B10/._S10.Summary_Shortstack.xlsx
