# Supplementary material for: Multi-omics integration of transcriptome, miRNA, and metabolome uncovers molecular mechanisms of male flower development in cucumber line B10 (Cucumis sativus L.)
Source: Sci Rep. 2025 Nov 29;15:45734. doi: 10.1038/s41598-025-28485-6 (PMC12753748; doi:10.1038/s41598-025-28485-6)
Supplement: Supplementary file 1 — Supplementary Material 1 [file 41598_2025_28485_MOESM1_ESM.zip › Supplements_B10/S13.Cleaveland_results.xlsx]

## Sheet: SRR7620953.fasta
# CleaveLand4 4.5
# Degradome File: SRR7620953.fasta
# P-value cutoff: 0.05
# Category cutoff: 4
SiteID	Query	Transcript	TStart	TStop	TSlice	MFEperfect	MFEsite	MFEratio	AllenScore	Paired	Unpaired	Structure	Sequence	DegradomeCategory	DegradomePval
Cucsat.PASA.G1000.T1:2196	cme-miR156a	Cucsat.PASA.G1000.T1	2186	2205	2196	-42.70	-34.70	0.812646370023419	1	1-13,2205-2193;15-20,2191-2186	14-14,2192-2192[SIL]	((((((.(((((((((((((&))))))))))))).))))))	GUGCUCUCUCUCUUCUGUCA&UGACAGAAGAGAGUGAGCAC	0	0.000806253059027151
Cucsat.PASA.G11002.T1:769	cme-miR169m	Cucsat.PASA.G11002.T1	757	778	769	-44.30	-39.00	0.880361173814898	4	1-16,778-763;18-20,761-759	17-17,762-762[SIL];21-22,758-757[UP3]	..(((.((((((((((((((((&)))))))))))))))).)))..	GAGCAAGUGCCCUGCUUCUCCA&UAGCCAAAAAUGACUUGCCUGC	4	0.013219220415307
Cucsat.PASA.G11002.T3:822	cme-miR477a	Cucsat.PASA.G11002.T3	811	831	822	-45.30	-39.50	0.8719646799117	1.5	1-16,831-816;18-21,814-811	17-17,815-815[SIL]	((((.((((((((((((((((&)))))))))))))))).))))	AGCAAGUGCCCUGCUUCUCCA&ACCUCCCUCAAAGGCUUCCAA	4	0.0197631551049957
Cucsat.PASA.G11002.T4:1952	cme-miR477a	Cucsat.PASA.G11002.T4	1941	1961	1952	-45.30	-39.50	0.8719646799117	1.5	1-16,1961-1946;18-21,1944-1941	17-17,1945-1945[SIL]	((((.((((((((((((((((&)))))))))))))))).))))	AGCAAGUGCCCUGCUUCUCCA&ACCUCCCUCAAAGGCUUCCAA	0	0.000115218826919672
Cucsat.PASA.G11118.T1:2844	cme-miR156a	Cucsat.PASA.G11118.T1	2834	2853	2844	-42.70	-34.40	0.805620608899297	1	1-13,2853-2841;15-20,2839-2834	14-14,2840-2840[SIL]	((((((.(((((((((((((&))))))))))))).))))))	GUGCUCUCUCUCUUCUGUCA&UGACAGAAGAGAGUGAGCAC	0	0.00241680956919588
Cucsat.PASA.G11118.T2:1352	cme-miR156a	Cucsat.PASA.G11118.T2	1342	1361	1352	-42.70	-34.40	0.805620608899297	1	1-13,1361-1349;15-20,1347-1342	14-14,1348-1348[SIL]	((((((.(((((((((((((&))))))))))))).))))))	GUGCUCUCUCUCUUCUGUCA&UGACAGAAGAGAGUGAGCAC	0	0.00230185595941945
Cucsat.PASA.G11118.T4:2272	cme-miR156a	Cucsat.PASA.G11118.T4	2262	2281	2272	-42.70	-34.40	0.805620608899297	1	1-13,2281-2269;15-20,2267-2262	14-14,2268-2268[SIL]	((((((.(((((((((((((&))))))))))))).))))))	GUGCUCUCUCUCUUCUGUCA&UGACAGAAGAGAGUGAGCAC	1	0.00223583004401018
Cucsat.PASA.G11118.T7:1438	cme-miR156a	Cucsat.PASA.G11118.T7	1428	1447	1438	-42.70	-34.40	0.805620608899297	1	1-13,1447-1435;15-20,1433-1428	14-14,1434-1434[SIL]	((((((.(((((((((((((&))))))))))))).))))))	GUGCUCUCUCUCUUCUGUCA&UGACAGAAGAGAGUGAGCAC	0	0.00161185607405911
Cucsat.PASA.G11118.T9:2160	cme-miR160a	Cucsat.PASA.G11118.T9	2149	2169	2160	-45.40	-34.40	0.757709251101322	3	1-13,2169-2157;15-20,2155-2150	14-14,2156-2156[SIL];21-21,2149-2149[UP3]	.((((((.(((((((((((((&))))))))))))).)))))).	UGUGCUCUCUCUCUUCUGUCA&UGCCUGGCUCCCUGUAUGCCA	0	0.00276159093570838
Cucsat.PASA.G114.T2:1634	cme-miR399f	Cucsat.PASA.G114.T2	1625	1643	1634	-35.70	-27.50	0.7703081232493	3.5	1-9,1643-1635;11-18,1633-1626	10-10,1634-1634[SIL];19-19,1625-1625[UP3]	.((((((((.(((((((((&))))))))).)))))))).	GGAUAUUGGCGCGGCUCAA&UGCCAAAGGAGAAUUGCAC	2	0.00758508050735052
Cucsat.PASA.G12273.T1:615	cme-miR171i	Cucsat.PASA.G12273.T1	604	624	615	-35.70	-26.20	0.733893557422969	7.5	3-15,622-610;18-20,607-605	1-2,624-623[UP5];16-17,609-608[SIL];21-21,604-604[UP3]	.(((..(((((((((((((..&..)))))))))))))..))).	CAGGAAGAACAGACAACGAUA&UUGAGCCGUUCCAAUAUCACA	0	0.0210911157884703
Cucsat.PASA.G12598.T2:2003	cme-miR169c	Cucsat.PASA.G12598.T2	1992	2012	2003	-37.70	-31.30	0.830238726790451	4	2-19,2011-1994	1-1,2012-2012[UP5];20-21,1993-1992[UP3]	..((((((((((((((((((.&.))))))))))))))))))..	AUGGCAAGUCAUUUUUGGCUC&UAGCCAAAGAUGACUUGCCUG	0	0.00057596139611249
Cucsat.PASA.G12598.T4:1259	cme-miR169s	Cucsat.PASA.G12598.T4	1248	1268	1259	-38.30	-34.90	0.911227154046997	3	2-20,1267-1249	1-1,1268-1268[UP5];21-21,1248-1248[UP3]	.(((((((((((((((((((.&.))))))))))))))))))).	UGGCAAGUCAUUUUUGGCUCU&UGAGCCAAAGAUGACUUGCCU	0	0.000230424378461325
Cucsat.PASA.G12598.T7:2229	cme-miR169d	Cucsat.PASA.G12598.T7	2218	2238	2229	-37.70	-31.30	0.830238726790451	4	2-19,2237-2220	1-1,2238-2238[UP5];20-21,2219-2218[UP3]	..((((((((((((((((((.&.))))))))))))))))))..	AUGGCAAGUCAUUUUUGGCUC&UAGCCAAAGAUGACUUGCCUG	0	0.00057596139611249
Cucsat.PASA.G12720.T1:935	cme-miR169m	Cucsat.PASA.G12720.T1	923	944	935	-44.30	-38.60	0.871331828442438	3.5	1-12,944-933;14-21,931-924	13-13,932-932[SIL];22-22,923-923[UP3]	.((((((((.((((((((((((&)))))))))))).)))))))).	UUGCACGUGACCUGCUUCUCCA&UAGCCAAAAAUGACUUGCCUGC	4	0.0262636930422255
Cucsat.PASA.G12720.T2:1534	cme-miR169m	Cucsat.PASA.G12720.T2	1522	1543	1534	-44.30	-38.60	0.871331828442438	3.5	1-12,1543-1532;14-21,1530-1523	13-13,1531-1531[SIL];22-22,1522-1522[UP3]	.((((((((.((((((((((((&)))))))))))).)))))))).	UUGCACGUGACCUGCUUCUCCA&UAGCCAAAAAUGACUUGCCUGC	0	0.000345616656154402
Cucsat.PASA.G12720.T3:932	cme-miR390b	Cucsat.PASA.G12720.T3	921	941	932	-44.30	-37.50	0.846501128668172	2	1-12,941-930;14-20,928-922	13-13,929-929[SIL];21-21,921-921[UP3]	.(((((((.((((((((((((&)))))))))))).))))))).	UGCACGUGACCUGCUUCUCCA&AAGCUCAGGAGGGAUAGCGCC	4	0.0327211220168679
Cucsat.PASA.G12720.T4:563	cme-miR164c	Cucsat.PASA.G12720.T4	552	572	563	-44.30	-38.60	0.871331828442438	1	1-12,572-561;14-21,559-552	13-13,560-560[SIL]	((((((((.((((((((((((&)))))))))))).))))))))	UGCACGUGACCUGCUUCUCCA&UGGAGAAGCAGGGCACGUGCA	1	0.000559426773422023
Cucsat.PASA.G12720.T5:559	cme-miR477a	Cucsat.PASA.G12720.T5	548	568	559	-45.30	-31.40	0.693156732891832	3.5	1-12,568-557;14-16,555-553;18-20,551-549	13-13,556-556[SIL];17-17,552-552[SIL];21-21,548-548[UP3]	.(((.(((.((((((((((((&)))))))))))).))).))).	UGCACGUGACCUGCUUCUCCA&ACCUCCCUCAAAGGCUUCCAA	0	0.0262659699973287
Cucsat.PASA.G12720.T6:405	cme-miR390b	Cucsat.PASA.G12720.T6	394	414	405	-44.30	-37.50	0.846501128668172	2	1-12,414-403;14-20,401-395	13-13,402-402[SIL];21-21,394-394[UP3]	.(((((((.((((((((((((&)))))))))))).))))))).	UGCACGUGACCUGCUUCUCCA&AAGCUCAGGAGGGAUAGCGCC	1	0.000978791465018114
Cucsat.PASA.G13006.T3:1154	cme-miR169j	Cucsat.PASA.G13006.T3	1142	1163	1154	-38.70	-35.40	0.914728682170542	5	2-19,1162-1145	1-1,1163-1163[UP5];20-22,1144-1142[UP3]	...((((((((((((((((((.&.))))))))))))))))))...	CCUGGGAUGAAGCCUGGUCCGG&UAGCCAAAAAUGACUUGCCUGC	0	0.00126667720264395
Cucsat.PASA.G13006.T7:481	cme-miR169j	Cucsat.PASA.G13006.T7	467	490	481	-38.70	-26.10	0.674418604651163	12.5	2-12,489-479;13-16,476-473	1-1,490-490[UP5];x-x,478-477[BULt];17-22,472-467[UP3]	......((((..(((((((((((.&.)))))))))))--))))......	UCUGUUGUGAGCAGCCUGGUCCGG&UAGCCAAAAAUG--ACUUGCCUGC	0	0.0477910877983065
Cucsat.PASA.G13142.T9:995	cme-miR162	Cucsat.PASA.G13142.T9	980	1004	995	-40.70	-28.80	0.707616707616708	9	1-7,1004-998;9-17,996-988;18-21,983-980	8-8,997-997[SIL];x-x,987-984[BULt]	((((....(((((((((.(((((((&))))))).)))))))))----))))	GGGCUUCGGGGUCAUCCGUGGUUCA&UCGAUAAACCUCUGCAU----CCAG	0	0.010430735926626
Cucsat.PASA.G13161.T3:1415	cme-miR156a	Cucsat.PASA.G13161.T3	1405	1424	1415	-42.70	-34.60	0.810304449648712	1	1-13,1424-1412;15-20,1410-1405	14-14,1411-1411[SIL]	((((((.(((((((((((((&))))))))))))).))))))	GUGCUCUCUCUCUUCUGUCA&UGACAGAAGAGAGUGAGCAC	2	0.0138620132087809
Cucsat.PASA.G13338.T1:592	cme-miR171i	Cucsat.PASA.G13338.T1	582	601	592	-35.70	-31.00	0.868347338935574	4.5	1-16,601-586;18-21,585-582	17-17,x-x[BULq]	((((-((((((((((((((((&)))))))))))))))).))))	AGGG-CGAACAGAUAACGAGA&UUGAGCCGUUCCAAUAUCACA	1	0.00293350123457281
Cucsat.PASA.G14097.T10:676	cme-miR156a	Cucsat.PASA.G14097.T10	666	685	676	-42.70	-36.50	0.85480093676815	4	3-13,683-673;15-20,671-666	1-2,685-684[UP5];14-14,672-672[SIL]	((((((.(((((((((((..&..))))))))))).))))))	UCCCGAGCUGCACCAAGCAA&UGACAGAAGAGAGUGAGCAC	0	0.000230424378461325
Cucsat.PASA.G14097.T12:784	cme-miR156a	Cucsat.PASA.G14097.T12	774	793	784	-42.70	-36.50	0.85480093676815	4	3-13,791-781;15-20,779-774	1-2,793-792[UP5];14-14,780-780[SIL]	((((((.(((((((((((..&..))))))))))).))))))	UCCCGAGCUGCACCAAGCAA&UGACAGAAGAGAGUGAGCAC	0	0.000345616656154402
Cucsat.PASA.G14097.T14:784	cme-miR156a	Cucsat.PASA.G14097.T14	774	793	784	-42.70	-36.50	0.85480093676815	4	3-13,791-781;15-20,779-774	1-2,793-792[UP5];14-14,780-780[SIL]	((((((.(((((((((((..&..))))))))))).))))))	UCCCGAGCUGCACCAAGCAA&UGACAGAAGAGAGUGAGCAC	0	0.000460795661528457
Cucsat.PASA.G14097.T1:784	cme-miR168	Cucsat.PASA.G14097.T1	774	793	784	-42.70	-36.50	0.85480093676815	4	3-13,791-781;15-20,779-774	1-2,793-792[UP5];14-14,780-780[SIL]	((((((.(((((((((((..&..))))))))))).))))))	UCCCGAGCUGCACCAAGCAA&UCGCUUGGUGCAGGUCGGGA	0	0.00057596139611249
Cucsat.PASA.G14097.T3:784	cme-miR168	Cucsat.PASA.G14097.T3	774	793	784	-42.70	-36.50	0.85480093676815	4	3-13,791-781;15-20,779-774	1-2,793-792[UP5];14-14,780-780[SIL]	((((((.(((((((((((..&..))))))))))).))))))	UCCCGAGCUGCACCAAGCAA&UCGCUUGGUGCAGGUCGGGA	0	0.000345616656154402
Cucsat.PASA.G14097.T4:784	cme-miR168	Cucsat.PASA.G14097.T4	774	793	784	-42.70	-36.50	0.85480093676815	4	3-13,791-781;15-20,779-774	1-2,793-792[UP5];14-14,780-780[SIL]	((((((.(((((((((((..&..))))))))))).))))))	UCCCGAGCUGCACCAAGCAA&UCGCUUGGUGCAGGUCGGGA	0	0.000460795661528457
Cucsat.PASA.G14097.T6:1264	cme-miR156a	Cucsat.PASA.G14097.T6	1254	1273	1264	-42.70	-36.50	0.85480093676815	4	3-13,1271-1261;15-20,1259-1254	1-2,1273-1272[UP5];14-14,1260-1260[SIL]	((((((.(((((((((((..&..))))))))))).))))))	UCCCGAGCUGCACCAAGCAA&UGACAGAAGAGAGUGAGCAC	0	0.000691113861435833
Cucsat.PASA.G14097.T7:757	cme-miR156a	Cucsat.PASA.G14097.T7	747	766	757	-42.70	-36.50	0.85480093676815	4	3-13,764-754;15-20,752-747	1-2,766-765[UP5];14-14,753-753[SIL]	((((((.(((((((((((..&..))))))))))).))))))	UCCCGAGCUGCACCAAGCAA&UGACAGAAGAGAGUGAGCAC	0	0.00057596139611249
Cucsat.PASA.G14273.T1:1721	cme-miR160a	Cucsat.PASA.G14273.T1	1710	1730	1721	-45.40	-34.40	0.757709251101322	3	1-13,1730-1718;15-20,1716-1711	14-14,1717-1717[SIL];21-21,1710-1710[UP3]	.((((((.(((((((((((((&))))))))))))).)))))).	UGUGCUCUCUCUCUUCUGUCA&UGCCUGGCUCCCUGUAUGCCA	1	0.00377006275000336
Cucsat.PASA.G14273.T2:1222	cme-miR156a	Cucsat.PASA.G14273.T2	1212	1231	1222	-42.70	-34.40	0.805620608899297	1	1-13,1231-1219;15-20,1217-1212	14-14,1218-1218[SIL]	((((((.(((((((((((((&))))))))))))).))))))	GUGCUCUCUCUCUUCUGUCA&UGACAGAAGAGAGUGAGCAC	1	0.00377006275000336
Cucsat.PASA.G14273.T3:1379	cme-miR156a	Cucsat.PASA.G14273.T3	1369	1388	1379	-42.70	-34.40	0.805620608899297	1	1-13,1388-1376;15-20,1374-1369	14-14,1375-1375[SIL]	((((((.(((((((((((((&))))))))))))).))))))	GUGCUCUCUCUCUUCUGUCA&UGACAGAAGAGAGUGAGCAC	0	0.00299137897629476
Cucsat.PASA.G14526.T1:1036	cme-miR164d	Cucsat.PASA.G14526.T1	1024	1045	1036	-44.30	-39.00	0.880361173814898	2.5	1-18,1045-1028;19-20,1026-1025	x-x,1027-1027[BULt];21-21,1024-1024[UP3]	.((.((((((((((((((((((&))))))))))))))))))-)).	AGUAACGUGCCCUGCUUCUCCA&UGGAGAAGCAGGGCACGU-GCA	0	0.00057596139611249
Cucsat.PASA.G14526.T2:1136	cme-miR164c	Cucsat.PASA.G14526.T2	1124	1145	1136	-44.30	-39.00	0.880361173814898	2.5	1-18,1145-1128;19-20,1126-1125	x-x,1127-1127[BULt];21-21,1124-1124[UP3]	.((.((((((((((((((((((&))))))))))))))))))-)).	AGUAACGUGCCCUGCUUCUCCA&UGGAGAAGCAGGGCACGU-GCA	4	0.013219220415307
Cucsat.PASA.G14562.T10:642	cme-miR160a	Cucsat.PASA.G14562.T10	631	651	642	-45.40	-34.40	0.757709251101322	3	1-13,651-639;15-20,637-632	14-14,638-638[SIL];21-21,631-631[UP3]	.((((((.(((((((((((((&))))))))))))).)))))).	UGUGCUCUCUCUCUUCUGUCA&UGCCUGGCUCCCUGUAUGCCA	0	0.0021868891032969
Cucsat.PASA.G14562.T4:1648	cme-miR160a	Cucsat.PASA.G14562.T4	1637	1657	1648	-45.40	-34.40	0.757709251101322	3	1-13,1657-1645;15-20,1643-1638	14-14,1644-1644[SIL];21-21,1637-1637[UP3]	.((((((.(((((((((((((&))))))))))))).)))))).	UGUGCUCUCUCUCUUCUGUCA&UGCCUGGCUCCCUGUAUGCCA	0	0.00299137897629476
Cucsat.PASA.G14642.T1:1116	cme-miR164a	Cucsat.PASA.G14642.T1	1105	1125	1116	-44.30	-40.60	0.916478555304741	2	1-19,1125-1107	20-21,1106-1105[UP3]	..(((((((((((((((((((&)))))))))))))))))))..	CUCACGUGCCCUGCUUCUCCA&UGGAGAAGCAGGGCACGUGCU	0	0.00057596139611249
Cucsat.PASA.G14642.T2:1200	cme-miR164a	Cucsat.PASA.G14642.T2	1189	1209	1200	-44.30	-40.60	0.916478555304741	2	1-19,1209-1191	20-21,1190-1189[UP3]	..(((((((((((((((((((&)))))))))))))))))))..	CUCACGUGCCCUGCUUCUCCA&UGGAGAAGCAGGGCACGUGCU	0	0.000460795661528457
Cucsat.PASA.G14642.T3:517	cme-miR164c	Cucsat.PASA.G14642.T3	506	526	517	-44.30	-40.60	0.916478555304741	2	1-19,526-508	20-21,507-506[UP3]	..(((((((((((((((((((&)))))))))))))))))))..	CUCACGUGCCCUGCUUCUCCA&UGGAGAAGCAGGGCACGUGCA	0	0.000115218826919672
Cucsat.PASA.G14894.T1:852	cme-miR156a	Cucsat.PASA.G14894.T1	842	861	852	-42.70	-31.80	0.744730679156909	2	1-13,861-849;15-19,847-843	14-14,848-848[SIL];20-20,842-842[UP3]	.(((((.(((((((((((((&))))))))))))).))))).	UUGCUCUCUCUCUUCUGUCA&UGACAGAAGAGAGUGAGCAC	2	0.0458677211701635
Cucsat.PASA.G1621.T1:2616	cme-miR160a	Cucsat.PASA.G1621.T1	2605	2625	2616	-45.40	-46.70	1	0.5	1-21,2625-2605	NA	(((((((((((((((((((((&)))))))))))))))))))))	UGGCAUGCAGGGAGCCAGGCA&UGCCUGGCUCCCUGUAUGCCA	0	0.00115159106069529
Cucsat.PASA.G1621.T3:2315	cme-miR160a	Cucsat.PASA.G1621.T3	2304	2324	2315	-45.40	-46.70	1	0.5	1-21,2324-2304	NA	(((((((((((((((((((((&)))))))))))))))))))))	UGGCAUGCAGGGAGCCAGGCA&UGCCUGGCUCCCUGUAUGCCA	0	0.00138175008450214
Cucsat.PASA.G1621.T5:1975	cme-miR160a	Cucsat.PASA.G1621.T5	1964	1984	1975	-45.40	-46.70	1	0.5	1-21,1984-1964	NA	(((((((((((((((((((((&)))))))))))))))))))))	UGGCAUGCAGGGAGCCAGGCA&UGCCUGGCUCCCUGUAUGCCA	0	0.00057596139611249
Cucsat.PASA.G17276.T1:2191	cme-miR160a	Cucsat.PASA.G17276.T1	2180	2200	2191	-45.40	-45.90	1	1	1-20,2200-2181	21-21,2180-2180[UP3]	.((((((((((((((((((((&)))))))))))))))))))).	AGGCAUACAGGGAGCCAGGCA&UGCCUGGCUCCCUGUAUGCCA	0	0.00126667720264395
Cucsat.PASA.G17276.T3:2167	cme-miR160a	Cucsat.PASA.G17276.T3	2156	2176	2167	-45.40	-45.90	1	1	1-20,2176-2157	21-21,2156-2156[UP3]	.((((((((((((((((((((&)))))))))))))))))))).	AGGCAUACAGGGAGCCAGGCA&UGCCUGGCUCCCUGUAUGCCA	0	0.000691113861435833
Cucsat.PASA.G17276.T5:2433	cme-miR160a	Cucsat.PASA.G17276.T5	2422	2442	2433	-45.40	-45.90	1	1	1-20,2442-2423	21-21,2422-2422[UP3]	.((((((((((((((((((((&)))))))))))))))))))).	AGGCAUACAGGGAGCCAGGCA&UGCCUGGCUCCCUGUAUGCCA	0	0.000460795661528457
Cucsat.PASA.G17928.T14:576	cme-miR169j	Cucsat.PASA.G17928.T14	564	585	576	-38.70	-32.60	0.842377260981912	5.5	1-20,585-566	21-22,565-564[UP3]	..((((((((((((((((((((&))))))))))))))))))))..	AAGGGGGUGAAGCCUGGUUUGG&UAGCCAAAAAUGACUUGCCUGC	0	0.00241680956919588
Cucsat.PASA.G17954.T1:2410	cme-miR169q	Cucsat.PASA.G17954.T1	2399	2419	2410	-45.40	-45.90	1	2	1-20,2419-2400	21-21,2399-2399[UP3]	.((((((((((((((((((((&)))))))))))))))))))).	AGGCAUACAGGGAGCCAGGCA&UGAGCCAAAGAUGACUUGCCU	0	0.000691113861435833
Cucsat.PASA.G17954.T2:1882	cme-miR160a	Cucsat.PASA.G17954.T2	1871	1891	1882	-45.40	-45.90	1	1	1-20,1891-1872	21-21,1871-1871[UP3]	.((((((((((((((((((((&)))))))))))))))))))).	AGGCAUACAGGGAGCCAGGCA&UGCCUGGCUCCCUGUAUGCCA	0	0.000230424378461325
Cucsat.PASA.G17954.T3:1882	cme-miR160a	Cucsat.PASA.G17954.T3	1871	1891	1882	-45.40	-45.90	1	1	1-20,1891-1872	21-21,1871-1871[UP3]	.((((((((((((((((((((&)))))))))))))))))))).	AGGCAUACAGGGAGCCAGGCA&UGCCUGGCUCCCUGUAUGCCA	0	0.000115218826919672
Cucsat.PASA.G17954.T4:2017	cme-miR169q	Cucsat.PASA.G17954.T4	2006	2026	2017	-45.40	-45.90	1	2	1-20,2026-2007	21-21,2006-2006[UP3]	.((((((((((((((((((((&)))))))))))))))))))).	AGGCAUACAGGGAGCCAGGCA&UGAGCCAAAGAUGACUUGCCU	0	0.000115218826919672
Cucsat.PASA.G17954.T5:1882	cme-miR169q	Cucsat.PASA.G17954.T5	1871	1891	1882	-45.40	-45.90	1	2	1-20,1891-1872	21-21,1871-1871[UP3]	.((((((((((((((((((((&)))))))))))))))))))).	AGGCAUACAGGGAGCCAGGCA&UGAGCCAAAGAUGACUUGCCU	0	0.00057596139611249
Cucsat.PASA.G17954.T6:1753	cme-miR169q	Cucsat.PASA.G17954.T6	1742	1762	1753	-45.40	-45.90	1	2	1-20,1762-1743	21-21,1742-1742[UP3]	.((((((((((((((((((((&)))))))))))))))))))).	AGGCAUACAGGGAGCCAGGCA&UGAGCCAAAGAUGACUUGCCU	0	0.000345616656154402
Cucsat.PASA.G17954.T7:2068	cme-miR160a	Cucsat.PASA.G17954.T7	2057	2077	2068	-45.40	-45.90	1	1	1-20,2077-2058	21-21,2057-2057[UP3]	.((((((((((((((((((((&)))))))))))))))))))).	AGGCAUACAGGGAGCCAGGCA&UGCCUGGCUCCCUGUAUGCCA	0	0.000806253059027151
Cucsat.PASA.G18056.T1:1668	cme-miR399f	Cucsat.PASA.G18056.T1	1659	1677	1668	-35.70	-27.50	0.7703081232493	3.5	1-9,1677-1669;11-18,1667-1660	10-10,1668-1668[SIL];19-19,1659-1659[UP3]	.((((((((.(((((((((&))))))))).)))))))).	GGAUAUUGGCGCGGCUCAA&UGCCAAAGGAGAAUUGCAC	2	0.00632490763504368
Cucsat.PASA.G18117.T2:382	cme-miR168	Cucsat.PASA.G18117.T2	372	391	382	-42.70	-30.20	0.707259953161592	6	1-17,391-375;19-19,373-373	18-18,374-374[SIL];20-20,372-372[UP3]	.(.(((((((((((((((((&))))))))))))))))).).	UCUCUAUUCCUCCUGAGCUU&UCGCUUGGUGCAGGUCGGGA	0	0.0150946771813993
Cucsat.PASA.G18117.T7:382	cme-miR168	Cucsat.PASA.G18117.T7	372	391	382	-42.70	-30.20	0.707259953161592	6	1-17,391-375;19-19,373-373	18-18,374-374[SIL];20-20,372-372[UP3]	.(.(((((((((((((((((&))))))))))))))))).).	UCUCUAUUCCUCCUGAGCUU&UCGCUUGGUGCAGGUCGGGA	0	0.01498118446898
Cucsat.PASA.G18172.T9:1348	cme-miR169j	Cucsat.PASA.G18172.T9	1336	1357	1348	-38.70	-35.40	0.914728682170542	5	2-19,1356-1339	1-1,1357-1357[UP5];20-22,1338-1336[UP3]	...((((((((((((((((((.&.))))))))))))))))))...	CCUGGGAUGAAGCCUGGUCCGG&UAGCCAAAAAUGACUUGCCUGC	0	0.00149680970779809
Cucsat.PASA.G2085.T2:1713	cme-miR169j	Cucsat.PASA.G2085.T2	1701	1722	1713	-38.70	-35.40	0.914728682170542	5	2-19,1721-1704	1-1,1722-1722[UP5];20-22,1703-1701[UP3]	...((((((((((((((((((.&.))))))))))))))))))...	AUUGGGAUGAAGCCUGGUCCGG&UAGCCAAAAAUGACUUGCCUGC	0	0.000921378990415223
Cucsat.PASA.G2085.T3:1604	cme-miR169j	Cucsat.PASA.G2085.T3	1592	1613	1604	-38.70	-35.40	0.914728682170542	5	2-19,1612-1595	1-1,1613-1613[UP5];20-22,1594-1592[UP3]	...((((((((((((((((((.&.))))))))))))))))))...	AUUGGGAUGAAGCCUGGUCCGG&UAGCCAAAAAUGACUUGCCUGC	0	0.00103649165712838
Cucsat.PASA.G2085.T5:1713	cme-miR169j	Cucsat.PASA.G2085.T5	1701	1722	1713	-38.70	-35.40	0.914728682170542	5	2-19,1721-1704	1-1,1722-1722[UP5];20-22,1703-1701[UP3]	...((((((((((((((((((.&.))))))))))))))))))...	AUUGGGAUGAAGCCUGGUCCGG&UAGCCAAAAAUGACUUGCCUGC	0	0.000806253059027151
Cucsat.PASA.G273.T31:2058	cme-miR169c	Cucsat.PASA.G273.T31	2047	2068	2058	-37.70	-35.40	0.938992042440318	2.5	1-7,2068-2062;8-21,2060-2047	x-x,2061-2061[BULt]	((((((((((((((.(((((((&)))))))-))))))))))))))	CUGGAUGCAGAGGUGUUAUCGA&UAGCCAA-AGAUGACUUGCCUG	4	0.0066315992620396
Cucsat.PASA.G3007.T10:2131	cme-miR169c	Cucsat.PASA.G3007.T10	2120	2140	2131	-37.70	-25.20	0.668435013262599	5	2-7,2139-2134;9-13,2132-2128;15-21,2126-2120	1-1,2140-2140[UP5];8-8,2133-2133[SIL];14-14,2127-2127[SIL]	(((((((.(((((.((((((.&.)))))).))))).)))))))	CAGGCAAUUCAUUCUUGGCUU&UAGCCAAAGAUGACUUGCCUG	0	0.0451541942762206
Cucsat.PASA.G3007.T11:1922	cme-miR169c	Cucsat.PASA.G3007.T11	1911	1931	1922	-37.70	-25.20	0.668435013262599	5	2-7,1930-1925;9-13,1923-1919;15-21,1917-1911	1-1,1931-1931[UP5];8-8,1924-1924[SIL];14-14,1918-1918[SIL]	(((((((.(((((.((((((.&.)))))).))))).)))))))	CAGGCAAUUCAUUCUUGGCUU&UAGCCAAAGAUGACUUGCCUG	0	0.0446039230178816
Cucsat.PASA.G3007.T14:2035	cme-miR169d	Cucsat.PASA.G3007.T14	2024	2044	2035	-37.70	-25.20	0.668435013262599	5	2-7,2043-2038;9-13,2036-2032;15-21,2030-2024	1-1,2044-2044[UP5];8-8,2037-2037[SIL];14-14,2031-2031[SIL]	(((((((.(((((.((((((.&.)))))).))))).)))))))	CAGGCAAUUCAUUCUUGGCUU&UAGCCAAAGAUGACUUGCCUG	0	0.0443837257318358
Cucsat.PASA.G3597.T4:1572	cme-miR169j	Cucsat.PASA.G3597.T4	1560	1581	1572	-38.70	-35.90	0.927648578811369	5	2-19,1580-1563	1-1,1581-1581[UP5];20-22,1562-1560[UP3]	...((((((((((((((((((.&.))))))))))))))))))...	CCUGGAAUGAAGCCUGGUCCGG&UAGCCAAAAAUGACUUGCCUGC	2	0.00379975933919319
Cucsat.PASA.G3597.T7:1511	cme-miR169j	Cucsat.PASA.G3597.T7	1499	1520	1511	-38.70	-35.90	0.927648578811369	5	2-19,1519-1502	1-1,1520-1520[UP5];20-22,1501-1499[UP3]	...((((((((((((((((((.&.))))))))))))))))))...	CCUGGAAUGAAGCCUGGUCCGG&UAGCCAAAAAUGACUUGCCUGC	2	0.00253477984925554
Cucsat.PASA.G4162.T2:1667	cme-miR160a	Cucsat.PASA.G4162.T2	1656	1676	1667	-45.40	-46.90	1	0.5	1-21,1676-1656	NA	(((((((((((((((((((((&)))))))))))))))))))))	UGGCAUGCAGGGAGCCAGGCA&UGCCUGGCUCCCUGUAUGCCA	0	0.000345616656154402
Cucsat.PASA.G4162.T4:1487	cme-miR169q	Cucsat.PASA.G4162.T4	1476	1496	1487	-45.40	-46.90	1	1	1-21,1496-1476	NA	(((((((((((((((((((((&)))))))))))))))))))))	UGGCAUGCAGGGAGCCAGGCA&UGAGCCAAAGAUGACUUGCCU	0	0.000230424378461325
Cucsat.PASA.G4162.T5:455	cme-miR160a	Cucsat.PASA.G4162.T5	444	464	455	-45.40	-46.90	1	0.5	1-21,464-444	NA	(((((((((((((((((((((&)))))))))))))))))))))	UGGCAUGCAGGGAGCCAGGCA&UGCCUGGCUCCCUGUAUGCCA	0	0.00103649165712838
Cucsat.PASA.G4162.T6:24	cme-miR169q	Cucsat.PASA.G4162.T6	16	33	24	-45.40	-31.40	0.691629955947136	5	1-12,33-22;16-17,21-20;19-21,18-16	13-15,x-x[BULq];18-18,19-19[SIL]	(((.((---((((((((((((&))))))))))))...)).)))	UGGGAU---GGGAGCCAGGCA&UGAGCCAAAGAUGACUUGCCU	0	0.0103167057784439
Cucsat.PASA.G6391.T6:1863	cme-miR160a	Cucsat.PASA.G6391.T6	1852	1872	1863	-45.40	-34.60	0.762114537444934	3	1-13,1872-1860;15-20,1858-1853	14-14,1859-1859[SIL];21-21,1852-1852[UP3]	.((((((.(((((((((((((&))))))))))))).)))))).	UGUGCUCUCUCUCUUCUGUCA&UGCCUGGCUCCCUGUAUGCCA	0	0.00195691564590694
Cucsat.PASA.G6391.T7:1520	cme-miR156a	Cucsat.PASA.G6391.T7	1510	1529	1520	-42.70	-34.60	0.810304449648712	1	1-13,1529-1517;15-20,1515-1510	14-14,1516-1516[SIL]	((((((.(((((((((((((&))))))))))))).))))))	GUGCUCUCUCUCUUCUGUCA&UGACAGAAGAGAGUGAGCAC	1	0.00125827016308833
Cucsat.PASA.G7426.T25:985	cme-miR390b	Cucsat.PASA.G7426.T25	970	994	985	-44.30	-31.68	0.715124153498871	7	2-14,993-981;16-18,975-973;20-21,971-970	1-1,994-994[UP5];15-15,980-976[AILt];19-19,972-972[SIL]	((.(((.....(((((((((((((.&.)))))))))))))----.))).))	GGAGCUUAUUUUCCCUCCUGAGCUG&AAGCUCAGGAGGGA----UAGCGCC	0	0.0107727475467083
Cucsat.PASA.G7426.T34:1132	cme-miR390b	Cucsat.PASA.G7426.T34	1117	1141	1132	-44.30	-31.68	0.715124153498871	7	2-14,1140-1128;16-18,1122-1120;20-21,1118-1117	1-1,1141-1141[UP5];15-15,1127-1123[AILt];19-19,1119-1119[SIL]	((.(((.....(((((((((((((.&.)))))))))))))----.))).))	GGAGCUUAUUUUCCCUCCUGAGCUG&AAGCUCAGGAGGGA----UAGCGCC	0	0.0111146409618781
Cucsat.PASA.G7426.T6:936	cme-miR390b	Cucsat.PASA.G7426.T6	921	945	936	-44.30	-31.68	0.715124153498871	7	2-14,944-932;16-18,926-924;20-21,922-921	1-1,945-945[UP5];15-15,931-927[AILt];19-19,923-923[SIL]	((.(((.....(((((((((((((.&.)))))))))))))----.))).))	GGAGCUUAUUUUCCCUCCUGAGCUG&AAGCUCAGGAGGGA----UAGCGCC	1	0.0127879465314402
Cucsat.PASA.G8422.T1:1492	cme-miR169j	Cucsat.PASA.G8422.T1	1480	1501	1492	-38.70	-35.40	0.914728682170542	5	2-19,1500-1483	1-1,1501-1501[UP5];20-22,1482-1480[UP3]	...((((((((((((((((((.&.))))))))))))))))))...	AUUGGGAUGAAGCCUGGUCCGG&UAGCCAAAAAUGACUUGCCUGC	0	0.000691113861435833
Cucsat.PASA.G8422.T3:1978	cme-miR169j	Cucsat.PASA.G8422.T3	1966	1987	1978	-38.70	-35.40	0.914728682170542	5	2-19,1986-1969	1-1,1987-1987[UP5];20-22,1968-1966[UP3]	...((((((((((((((((((.&.))))))))))))))))))...	AUUGGGAUGAAGCCUGGUCCGG&UAGCCAAAAAUGACUUGCCUGC	0	0.00057596139611249
Cucsat.PASA.G8545.T2:703	cme-miR164c	Cucsat.PASA.G8545.T2	692	712	703	-44.30	-35.80	0.808126410835214	2.5	1-13,712-700;15-20,698-693	14-14,699-699[SIL];21-21,692-692[UP3]	.((((((.(((((((((((((&))))))))))))).)))))).	CGCACGUUUCCUGCUUCUCCA&UGGAGAAGCAGGGCACGUGCA	2	0.00632490763504368
Cucsat.PASA.G9069.T1:992	cme-miR169m	Cucsat.PASA.G9069.T1	980	1001	992	-44.30	-39.70	0.896162528216704	3	1-20,1001-982	21-22,981-980[UP3]	..((((((((((((((((((((&))))))))))))))))))))..	GAGCACGUGUCCUGUUUCUCCA&UAGCCAAAAAUGACUUGCCUGC	2	0.00126819408274348
Cucsat.PASA.G9069.T2:1751	cme-miR164d	Cucsat.PASA.G9069.T2	1740	1760	1751	-44.30	-39.70	0.896162528216704	2.5	1-20,1760-1741	21-21,1740-1740[UP3]	.((((((((((((((((((((&)))))))))))))))))))).	AGCACGUGUCCUGUUUCUCCA&UGGAGAAGCAGGGCACGUGCA	0	0.000460795661528457

## Sheet: SRR10198446.fasta
# CleaveLand4 4.5
# Degradome File: SRR10198446.fasta
# P-value cutoff: 0.05
# Category cutoff: 4
SiteID	Query	Transcript	TStart	TStop	TSlice	MFEperfect	MFEsite	MFEratio	AllenScore	Paired	Unpaired	Structure	Sequence	DegradomeCategory	DegradomePval
Cucsat.PASA.G1000.T1:2196	cme-miR156c	Cucsat.PASA.G1000.T1	2186	2205	2196	-37.20	-34.70	0.932795698924731	1	1-13,2205-2193;15-20,2191-2186	14-14,2192-2192[SIL]	((((((.(((((((((((((&))))))))))))).))))))	GUGCUCUCUCUCUUCUGUCA&UGACAGAAGAGAGUGAGCAC	0	0.000398016231398124
Cucsat.PASA.G1000.T1:2198	cme-miR156j	Cucsat.PASA.G1000.T1	2186	2207	2198	-40.80	-35.20	0.862745098039216	3	1-1,2207-2207;3-15,2205-2193;17-22,2191-2186	2-2,2206-2206[SIL];16-16,2192-2192[SIL]	((((((.(((((((((((((.(&).))))))))))))).))))))	GUGCUCUCUCUCUUCUGUCAUC&GUUGACAGAAGAGAGUGAGCAC	3	0.0185140404663258
Cucsat.PASA.G1000.T2:917	cme-miR156c	Cucsat.PASA.G1000.T2	907	926	917	-37.20	-34.70	0.932795698924731	1	1-13,926-914;15-20,912-907	14-14,913-913[SIL]	((((((.(((((((((((((&))))))))))))).))))))	GUGCUCUCUCUCUUCUGUCA&UGACAGAAGAGAGUGAGCAC	0	0.000199027921755857
Cucsat.PASA.G1000.T2:919	cme-miR156j	Cucsat.PASA.G1000.T2	907	928	919	-40.80	-35.20	0.862745098039216	3	1-1,928-928;3-15,926-914;17-22,912-907	2-2,927-927[SIL];16-16,913-913[SIL]	((((((.(((((((((((((.(&).))))))))))))).))))))	GUGCUCUCUCUCUUCUGUCAUC&GUUGACAGAAGAGAGUGAGCAC	3	0.0195923646173553
Cucsat.PASA.G10816.T1:1311	cme-miR159a	Cucsat.PASA.G10816.T1	1300	1320	1311	-36.50	-33.60	0.920547945205479	1.5	1-20,1320-1301	21-21,1300-1300[UP3]	.((((((((((((((((((((&)))))))))))))))))))).	CAGAGCUUCCUUCAAUCCAAA&UUUGGAUUGAAGGGAGCUCUA	0	0.00159111467625472
Cucsat.PASA.G11002.T1:769	cme-miR164d	Cucsat.PASA.G11002.T1	758	778	769	-44.30	-39.00	0.880361173814898	2	1-16,778-763;18-20,761-759	17-17,762-762[SIL];21-21,758-758[UP3]	.(((.((((((((((((((((&)))))))))))))))).))).	AGCAAGUGCCCUGCUUCUCCA&UGGAGAAGCAGGGCACGUGCA	0	0.000398016231398124
Cucsat.PASA.G11002.T2:509	cme-miR164b	Cucsat.PASA.G11002.T2	498	518	509	-45.30	-39.50	0.8719646799117	2	1-16,518-503;18-21,501-498	17-17,502-502[SIL]	((((.((((((((((((((((&)))))))))))))))).))))	AGCAAGUGCCCUGCUUCUCCA&UGGAGAGGCAGGGCACAUGCU	0	0.000596964936810718
Cucsat.PASA.G11002.T3:822	cme-miR164b	Cucsat.PASA.G11002.T3	811	831	822	-45.30	-39.50	0.8719646799117	2	1-16,831-816;18-21,814-811	17-17,815-815[SIL]	((((.((((((((((((((((&)))))))))))))))).))))	AGCAAGUGCCCUGCUUCUCCA&UGGAGAGGCAGGGCACAUGCU	0	0.000398016231398124
Cucsat.PASA.G11002.T4:1952	cme-miR164b	Cucsat.PASA.G11002.T4	1941	1961	1952	-45.30	-39.50	0.8719646799117	2	1-16,1961-1946;18-21,1944-1941	17-17,1945-1945[SIL]	((((.((((((((((((((((&)))))))))))))))).))))	AGCAAGUGCCCUGCUUCUCCA&UGGAGAGGCAGGGCACAUGCU	0	0.000199027921755857
Cucsat.PASA.G11118.T9:2160	cme-miR156a	Cucsat.PASA.G11118.T9	2150	2169	2160	-45.40	-34.40	0.757709251101322	1	1-13,2169-2157;15-20,2155-2150	14-14,2156-2156[SIL]	((((((.(((((((((((((&))))))))))))).))))))	GUGCUCUCUCUCUUCUGUCA&UGACAGAAGAGAGUGAGCAC	4	0.0410704190369681
Cucsat.PASA.G11204.T2:1556	cme-miR166e	Cucsat.PASA.G11204.T2	1544	1565	1556	-42.00	-35.00	0.833333333333333	5	3-15,1563-1551;17-21,1548-1544	1-2,1565-1564[UP5];16-16,1550-1549[AILt]	(((((..(((((((((((((..&..)))))))))))))-.)))))	GAGGAUUUGAAGCCUGGUCCAU&UCGGACCAGGCUUCA-UUCCUC	1	0.00732489380160417
Cucsat.PASA.G114.T1:1699	cme-miR171h	Cucsat.PASA.G114.T1	1688	1708	1699	-36.90	-37.90	1	0.5	1-21,1708-1688	NA	(((((((((((((((((((((&)))))))))))))))))))))	GAUAUUGGCGCGGCUCAAUCA&UGAUUGAGCCGCGUCAAUAUC	0	0.000398016231398124
Cucsat.PASA.G114.T2:1637	cme-miR171g	Cucsat.PASA.G114.T2	1626	1646	1637	-39.00	-40.60	1	0	1-21,1646-1626	NA	(((((((((((((((((((((&)))))))))))))))))))))	GAUAUUGGCGCGGCUCAAUCA&UGAUUGAGCCGCGCCAAUAUC	0	0.000199027921755857
Cucsat.PASA.G11783.T2:936	cme-miR169t	Cucsat.PASA.G11783.T2	925	944	936	-45.80	-37.80	0.825327510917031	6	1-9,944-936;13-23,935-925	10-12,x-x[BULq]	(((((((((((---(((((((((&)))))))))...)))))))))))	GCCGGCAAGUC---CUUGGCUCA&UGAGCCAAGAAUGACUUGCCGGC	4	0.00835245012123176
Cucsat.PASA.G12273.T1:615	cme-miR858	Cucsat.PASA.G12273.T1	604	624	615	-35.70	-26.20	0.733893557422969	6	3-15,622-610;18-20,607-605	1-2,624-623[UP5];16-17,609-608[SIL];21-21,604-604[UP3]	.(((..(((((((((((((..&..)))))))))))))..))).	CAGGAAGAACAGACAACGAUA&UCUCGUUGUCUGUUCGACCUU	0	0.0361540789978805
Cucsat.PASA.G12327.T1:1111	cme-miR396e	Cucsat.PASA.G12327.T1	1100	1121	1111	-36.60	-30.70	0.83879781420765	4	1-6,1121-1116;7-19,1114-1102	x-x,1115-1115[BULt];20-21,1101-1100[UP3]	..(((((((((((((.((((((&))))))-)))))))))))))..	UCGUUCAAGAAAGCCUGUGGAA&UUCCAC-GGCUUUCUUGAACUG	0	0.00337809277972601
Cucsat.PASA.G12327.T2:1053	cme-miR396b	Cucsat.PASA.G12327.T2	1042	1063	1053	-35.10	-29.20	0.831908831908832	4	1-8,1063-1056;9-19,1054-1044	x-x,1055-1055[BULt];20-21,1043-1042[UP3]	..(((((((((((.((((((((&))))))))-)))))))))))..	UCGUUCAAGAAAGCCUGUGGAA&UUCCACAG-CUUUCUUGAACUG	0	0.00337809277972601
Cucsat.PASA.G12327.T3:1053	cme-miR396a	Cucsat.PASA.G12327.T3	1042	1063	1053	-33.40	-29.20	0.874251497005988	4	1-8,1063-1056;9-19,1054-1044	x-x,1055-1055[BULt];20-21,1043-1042[UP3]	..(((((((((((.((((((((&))))))))-)))))))))))..	UCGUUCAAGAAAGCCUGUGGAA&UUCCACAG-CUUUCUUGAACUU	0	0.00575575598338374
Cucsat.PASA.G12327.T4:1053	cme-miR396b	Cucsat.PASA.G12327.T4	1042	1063	1053	-35.10	-29.20	0.831908831908832	4	1-8,1063-1056;9-19,1054-1044	x-x,1055-1055[BULt];20-21,1043-1042[UP3]	..(((((((((((.((((((((&))))))))-)))))))))))..	UCGUUCAAGAAAGCCUGUGGAA&UUCCACAG-CUUUCUUGAACUG	0	0.00535987306846508
Cucsat.PASA.G12327.T5:1053	cme-miR396e	Cucsat.PASA.G12327.T5	1042	1063	1053	-36.60	-30.70	0.83879781420765	4	1-6,1063-1058;7-19,1056-1044	x-x,1057-1057[BULt];20-21,1043-1042[UP3]	..(((((((((((((.((((((&))))))-)))))))))))))..	UCGUUCAAGAAAGCCUGUGGAA&UUCCAC-GGCUUUCUUGAACUG	0	0.00159111467625472
Cucsat.PASA.G12598.T1:2067	cme-miR169q	Cucsat.PASA.G12598.T1	2056	2076	2067	-38.30	-34.90	0.911227154046997	3	2-20,2075-2057	1-1,2076-2076[UP5];21-21,2056-2056[UP3]	.(((((((((((((((((((.&.))))))))))))))))))).	UGGCAAGUCAUUUUUGGCUCU&UGAGCCAAAGAUGACUUGCCU	0	0.000398016231398124
Cucsat.PASA.G12598.T2:2003	cme-miR162	Cucsat.PASA.G12598.T2	1992	2012	2003	-37.70	-31.30	0.830238726790451	4	2-19,2011-1994	1-1,2012-2012[UP5];20-21,1993-1992[UP3]	..((((((((((((((((((.&.))))))))))))))))))..	AUGGCAAGUCAUUUUUGGCUC&UCGAUAAACCUCUGCAUCCAG	4	0.0248486427901233
Cucsat.PASA.G12598.T2:2004	cme-miR169p	Cucsat.PASA.G12598.T2	1993	2013	2004	-38.30	-34.90	0.911227154046997	3	2-20,2012-1994	1-1,2013-2013[UP5];21-21,1993-1993[UP3]	.(((((((((((((((((((.&.))))))))))))))))))).	UGGCAAGUCAUUUUUGGCUCU&UGAGCCAAAGAUGACUUGCCU	2	0.00765472980403792
Cucsat.PASA.G12598.T3:1320	cme-miR169s	Cucsat.PASA.G12598.T3	1309	1329	1320	-38.30	-34.90	0.911227154046997	3	2-20,1328-1310	1-1,1329-1329[UP5];21-21,1309-1309[UP3]	.(((((((((((((((((((.&.))))))))))))))))))).	UGGCAAGUCAUUUUUGGCUCU&UGAGCCAAAGAUGACUUGCCU	1	0.000163361156526043
Cucsat.PASA.G12598.T4:1258	cme-miR169m	Cucsat.PASA.G12598.T4	1244	1267	1258	-35.00	-33.00	0.942857142857143	3	2-19,1266-1249;20-22,1246-1244	1-1,1267-1267[UP5];x-x,1248-1247[BULt]	(((..((((((((((((((((((.&.))))))))))))))))))--)))	GCAAUGGCAAGUCAUUUUUGGCUC&UAGCCAAAAAUGACUUGCC--UGC	4	0.0248486427901233
Cucsat.PASA.G12598.T4:1259	cme-miR169p	Cucsat.PASA.G12598.T4	1248	1268	1259	-38.30	-34.90	0.911227154046997	3	2-20,1267-1249	1-1,1268-1268[UP5];21-21,1248-1248[UP3]	.(((((((((((((((((((.&.))))))))))))))))))).	UGGCAAGUCAUUUUUGGCUCU&UGAGCCAAAGAUGACUUGCCU	2	0.00510968599478823
Cucsat.PASA.G12598.T5:1511	cme-miR169j	Cucsat.PASA.G12598.T5	1497	1520	1511	-38.40	-33.00	0.859375	3	2-19,1519-1502;20-22,1499-1497	1-1,1520-1520[UP5];x-x,1501-1500[BULt]	(((..((((((((((((((((((.&.))))))))))))))))))--)))	GCAAUGGCAAGUCAUUUUUGGCUC&UAGCCAAAAAUGACUUGCC--UGC	0	0.000994743566474332
Cucsat.PASA.G12598.T5:1512	cme-miR169t	Cucsat.PASA.G12598.T5	1497	1521	1512	-45.80	-36.00	0.786026200873363	4.5	2-21,1520-1501;22-23,1498-1497	1-1,1521-1521[UP5];x-x,1500-1499[BULt]	((..((((((((((((((((((((.&.))))))))))))))))))))--))	GCAAUGGCAAGUCAUUUUUGGCUCU&UGAGCCAAGAAUGACUUGCCG--GC	2	0.0302691405647075
Cucsat.PASA.G12598.T6:1266	cme-miR169q	Cucsat.PASA.G12598.T6	1255	1275	1266	-38.30	-34.90	0.911227154046997	3	2-20,1274-1256	1-1,1275-1275[UP5];21-21,1255-1255[UP3]	.(((((((((((((((((((.&.))))))))))))))))))).	UGGCAAGUCAUUUUUGGCUCU&UGAGCCAAAGAUGACUUGCCU	4	0.00835245012123176
Cucsat.PASA.G12598.T7:2230	cme-miR169s	Cucsat.PASA.G12598.T7	2219	2239	2230	-38.30	-34.90	0.911227154046997	3	2-20,2238-2220	1-1,2239-2239[UP5];21-21,2219-2219[UP3]	.(((((((((((((((((((.&.))))))))))))))))))).	UGGCAAGUCAUUUUUGGCUCU&UGAGCCAAAGAUGACUUGCCU	0	0.000398016231398124
Cucsat.PASA.G12598.T8:1977	cme-miR169s	Cucsat.PASA.G12598.T8	1966	1986	1977	-38.30	-34.90	0.911227154046997	3	2-20,1985-1967	1-1,1986-1986[UP5];21-21,1966-1966[UP3]	.(((((((((((((((((((.&.))))))))))))))))))).	UGGCAAGUCAUUUUUGGCUCU&UGAGCCAAAGAUGACUUGCCU	0	0.000596964936810718
Cucsat.PASA.G12720.T1:935	cme-miR164d	Cucsat.PASA.G12720.T1	924	944	935	-44.30	-38.60	0.871331828442438	1	1-12,944-933;14-21,931-924	13-13,932-932[SIL]	((((((((.((((((((((((&)))))))))))).))))))))	UGCACGUGACCUGCUUCUCCA&UGGAGAAGCAGGGCACGUGCA	2	0.00765472980403792
Cucsat.PASA.G12720.T2:1534	cme-miR164d	Cucsat.PASA.G12720.T2	1523	1543	1534	-44.30	-38.60	0.871331828442438	1	1-12,1543-1532;14-21,1530-1523	13-13,1531-1531[SIL]	((((((((.((((((((((((&)))))))))))).))))))))	UGCACGUGACCUGCUUCUCCA&UGGAGAAGCAGGGCACGUGCA	1	0.00065328452233715
Cucsat.PASA.G12720.T3:932	cme-miR164a	Cucsat.PASA.G12720.T3	921	941	932	-44.30	-37.50	0.846501128668172	2	1-12,941-930;14-20,928-922	13-13,929-929[SIL];21-21,921-921[UP3]	.(((((((.((((((((((((&)))))))))))).))))))).	UGCACGUGACCUGCUUCUCCA&UGGAGAAGCAGGGCACGUGCU	0	0.00139236387378694
Cucsat.PASA.G12720.T4:563	cme-miR845	Cucsat.PASA.G12720.T4	551	572	563	-44.30	-38.60	0.871331828442438	2.5	1-12,572-561;14-21,559-552	13-13,560-560[SIL];22-22,551-551[UP3]	.((((((((.((((((((((((&)))))))))))).)))))))).	UUGCACGUGACCUGCUUCUCCA&UCGCUCUGAUACCAAUAUGAUG	0	0.000795874045875777
Cucsat.PASA.G12720.T5:559	cme-miR164b	Cucsat.PASA.G12720.T5	548	568	559	-45.30	-31.40	0.693156732891832	4	1-12,568-557;14-16,555-553;18-20,551-549	13-13,556-556[SIL];17-17,552-552[SIL];21-21,548-548[UP3]	.(((.(((.((((((((((((&)))))))))))).))).))).	UGCACGUGACCUGCUUCUCCA&UGGAGAGGCAGGGCACAUGCU	0	0.0439879745427587
Cucsat.PASA.G12720.T6:405	cme-miR164a	Cucsat.PASA.G12720.T6	394	414	405	-44.30	-37.50	0.846501128668172	2	1-12,414-403;14-20,401-395	13-13,402-402[SIL];21-21,394-394[UP3]	.(((((((.((((((((((((&)))))))))))).))))))).	UGCACGUGACCUGCUUCUCCA&UGGAGAAGCAGGGCACGUGCU	4	0.0410704190369681
Cucsat.PASA.G13006.T1:1156	cme-miR166d	Cucsat.PASA.G13006.T1	1145	1165	1156	-44.10	-37.40	0.848072562358277	3.5	2-19,1164-1147	1-1,1165-1165[UP5];20-21,1146-1145[UP3]	..((((((((((((((((((.&.))))))))))))))))))..	CUGGGAUGAAGCCUGGUCCGG&UCGGACCAGGCUUCAUUCCCC	0	0.00178982592176324
Cucsat.PASA.G13006.T2:1154	cme-miR166d	Cucsat.PASA.G13006.T2	1143	1163	1154	-44.10	-37.40	0.848072562358277	3.5	2-19,1162-1145	1-1,1163-1163[UP5];20-21,1144-1143[UP3]	..((((((((((((((((((.&.))))))))))))))))))..	CUGGGAUGAAGCCUGGUCCGG&UCGGACCAGGCUUCAUUCCCC	0	0.00278278907041685
Cucsat.PASA.G13006.T3:1154	cme-miR166i	Cucsat.PASA.G13006.T3	1144	1163	1154	-38.70	-35.40	0.914728682170542	3	2-19,1162-1145	1-1,1163-1163[UP5];20-20,1144-1144[UP3]	.((((((((((((((((((.&.)))))))))))))))))).	UGGGAUGAAGCCUGGUCCGG&UCGGACCAGGCUUCAUUCUC	0	0.00159111467625472
Cucsat.PASA.G13006.T4:1154	cme-miR166d	Cucsat.PASA.G13006.T4	1143	1163	1154	-44.10	-37.40	0.848072562358277	3.5	2-19,1162-1145	1-1,1163-1163[UP5];20-21,1144-1143[UP3]	..((((((((((((((((((.&.))))))))))))))))))..	CUGGGAUGAAGCCUGGUCCGG&UCGGACCAGGCUUCAUUCCCC	1	0.00293642128200067
Cucsat.PASA.G13006.T5:959	cme-miR166h	Cucsat.PASA.G13006.T5	948	968	959	-44.10	-37.40	0.848072562358277	3.5	2-19,967-950	1-1,968-968[UP5];20-21,949-948[UP3]	..((((((((((((((((((.&.))))))))))))))))))..	CUGGGAUGAAGCCUGGUCCGG&UCGGACCAGGCUUCAUUCCCC	2	0.0227888532750338
Cucsat.PASA.G13006.T6:127	cme-miR166c	Cucsat.PASA.G13006.T6	116	136	127	-44.10	-37.40	0.848072562358277	3.5	2-19,135-118	1-1,136-136[UP5];20-21,117-116[UP3]	..((((((((((((((((((.&.))))))))))))))))))..	CUGGGAUGAAGCCUGGUCCGG&UCGGACCAGGCUUCAUUCCCC	2	0.0277820953854053
Cucsat.PASA.G13161.T1:1469	cme-miR156a	Cucsat.PASA.G13161.T1	1459	1478	1469	-45.40	-34.60	0.762114537444934	1	1-13,1478-1466;15-20,1464-1459	14-14,1465-1465[SIL]	((((((.(((((((((((((&))))))))))))).))))))	GUGCUCUCUCUCUUCUGUCA&UGACAGAAGAGAGUGAGCAC	1	0.000490003413335383
Cucsat.PASA.G13161.T1:1470	cme-miR156b	Cucsat.PASA.G13161.T1	1459	1479	1470	-36.30	-33.50	0.922865013774105	2	1-11,1479-1469;13-21,1467-1459	12-12,1468-1468[SIL]	(((((((((.(((((((((((&))))))))))).)))))))))	GUGCUCUCUCUCUUCUGUCAA&UUGACAGAAGAUAGAGAGCAC	2	0.0227888532750338
Cucsat.PASA.G13161.T2:4698	cme-miR156a	Cucsat.PASA.G13161.T2	4688	4707	4698	-45.40	-34.60	0.762114537444934	1	1-13,4707-4695;15-20,4693-4688	14-14,4694-4694[SIL]	((((((.(((((((((((((&))))))))))))).))))))	GUGCUCUCUCUCUUCUGUCA&UGACAGAAGAGAGUGAGCAC	0	0.000398016231398124
Cucsat.PASA.G13161.T3:1415	cme-miR156c	Cucsat.PASA.G13161.T3	1405	1424	1415	-37.20	-34.60	0.93010752688172	1	1-13,1424-1412;15-20,1410-1405	14-14,1411-1411[SIL]	((((((.(((((((((((((&))))))))))))).))))))	GUGCUCUCUCUCUUCUGUCA&UGACAGAAGAGAGUGAGCAC	2	0.0177699662278077
Cucsat.PASA.G13161.T3:1416	cme-miR156b	Cucsat.PASA.G13161.T3	1405	1425	1416	-36.30	-33.50	0.922865013774105	2	1-11,1425-1415;13-21,1413-1405	12-12,1414-1414[SIL]	(((((((((.(((((((((((&))))))))))).)))))))))	GUGCUCUCUCUCUUCUGUCAA&UUGACAGAAGAUAGAGAGCAC	0	0.00119357350648552
Cucsat.PASA.G13161.T4:2030	cme-miR156d	Cucsat.PASA.G13161.T4	2020	2039	2030	-37.20	-34.60	0.93010752688172	1	1-13,2039-2027;15-20,2025-2020	14-14,2026-2026[SIL]	((((((.(((((((((((((&))))))))))))).))))))	GUGCUCUCUCUCUUCUGUCA&UGACAGAAGAGAGUGAGCAC	0	0.000994743566474332
Cucsat.PASA.G13161.T5:749	cme-miR156c	Cucsat.PASA.G13161.T5	739	758	749	-37.20	-34.60	0.93010752688172	1	1-13,758-746;15-20,744-739	14-14,745-745[SIL]	((((((.(((((((((((((&))))))))))))).))))))	GUGCUCUCUCUCUUCUGUCA&UGACAGAAGAGAGUGAGCAC	2	0.0127253025331526
Cucsat.PASA.G13161.T5:750	cme-miR156e	Cucsat.PASA.G13161.T5	739	759	750	-38.40	-32.60	0.848958333333333	2.5	1-11,759-749;13-21,747-739	12-12,748-748[SIL]	(((((((((.(((((((((((&))))))))))).)))))))))	GUGCUCUCUCUCUUCUGUCAA&UUGACAGAAGAUAGAGGGCAC	0	0.00198849761818565
Cucsat.PASA.G13338.T1:625	cme-miR828	Cucsat.PASA.G13338.T1	613	634	625	-35.20	-27.70	0.786931818181818	4	3-15,632-620;17-22,618-613	1-2,634-633[UP5];16-16,619-619[SIL]	((((((.(((((((((((((..&..))))))))))))).))))))	UGGAAUUCUCAUUUGAGCAAAA&UCUUGCUCAAAUGAGUAUUCCA	4	0.00835245012123176
Cucsat.PASA.G13338.T3:562	cme-miR828	Cucsat.PASA.G13338.T3	550	571	562	-35.20	-27.70	0.786931818181818	4	3-15,569-557;17-22,555-550	1-2,571-570[UP5];16-16,556-556[SIL]	((((((.(((((((((((((..&..))))))))))))).))))))	UGGAAUUCUCAUUUGAGCAAAA&UCUUGCUCAAAUGAGUAUUCCA	4	0.0248486427901233
Cucsat.PASA.G138.T1:1020	cme-miR398b	Cucsat.PASA.G138.T1	1009	1029	1020	-40.60	-32.30	0.795566502463054	6	2-18,1028-1012	1-1,1029-1029[UP5];19-21,1011-1009[UP3]	...(((((((((((((((((.&.)))))))))))))))))...	UCUGGGUGACCUGGGAACAUU&UGUGUUCUCAGGUCACCCCUU	0	0.00357644836669635
Cucsat.PASA.G138.T2:1079	cme-miR398b	Cucsat.PASA.G138.T2	1068	1088	1079	-40.60	-32.30	0.795566502463054	6	2-18,1087-1071	1-1,1088-1088[UP5];19-21,1070-1068[UP3]	...(((((((((((((((((.&.)))))))))))))))))...	UCUGGGUGACCUGGGAACAUU&UGUGUUCUCAGGUCACCCCUU	0	0.00278278907041685
Cucsat.PASA.G138.T3:1348	cme-miR398b	Cucsat.PASA.G138.T3	1337	1357	1348	-40.60	-32.30	0.795566502463054	6	2-18,1356-1340	1-1,1357-1357[UP5];19-21,1339-1337[UP3]	...(((((((((((((((((.&.)))))))))))))))))...	UCUGGGUGACCUGGGAACAUU&UGUGUUCUCAGGUCACCCCUU	0	0.00258427549164131
Cucsat.PASA.G138.T4:1046	cme-miR398b	Cucsat.PASA.G138.T4	1035	1055	1046	-40.60	-32.30	0.795566502463054	6	2-18,1054-1038	1-1,1055-1055[UP5];19-21,1037-1035[UP3]	...(((((((((((((((((.&.)))))))))))))))))...	UCUGGGUGACCUGGGAACAUU&UGUGUUCUCAGGUCACCCCUU	0	0.0023857223952557
Cucsat.PASA.G138.T5:1643	cme-miR398b	Cucsat.PASA.G138.T5	1632	1652	1643	-40.60	-32.30	0.795566502463054	6	2-18,1651-1635	1-1,1652-1652[UP5];19-21,1634-1632[UP3]	...(((((((((((((((((.&.)))))))))))))))))...	UCUGGGUGACCUGGGAACAUU&UGUGUUCUCAGGUCACCCCUU	0	0.00337809277972601
Cucsat.PASA.G138.T6:952	cme-miR398b	Cucsat.PASA.G138.T6	941	961	952	-40.60	-32.30	0.795566502463054	6	2-18,960-944	1-1,961-961[UP5];19-21,943-941[UP3]	...(((((((((((((((((.&.)))))))))))))))))...	UCUGGGUGACCUGGGAACAUU&UGUGUUCUCAGGUCACCCCUU	0	0.00397304111359387
Cucsat.PASA.G138.T8:695	cme-miR398b	Cucsat.PASA.G138.T8	684	704	695	-40.60	-32.30	0.795566502463054	6	2-18,703-687	1-1,704-704[UP5];19-21,686-684[UP3]	...(((((((((((((((((.&.)))))))))))))))))...	UCUGGGUGACCUGGGAACAUU&UGUGUUCUCAGGUCACCCCUU	0	0.00377476447536651
Cucsat.PASA.G138.T9:457	cme-miR398b	Cucsat.PASA.G138.T9	446	466	457	-40.60	-32.30	0.795566502463054	6	2-18,465-449	1-1,466-466[UP5];19-21,448-446[UP3]	...(((((((((((((((((.&.)))))))))))))))))...	UCUGGGUGACCUGGGAACAUU&UGUGUUCUCAGGUCACCCCUU	0	0.00317969770659643
Cucsat.PASA.G14097.T10:676	cme-miR168	Cucsat.PASA.G14097.T10	666	685	676	-42.70	-36.50	0.85480093676815	4	3-13,683-673;15-20,671-666	1-2,685-684[UP5];14-14,672-672[SIL]	((((((.(((((((((((..&..))))))))))).))))))	UCCCGAGCUGCACCAAGCAA&UCGCUUGGUGCAGGUCGGGA	2	0.00765472980403792
Cucsat.PASA.G14097.T12:784	cme-miR168	Cucsat.PASA.G14097.T12	774	793	784	-42.70	-36.50	0.85480093676815	4	3-13,791-781;15-20,779-774	1-2,793-792[UP5];14-14,780-780[SIL]	((((((.(((((((((((..&..))))))))))).))))))	UCCCGAGCUGCACCAAGCAA&UCGCUUGGUGCAGGUCGGGA	2	0.0152508647197032
Cucsat.PASA.G14097.T14:784	cme-miR168	Cucsat.PASA.G14097.T14	774	793	784	-42.70	-36.50	0.85480093676815	4	3-13,791-781;15-20,779-774	1-2,793-792[UP5];14-14,780-780[SIL]	((((((.(((((((((((..&..))))))))))).))))))	UCCCGAGCUGCACCAAGCAA&UCGCUUGGUGCAGGUCGGGA	2	0.0127253025331526
Cucsat.PASA.G14097.T1:784	cme-miR390b	Cucsat.PASA.G14097.T1	773	793	784	-42.70	-36.50	0.85480093676815	6	3-13,791-781;15-20,779-774	1-2,793-792[UP5];14-14,780-780[SIL];21-21,773-773[UP3]	.((((((.(((((((((((..&..))))))))))).)))))).	UUCCCGAGCUGCACCAAGCAA&AAGCUCAGGAGGGAUAGCGCC	2	0.0202826235846246
Cucsat.PASA.G14097.T3:784	cme-miR390b	Cucsat.PASA.G14097.T3	773	793	784	-42.70	-36.50	0.85480093676815	6	3-13,791-781;15-20,779-774	1-2,793-792[UP5];14-14,780-780[SIL];21-21,773-773[UP3]	.((((((.(((((((((((..&..))))))))))).)))))).	UUCCCGAGCUGCACCAAGCAA&AAGCUCAGGAGGGAUAGCGCC	2	0.0252886717417449
Cucsat.PASA.G14097.T4:784	cme-miR390b	Cucsat.PASA.G14097.T4	773	793	784	-42.70	-36.50	0.85480093676815	6	3-13,791-781;15-20,779-774	1-2,793-792[UP5];14-14,780-780[SIL];21-21,773-773[UP3]	.((((((.(((((((((((..&..))))))))))).)))))).	UUCCCGAGCUGCACCAAGCAA&AAGCUCAGGAGGGAUAGCGCC	2	0.0177699662278077
Cucsat.PASA.G14097.T6:1264	cme-miR168	Cucsat.PASA.G14097.T6	1254	1273	1264	-42.70	-36.50	0.85480093676815	4	3-13,1271-1261;15-20,1259-1254	1-2,1273-1272[UP5];14-14,1260-1260[SIL]	((((((.(((((((((((..&..))))))))))).))))))	UCCCGAGCUGCACCAAGCAA&UCGCUUGGUGCAGGUCGGGA	2	0.00510968599478823
Cucsat.PASA.G14097.T7:757	cme-miR168	Cucsat.PASA.G14097.T7	747	766	757	-42.70	-36.50	0.85480093676815	4	3-13,764-754;15-20,752-747	1-2,766-765[UP5];14-14,753-753[SIL]	((((((.(((((((((((..&..))))))))))).))))))	UCCCGAGCUGCACCAAGCAA&UCGCUUGGUGCAGGUCGGGA	0	0.000795874045875777
Cucsat.PASA.G14138.T10:1996	cme-miR156i	Cucsat.PASA.G14138.T10	1986	2005	1996	-37.20	-34.40	0.924731182795699	1	1-13,2005-1993;15-20,1991-1986	14-14,1992-1992[SIL]	((((((.(((((((((((((&))))))))))))).))))))	GUGCUCUCUCUCUUCUGUCA&UGACAGAAGAGAGUGAGCAC	0	0.00535987306846508
Cucsat.PASA.G14138.T14:619	cme-miR168	Cucsat.PASA.G14138.T14	609	628	619	-42.70	-34.40	0.805620608899297	5.5	1-13,628-616;15-20,614-609	14-14,615-615[SIL]	((((((.(((((((((((((&))))))))))))).))))))	GUGCUCUCUCUCUUCUGUCA&UCGCUUGGUGCAGGUCGGGA	0	0.00278278907041685
Cucsat.PASA.G14138.T2:1996	cme-miR156d	Cucsat.PASA.G14138.T2	1986	2005	1996	-37.20	-34.40	0.924731182795699	1	1-13,2005-1993;15-20,1991-1986	14-14,1992-1992[SIL]	((((((.(((((((((((((&))))))))))))).))))))	GUGCUCUCUCUCUUCUGUCA&UGACAGAAGAGAGUGAGCAC	2	0.0401538623497737
Cucsat.PASA.G14138.T3:1996	cme-miR156d	Cucsat.PASA.G14138.T3	1986	2005	1996	-37.20	-34.40	0.924731182795699	1	1-13,2005-1993;15-20,1991-1986	14-14,1992-1992[SIL]	((((((.(((((((((((((&))))))))))))).))))))	GUGCUCUCUCUCUUCUGUCA&UGACAGAAGAGAGUGAGCAC	2	0.0450583747164766
Cucsat.PASA.G14138.T4:1996	cme-miR156h	Cucsat.PASA.G14138.T4	1986	2005	1996	-39.50	-37.90	0.959493670886076	0.5	1-20,2005-1986	NA	((((((((((((((((((((&))))))))))))))))))))	GUGCUCUCUCUCUUCUGUCA&UGACAGAAGAGAGGGAGCAC	1	0.00342498583888495
Cucsat.PASA.G14138.T5:1996	cme-miR156a	Cucsat.PASA.G14138.T5	1986	2005	1996	-45.40	-34.40	0.757709251101322	1	1-13,2005-1993;15-20,1991-1986	14-14,1992-1992[SIL]	((((((.(((((((((((((&))))))))))))).))))))	GUGCUCUCUCUCUUCUGUCA&UGACAGAAGAGAGUGAGCAC	1	0.00179550566317488
Cucsat.PASA.G14138.T6:1996	cme-miR156d	Cucsat.PASA.G14138.T6	1986	2005	1996	-37.20	-34.40	0.924731182795699	1	1-13,2005-1993;15-20,1991-1986	14-14,1992-1992[SIL]	((((((.(((((((((((((&))))))))))))).))))))	GUGCUCUCUCUCUUCUGUCA&UGACAGAAGAGAGUGAGCAC	2	0.0426092591267557
Cucsat.PASA.G14138.T7:1996	cme-miR168	Cucsat.PASA.G14138.T7	1986	2005	1996	-42.70	-34.40	0.805620608899297	5.5	1-13,2005-1993;15-20,1991-1986	14-14,1992-1992[SIL]	((((((.(((((((((((((&))))))))))))).))))))	GUGCUCUCUCUCUUCUGUCA&UCGCUUGGUGCAGGUCGGGA	0	0.00357644836669635
Cucsat.PASA.G14138.T9:1996	cme-miR168	Cucsat.PASA.G14138.T9	1986	2005	1996	-42.70	-34.40	0.805620608899297	5.5	1-13,2005-1993;15-20,1991-1986	14-14,1992-1992[SIL]	((((((.(((((((((((((&))))))))))))).))))))	GUGCUCUCUCUCUUCUGUCA&UCGCUUGGUGCAGGUCGGGA	2	0.0327498235964968
Cucsat.PASA.G14273.T1:1722	cme-miR156b	Cucsat.PASA.G14273.T1	1711	1731	1722	-36.30	-32.60	0.898071625344353	3	2-11,1730-1721;13-21,1719-1711	1-1,1731-1731[UP5];12-12,1720-1720[SIL]	(((((((((.((((((((((.&.)))))))))).)))))))))	GUGCUCUCUCUCUUCUGUCAU&UUGACAGAAGAUAGAGAGCAC	3	0.0345650977441538
Cucsat.PASA.G14273.T2:1223	cme-miR156e	Cucsat.PASA.G14273.T2	1212	1232	1223	-38.40	-31.70	0.825520833333333	3.5	2-11,1231-1222;13-21,1220-1212	1-1,1232-1232[UP5];12-12,1221-1221[SIL]	(((((((((.((((((((((.&.)))))))))).)))))))))	GUGCUCUCUCUCUUCUGUCAU&UUGACAGAAGAUAGAGGGCAC	0	0.00891715212588007
Cucsat.PASA.G14273.T4:1331	cme-miR156b	Cucsat.PASA.G14273.T4	1320	1340	1331	-36.30	-32.60	0.898071625344353	3	2-11,1339-1330;13-21,1328-1320	1-1,1340-1340[UP5];12-12,1329-1329[SIL]	(((((((((.((((((((((.&.)))))))))).)))))))))	GUGCUCUCUCUCUUCUGUCAU&UUGACAGAAGAUAGAGAGCAC	3	0.0451197048697936
Cucsat.PASA.G14273.T5:781	cme-miR156a	Cucsat.PASA.G14273.T5	771	790	781	-45.40	-34.40	0.757709251101322	1	1-13,790-778;15-20,776-771	14-14,777-777[SIL]	((((((.(((((((((((((&))))))))))))).))))))	GUGCUCUCUCUCUUCUGUCA&UGACAGAAGAGAGUGAGCAC	4	0.0490798305317355
Cucsat.PASA.G14526.T1:1036	cme-miR477a	Cucsat.PASA.G14526.T1	1024	1045	1036	-44.30	-39.00	0.880361173814898	2.5	1-18,1045-1028;19-20,1026-1025	x-x,1027-1027[BULt];21-21,1024-1024[UP3]	.((.((((((((((((((((((&))))))))))))))))))-)).	AGUAACGUGCCCUGCUUCUCCA&ACCUCCCUCAAAGGCUUC-CAA	2	0.0127253025331526
Cucsat.PASA.G14526.T2:1136	cme-miR845	Cucsat.PASA.G14526.T2	1123	1145	1136	-44.30	-39.00	0.880361173814898	4	1-18,1145-1128;19-20,1126-1125	x-x,1127-1127[BULt];21-22,1124-1123[UP3]	..((.((((((((((((((((((&))))))))))))))))))-))..	CAGUAACGUGCCCUGCUUCUCCA&UCGCUCUGAUACCAAUAU-GAUG	2	0.00765472980403792
Cucsat.PASA.G14526.T3:1124	cme-miR164a	Cucsat.PASA.G14526.T3	1112	1133	1124	-44.30	-39.70	0.896162528216704	1.5	1-18,1133-1116;19-21,1114-1112	x-x,1115-1115[BULt]	(((.((((((((((((((((((&))))))))))))))))))-)))	AGUAACGUGCCCUGCUUCUCCA&UGGAGAAGCAGGGCACGU-GCU	2	0.010193263098611
Cucsat.PASA.G14562.T10:642	cme-miR156a	Cucsat.PASA.G14562.T10	632	651	642	-45.40	-34.40	0.757709251101322	1	1-13,651-639;15-20,637-632	14-14,638-638[SIL]	((((((.(((((((((((((&))))))))))))).))))))	GUGCUCUCUCUCUUCUGUCA&UGACAGAAGAGAGUGAGCAC	0	0.00178982592176324
Cucsat.PASA.G14562.T10:643	cme-miR156e	Cucsat.PASA.G14562.T10	632	652	643	-38.40	-31.70	0.825520833333333	3.5	2-11,651-642;13-21,640-632	1-1,652-652[UP5];12-12,641-641[SIL]	(((((((((.((((((((((.&.)))))))))).)))))))))	GUGCUCUCUCUCUUCUGUCAU&UUGACAGAAGAUAGAGGGCAC	3	0.0335032417020569
Cucsat.PASA.G14562.T11:3103	cme-miR156d	Cucsat.PASA.G14562.T11	3093	3112	3103	-37.20	-34.40	0.924731182795699	1	1-13,3112-3100;15-20,3098-3093	14-14,3099-3099[SIL]	((((((.(((((((((((((&))))))))))))).))))))	GUGCUCUCUCUCUUCUGUCA&UGACAGAAGAGAGUGAGCAC	0	0.00456763428416718
Cucsat.PASA.G14562.T12:2287	cme-miR156h	Cucsat.PASA.G14562.T12	2277	2296	2287	-39.50	-37.90	0.959493670886076	0.5	1-20,2296-2277	NA	((((((((((((((((((((&))))))))))))))))))))	GUGCUCUCUCUCUUCUGUCA&UGACAGAAGAGAGGGAGCAC	0	0.00496383252298105
Cucsat.PASA.G14562.T1:1936	cme-miR156d	Cucsat.PASA.G14562.T1	1926	1945	1936	-37.20	-34.40	0.924731182795699	1	1-13,1945-1933;15-20,1931-1926	14-14,1932-1932[SIL]	((((((.(((((((((((((&))))))))))))).))))))	GUGCUCUCUCUCUUCUGUCA&UGACAGAAGAGAGUGAGCAC	0	0.00298126313944735
Cucsat.PASA.G14562.T2:2287	cme-miR156i	Cucsat.PASA.G14562.T2	2277	2296	2287	-37.20	-34.40	0.924731182795699	1	1-13,2296-2284;15-20,2282-2277	14-14,2283-2283[SIL]	((((((.(((((((((((((&))))))))))))).))))))	GUGCUCUCUCUCUUCUGUCA&UGACAGAAGAGAGUGAGCAC	0	0.00575575598338374
Cucsat.PASA.G14562.T3:1746	cme-miR156c	Cucsat.PASA.G14562.T3	1736	1755	1746	-37.20	-34.40	0.924731182795699	1	1-13,1755-1743;15-20,1741-1736	14-14,1742-1742[SIL]	((((((.(((((((((((((&))))))))))))).))))))	GUGCUCUCUCUCUUCUGUCA&UGACAGAAGAGAGUGAGCAC	0	0.00397304111359387
Cucsat.PASA.G14562.T4:1648	cme-miR156a	Cucsat.PASA.G14562.T4	1638	1657	1648	-45.40	-34.40	0.757709251101322	1	1-13,1657-1645;15-20,1643-1638	14-14,1644-1644[SIL]	((((((.(((((((((((((&))))))))))))).))))))	GUGCUCUCUCUCUUCUGUCA&UGACAGAAGAGAGUGAGCAC	0	0.00198849761818565
Cucsat.PASA.G14562.T5:1316	cme-miR156a	Cucsat.PASA.G14562.T5	1306	1325	1316	-45.40	-34.40	0.757709251101322	1	1-13,1325-1313;15-20,1311-1306	14-14,1312-1312[SIL]	((((((.(((((((((((((&))))))))))))).))))))	GUGCUCUCUCUCUUCUGUCA&UGACAGAAGAGAGUGAGCAC	0	0.000795874045875777
Cucsat.PASA.G14562.T7:3101	cme-miR156c	Cucsat.PASA.G14562.T7	3091	3110	3101	-37.20	-34.40	0.924731182795699	1	1-13,3110-3098;15-20,3096-3091	14-14,3097-3097[SIL]	((((((.(((((((((((((&))))))))))))).))))))	GUGCUCUCUCUCUUCUGUCA&UGACAGAAGAGAGUGAGCAC	0	0.00575575598338374
Cucsat.PASA.G14562.T8:735	cme-miR168	Cucsat.PASA.G14562.T8	725	744	735	-42.70	-34.40	0.805620608899297	5.5	1-13,744-732;15-20,730-725	14-14,731-731[SIL]	((((((.(((((((((((((&))))))))))))).))))))	GUGCUCUCUCUCUUCUGUCA&UCGCUUGGUGCAGGUCGGGA	2	0.0302691405647075
Cucsat.PASA.G14562.T8:736	cme-miR156e	Cucsat.PASA.G14562.T8	725	745	736	-38.40	-31.70	0.825520833333333	3.5	2-11,744-735;13-21,733-725	1-1,745-745[UP5];12-12,734-734[SIL]	(((((((((.((((((((((.&.)))))))))).)))))))))	GUGCUCUCUCUCUUCUGUCAU&UUGACAGAAGAUAGAGGGCAC	0	0.0067447740486235
Cucsat.PASA.G14562.T8:737	cme-miR156j	Cucsat.PASA.G14562.T8	725	746	737	-40.80	-34.60	0.848039215686275	4	3-15,744-732;17-22,730-725	1-2,746-745[UP5];16-16,731-731[SIL]	((((((.(((((((((((((..&..))))))))))))).))))))	GUGCUCUCUCUCUUCUGUCAUC&GUUGACAGAAGAGAGUGAGCAC	3	0.0260374759754654
Cucsat.PASA.G14562.T9:614	cme-miR156c	Cucsat.PASA.G14562.T9	604	623	614	-37.20	-34.40	0.924731182795699	1	1-13,623-611;15-20,609-604	14-14,610-610[SIL]	((((((.(((((((((((((&))))))))))))).))))))	GUGCUCUCUCUCUUCUGUCA&UGACAGAAGAGAGUGAGCAC	0	0.00317969770659643
Cucsat.PASA.G14562.T9:616	cme-miR156j	Cucsat.PASA.G14562.T9	604	625	616	-40.80	-34.60	0.848039215686275	4	3-15,623-611;17-22,609-604	1-2,625-624[UP5];16-16,610-610[SIL]	((((((.(((((((((((((..&..))))))))))))).))))))	GUGCUCUCUCUCUUCUGUCAUC&GUUGACAGAAGAGAGUGAGCAC	3	0.0292441256103413
Cucsat.PASA.G14581.T2:307	cme-miR156f	Cucsat.PASA.G14581.T2	297	317	307	-35.30	-32.90	0.932011331444759	2	1-9,317-309;10-20,307-297	x-x,308-308[BULt]	(((((((((((.(((((((((&)))))))))-)))))))))))	GUGCUCUCUAUGCUUCUGUCA&UGACAGAAG-AUAGAGAGCAC	3	0.0098446407847681
Cucsat.PASA.G14642.T1:1116	cme-miR164b	Cucsat.PASA.G14642.T1	1103	1125	1116	-45.30	-35.88	0.79205298013245	5.5	1-16,1125-1110;19-21,1105-1103	17-18,1109-1106[AILt]	(((....((((((((((((((((&))))))))))))))))--..)))	GGCUCACGUGCCCUGCUUCUCCA&UGGAGAGGCAGGGCAC--AUGCU	0	0.00119357350648552
Cucsat.PASA.G14642.T3:517	cme-miR845	Cucsat.PASA.G14642.T3	505	526	517	-44.30	-40.60	0.916478555304741	3.5	1-19,526-508	20-22,507-505[UP3]	...(((((((((((((((((((&)))))))))))))))))))...	GCUCACGUGCCCUGCUUCUCCA&UCGCUCUGAUACCAAUAUGAUG	0	0.000199027921755857
Cucsat.PASA.G14645.T1:2674	cme-miR408	Cucsat.PASA.G14645.T1	2663	2682	2674	-44.60	-35.50	0.795964125560538	5	2-6,2681-2677;8-20,2676-2664	1-1,2682-2682[UP5];7-7,x-x[BULq];21-21,2663-2663[UP3]	.(((((((((((((-(((((.&.))))).))))))))))))).	ACCAGGGAAGGGGC-GUGCAA&AUGCACUGCCUCUUCCCUGGC	0	0.023602721408129
Cucsat.PASA.G15089.T1:1798	cme-miR172b	Cucsat.PASA.G15089.T1	1787	1807	1798	-34.30	-34.20	0.997084548104956	2	1-20,1807-1788	21-21,1787-1787[UP3]	.((((((((((((((((((((&)))))))))))))))))))).	UUGCAGCAUCAUCAGGAUUCU&AGAAUCUUGAUGAUGCUGCAU	0	0.00357644836669635
Cucsat.PASA.G15089.T2:2190	cme-miR172c	Cucsat.PASA.G15089.T2	2179	2199	2190	-34.30	-34.20	0.997084548104956	2	1-20,2199-2180	21-21,2179-2179[UP3]	.((((((((((((((((((((&)))))))))))))))))))).	UUGCAGCAUCAUCAGGAUUCU&AGAAUCUUGAUGAUGCUGCAU	0	0.0043694760101407
Cucsat.PASA.G15089.T3:2375	cme-miR172c	Cucsat.PASA.G15089.T3	2364	2384	2375	-34.30	-34.20	0.997084548104956	2	1-20,2384-2365	21-21,2364-2364[UP3]	.((((((((((((((((((((&)))))))))))))))))))).	UUGCAGCAUCAUCAGGAUUCU&AGAAUCUUGAUGAUGCUGCAU	0	0.000795874045875777
Cucsat.PASA.G15089.T4:3043	cme-miR172b	Cucsat.PASA.G15089.T4	3032	3052	3043	-34.30	-34.20	0.997084548104956	2	1-20,3052-3033	21-21,3032-3032[UP3]	.((((((((((((((((((((&)))))))))))))))))))).	UUGCAGCAUCAUCAGGAUUCU&AGAAUCUUGAUGAUGCUGCAU	0	0.00317969770659643
Cucsat.PASA.G15089.T5:2464	cme-miR172c	Cucsat.PASA.G15089.T5	2453	2473	2464	-34.30	-34.20	0.997084548104956	2	1-20,2473-2454	21-21,2453-2453[UP3]	.((((((((((((((((((((&)))))))))))))))))))).	UUGCAGCAUCAUCAGGAUUCU&AGAAUCUUGAUGAUGCUGCAU	0	0.00516187250346589
Cucsat.PASA.G15089.T6:999	cme-miR172b	Cucsat.PASA.G15089.T6	988	1008	999	-34.30	-34.20	0.997084548104956	2	1-20,1008-989	21-21,988-988[UP3]	.((((((((((((((((((((&)))))))))))))))))))).	UUGCAGCAUCAUCAGGAUUCU&AGAAUCUUGAUGAUGCUGCAU	0	0.00397304111359387
Cucsat.PASA.G15089.T7:2160	cme-miR172c	Cucsat.PASA.G15089.T7	2149	2169	2160	-34.30	-34.20	0.997084548104956	2	1-20,2169-2150	21-21,2149-2149[UP3]	.((((((((((((((((((((&)))))))))))))))))))).	UUGCAGCAUCAUCAGGAUUCU&AGAAUCUUGAUGAUGCUGCAU	0	0.00159111467625472
Cucsat.PASA.G15089.T9:710	cme-miR172c	Cucsat.PASA.G15089.T9	699	719	710	-34.30	-34.20	0.997084548104956	2	1-20,719-700	21-21,699-699[UP3]	.((((((((((((((((((((&)))))))))))))))))))).	UUGCAGCAUCAUCAGGAUUCU&AGAAUCUUGAUGAUGCUGCAU	0	0.00357644836669635
Cucsat.PASA.G1509.T10:2559	cme-miR169r	Cucsat.PASA.G1509.T10	2548	2568	2559	-40.80	-31.60	0.774509803921569	2.5	1-13,2568-2556;15-20,2554-2549	14-14,2555-2555[SIL];21-21,2548-2548[UP3]	.((((((.(((((((((((((&))))))))))))).)))))).	GCGGCAAAUCAUUCUUGGCUU&GAGCCAAGAAUGACUUGCCGG	0	0.00535987306846508
Cucsat.PASA.G1509.T11:2425	cme-miR169r	Cucsat.PASA.G1509.T11	2414	2434	2425	-40.80	-31.60	0.774509803921569	2.5	1-13,2434-2422;15-20,2420-2415	14-14,2421-2421[SIL];21-21,2414-2414[UP3]	.((((((.(((((((((((((&))))))))))))).)))))).	GCGGCAAAUCAUUCUUGGCUU&GAGCCAAGAAUGACUUGCCGG	0	0.0134440561202799
Cucsat.PASA.G1509.T19:2551	cme-miR169r	Cucsat.PASA.G1509.T19	2540	2560	2551	-40.80	-31.60	0.774509803921569	2.5	1-13,2560-2548;15-20,2546-2541	14-14,2547-2547[SIL];21-21,2540-2540[UP3]	.((((((.(((((((((((((&))))))))))))).)))))).	GCGGCAAAUCAUUCUUGGCUU&GAGCCAAGAAUGACUUGCCGG	0	0.013247664853728
Cucsat.PASA.G1509.T24:2418	cme-miR169r	Cucsat.PASA.G1509.T24	2407	2427	2418	-40.80	-31.60	0.774509803921569	2.5	1-13,2427-2415;15-20,2413-2408	14-14,2414-2414[SIL];21-21,2407-2407[UP3]	.((((((.(((((((((((((&))))))))))))).)))))).	GCGGCAAAUCAUUCUUGGCUU&GAGCCAAGAAUGACUUGCCGG	0	0.0106910178976202
Cucsat.PASA.G1509.T27:2403	cme-miR169r	Cucsat.PASA.G1509.T27	2392	2412	2403	-40.80	-31.60	0.774509803921569	2.5	1-13,2412-2400;15-20,2398-2393	14-14,2399-2399[SIL];21-21,2392-2392[UP3]	.((((((.(((((((((((((&))))))))))))).)))))).	GCGGCAAAUCAUUCUUGGCUU&GAGCCAAGAAUGACUUGCCGG	0	0.00456763428416718
Cucsat.PASA.G1509.T29:1463	cme-miR169r	Cucsat.PASA.G1509.T29	1452	1472	1463	-40.80	-31.60	0.774509803921569	2.5	1-13,1472-1460;15-20,1458-1453	14-14,1459-1459[SIL];21-21,1452-1452[UP3]	.((((((.(((((((((((((&))))))))))))).)))))).	GCGGCAAAUCAUUCUUGGCUU&GAGCCAAGAAUGACUUGCCGG	1	0.00423872816206661
Cucsat.PASA.G1509.T34:1639	cme-miR169r	Cucsat.PASA.G1509.T34	1628	1648	1639	-40.80	-31.60	0.774509803921569	2.5	1-13,1648-1636;15-20,1634-1629	14-14,1635-1635[SIL];21-21,1628-1628[UP3]	.((((((.(((((((((((((&))))))))))))).)))))).	GCGGCAAAUCAUUCUUGGCUU&GAGCCAAGAAUGACUUGCCGG	0	0.0116751266428218
Cucsat.PASA.G1509.T38:2023	cme-miR169r	Cucsat.PASA.G1509.T38	2012	2032	2023	-40.80	-31.60	0.774509803921569	2.5	1-13,2032-2020;15-20,2018-2013	14-14,2019-2019[SIL];21-21,2012-2012[UP3]	.((((((.(((((((((((((&))))))))))))).)))))).	GCGGCAAAUCAUUCUUGGCUU&GAGCCAAGAAUGACUUGCCGG	0	0.0167767336310957
Cucsat.PASA.G1509.T41:1485	cme-miR169r	Cucsat.PASA.G1509.T41	1474	1494	1485	-40.80	-31.60	0.774509803921569	2.5	1-13,1494-1482;15-20,1480-1475	14-14,1481-1481[SIL];21-21,1474-1474[UP3]	.((((((.(((((((((((((&))))))))))))).)))))).	GCGGCAAAUCAUUCUUGGCUU&GAGCCAAGAAUGACUUGCCGG	0	0.00793029717149729
Cucsat.PASA.G1509.T46:1924	cme-miR169r	Cucsat.PASA.G1509.T46	1913	1933	1924	-40.80	-31.60	0.774509803921569	2.5	1-13,1933-1921;15-20,1919-1914	14-14,1920-1920[SIL];21-21,1913-1913[UP3]	.((((((.(((((((((((((&))))))))))))).)))))).	GCGGCAAAUCAUUCUUGGCUU&GAGCCAAGAAUGACUUGCCGG	0	0.0136404082994862
Cucsat.PASA.G1509.T47:1686	cme-miR169r	Cucsat.PASA.G1509.T47	1675	1695	1686	-40.80	-31.60	0.774509803921569	2.5	1-13,1695-1683;15-20,1681-1676	14-14,1682-1682[SIL];21-21,1675-1675[UP3]	.((((((.(((((((((((((&))))))))))))).)))))).	GCGGCAAAUCAUUCUUGGCUU&GAGCCAAGAAUGACUUGCCGG	0	0.00931161918599432
Cucsat.PASA.G1509.T53:4646	cme-miR169r	Cucsat.PASA.G1509.T53	4635	4655	4646	-40.80	-31.60	0.774509803921569	2.5	1-13,4655-4643;15-20,4641-4636	14-14,4642-4642[SIL];21-21,4635-4635[UP3]	.((((((.(((((((((((((&))))))))))))).)))))).	GCGGCAAAUCAUUCUUGGCUU&GAGCCAAGAAUGACUUGCCGG	0	0.0150137797615333
Cucsat.PASA.G1509.T54:1448	cme-miR169r	Cucsat.PASA.G1509.T54	1437	1457	1448	-40.80	-31.60	0.774509803921569	2.5	1-13,1457-1445;15-20,1443-1438	14-14,1444-1444[SIL];21-21,1437-1437[UP3]	.((((((.(((((((((((((&))))))))))))).)))))).	GCGGCAAAUCAUUCUUGGCUU&GAGCCAAGAAUGACUUGCCGG	3	0.0238938270616843
Cucsat.PASA.G1509.T58:2771	cme-miR169r	Cucsat.PASA.G1509.T58	2760	2780	2771	-40.80	-31.60	0.774509803921569	2.5	1-13,2780-2768;15-20,2766-2761	14-14,2767-2767[SIL];21-21,2760-2760[UP3]	.((((((.(((((((((((((&))))))))))))).)))))).	GCGGCAAAUCAUUCUUGGCUU&GAGCCAAGAAUGACUUGCCGG	1	0.00391331099746872
Cucsat.PASA.G1509.T59:1459	cme-miR169r	Cucsat.PASA.G1509.T59	1448	1468	1459	-40.80	-31.60	0.774509803921569	2.5	1-13,1468-1456;15-20,1454-1449	14-14,1455-1455[SIL];21-21,1448-1448[UP3]	.((((((.(((((((((((((&))))))))))))).)))))).	GCGGCAAAUCAUUCUUGGCUU&GAGCCAAGAAUGACUUGCCGG	0	0.00496383252298105
Cucsat.PASA.G1509.T62:2163	cme-miR169r	Cucsat.PASA.G1509.T62	2152	2172	2163	-40.80	-31.60	0.774509803921569	2.5	1-13,2172-2160;15-20,2158-2153	14-14,2159-2159[SIL];21-21,2152-2152[UP3]	.((((((.(((((((((((((&))))))))))))).)))))).	GCGGCAAAUCAUUCUUGGCUU&GAGCCAAGAAUGACUUGCCGG	1	0.0126623601933549
Cucsat.PASA.G15354.T1:228	cme-miR408	Cucsat.PASA.G15354.T1	217	237	228	-44.60	-39.70	0.890134529147982	2.5	2-18,236-220;20-21,218-217	1-1,237-237[UP5];19-19,219-219[SIL]	((.(((((((((((((((((.&.))))))))))))))))).))	GUGAGGGAAGAGGCAGUGCAA&AUGCACUGCCUCUUCCCUGGC	3	0.0419654962468947
Cucsat.PASA.G15418.T5:1399	cme-miR166i	Cucsat.PASA.G15418.T5	1389	1408	1399	-38.70	-28.90	0.746770025839793	6.5	3-20,1406-1389	1-2,1408-1407[UP5]	((((((((((((((((((..&..))))))))))))))))))	GAGGAUGAAGUUUGGUCUAA&UCGGACCAGGCUUCAUUCUC	3	0.036685311238263
Cucsat.PASA.G15460.T1:856	cme-miR2111a	Cucsat.PASA.G15460.T1	845	865	856	-34.40	-34.80	1	1	1-20,865-846	21-21,845-845[UP3]	.((((((((((((((((((((&)))))))))))))))))))).	GAAACCUCAGGAUGCAGAUUA&UAAUCUGCAUCCUGAGGUUUA	0	0.0043694760101407
Cucsat.PASA.G15460.T3:325	cme-miR2111b	Cucsat.PASA.G15460.T3	314	334	325	-34.40	-34.80	1	1	1-20,334-315	21-21,314-314[UP3]	.((((((((((((((((((((&)))))))))))))))))))).	GAAACCUCAGGAUGCAGAUUA&UAAUCUGCAUCCUGAGGUUUA	0	0.00119357350648552
Cucsat.PASA.G15474.T1:2290	cme-miR393a	Cucsat.PASA.G15474.T1	2279	2299	2290	-37.50	-33.30	0.888	3	1-18,2299-2282	19-21,2281-2279[UP3]	...((((((((((((((((((&))))))))))))))))))...	AAACAAUGCGAUCCCUUUGGA&UCCAAAGGGAUCGCAUUGAUC	0	0.00159111467625472
Cucsat.PASA.G15474.T2:2648	cme-miR393b	Cucsat.PASA.G15474.T2	2637	2657	2648	-37.50	-33.30	0.888	3	1-18,2657-2640	19-21,2639-2637[UP3]	...((((((((((((((((((&))))))))))))))))))...	AAACAAUGCGAUCCCUUUGGA&UCCAAAGGGAUCGCAUUGAUC	0	0.00119357350648552
Cucsat.PASA.G15474.T3:2581	cme-miR393b	Cucsat.PASA.G15474.T3	2570	2590	2581	-37.50	-33.30	0.888	3	1-18,2590-2573	19-21,2572-2570[UP3]	...((((((((((((((((((&))))))))))))))))))...	AAACAAUGCGAUCCCUUUGGA&UCCAAAGGGAUCGCAUUGAUC	0	0.00139236387378694
Cucsat.PASA.G15474.T4:2129	cme-miR393c	Cucsat.PASA.G15474.T4	2118	2138	2129	-37.50	-33.30	0.888	3	1-18,2138-2121	19-21,2120-2118[UP3]	...((((((((((((((((((&))))))))))))))))))...	AAACAAUGCGAUCCCUUUGGA&UCCAAAGGGAUCGCAUUGAUC	0	0.00139236387378694
Cucsat.PASA.G15474.T5:1773	cme-miR393c	Cucsat.PASA.G15474.T5	1762	1782	1773	-37.50	-33.30	0.888	3	1-18,1782-1765	19-21,1764-1762[UP3]	...((((((((((((((((((&))))))))))))))))))...	AAACAAUGCGAUCCCUUUGGA&UCCAAAGGGAUCGCAUUGAUC	2	0.0152508647197032
Cucsat.PASA.G15474.T6:2334	cme-miR393a	Cucsat.PASA.G15474.T6	2323	2343	2334	-37.50	-33.30	0.888	3	1-18,2343-2326	19-21,2325-2323[UP3]	...((((((((((((((((((&))))))))))))))))))...	AAACAAUGCGAUCCCUUUGGA&UCCAAAGGGAUCGCAUUGAUC	0	0.00119357350648552
Cucsat.PASA.G15511.T10:541	cme-miR399e	Cucsat.PASA.G15511.T10	530	550	541	-37.00	-30.50	0.824324324324324	3.5	1-15,550-536;18-20,533-531	16-17,535-534[SIL];21-21,530-530[UP3]	.(((..(((((((((((((((&)))))))))))))))..))).	CAGGAAGAACAGACAACGAGA&UGCCAAAGGAGAGUUGCCCUU	0	0.00694245957201778
Cucsat.PASA.G15511.T1:454	cme-miR858	Cucsat.PASA.G15511.T1	443	463	454	-35.70	-30.50	0.854341736694678	3	1-15,463-449;18-20,446-444	16-17,448-447[SIL];21-21,443-443[UP3]	.(((..(((((((((((((((&)))))))))))))))..))).	CAGGAAGAACAGACAACGAGA&UCUCGUUGUCUGUUCGACCUU	0	0.00535987306846508
Cucsat.PASA.G15511.T8:529	cme-miR399e	Cucsat.PASA.G15511.T8	518	538	529	-37.00	-30.50	0.824324324324324	3.5	1-15,538-524;18-20,521-519	16-17,523-522[SIL];21-21,518-518[UP3]	.(((..(((((((((((((((&)))))))))))))))..))).	CAGGAAGAACAGACAACGAGA&UGCCAAAGGAGAGUUGCCCUU	0	0.00714010575047308
Cucsat.PASA.G15680.T1:2037	cme-miR156f	Cucsat.PASA.G15680.T1	2027	2046	2037	-35.30	-36.70	1	0	1-20,2046-2027	NA	((((((((((((((((((((&))))))))))))))))))))	GUGCUCUCUAUCUUCUGUCA&UGACAGAAGAUAGAGAGCAC	2	0.010193263098611
Cucsat.PASA.G15680.T1:2038	cme-miR156b	Cucsat.PASA.G15680.T1	2027	2047	2038	-36.30	-36.90	1	1	2-21,2046-2027	1-1,2047-2047[UP5]	((((((((((((((((((((.&.))))))))))))))))))))	GUGCUCUCUAUCUUCUGUCAU&UUGACAGAAGAUAGAGAGCAC	2	0.010193263098611
Cucsat.PASA.G15680.T2:1607	cme-miR156f	Cucsat.PASA.G15680.T2	1597	1616	1607	-35.30	-36.70	1	0	1-20,1616-1597	NA	((((((((((((((((((((&))))))))))))))))))))	GUGCUCUCUAUCUUCUGUCA&UGACAGAAGAUAGAGAGCAC	0	0.000199027921755857
Cucsat.PASA.G15680.T2:1608	cme-miR156b	Cucsat.PASA.G15680.T2	1597	1617	1608	-36.30	-36.90	1	1	2-21,1616-1597	1-1,1617-1617[UP5]	((((((((((((((((((((.&.))))))))))))))))))))	GUGCUCUCUAUCUUCUGUCAU&UUGACAGAAGAUAGAGAGCAC	2	0.00765472980403792
Cucsat.PASA.G15680.T3:1652	cme-miR156f	Cucsat.PASA.G15680.T3	1642	1661	1652	-35.30	-36.70	1	0	1-20,1661-1642	NA	((((((((((((((((((((&))))))))))))))))))))	GUGCUCUCUAUCUUCUGUCA&UGACAGAAGAUAGAGAGCAC	2	0.00510968599478823
Cucsat.PASA.G15680.T3:1653	cme-miR156b	Cucsat.PASA.G15680.T3	1642	1662	1653	-36.30	-36.90	1	1	2-21,1661-1642	1-1,1662-1662[UP5]	((((((((((((((((((((.&.))))))))))))))))))))	GUGCUCUCUAUCUUCUGUCAU&UUGACAGAAGAUAGAGAGCAC	0	0.000398016231398124
Cucsat.PASA.G15680.T4:1459	cme-miR156f	Cucsat.PASA.G15680.T4	1449	1468	1459	-35.30	-36.70	1	0	1-20,1468-1449	NA	((((((((((((((((((((&))))))))))))))))))))	GUGCUCUCUAUCUUCUGUCA&UGACAGAAGAUAGAGAGCAC	0	0.000994743566474332
Cucsat.PASA.G15680.T4:1460	cme-miR156b	Cucsat.PASA.G15680.T4	1449	1469	1460	-36.30	-36.90	1	1	2-21,1468-1449	1-1,1469-1469[UP5]	((((((((((((((((((((.&.))))))))))))))))))))	GUGCUCUCUAUCUUCUGUCAU&UUGACAGAAGAUAGAGAGCAC	2	0.002558114973503
Cucsat.PASA.G15680.T5:1370	cme-miR156f	Cucsat.PASA.G15680.T5	1360	1379	1370	-35.30	-36.70	1	0	1-20,1379-1360	NA	((((((((((((((((((((&))))))))))))))))))))	GUGCUCUCUAUCUUCUGUCA&UGACAGAAGAUAGAGAGCAC	2	0.00765472980403792
Cucsat.PASA.G15680.T5:1371	cme-miR156b	Cucsat.PASA.G15680.T5	1360	1380	1371	-36.30	-36.90	1	1	2-21,1379-1360	1-1,1380-1380[UP5]	((((((((((((((((((((.&.))))))))))))))))))))	GUGCUCUCUAUCUUCUGUCAU&UUGACAGAAGAUAGAGAGCAC	2	0.0127253025331526
Cucsat.PASA.G1621.T1:2616	cme-miR160c	Cucsat.PASA.G1621.T1	2605	2625	2616	-45.40	-46.70	1	0.5	1-21,2625-2605	NA	(((((((((((((((((((((&)))))))))))))))))))))	UGGCAUGCAGGGAGCCAGGCA&UGCCUGGCUCCCUGUAUGCCA	0	0.000596964936810718
Cucsat.PASA.G1621.T2:2244	cme-miR160d	Cucsat.PASA.G1621.T2	2233	2253	2244	-45.20	-42.00	0.929203539823009	1	1-14,2253-2240;16-21,2238-2233	15-15,2239-2239[SIL]	((((((.((((((((((((((&)))))))))))))).))))))	UGGCAUGCAGGGAGCCAGGCA&UGCCUGGCUCCCUGAAUGCCA	0	0.00218712977339319
Cucsat.PASA.G1621.T3:2315	cme-miR160b	Cucsat.PASA.G1621.T3	2304	2324	2315	-45.40	-46.70	1	0.5	1-21,2324-2304	NA	(((((((((((((((((((((&)))))))))))))))))))))	UGGCAUGCAGGGAGCCAGGCA&UGCCUGGCUCCCUGUAUGCCA	0	0.000596964936810718
Cucsat.PASA.G1621.T4:2157	cme-miR160c	Cucsat.PASA.G1621.T4	2146	2166	2157	-45.40	-46.70	1	0.5	1-21,2166-2146	NA	(((((((((((((((((((((&)))))))))))))))))))))	UGGCAUGCAGGGAGCCAGGCA&UGCCUGGCUCCCUGUAUGCCA	0	0.000795874045875777
Cucsat.PASA.G1621.T5:1975	cme-miR160b	Cucsat.PASA.G1621.T5	1964	1984	1975	-45.40	-46.70	1	0.5	1-21,1984-1964	NA	(((((((((((((((((((((&)))))))))))))))))))))	UGGCAUGCAGGGAGCCAGGCA&UGCCUGGCUCCCUGUAUGCCA	0	0.000398016231398124
Cucsat.PASA.G1621.T6:1431	cme-miR160d	Cucsat.PASA.G1621.T6	1420	1440	1431	-45.20	-42.00	0.929203539823009	1	1-14,1440-1427;16-21,1425-1420	15-15,1426-1426[SIL]	((((((.((((((((((((((&)))))))))))))).))))))	UGGCAUGCAGGGAGCCAGGCA&UGCCUGGCUCCCUGAAUGCCA	0	0.00198849761818565
Cucsat.PASA.G16319.T1:14238	cme-miR167f	Cucsat.PASA.G16319.T1	14227	14247	14238	-40.20	-31.50	0.783582089552239	4.5	3-13,14245-14235;15-21,14233-14227	1-2,14247-14246[UP5];14-14,14234-14234[SIL]	(((((((.(((((((((((..&..))))))))))).)))))))	UAGAUCAGGCUGGCAGCUUGU&UGAAGCUGCCAGCAUGAUCUG	0	0.00634928493568743
Cucsat.PASA.G16319.T3:1888	cme-miR167a	Cucsat.PASA.G16319.T3	1877	1897	1888	-38.90	-31.80	0.817480719794345	4	3-13,1895-1885;15-21,1883-1877	1-2,1897-1896[UP5];14-14,1884-1884[SIL]	(((((((.(((((((((((..&..))))))))))).)))))))	UAGAUCAGGCUGGCAGCUUGU&UGAAGCUGCCAGCAUGAUCUA	0	0.00575575598338374
Cucsat.PASA.G16319.T4:3329	cme-miR167b	Cucsat.PASA.G16319.T4	3318	3338	3329	-38.90	-31.80	0.817480719794345	4	3-13,3336-3326;15-21,3324-3318	1-2,3338-3337[UP5];14-14,3325-3325[SIL]	(((((((.(((((((((((..&..))))))))))).)))))))	UAGAUCAGGCUGGCAGCUUGU&UGAAGCUGCCAGCAUGAUCUA	1	0.00488924358890097
Cucsat.PASA.G16319.T5:7894	cme-miR167f	Cucsat.PASA.G16319.T5	7883	7903	7894	-40.20	-31.50	0.783582089552239	4.5	3-13,7901-7891;15-21,7889-7883	1-2,7903-7902[UP5];14-14,7890-7890[SIL]	(((((((.(((((((((((..&..))))))))))).)))))))	UAGAUCAGGCUGGCAGCUUGU&UGAAGCUGCCAGCAUGAUCUG	0	0.0061514813304766
Cucsat.PASA.G16319.T7:2695	cme-miR167e	Cucsat.PASA.G16319.T7	2684	2704	2695	-38.90	-33.90	0.87146529562982	2	2-13,2703-2692;15-21,2690-2684	1-1,2704-2704[UP5];14-14,2691-2691[SIL]	(((((((.((((((((((((.&.)))))))))))).)))))))	UAGAUCAGGCUGGCAGCUUGU&UCAAGCUGCCAGCAUGAUCUA	0	0.00575575598338374
Cucsat.PASA.G16319.T8:2006	cme-miR167b	Cucsat.PASA.G16319.T8	1995	2015	2006	-38.90	-31.80	0.817480719794345	4	3-13,2013-2003;15-21,2001-1995	1-2,2015-2014[UP5];14-14,2002-2002[SIL]	(((((((.(((((((((((..&..))))))))))).)))))))	UAGAUCAGGCUGGCAGCUUGU&UGAAGCUGCCAGCAUGAUCUA	0	0.00575575598338374
Cucsat.PASA.G16400.T1:873	cme-miR169g	Cucsat.PASA.G16400.T1	862	882	873	-38.90	-32.20	0.827763496143959	3	1-19,882-864	20-21,863-862[UP3]	..(((((((((((((((((((&)))))))))))))))))))..	CAGGCAAUUCAUUCUUGGCUU&AAGCCAAGGAUGAAUUGCCGG	0	0.00159111467625472
Cucsat.PASA.G16400.T2:991	cme-miR169g	Cucsat.PASA.G16400.T2	980	1000	991	-38.90	-32.20	0.827763496143959	3	1-19,1000-982	20-21,981-980[UP3]	..(((((((((((((((((((&)))))))))))))))))))..	CAGGCAAUUCAUUCUUGGCUU&AAGCCAAGGAUGAAUUGCCGG	3	0.00329237476368771
Cucsat.PASA.G16400.T3:857	cme-miR169g	Cucsat.PASA.G16400.T3	846	866	857	-38.90	-32.20	0.827763496143959	3	1-19,866-848	20-21,847-846[UP3]	..(((((((((((((((((((&)))))))))))))))))))..	CAGGCAAUUCAUUCUUGGCUU&AAGCCAAGGAUGAAUUGCCGG	0	0.000795874045875777
Cucsat.PASA.G16400.T4:1110	cme-miR169g	Cucsat.PASA.G16400.T4	1099	1119	1110	-38.90	-32.20	0.827763496143959	3	1-19,1119-1101	20-21,1100-1099[UP3]	..(((((((((((((((((((&)))))))))))))))))))..	CAGGCAAUUCAUUCUUGGCUU&AAGCCAAGGAUGAAUUGCCGG	0	0.0023857223952557
Cucsat.PASA.G16769.T8:761	cme-miR169q	Cucsat.PASA.G16769.T8	745	770	761	-38.30	-27.50	0.718015665796345	9.5	1-11,770-760;13-16,759-756;17-20,749-746	12-12,x-x[BULq];x-x,755-750[BULt];21-21,745-745[UP3]	.((((......((((-(((((((((((&))))))))))).))))------)))).	UGGCAAUGCUUGGUC-UCUUUGGCUCA&UGAGCCAAAGAUGACU------UGCCU	1	0.0157224184470457
Cucsat.PASA.G17276.T1:2191	cme-miR160c	Cucsat.PASA.G17276.T1	2180	2200	2191	-45.40	-45.90	1	1	1-20,2200-2181	21-21,2180-2180[UP3]	.((((((((((((((((((((&)))))))))))))))))))).	AGGCAUACAGGGAGCCAGGCA&UGCCUGGCUCCCUGUAUGCCA	0	0.00337809277972601
Cucsat.PASA.G17276.T2:1733	cme-miR160b	Cucsat.PASA.G17276.T2	1722	1742	1733	-45.40	-45.90	1	1	1-20,1742-1723	21-21,1722-1722[UP3]	.((((((((((((((((((((&)))))))))))))))))))).	AGGCAUACAGGGAGCCAGGCA&UGCCUGGCUCCCUGUAUGCCA	0	0.000795874045875777
Cucsat.PASA.G17276.T3:2167	cme-miR160b	Cucsat.PASA.G17276.T3	2156	2176	2167	-45.40	-45.90	1	1	1-20,2176-2157	21-21,2156-2156[UP3]	.((((((((((((((((((((&)))))))))))))))))))).	AGGCAUACAGGGAGCCAGGCA&UGCCUGGCUCCCUGUAUGCCA	0	0.000199027921755857
Cucsat.PASA.G17276.T4:1733	cme-miR160b	Cucsat.PASA.G17276.T4	1722	1742	1733	-45.40	-45.90	1	1	1-20,1742-1723	21-21,1722-1722[UP3]	.((((((((((((((((((((&)))))))))))))))))))).	AGGCAUACAGGGAGCCAGGCA&UGCCUGGCUCCCUGUAUGCCA	0	0.00198849761818565
Cucsat.PASA.G17276.T5:2433	cme-miR160b	Cucsat.PASA.G17276.T5	2422	2442	2433	-45.40	-45.90	1	1	1-20,2442-2423	21-21,2422-2422[UP3]	.((((((((((((((((((((&)))))))))))))))))))).	AGGCAUACAGGGAGCCAGGCA&UGCCUGGCUCCCUGUAUGCCA	0	0.00258427549164131
Cucsat.PASA.G17276.T6:1776	cme-miR160c	Cucsat.PASA.G17276.T6	1765	1785	1776	-45.40	-45.90	1	1	1-20,1785-1766	21-21,1765-1765[UP3]	.((((((((((((((((((((&)))))))))))))))))))).	AGGCAUACAGGGAGCCAGGCA&UGCCUGGCUCCCUGUAUGCCA	0	0.00258427549164131
Cucsat.PASA.G1761.T11:2163	cme-miR172c	Cucsat.PASA.G1761.T11	2152	2172	2163	-34.30	-33.50	0.97667638483965	3	2-20,2171-2153	1-1,2172-2172[UP5];21-21,2152-2152[UP3]	.(((((((((((((((((((.&.))))))))))))))))))).	CUGCAGCAUCAUCAGGAUUCG&AGAAUCUUGAUGAUGCUGCAU	0	0.00931161918599432
Cucsat.PASA.G1761.T3:1331	cme-miR172e	Cucsat.PASA.G1761.T3	1320	1340	1331	-35.80	-36.40	1	2	2-21,1339-1320	1-1,1340-1340[UP5]	((((((((((((((((((((.&.))))))))))))))))))))	CUGCAGCAUCAUCAGGAUUCG&AGAAUCUUGAUGAUGCUGCAG	4	0.0166351368194357
Cucsat.PASA.G1761.T8:2365	cme-miR172e	Cucsat.PASA.G1761.T8	2354	2374	2365	-35.80	-36.40	1	2	2-21,2373-2354	1-1,2374-2374[UP5]	((((((((((((((((((((.&.))))))))))))))))))))	CUGCAGCAUCAUCAGGAUUCG&AGAAUCUUGAUGAUGCUGCAG	0	0.00298126313944735
Cucsat.PASA.G17754.T3:482	cme-miR169c	Cucsat.PASA.G17754.T3	471	490	482	-40.20	-32.20	0.800995024875622	6	1-6,490-485;9-21,483-471	7-8,484-484[AILq]	(((((((((((((.-((((((&))))))..)))))))))))))	AAGGGCGACUCUCG-UUGGCG&UAGCCAAAGAUGACUUGCCUG	2	0.0499378265650281
Cucsat.PASA.G1795.T1:1971	cme-miR396b	Cucsat.PASA.G1795.T1	1960	1981	1971	-35.10	-29.20	0.831908831908832	4	1-8,1981-1974;9-19,1972-1962	x-x,1973-1973[BULt];20-21,1961-1960[UP3]	..(((((((((((.((((((((&))))))))-)))))))))))..	UCGUUCAAGAAAGCCUGUGGAA&UUCCACAG-CUUUCUUGAACUG	1	0.00375056253717632
Cucsat.PASA.G1795.T2:2029	cme-miR396e	Cucsat.PASA.G1795.T2	2018	2039	2029	-36.60	-30.70	0.83879781420765	4	1-6,2039-2034;7-19,2032-2020	x-x,2033-2033[BULt];20-21,2019-2018[UP3]	..(((((((((((((.((((((&))))))-)))))))))))))..	UCGUUCAAGAAAGCCUGUGGAA&UUCCAC-GGCUUUCUUGAACUG	2	0.0127253025331526
Cucsat.PASA.G1795.T3:1971	cme-miR396e	Cucsat.PASA.G1795.T3	1960	1981	1971	-36.60	-30.70	0.83879781420765	4	1-6,1981-1976;7-19,1974-1962	x-x,1975-1975[BULt];20-21,1961-1960[UP3]	..(((((((((((((.((((((&))))))-)))))))))))))..	UCGUUCAAGAAAGCCUGUGGAA&UUCCAC-GGCUUUCUUGAACUG	2	0.035224160755878
Cucsat.PASA.G1795.T4:2424	cme-miR396e	Cucsat.PASA.G1795.T4	2413	2434	2424	-36.60	-30.70	0.83879781420765	4	1-6,2434-2429;7-19,2427-2415	x-x,2428-2428[BULt];20-21,2414-2413[UP3]	..(((((((((((((.((((((&))))))-)))))))))))))..	UCGUUCAAGAAAGCCUGUGGAA&UUCCAC-GGCUUUCUUGAACUG	0	0.00139236387378694
Cucsat.PASA.G1795.T7:350	cme-miR396e	Cucsat.PASA.G1795.T7	339	360	350	-36.60	-30.70	0.83879781420765	4	1-6,360-355;7-19,353-341	x-x,354-354[BULt];20-21,340-339[UP3]	..(((((((((((((.((((((&))))))-)))))))))))))..	UCGUUCAAGAAAGCCUGUGGAA&UUCCAC-GGCUUUCUUGAACUG	2	0.0475012251869356
Cucsat.PASA.G17954.T1:2410	cme-miR160b	Cucsat.PASA.G17954.T1	2399	2419	2410	-45.40	-45.90	1	1	1-20,2419-2400	21-21,2399-2399[UP3]	.((((((((((((((((((((&)))))))))))))))))))).	AGGCAUACAGGGAGCCAGGCA&UGCCUGGCUCCCUGUAUGCCA	0	0.000994743566474332
Cucsat.PASA.G17954.T2:1882	cme-miR160c	Cucsat.PASA.G17954.T2	1871	1891	1882	-45.40	-45.90	1	1	1-20,1891-1872	21-21,1871-1871[UP3]	.((((((((((((((((((((&)))))))))))))))))))).	AGGCAUACAGGGAGCCAGGCA&UGCCUGGCUCCCUGUAUGCCA	0	0.00198849761818565
Cucsat.PASA.G17954.T3:1882	cme-miR160c	Cucsat.PASA.G17954.T3	1871	1891	1882	-45.40	-45.90	1	1	1-20,1891-1872	21-21,1871-1871[UP3]	.((((((((((((((((((((&)))))))))))))))))))).	AGGCAUACAGGGAGCCAGGCA&UGCCUGGCUCCCUGUAUGCCA	0	0.000398016231398124
Cucsat.PASA.G17954.T4:2017	cme-miR160a	Cucsat.PASA.G17954.T4	2006	2026	2017	-45.40	-45.90	1	1	1-20,2026-2007	21-21,2006-2006[UP3]	.((((((((((((((((((((&)))))))))))))))))))).	AGGCAUACAGGGAGCCAGGCA&UGCCUGGCUCCCUGUAUGCCA	0	0.00139236387378694
Cucsat.PASA.G17954.T5:1882	cme-miR160a	Cucsat.PASA.G17954.T5	1871	1891	1882	-45.40	-45.90	1	1	1-20,1891-1872	21-21,1871-1871[UP3]	.((((((((((((((((((((&)))))))))))))))))))).	AGGCAUACAGGGAGCCAGGCA&UGCCUGGCUCCCUGUAUGCCA	0	0.000596964936810718
Cucsat.PASA.G17954.T6:1753	cme-miR160a	Cucsat.PASA.G17954.T6	1742	1762	1753	-45.40	-45.90	1	1	1-20,1762-1743	21-21,1742-1742[UP3]	.((((((((((((((((((((&)))))))))))))))))))).	AGGCAUACAGGGAGCCAGGCA&UGCCUGGCUCCCUGUAUGCCA	2	0.010193263098611
Cucsat.PASA.G17954.T7:2068	cme-miR160c	Cucsat.PASA.G17954.T7	2057	2077	2068	-45.40	-45.90	1	1	1-20,2077-2058	21-21,2057-2057[UP3]	.((((((((((((((((((((&)))))))))))))))))))).	AGGCAUACAGGGAGCCAGGCA&UGCCUGGCUCCCUGUAUGCCA	0	0.000199027921755857
Cucsat.PASA.G18056.T1:1671	cme-miR171h	Cucsat.PASA.G18056.T1	1660	1680	1671	-36.90	-37.90	1	0.5	1-21,1680-1660	NA	(((((((((((((((((((((&)))))))))))))))))))))	GAUAUUGGCGCGGCUCAAUCA&UGAUUGAGCCGCGUCAAUAUC	0	0.000199027921755857
Cucsat.PASA.G1813.T14:1246	cme-miR393b	Cucsat.PASA.G1813.T14	1234	1254	1246	-37.50	-26.10	0.696	7	1-4,1254-1251;7-12,1249-1244;13-21,1242-1234	5-6,1250-1250[AILq];x-x,1243-1243[BULt]	(((((((((.((((((.-((((&))))..))))))-)))))))))	GGUCAAUGUGGAUCCCA-UGGA&UCCAAAGGGAUC-GCAUUGAUC	0	0.0294158376898013
Cucsat.PASA.G18156.T11:695	cme-miR398b	Cucsat.PASA.G18156.T11	684	705	695	-40.60	-30.10	0.741379310344828	7	1-6,705-700;7-18,698-687	x-x,699-699[BULt];19-21,686-684[UP3]	...((((((((((((.((((((&))))))-))))))))))))...	UGCGGGUGACCUGGGAAACAUA&UGUGUU-CUCAGGUCACCCCUU	0	0.0456990696474395
Cucsat.PASA.G18156.T14:695	cme-miR398b	Cucsat.PASA.G18156.T14	684	705	695	-40.60	-30.10	0.741379310344828	7	1-6,705-700;7-18,698-687	x-x,699-699[BULt];19-21,686-684[UP3]	...((((((((((((.((((((&))))))-))))))))))))...	UGCGGGUGACCUGGGAAACAUA&UGUGUU-CUCAGGUCACCCCUU	0	0.0493013308981436
Cucsat.PASA.G18156.T15:695	cme-miR398b	Cucsat.PASA.G18156.T15	684	705	695	-40.60	-30.10	0.741379310344828	7	1-6,705-700;7-18,698-687	x-x,699-699[BULt];19-21,686-684[UP3]	...((((((((((((.((((((&))))))-))))))))))))...	UGCGGGUGACCUGGGAAACAUA&UGUGUU-CUCAGGUCACCCCUU	0	0.0458890021783374
Cucsat.PASA.G18156.T1:696	cme-miR398b	Cucsat.PASA.G18156.T1	685	706	696	-40.60	-30.10	0.741379310344828	7	1-6,706-701;7-18,699-688	x-x,700-700[BULt];19-21,687-685[UP3]	...((((((((((((.((((((&))))))-))))))))))))...	UGCGGGUGACCUGGGAAACAUA&UGUGUU-CUCAGGUCACCCCUU	0	0.047975766748795
Cucsat.PASA.G18156.T2:924	cme-miR398b	Cucsat.PASA.G18156.T2	913	934	924	-40.60	-30.10	0.741379310344828	7	1-6,934-929;7-18,927-916	x-x,928-928[BULt];19-21,915-913[UP3]	...((((((((((((.((((((&))))))-))))))))))))...	UGCGGGUGACCUGGGAAACAUA&UGUGUU-CUCAGGUCACCCCUU	0	0.0460788969073582
Cucsat.PASA.G18156.T4:752	cme-miR398b	Cucsat.PASA.G18156.T4	741	762	752	-40.60	-30.10	0.741379310344828	7	1-6,762-757;7-18,755-744	x-x,756-756[BULt];19-21,743-741[UP3]	...((((((((((((.((((((&))))))-))))))))))))...	UGCGGGUGACCUGGGAAACAUA&UGUGUU-CUCAGGUCACCCCUU	0	0.0485440918350399
Cucsat.PASA.G18156.T7:821	cme-miR398b	Cucsat.PASA.G18156.T7	810	831	821	-40.60	-30.10	0.741379310344828	7	1-6,831-826;7-18,824-813	x-x,825-825[BULt];19-21,812-810[UP3]	...((((((((((((.((((((&))))))-))))))))))))...	UGCGGGUGACCUGGGAAACAUA&UGUGUU-CUCAGGUCACCCCUU	0	0.0468380979551228
Cucsat.PASA.G18156.T9:871	cme-miR398b	Cucsat.PASA.G18156.T9	860	881	871	-40.60	-30.10	0.741379310344828	7	1-6,881-876;7-18,874-863	x-x,875-875[BULt];19-21,862-860[UP3]	...((((((((((((.((((((&))))))-))))))))))))...	UGCGGGUGACCUGGGAAACAUA&UGUGUU-CUCAGGUCACCCCUU	0	0.0481652461534002
Cucsat.PASA.G18172.T12:1382	cme-miR166f	Cucsat.PASA.G18172.T12	1371	1391	1382	-44.10	-37.40	0.848072562358277	3.5	2-19,1390-1373	1-1,1391-1391[UP5];20-21,1372-1371[UP3]	..((((((((((((((((((.&.))))))))))))))))))..	CUGGGAUGAAGCCUGGUCCGG&UCGGACCAGGCUUCAUUCCCC	0	0.00178982592176324
Cucsat.PASA.G18172.T13:1355	cme-miR166e	Cucsat.PASA.G18172.T13	1344	1364	1355	-42.00	-37.80	0.9	3.5	2-19,1363-1346	1-1,1364-1364[UP5];20-21,1345-1344[UP3]	..((((((((((((((((((.&.))))))))))))))))))..	CUGGGAUGAAGCCUGGUCCGG&UCGGACCAGGCUUCAUUCCUC	1	0.00212161470551253
Cucsat.PASA.G18172.T14:1355	cme-miR166a	Cucsat.PASA.G18172.T14	1344	1364	1355	-44.10	-37.40	0.848072562358277	3.5	2-19,1363-1346	1-1,1364-1364[UP5];20-21,1345-1344[UP3]	..((((((((((((((((((.&.))))))))))))))))))..	CUGGGAUGAAGCCUGGUCCGG&UCGGACCAGGCUUCAUUCCCC	0	0.00198849761818565
Cucsat.PASA.G18172.T1:1405	cme-miR166h	Cucsat.PASA.G18172.T1	1394	1414	1405	-44.10	-37.40	0.848072562358277	3.5	2-19,1413-1396	1-1,1414-1414[UP5];20-21,1395-1394[UP3]	..((((((((((((((((((.&.))))))))))))))))))..	CUGGGAUGAAGCCUGGUCCGG&UCGGACCAGGCUUCAUUCCCC	0	0.00218712977339319
Cucsat.PASA.G18172.T2:1405	cme-miR166c	Cucsat.PASA.G18172.T2	1394	1414	1405	-44.10	-37.40	0.848072562358277	3.5	2-19,1413-1396	1-1,1414-1414[UP5];20-21,1395-1394[UP3]	..((((((((((((((((((.&.))))))))))))))))))..	CUGGGAUGAAGCCUGGUCCGG&UCGGACCAGGCUUCAUUCCCC	0	0.00178982592176324
Cucsat.PASA.G18172.T3:1376	cme-miR166f	Cucsat.PASA.G18172.T3	1365	1385	1376	-44.10	-37.40	0.848072562358277	3.5	2-19,1384-1367	1-1,1385-1385[UP5];20-21,1366-1365[UP3]	..((((((((((((((((((.&.))))))))))))))))))..	CUGGGAUGAAGCCUGGUCCGG&UCGGACCAGGCUUCAUUCCCC	0	0.0023857223952557
Cucsat.PASA.G18172.T4:1405	cme-miR166e	Cucsat.PASA.G18172.T4	1394	1414	1405	-42.00	-37.80	0.9	3.5	2-19,1413-1396	1-1,1414-1414[UP5];20-21,1395-1394[UP3]	..((((((((((((((((((.&.))))))))))))))))))..	CUGGGAUGAAGCCUGGUCCGG&UCGGACCAGGCUUCAUUCCUC	0	0.00218712977339319
Cucsat.PASA.G18172.T5:1355	cme-miR166e	Cucsat.PASA.G18172.T5	1344	1364	1355	-42.00	-37.80	0.9	3.5	2-19,1363-1346	1-1,1364-1364[UP5];20-21,1345-1344[UP3]	..((((((((((((((((((.&.))))))))))))))))))..	CUGGGAUGAAGCCUGGUCCGG&UCGGACCAGGCUUCAUUCCUC	0	0.00278278907041685
Cucsat.PASA.G18172.T6:1405	cme-miR166d	Cucsat.PASA.G18172.T6	1394	1414	1405	-44.10	-37.40	0.848072562358277	3.5	2-19,1413-1396	1-1,1414-1414[UP5];20-21,1395-1394[UP3]	..((((((((((((((((((.&.))))))))))))))))))..	CUGGGAUGAAGCCUGGUCCGG&UCGGACCAGGCUUCAUUCCCC	0	0.00218712977339319
Cucsat.PASA.G18172.T7:1405	cme-miR166d	Cucsat.PASA.G18172.T7	1394	1414	1405	-44.10	-37.40	0.848072562358277	3.5	2-19,1413-1396	1-1,1414-1414[UP5];20-21,1395-1394[UP3]	..((((((((((((((((((.&.))))))))))))))))))..	CUGGGAUGAAGCCUGGUCCGG&UCGGACCAGGCUUCAUUCCCC	0	0.00377476447536651
Cucsat.PASA.G18172.T8:1405	cme-miR166c	Cucsat.PASA.G18172.T8	1394	1414	1405	-44.10	-37.40	0.848072562358277	3.5	2-19,1413-1396	1-1,1414-1414[UP5];20-21,1395-1394[UP3]	..((((((((((((((((((.&.))))))))))))))))))..	CUGGGAUGAAGCCUGGUCCGG&UCGGACCAGGCUUCAUUCCCC	0	0.00198849761818565
Cucsat.PASA.G18172.T9:1348	cme-miR166i	Cucsat.PASA.G18172.T9	1338	1357	1348	-38.70	-35.40	0.914728682170542	3	2-19,1356-1339	1-1,1357-1357[UP5];20-20,1338-1338[UP3]	.((((((((((((((((((.&.)))))))))))))))))).	UGGGAUGAAGCCUGGUCCGG&UCGGACCAGGCUUCAUUCUC	2	0.0127253025331526
Cucsat.PASA.G18240.T1:786	cme-miR854	Cucsat.PASA.G18240.T1	774	794	786	-40.60	-32.90	0.810344827586207	4	1-4,794-791;6-15,790-781;16-21,779-774	5-5,x-x[BULq];x-x,780-780[BULt]	((((((.((((((((((-((((&)))).))))))))))-))))))	CUCCUCUCUCGCUAUCC-CAUC&GAUGAGGAUAGUGAG-GAGGAG	0	0.00714010575047308
Cucsat.PASA.G18302.T1:411	cme-miR159a	Cucsat.PASA.G18302.T1	400	420	411	-36.50	-30.70	0.841095890410959	3.5	1-11,420-410;13-21,408-400	12-12,409-409[SIL]	(((((((((.(((((((((((&))))))))))).)))))))))	UGGAGCUCCAUUCGAUCCAAA&UUUGGAUUGAAGGGAGCUCUA	3	0.0482635286558228
Cucsat.PASA.G18302.T2:399	cme-miR159b	Cucsat.PASA.G18302.T2	388	408	399	-38.60	-31.00	0.803108808290155	5	2-11,407-398;13-20,396-389	1-1,408-408[UP5];12-12,397-397[SIL];21-21,388-388[UP3]	.((((((((.((((((((((.&.)))))))))).)))))))).	UGGAGCUCCAUUCGAUCCAAA&AUUGGAUUGAAGGGAGCUCCU	0	0.00773280829450562
Cucsat.PASA.G18302.T4:340	cme-miR159a	Cucsat.PASA.G18302.T4	329	349	340	-36.50	-30.70	0.841095890410959	3.5	1-11,349-339;13-21,337-329	12-12,338-338[SIL]	(((((((((.(((((((((((&))))))))))).)))))))))	UGGAGCUCCAUUCGAUCCAAA&UUUGGAUUGAAGGGAGCUCUA	0	0.00852252799895803
Cucsat.PASA.G18302.T6:340	cme-miR159a	Cucsat.PASA.G18302.T6	329	349	340	-36.50	-30.70	0.841095890410959	3.5	1-11,349-339;13-21,337-329	12-12,338-338[SIL]	(((((((((.(((((((((((&))))))))))).)))))))))	UGGAGCUCCAUUCGAUCCAAA&UUUGGAUUGAAGGGAGCUCUA	0	0.00871985969967826
Cucsat.PASA.G19111.T2:1633	cme-miR396e	Cucsat.PASA.G19111.T2	1622	1643	1633	-36.60	-30.50	0.833333333333333	4	1-6,1643-1638;7-19,1636-1624	x-x,1637-1637[BULt];20-21,1623-1622[UP3]	..(((((((((((((.((((((&))))))-)))))))))))))..	CCGUUCAAGAAAGCCUGUGGAA&UUCCAC-GGCUUUCUUGAACUG	0	0.0102971000791898
Cucsat.PASA.G19505.T1:305	cme-miR396b	Cucsat.PASA.G19505.T1	294	314	305	-35.10	-30.00	0.854700854700855	2	1-12,314-303;14-21,301-294	13-13,302-302[SIL]	((((((((.((((((((((((&)))))))))))).))))))))	CAGUUCAAUAAAGCUGUGGGA&UUCCACAGCUUUCUUGAACUG	3	0.00766535214901498
Cucsat.PASA.G2072.T2:1832	cme-miR319c	Cucsat.PASA.G2072.T2	1822	1841	1832	-39.90	-32.30	0.80952380952381	2.5	1-13,1841-1829;16-20,1826-1822	14-15,1828-1827[SIL]	(((((..(((((((((((((&)))))))))))))..)))))	AGGGGGACCCUUCAGUCCAA&UUGGACUGAAGGGAGCUCCU	2	0.0475012251869356
Cucsat.PASA.G2072.T6:2519	cme-miR319b	Cucsat.PASA.G2072.T6	2510	2528	2519	-41.60	-32.00	0.769230769230769	2.5	1-13,2528-2516;16-20,2514-2510	14-15,2515-2515[AILq]	(((((.-(((((((((((((&)))))))))))))..)))))	GGGGGA-CCCUUCAGUCCAA&UUGGACUGAAGGGAGCUCCC	1	0.00456403901430003
Cucsat.PASA.G2072.T9:1994	cme-miR319d	Cucsat.PASA.G2072.T9	1984	2003	1994	-39.90	-32.30	0.80952380952381	2.5	1-13,2003-1991;16-20,1988-1984	14-15,1990-1989[SIL]	(((((..(((((((((((((&)))))))))))))..)))))	AGGGGGACCCUUCAGUCCAA&UUGGACUGAAGGGAGCUCCU	2	0.0376921682763223
Cucsat.PASA.G2085.T1:1713	cme-miR166d	Cucsat.PASA.G2085.T1	1702	1722	1713	-44.10	-37.40	0.848072562358277	3.5	2-19,1721-1704	1-1,1722-1722[UP5];20-21,1703-1702[UP3]	..((((((((((((((((((.&.))))))))))))))))))..	UUGGGAUGAAGCCUGGUCCGG&UCGGACCAGGCUUCAUUCCCC	0	0.00317969770659643
Cucsat.PASA.G2085.T2:1713	cme-miR166i	Cucsat.PASA.G2085.T2	1703	1722	1713	-38.70	-35.40	0.914728682170542	3	2-19,1721-1704	1-1,1722-1722[UP5];20-20,1703-1703[UP3]	.((((((((((((((((((.&.)))))))))))))))))).	UGGGAUGAAGCCUGGUCCGG&UCGGACCAGGCUUCAUUCUC	0	0.00119357350648552
Cucsat.PASA.G2085.T3:1604	cme-miR166i	Cucsat.PASA.G2085.T3	1594	1613	1604	-38.70	-35.40	0.914728682170542	3	2-19,1612-1595	1-1,1613-1613[UP5];20-20,1594-1594[UP3]	.((((((((((((((((((.&.)))))))))))))))))).	UGGGAUGAAGCCUGGUCCGG&UCGGACCAGGCUUCAUUCUC	0	0.00178982592176324
Cucsat.PASA.G2085.T4:1975	cme-miR166g	Cucsat.PASA.G2085.T4	1965	1984	1975	-40.80	-37.40	0.916666666666667	2.5	2-19,1983-1966	1-1,1984-1984[UP5];20-20,1965-1965[UP3]	.((((((((((((((((((.&.)))))))))))))))))).	UGGGAUGAAGCCUGGUCCGG&UCGGACCAGGCUUCAUUCCC	0	0.00178982592176324
Cucsat.PASA.G2085.T5:1713	cme-miR166i	Cucsat.PASA.G2085.T5	1703	1722	1713	-38.70	-35.40	0.914728682170542	3	2-19,1721-1704	1-1,1722-1722[UP5];20-20,1703-1703[UP3]	.((((((((((((((((((.&.)))))))))))))))))).	UGGGAUGAAGCCUGGUCCGG&UCGGACCAGGCUUCAUUCUC	0	0.000596964936810718
Cucsat.PASA.G2085.T6:415	cme-miR166d	Cucsat.PASA.G2085.T6	404	424	415	-44.10	-37.40	0.848072562358277	3.5	2-19,423-406	1-1,424-424[UP5];20-21,405-404[UP3]	..((((((((((((((((((.&.))))))))))))))))))..	UUGGGAUGAAGCCUGGUCCGG&UCGGACCAGGCUUCAUUCCCC	0	0.0023857223952557
Cucsat.PASA.G2085.T7:1713	cme-miR166a	Cucsat.PASA.G2085.T7	1702	1722	1713	-44.10	-37.40	0.848072562358277	3.5	2-19,1721-1704	1-1,1722-1722[UP5];20-21,1703-1702[UP3]	..((((((((((((((((((.&.))))))))))))))))))..	UUGGGAUGAAGCCUGGUCCGG&UCGGACCAGGCUUCAUUCCCC	0	0.00178982592176324
Cucsat.PASA.G2085.T8:1713	cme-miR166b	Cucsat.PASA.G2085.T8	1702	1722	1713	-44.10	-37.40	0.848072562358277	3.5	2-19,1721-1704	1-1,1722-1722[UP5];20-21,1703-1702[UP3]	..((((((((((((((((((.&.))))))))))))))))))..	UUGGGAUGAAGCCUGGUCCGG&UCGGACCAGGCUUCAUUCCCC	0	0.00178982592176324
Cucsat.PASA.G21138.T1:524	cme-miR164b	Cucsat.PASA.G21138.T1	512	533	524	-45.30	-33.20	0.732891832229581	5	2-14,532-520;15-18,518-515;20-20,513-513	1-1,533-533[UP5];x-x,519-519[BULt];19-19,514-514[SIL];21-21,512-512[UP3]	.(.((((.(((((((((((((.&.)))))))))))))-)))).).	UGGAUGUGGCUCUGCCUCUCCC&UGGAGAGGCAGGGC-ACAUGCU	3	0.0377436712523243
Cucsat.PASA.G273.T19:2058	cme-miR169k	Cucsat.PASA.G273.T19	2047	2068	2058	-40.70	-35.40	0.86977886977887	4	1-7,2068-2062;8-21,2060-2047	x-x,2061-2061[BULt]	((((((((((((((.(((((((&)))))))-))))))))))))))	CUGGAUGCAGAGGUGUUAUCGA&UGAGCCA-AGGAUGACUUGCCU	4	0.0329935458618702
Cucsat.PASA.G3007.T10:2131	cme-miR169g	Cucsat.PASA.G3007.T10	2120	2140	2131	-38.90	-32.20	0.827763496143959	3	1-19,2140-2122	20-21,2121-2120[UP3]	..(((((((((((((((((((&)))))))))))))))))))..	CAGGCAAUUCAUUCUUGGCUU&AAGCCAAGGAUGAAUUGCCGG	0	0.00397304111359387
Cucsat.PASA.G3007.T12:1699	cme-miR169g	Cucsat.PASA.G3007.T12	1688	1708	1699	-38.90	-32.20	0.827763496143959	3	1-19,1708-1690	20-21,1689-1688[UP3]	..(((((((((((((((((((&)))))))))))))))))))..	CAGGCAAUUCAUUCUUGGCUU&AAGCCAAGGAUGAAUUGCCGG	0	0.00119357350648552
Cucsat.PASA.G3007.T16:1231	cme-miR169g	Cucsat.PASA.G3007.T16	1220	1240	1231	-38.90	-32.20	0.827763496143959	3	1-19,1240-1222	20-21,1221-1220[UP3]	..(((((((((((((((((((&)))))))))))))))))))..	CAGGCAAUUCAUUCUUGGCUU&AAGCCAAGGAUGAAUUGCCGG	0	0.00139236387378694
Cucsat.PASA.G3007.T1:1587	cme-miR169g	Cucsat.PASA.G3007.T1	1576	1596	1587	-38.90	-32.20	0.827763496143959	3	1-19,1596-1578	20-21,1577-1576[UP3]	..(((((((((((((((((((&)))))))))))))))))))..	CAGGCAAUUCAUUCUUGGCUU&AAGCCAAGGAUGAAUUGCCGG	4	0.0410704190369681
Cucsat.PASA.G3007.T2:1399	cme-miR169g	Cucsat.PASA.G3007.T2	1388	1408	1399	-38.90	-32.20	0.827763496143959	3	1-19,1408-1390	20-21,1389-1388[UP3]	..(((((((((((((((((((&)))))))))))))))))))..	CAGGCAAUUCAUUCUUGGCUU&AAGCCAAGGAUGAAUUGCCGG	1	0.00277351320980035
Cucsat.PASA.G3007.T3:1348	cme-miR169g	Cucsat.PASA.G3007.T3	1337	1357	1348	-38.90	-32.20	0.827763496143959	3	1-19,1357-1339	20-21,1338-1337[UP3]	..(((((((((((((((((((&)))))))))))))))))))..	CAGGCAAUUCAUUCUUGGCUU&AAGCCAAGGAUGAAUUGCCGG	0	0.0041712782892338
Cucsat.PASA.G3007.T4:1580	cme-miR169g	Cucsat.PASA.G3007.T4	1569	1589	1580	-38.90	-32.20	0.827763496143959	3	1-19,1589-1571	20-21,1570-1569[UP3]	..(((((((((((((((((((&)))))))))))))))))))..	CAGGCAAUUCAUUCUUGGCUU&AAGCCAAGGAUGAAUUGCCGG	0	0.00298126313944735
Cucsat.PASA.G3007.T5:1744	cme-miR169g	Cucsat.PASA.G3007.T5	1733	1753	1744	-38.90	-32.20	0.827763496143959	3	1-19,1753-1735	20-21,1734-1733[UP3]	..(((((((((((((((((((&)))))))))))))))))))..	CAGGCAAUUCAUUCUUGGCUU&AAGCCAAGGAUGAAUUGCCGG	1	0.00163241117922697
Cucsat.PASA.G3007.T6:1213	cme-miR169g	Cucsat.PASA.G3007.T6	1202	1222	1213	-38.90	-32.20	0.827763496143959	3	1-19,1222-1204	20-21,1203-1202[UP3]	..(((((((((((((((((((&)))))))))))))))))))..	CAGGCAAUUCAUUCUUGGCUU&AAGCCAAGGAUGAAUUGCCGG	0	0.0043694760101407
Cucsat.PASA.G3007.T7:2321	cme-miR169g	Cucsat.PASA.G3007.T7	2310	2330	2321	-38.90	-32.20	0.827763496143959	3	1-19,2330-2312	20-21,2311-2310[UP3]	..(((((((((((((((((((&)))))))))))))))))))..	CAGGCAAUUCAUUCUUGGCUU&AAGCCAAGGAUGAAUUGCCGG	0	0.00218712977339319
Cucsat.PASA.G3007.T9:1565	cme-miR169g	Cucsat.PASA.G3007.T9	1554	1574	1565	-38.90	-32.20	0.827763496143959	3	1-19,1574-1556	20-21,1555-1554[UP3]	..(((((((((((((((((((&)))))))))))))))))))..	CAGGCAAUUCAUUCUUGGCUU&AAGCCAAGGAUGAAUUGCCGG	0	0.00317969770659643
Cucsat.PASA.G3312.T1:2133	cme-miR393a	Cucsat.PASA.G3312.T1	2123	2142	2133	-37.50	-34.00	0.906666666666667	1	1-18,2142-2125;20-21,2124-2123	19-19,x-x[BULq]	((-((((((((((((((((((&)))))))))))))))))).))	GA-CAAUGCGAUCCCUUUGGA&UCCAAAGGGAUCGCAUUGAUC	0	0.000199027921755857
Cucsat.PASA.G3312.T2:2133	cme-miR393c	Cucsat.PASA.G3312.T2	2123	2142	2133	-37.50	-34.00	0.906666666666667	1	1-18,2142-2125;20-21,2124-2123	19-19,x-x[BULq]	((-((((((((((((((((((&)))))))))))))))))).))	GA-CAAUGCGAUCCCUUUGGA&UCCAAAGGGAUCGCAUUGAUC	0	0.000199027921755857
Cucsat.PASA.G3312.T3:2047	cme-miR393b	Cucsat.PASA.G3312.T3	2037	2056	2047	-37.50	-34.00	0.906666666666667	1	1-18,2056-2039;20-21,2038-2037	19-19,x-x[BULq]	((-((((((((((((((((((&)))))))))))))))))).))	GA-CAAUGCGAUCCCUUUGGA&UCCAAAGGGAUCGCAUUGAUC	0	0.000199027921755857
Cucsat.PASA.G3312.T4:2255	cme-miR393b	Cucsat.PASA.G3312.T4	2245	2264	2255	-37.50	-34.00	0.906666666666667	1	1-18,2264-2247;20-21,2246-2245	19-19,x-x[BULq]	((-((((((((((((((((((&)))))))))))))))))).))	GA-CAAUGCGAUCCCUUUGGA&UCCAAAGGGAUCGCAUUGAUC	0	0.000398016231398124
Cucsat.PASA.G3312.T5:2255	cme-miR393a	Cucsat.PASA.G3312.T5	2245	2264	2255	-37.50	-34.00	0.906666666666667	1	1-18,2264-2247;20-21,2246-2245	19-19,x-x[BULq]	((-((((((((((((((((((&)))))))))))))))))).))	GA-CAAUGCGAUCCCUUUGGA&UCCAAAGGGAUCGCAUUGAUC	0	0.000398016231398124
Cucsat.PASA.G353.T11:769	cme-miR396e	Cucsat.PASA.G353.T11	758	779	769	-36.60	-30.70	0.83879781420765	4	1-6,779-774;7-19,772-760	x-x,773-773[BULt];20-21,759-758[UP3]	..(((((((((((((.((((((&))))))-)))))))))))))..	GCGUUCAAGAAAGCCUGUGGAA&UUCCAC-GGCUUUCUUGAACUG	2	0.0252886717417449
Cucsat.PASA.G353.T1:1968	cme-miR396e	Cucsat.PASA.G353.T1	1957	1978	1968	-36.60	-30.70	0.83879781420765	4	1-6,1978-1973;7-19,1971-1959	x-x,1972-1972[BULt];20-21,1958-1957[UP3]	..(((((((((((((.((((((&))))))-)))))))))))))..	GCGUUCAAGAAAGCCUGUGGAA&UUCCAC-GGCUUUCUUGAACUG	1	0.00179550566317488
Cucsat.PASA.G353.T2:799	cme-miR396e	Cucsat.PASA.G353.T2	788	809	799	-36.60	-30.70	0.83879781420765	4	1-6,809-804;7-19,802-790	x-x,803-803[BULt];20-21,789-788[UP3]	..(((((((((((((.((((((&))))))-)))))))))))))..	GCGUUCAAGAAAGCCUGUGGAA&UUCCAC-GGCUUUCUUGAACUG	2	0.0302691405647075
Cucsat.PASA.G353.T5:1968	cme-miR396c	Cucsat.PASA.G353.T5	1957	1978	1968	-33.40	-29.20	0.874251497005988	4	1-8,1978-1971;9-19,1969-1959	x-x,1970-1970[BULt];20-21,1958-1957[UP3]	..(((((((((((.((((((((&))))))))-)))))))))))..	GCGUUCAAGAAAGCCUGUGGAA&UUCCACAG-CUUUCUUGAACUU	1	0.00472665458413435
Cucsat.PASA.G3597.T4:1572	cme-miR166f	Cucsat.PASA.G3597.T4	1561	1581	1572	-44.10	-37.90	0.859410430839002	3	2-19,1580-1563	1-1,1581-1581[UP5];20-21,1562-1561[UP3]	..((((((((((((((((((.&.))))))))))))))))))..	CUGGAAUGAAGCCUGGUCCGG&UCGGACCAGGCUUCAUUCCCC	2	0.00510968599478823
Cucsat.PASA.G4092.T13:1761	cme-miR167e	Cucsat.PASA.G4092.T13	1750	1770	1761	-38.90	-36.40	0.93573264781491	2	1-20,1770-1751	21-21,1750-1750[UP3]	.((((((((((((((((((((&)))))))))))))))))))).	CAGGUUAUGCUGGCAGCUUGA&UCAAGCUGCCAGCAUGAUCUA	0	0.000795874045875777
Cucsat.PASA.G4092.T2:2701	cme-miR167e	Cucsat.PASA.G4092.T2	2690	2710	2701	-38.90	-36.40	0.93573264781491	2	1-20,2710-2691	21-21,2690-2690[UP3]	.((((((((((((((((((((&)))))))))))))))))))).	CAGGUUAUGCUGGCAGCUUGA&UCAAGCUGCCAGCAUGAUCUA	2	0.0227888532750338
Cucsat.PASA.G4092.T5:3475	cme-miR167e	Cucsat.PASA.G4092.T5	3464	3484	3475	-38.90	-36.40	0.93573264781491	2	1-20,3484-3465	21-21,3464-3464[UP3]	.((((((((((((((((((((&)))))))))))))))))))).	CAGGUUAUGCUGGCAGCUUGA&UCAAGCUGCCAGCAUGAUCUA	4	0.00835245012123176
Cucsat.PASA.G4092.T6:1944	cme-miR167e	Cucsat.PASA.G4092.T6	1933	1953	1944	-38.90	-36.40	0.93573264781491	2	1-20,1953-1934	21-21,1933-1933[UP3]	.((((((((((((((((((((&)))))))))))))))))))).	CAGGUUAUGCUGGCAGCUUGA&UCAAGCUGCCAGCAUGAUCUA	4	0.0166351368194357
Cucsat.PASA.G4092.T7:2080	cme-miR167e	Cucsat.PASA.G4092.T7	2069	2089	2080	-38.90	-36.40	0.93573264781491	2	1-20,2089-2070	21-21,2069-2069[UP3]	.((((((((((((((((((((&)))))))))))))))))))).	CAGGUUAUGCUGGCAGCUUGA&UCAAGCUGCCAGCAUGAUCUA	2	0.00765472980403792
Cucsat.PASA.G4162.T1:1650	cme-miR160d	Cucsat.PASA.G4162.T1	1639	1659	1650	-45.20	-42.20	0.933628318584071	1	1-14,1659-1646;16-21,1644-1639	15-15,1645-1645[SIL]	((((((.((((((((((((((&)))))))))))))).))))))	UGGCAUGCAGGGAGCCAGGCA&UGCCUGGCUCCCUGAAUGCCA	0	0.000795874045875777
Cucsat.PASA.G4162.T2:1667	cme-miR160a	Cucsat.PASA.G4162.T2	1656	1676	1667	-45.40	-46.90	1	0.5	1-21,1676-1656	NA	(((((((((((((((((((((&)))))))))))))))))))))	UGGCAUGCAGGGAGCCAGGCA&UGCCUGGCUCCCUGUAUGCCA	0	0.000199027921755857
Cucsat.PASA.G4162.T3:1431	cme-miR160d	Cucsat.PASA.G4162.T3	1420	1440	1431	-45.20	-42.20	0.933628318584071	1	1-14,1440-1427;16-21,1425-1420	15-15,1426-1426[SIL]	((((((.((((((((((((((&)))))))))))))).))))))	UGGCAUGCAGGGAGCCAGGCA&UGCCUGGCUCCCUGAAUGCCA	0	0.000199027921755857
Cucsat.PASA.G4162.T4:1487	cme-miR160d	Cucsat.PASA.G4162.T4	1476	1496	1487	-45.20	-42.20	0.933628318584071	1	1-14,1496-1483;16-21,1481-1476	15-15,1482-1482[SIL]	((((((.((((((((((((((&)))))))))))))).))))))	UGGCAUGCAGGGAGCCAGGCA&UGCCUGGCUCCCUGAAUGCCA	0	0.000398016231398124
Cucsat.PASA.G4162.T5:455	cme-miR160d	Cucsat.PASA.G4162.T5	444	464	455	-45.20	-42.20	0.933628318584071	1	1-14,464-451;16-21,449-444	15-15,450-450[SIL]	((((((.((((((((((((((&)))))))))))))).))))))	UGGCAUGCAGGGAGCCAGGCA&UGCCUGGCUCCCUGAAUGCCA	0	0.000596964936810718
Cucsat.PASA.G4162.T6:24	cme-miR160a	Cucsat.PASA.G4162.T6	16	33	24	-45.40	-31.40	0.691629955947136	4	1-12,33-22;16-17,21-20;19-21,18-16	13-15,x-x[BULq];18-18,19-19[SIL]	(((.((---((((((((((((&))))))))))))...)).)))	UGGGAU---GGGAGCCAGGCA&UGCCUGGCUCCCUGUAUGCCA	0	0.0179502828727938
Cucsat.PASA.G4204.T1:245	cme-miR396b	Cucsat.PASA.G4204.T1	234	254	245	-35.10	-29.30	0.834757834757835	2.5	1-12,254-243;14-21,241-234	13-13,242-242[SIL]	((((((((.((((((((((((&)))))))))))).))))))))	CGGUUCAAUAAAGCUGUGGGA&UUCCACAGCUUUCUUGAACUG	3	0.0152719466744615
Cucsat.PASA.G4204.T1:572	cme-miR396b	Cucsat.PASA.G4204.T1	561	581	572	-35.10	-34.30	0.977207977207977	1	1-20,581-562	21-21,561-561[UP3]	.((((((((((((((((((((&)))))))))))))))))))).	AAGUUCAAGAAAGCUGUGGAA&UUCCACAGCUUUCUUGAACUG	3	0.00109866487702148
Cucsat.PASA.G4204.T2:108	cme-miR396b	Cucsat.PASA.G4204.T2	97	117	108	-35.10	-29.30	0.834757834757835	2.5	1-12,117-106;14-21,104-97	13-13,105-105[SIL]	((((((((.((((((((((((&)))))))))))).))))))))	CGGUUCAAUAAAGCUGUGGGA&UUCCACAGCUUUCUUGAACUG	3	0.0141888706112252
Cucsat.PASA.G4204.T4:335	cme-miR396e	Cucsat.PASA.G4204.T4	324	344	335	-36.60	-33.60	0.918032786885246	2	1-20,344-325	21-21,324-324[UP3]	.((((((((((((((((((((&)))))))))))))))))))).	AAGUUCAAGAAAGCUGUGGAA&UUCCACGGCUUUCUUGAACUG	4	0.00835245012123176
Cucsat.PASA.G4204.T5:270	cme-miR396a	Cucsat.PASA.G4204.T5	259	279	270	-33.40	-34.80	1	0	1-21,279-259	NA	(((((((((((((((((((((&)))))))))))))))))))))	AAGUUCAAGAAAGCUGUGGAA&UUCCACAGCUUUCUUGAACUU	4	0.0166351368194357
Cucsat.PASA.G486.T2:584	cme-miR169k	Cucsat.PASA.G486.T2	571	594	584	-40.70	-30.30	0.744471744471744	6.5	2-9,593-586;10-14,584-580;15-20,577-572	1-1,594-594[UP5];x-x,585-585[BULt];x-x,579-578[BULt];21-21,571-571[UP3]	.((((((..(((((.((((((((.&.))))))))-)))))--)))))).	UGGCAGGCCUCAUCUCUUGGCUCU&UGAGCCAAG-GAUGA--CUUGCCU	3	0.0345650977441538
Cucsat.PASA.G490.T2:656	cme-miR395e	Cucsat.PASA.G490.T2	645	665	656	-39.10	-35.00	0.895140664961637	2.5	2-21,664-645	1-1,665-665[UP5]	((((((((((((((((((((.&.))))))))))))))))))))	GAGUUCCUCCAAACGCUUCAU&CUGAAGUGUUUGGGGGAACUC	4	0.0248486427901233
Cucsat.PASA.G490.T4:634	cme-miR395d	Cucsat.PASA.G490.T4	623	643	634	-39.10	-35.00	0.895140664961637	2.5	2-21,642-623	1-1,643-643[UP5]	((((((((((((((((((((.&.))))))))))))))))))))	GAGUUCCUCCAAACGCUUCAU&CUGAAGUGUUUGGGGGAACUC	2	0.00765472980403792
Cucsat.PASA.G5494.T10:2477	cme-miR172e	Cucsat.PASA.G5494.T10	2466	2486	2477	-35.80	-37.10	1	1	1-21,2486-2466	NA	(((((((((((((((((((((&)))))))))))))))))))))	CUGCAGCAUCAUCAGGAUUCU&AGAAUCUUGAUGAUGCUGCAG	0	0.00159111467625472
Cucsat.PASA.G5494.T11:2533	cme-miR172e	Cucsat.PASA.G5494.T11	2522	2542	2533	-35.80	-37.10	1	1	1-21,2542-2522	NA	(((((((((((((((((((((&)))))))))))))))))))))	CUGCAGCAUCAUCAGGAUUCU&AGAAUCUUGAUGAUGCUGCAG	0	0.000994743566474332
Cucsat.PASA.G5494.T12:2133	cme-miR172b	Cucsat.PASA.G5494.T12	2122	2142	2133	-34.30	-34.20	0.997084548104956	2	1-20,2142-2123	21-21,2122-2122[UP3]	.((((((((((((((((((((&)))))))))))))))))))).	CUGCAGCAUCAUCAGGAUUCU&AGAAUCUUGAUGAUGCUGCAU	0	0.00377476447536651
Cucsat.PASA.G5494.T13:2399	cme-miR172b	Cucsat.PASA.G5494.T13	2388	2408	2399	-34.30	-34.20	0.997084548104956	2	1-20,2408-2389	21-21,2388-2388[UP3]	.((((((((((((((((((((&)))))))))))))))))))).	CUGCAGCAUCAUCAGGAUUCU&AGAAUCUUGAUGAUGCUGCAU	0	0.00337809277972601
Cucsat.PASA.G5494.T14:2055	cme-miR172c	Cucsat.PASA.G5494.T14	2044	2064	2055	-34.30	-34.20	0.997084548104956	2	1-20,2064-2045	21-21,2044-2044[UP3]	.((((((((((((((((((((&)))))))))))))))))))).	CUGCAGCAUCAUCAGGAUUCU&AGAAUCUUGAUGAUGCUGCAU	0	0.000994743566474332
Cucsat.PASA.G5494.T15:1938	cme-miR172b	Cucsat.PASA.G5494.T15	1927	1947	1938	-34.30	-34.20	0.997084548104956	2	1-20,1947-1928	21-21,1927-1927[UP3]	.((((((((((((((((((((&)))))))))))))))))))).	CUGCAGCAUCAUCAGGAUUCU&AGAAUCUUGAUGAUGCUGCAU	0	0.00218712977339319
Cucsat.PASA.G5494.T16:1939	cme-miR172c	Cucsat.PASA.G5494.T16	1928	1948	1939	-34.30	-34.20	0.997084548104956	2	1-20,1948-1929	21-21,1928-1928[UP3]	.((((((((((((((((((((&)))))))))))))))))))).	CUGCAGCAUCAUCAGGAUUCU&AGAAUCUUGAUGAUGCUGCAU	0	0.00119357350648552
Cucsat.PASA.G5494.T17:1964	cme-miR172b	Cucsat.PASA.G5494.T17	1953	1973	1964	-34.30	-34.20	0.997084548104956	2	1-20,1973-1954	21-21,1953-1953[UP3]	.((((((((((((((((((((&)))))))))))))))))))).	CUGCAGCAUCAUCAGGAUUCU&AGAAUCUUGAUGAUGCUGCAU	0	0.00298126313944735
Cucsat.PASA.G5494.T18:2245	cme-miR172c	Cucsat.PASA.G5494.T18	2234	2254	2245	-34.30	-34.20	0.997084548104956	2	1-20,2254-2235	21-21,2234-2234[UP3]	.((((((((((((((((((((&)))))))))))))))))))).	CUGCAGCAUCAUCAGGAUUCU&AGAAUCUUGAUGAUGCUGCAU	0	0.00298126313944735
Cucsat.PASA.G5494.T19:2451	cme-miR172b	Cucsat.PASA.G5494.T19	2440	2460	2451	-34.30	-34.20	0.997084548104956	2	1-20,2460-2441	21-21,2440-2440[UP3]	.((((((((((((((((((((&)))))))))))))))))))).	CUGCAGCAUCAUCAGGAUUCU&AGAAUCUUGAUGAUGCUGCAU	0	0.00139236387378694
Cucsat.PASA.G5494.T1:1896	cme-miR172b	Cucsat.PASA.G5494.T1	1885	1905	1896	-34.30	-34.20	0.997084548104956	2	1-20,1905-1886	21-21,1885-1885[UP3]	.((((((((((((((((((((&)))))))))))))))))))).	CUGCAGCAUCAUCAGGAUUCU&AGAAUCUUGAUGAUGCUGCAU	0	0.00119357350648552
Cucsat.PASA.G5494.T20:2205	cme-miR172b	Cucsat.PASA.G5494.T20	2194	2214	2205	-34.30	-34.20	0.997084548104956	2	1-20,2214-2195	21-21,2194-2194[UP3]	.((((((((((((((((((((&)))))))))))))))))))).	CUGCAGCAUCAUCAGGAUUCU&AGAAUCUUGAUGAUGCUGCAU	0	0.0023857223952557
Cucsat.PASA.G5494.T21:2458	cme-miR172c	Cucsat.PASA.G5494.T21	2447	2467	2458	-34.30	-34.20	0.997084548104956	2	1-20,2467-2448	21-21,2447-2447[UP3]	.((((((((((((((((((((&)))))))))))))))))))).	CUGCAGCAUCAUCAGGAUUCU&AGAAUCUUGAUGAUGCUGCAU	0	0.00476575311916405
Cucsat.PASA.G5494.T22:2114	cme-miR172c	Cucsat.PASA.G5494.T22	2103	2123	2114	-34.30	-34.20	0.997084548104956	2	1-20,2123-2104	21-21,2103-2103[UP3]	.((((((((((((((((((((&)))))))))))))))))))).	CUGCAGCAUCAUCAGGAUUCU&AGAAUCUUGAUGAUGCUGCAU	0	0.00198849761818565
Cucsat.PASA.G5494.T23:2004	cme-miR172b	Cucsat.PASA.G5494.T23	1993	2013	2004	-34.30	-34.20	0.997084548104956	2	1-20,2013-1994	21-21,1993-1993[UP3]	.((((((((((((((((((((&)))))))))))))))))))).	CUGCAGCAUCAUCAGGAUUCU&AGAAUCUUGAUGAUGCUGCAU	0	0.000994743566474332
Cucsat.PASA.G5494.T24:2386	cme-miR172b	Cucsat.PASA.G5494.T24	2375	2395	2386	-34.30	-34.20	0.997084548104956	2	1-20,2395-2376	21-21,2375-2375[UP3]	.((((((((((((((((((((&)))))))))))))))))))).	CUGCAGCAUCAUCAGGAUUCU&AGAAUCUUGAUGAUGCUGCAU	0	0.00178982592176324
Cucsat.PASA.G5494.T25:2236	cme-miR172c	Cucsat.PASA.G5494.T25	2225	2245	2236	-34.30	-34.20	0.997084548104956	2	1-20,2245-2226	21-21,2225-2225[UP3]	.((((((((((((((((((((&)))))))))))))))))))).	CUGCAGCAUCAUCAGGAUUCU&AGAAUCUUGAUGAUGCUGCAU	2	0.0401538623497737
Cucsat.PASA.G5494.T27:2308	cme-miR172b	Cucsat.PASA.G5494.T27	2297	2317	2308	-34.30	-34.20	0.997084548104956	2	1-20,2317-2298	21-21,2297-2297[UP3]	.((((((((((((((((((((&)))))))))))))))))))).	CUGCAGCAUCAUCAGGAUUCU&AGAAUCUUGAUGAUGCUGCAU	0	0.0041712782892338
Cucsat.PASA.G5494.T29:2383	cme-miR172c	Cucsat.PASA.G5494.T29	2372	2392	2383	-34.30	-34.20	0.997084548104956	2	1-20,2392-2373	21-21,2372-2372[UP3]	.((((((((((((((((((((&)))))))))))))))))))).	CUGCAGCAUCAUCAGGAUUCU&AGAAUCUUGAUGAUGCUGCAU	0	0.00337809277972601
Cucsat.PASA.G5494.T2:1851	cme-miR172c	Cucsat.PASA.G5494.T2	1840	1860	1851	-34.30	-34.20	0.997084548104956	2	1-20,1860-1841	21-21,1840-1840[UP3]	.((((((((((((((((((((&)))))))))))))))))))).	CUGCAGCAUCAUCAGGAUUCU&AGAAUCUUGAUGAUGCUGCAU	0	0.00496383252298105
Cucsat.PASA.G5494.T30:2160	cme-miR172b	Cucsat.PASA.G5494.T30	2149	2169	2160	-34.30	-34.20	0.997084548104956	2	1-20,2169-2150	21-21,2149-2149[UP3]	.((((((((((((((((((((&)))))))))))))))))))).	CUGCAGCAUCAUCAGGAUUCU&AGAAUCUUGAUGAUGCUGCAU	0	0.00278278907041685
Cucsat.PASA.G5494.T31:1188	cme-miR172b	Cucsat.PASA.G5494.T31	1177	1197	1188	-34.30	-34.20	0.997084548104956	2	1-20,1197-1178	21-21,1177-1177[UP3]	.((((((((((((((((((((&)))))))))))))))))))).	CUGCAGCAUCAUCAGGAUUCU&AGAAUCUUGAUGAUGCUGCAU	0	0.000795874045875777
Cucsat.PASA.G5494.T32:1094	cme-miR172b	Cucsat.PASA.G5494.T32	1083	1103	1094	-34.30	-34.20	0.997084548104956	2	1-20,1103-1084	21-21,1083-1083[UP3]	.((((((((((((((((((((&)))))))))))))))))))).	CUGCAGCAUCAUCAGGAUUCU&AGAAUCUUGAUGAUGCUGCAU	0	0.00258427549164131
Cucsat.PASA.G5494.T33:2132	cme-miR172c	Cucsat.PASA.G5494.T33	2121	2141	2132	-34.30	-34.20	0.997084548104956	2	1-20,2141-2122	21-21,2121-2121[UP3]	.((((((((((((((((((((&)))))))))))))))))))).	CUGCAGCAUCAUCAGGAUUCU&AGAAUCUUGAUGAUGCUGCAU	0	0.00139236387378694
Cucsat.PASA.G5494.T34:2604	cme-miR172c	Cucsat.PASA.G5494.T34	2593	2613	2604	-34.30	-34.20	0.997084548104956	2	1-20,2613-2594	21-21,2593-2593[UP3]	.((((((((((((((((((((&)))))))))))))))))))).	CUGCAGCAUCAUCAGGAUUCU&AGAAUCUUGAUGAUGCUGCAU	0	0.00258427549164131
Cucsat.PASA.G5494.T35:2378	cme-miR172c	Cucsat.PASA.G5494.T35	2367	2387	2378	-34.30	-34.20	0.997084548104956	2	1-20,2387-2368	21-21,2367-2367[UP3]	.((((((((((((((((((((&)))))))))))))))))))).	CUGCAGCAUCAUCAGGAUUCU&AGAAUCUUGAUGAUGCUGCAU	0	0.00535987306846508
Cucsat.PASA.G5494.T36:1781	cme-miR172c	Cucsat.PASA.G5494.T36	1770	1790	1781	-34.30	-34.20	0.997084548104956	2	1-20,1790-1771	21-21,1770-1770[UP3]	.((((((((((((((((((((&)))))))))))))))))))).	CUGCAGCAUCAUCAGGAUUCU&AGAAUCUUGAUGAUGCUGCAU	2	0.035224160755878
Cucsat.PASA.G5494.T37:1151	cme-miR172c	Cucsat.PASA.G5494.T37	1140	1160	1151	-34.30	-34.20	0.997084548104956	2	1-20,1160-1141	21-21,1140-1140[UP3]	.((((((((((((((((((((&)))))))))))))))))))).	CUGCAGCAUCAUCAGGAUUCU&AGAAUCUUGAUGAUGCUGCAU	0	0.00178982592176324
Cucsat.PASA.G5494.T3:2050	cme-miR172c	Cucsat.PASA.G5494.T3	2039	2059	2050	-34.30	-34.20	0.997084548104956	2	1-20,2059-2040	21-21,2039-2039[UP3]	.((((((((((((((((((((&)))))))))))))))))))).	CUGCAGCAUCAUCAGGAUUCU&AGAAUCUUGAUGAUGCUGCAU	0	0.000596964936810718
Cucsat.PASA.G5494.T4:1983	cme-miR172b	Cucsat.PASA.G5494.T4	1972	1992	1983	-34.30	-34.20	0.997084548104956	2	1-20,1992-1973	21-21,1972-1972[UP3]	.((((((((((((((((((((&)))))))))))))))))))).	CUGCAGCAUCAUCAGGAUUCU&AGAAUCUUGAUGAUGCUGCAU	0	0.00198849761818565
Cucsat.PASA.G5494.T5:2683	cme-miR172e	Cucsat.PASA.G5494.T5	2672	2692	2683	-35.80	-37.10	1	1	1-21,2692-2672	NA	(((((((((((((((((((((&)))))))))))))))))))))	CUGCAGCAUCAUCAGGAUUCU&AGAAUCUUGAUGAUGCUGCAG	1	0.00065328452233715
Cucsat.PASA.G5494.T6:2229	cme-miR172b	Cucsat.PASA.G5494.T6	2218	2238	2229	-34.30	-34.20	0.997084548104956	2	1-20,2238-2219	21-21,2218-2218[UP3]	.((((((((((((((((((((&)))))))))))))))))))).	CUGCAGCAUCAUCAGGAUUCU&AGAAUCUUGAUGAUGCUGCAU	0	0.00159111467625472
Cucsat.PASA.G5494.T7:2549	cme-miR172c	Cucsat.PASA.G5494.T7	2538	2558	2549	-34.30	-34.20	0.997084548104956	2	1-20,2558-2539	21-21,2538-2538[UP3]	.((((((((((((((((((((&)))))))))))))))))))).	CUGCAGCAUCAUCAGGAUUCU&AGAAUCUUGAUGAUGCUGCAU	0	0.0023857223952557
Cucsat.PASA.G5494.T8:2461	cme-miR172e	Cucsat.PASA.G5494.T8	2450	2470	2461	-35.80	-37.10	1	1	1-21,2470-2450	NA	(((((((((((((((((((((&)))))))))))))))))))))	CUGCAGCAUCAUCAGGAUUCU&AGAAUCUUGAUGAUGCUGCAG	0	0.00278278907041685
Cucsat.PASA.G5494.T9:2611	cme-miR172b	Cucsat.PASA.G5494.T9	2600	2620	2611	-34.30	-34.20	0.997084548104956	2	1-20,2620-2601	21-21,2600-2600[UP3]	.((((((((((((((((((((&)))))))))))))))))))).	CUGCAGCAUCAUCAGGAUUCU&AGAAUCUUGAUGAUGCUGCAU	0	0.000596964936810718
Cucsat.PASA.G6174.T2:2134	cme-miR159b	Cucsat.PASA.G6174.T2	2123	2143	2134	-38.60	-35.10	0.909326424870466	3	1-6,2143-2138;8-20,2136-2124	7-7,2137-2137[SIL];21-21,2123-2123[UP3]	.(((((((((((((.((((((&)))))).))))))))))))).	UGGAGCUCCCUUCACUCCAAU&AUUGGAUUGAAGGGAGCUCCU	4	0.0410704190369681
Cucsat.PASA.G6174.T3:1208	cme-miR159b	Cucsat.PASA.G6174.T3	1197	1217	1208	-38.60	-35.10	0.909326424870466	3	1-6,1217-1212;8-20,1210-1198	7-7,1211-1211[SIL];21-21,1197-1197[UP3]	.(((((((((((((.((((((&)))))).))))))))))))).	UGGAGCUCCCUUCACUCCAAU&AUUGGAUUGAAGGGAGCUCCU	1	0.000979766723325781
Cucsat.PASA.G6278.T1:1344	cme-miR394b	Cucsat.PASA.G6278.T1	1334	1353	1344	-39.20	-34.30	0.875	1	1-13,1353-1341;15-20,1339-1334	14-14,1340-1340[SIL]	((((((.(((((((((((((&))))))))))))).))))))	GGAGGUUGACAGAAUGCCAA&UUGGCAUUCUGUCCACCUCC	0	0.000398016231398124
Cucsat.PASA.G6278.T2:1927	cme-miR394a	Cucsat.PASA.G6278.T2	1917	1936	1927	-39.20	-34.30	0.875	1	1-13,1936-1924;15-20,1922-1917	14-14,1923-1923[SIL]	((((((.(((((((((((((&))))))))))))).))))))	GGAGGUUGACAGAAUGCCAA&UUGGCAUUCUGUCCACCUCC	0	0.000398016231398124
Cucsat.PASA.G6278.T3:1234	cme-miR394b	Cucsat.PASA.G6278.T3	1224	1243	1234	-39.20	-34.30	0.875	1	1-13,1243-1231;15-20,1229-1224	14-14,1230-1230[SIL]	((((((.(((((((((((((&))))))))))))).))))))	GGAGGUUGACAGAAUGCCAA&UUGGCAUUCUGUCCACCUCC	2	0.002558114973503
Cucsat.PASA.G6278.T5:1596	cme-miR394a	Cucsat.PASA.G6278.T5	1586	1605	1596	-39.20	-34.30	0.875	1	1-13,1605-1593;15-20,1591-1586	14-14,1592-1592[SIL]	((((((.(((((((((((((&))))))))))))).))))))	GGAGGUUGACAGAAUGCCAA&UUGGCAUUCUGUCCACCUCC	0	0.000199027921755857
Cucsat.PASA.G6391.T1:1690	cme-miR156d	Cucsat.PASA.G6391.T1	1680	1699	1690	-37.20	-34.60	0.93010752688172	1	1-13,1699-1687;15-20,1685-1680	14-14,1686-1686[SIL]	((((((.(((((((((((((&))))))))))))).))))))	GUGCUCUCUCUCUUCUGUCA&UGACAGAAGAGAGUGAGCAC	2	0.0177699662278077
Cucsat.PASA.G6391.T2:2427	cme-miR156d	Cucsat.PASA.G6391.T2	2417	2436	2427	-37.20	-34.60	0.93010752688172	1	1-13,2436-2424;15-20,2422-2417	14-14,2423-2423[SIL]	((((((.(((((((((((((&))))))))))))).))))))	GUGCUCUCUCUCUUCUGUCA&UGACAGAAGAGAGUGAGCAC	4	0.0248486427901233
Cucsat.PASA.G6391.T2:2429	cme-miR156j	Cucsat.PASA.G6391.T2	2417	2438	2429	-40.80	-38.80	0.950980392156863	1	1-15,2438-2424;17-22,2422-2417	16-16,2423-2423[SIL]	((((((.(((((((((((((((&))))))))))))))).))))))	GUGCUCUCUCUCUUCUGUCAAC&GUUGACAGAAGAGAGUGAGCAC	4	0.00835245012123176
Cucsat.PASA.G6391.T3:1660	cme-miR156d	Cucsat.PASA.G6391.T3	1650	1669	1660	-37.20	-34.60	0.93010752688172	1	1-13,1669-1657;15-20,1655-1650	14-14,1656-1656[SIL]	((((((.(((((((((((((&))))))))))))).))))))	GUGCUCUCUCUCUUCUGUCA&UGACAGAAGAGAGUGAGCAC	2	0.0152508647197032
Cucsat.PASA.G6391.T3:1661	cme-miR156e	Cucsat.PASA.G6391.T3	1650	1670	1661	-38.40	-32.40	0.84375	2.5	1-11,1670-1660;13-21,1658-1650	12-12,1659-1659[SIL]	(((((((((.(((((((((((&))))))))))).)))))))))	GUGCUCUCUCUCUUCUGUCAA&UUGACAGAAGAUAGAGGGCAC	2	0.0401538623497737
Cucsat.PASA.G6391.T4:2600	cme-miR156i	Cucsat.PASA.G6391.T4	2590	2609	2600	-37.20	-34.60	0.93010752688172	1	1-13,2609-2597;15-20,2595-2590	14-14,2596-2596[SIL]	((((((.(((((((((((((&))))))))))))).))))))	GUGCUCUCUCUCUUCUGUCA&UGACAGAAGAGAGUGAGCAC	0	0.000596964936810718
Cucsat.PASA.G6391.T4:2601	cme-miR156b	Cucsat.PASA.G6391.T4	2590	2610	2601	-36.30	-33.30	0.917355371900826	2	1-11,2610-2600;13-21,2598-2590	12-12,2599-2599[SIL]	(((((((((.(((((((((((&))))))))))).)))))))))	GUGCUCUCUCUCUUCUGUCAA&UUGACAGAAGAUAGAGAGCAC	2	0.0401538623497737
Cucsat.PASA.G6391.T5:1645	cme-miR156i	Cucsat.PASA.G6391.T5	1635	1654	1645	-37.20	-34.60	0.93010752688172	1	1-13,1654-1642;15-20,1640-1635	14-14,1641-1641[SIL]	((((((.(((((((((((((&))))))))))))).))))))	GUGCUCUCUCUCUUCUGUCA&UGACAGAAGAGAGUGAGCAC	2	0.0127253025331526
Cucsat.PASA.G6391.T6:1863	cme-miR156a	Cucsat.PASA.G6391.T6	1853	1872	1863	-45.40	-34.60	0.762114537444934	1	1-13,1872-1860;15-20,1858-1853	14-14,1859-1859[SIL]	((((((.(((((((((((((&))))))))))))).))))))	GUGCUCUCUCUCUUCUGUCA&UGACAGAAGAGAGUGAGCAC	0	0.000199027921755857
Cucsat.PASA.G6391.T6:1864	cme-miR156b	Cucsat.PASA.G6391.T6	1853	1873	1864	-36.30	-33.30	0.917355371900826	2	1-11,1873-1863;13-21,1861-1853	12-12,1862-1862[SIL]	(((((((((.(((((((((((&))))))))))).)))))))))	GUGCUCUCUCUCUUCUGUCAA&UUGACAGAAGAUAGAGAGCAC	2	0.0302691405647075
Cucsat.PASA.G6391.T6:1865	cme-miR156j	Cucsat.PASA.G6391.T6	1853	1874	1865	-40.80	-38.80	0.950980392156863	1	1-15,1874-1860;17-22,1858-1853	16-16,1859-1859[SIL]	((((((.(((((((((((((((&))))))))))))))).))))))	GUGCUCUCUCUCUUCUGUCAAC&GUUGACAGAAGAGAGUGAGCAC	4	0.0410704190369681
Cucsat.PASA.G6391.T7:1520	cme-miR156d	Cucsat.PASA.G6391.T7	1510	1529	1520	-37.20	-34.60	0.93010752688172	1	1-13,1529-1517;15-20,1515-1510	14-14,1516-1516[SIL]	((((((.(((((((((((((&))))))))))))).))))))	GUGCUCUCUCUCUUCUGUCA&UGACAGAAGAGAGUGAGCAC	2	0.010193263098611
Cucsat.PASA.G6391.T7:1521	cme-miR156b	Cucsat.PASA.G6391.T7	1510	1530	1521	-36.30	-33.30	0.917355371900826	2	1-11,1530-1520;13-21,1518-1510	12-12,1519-1519[SIL]	(((((((((.(((((((((((&))))))))))).)))))))))	GUGCUCUCUCUCUUCUGUCAA&UUGACAGAAGAUAGAGAGCAC	3	0.0141888706112252
Cucsat.PASA.G6646.T36:185	cme-miR477b	Cucsat.PASA.G6646.T36	175	194	185	-38.30	-30.00	0.783289817232376	2.5	2-20,193-175	1-1,194-194[UP5]	(((((((((((((((((((.&.)))))))))))))))))))	UAGAAGUUUUUGAGGGAGAU&CUCUCCCUCAAAGGCUUCUG	0	0.0101000823558348
Cucsat.PASA.G6864.T10:716	cme-miR396b	Cucsat.PASA.G6864.T10	705	726	716	-35.10	-29.20	0.831908831908832	4	1-8,726-719;9-19,717-707	x-x,718-718[BULt];20-21,706-705[UP3]	..(((((((((((.((((((((&))))))))-)))))))))))..	UCGUUCAAGAAAGCCUGUGGAA&UUCCACAG-CUUUCUUGAACUG	2	0.0376921682763223
Cucsat.PASA.G6864.T11:722	cme-miR396a	Cucsat.PASA.G6864.T11	711	732	722	-33.40	-29.20	0.874251497005988	4	1-8,732-725;9-19,723-713	x-x,724-724[BULt];20-21,712-711[UP3]	..(((((((((((.((((((((&))))))))-)))))))))))..	UCGUUCAAGAAAGCCUGUGGAA&UUCCACAG-CUUUCUUGAACUU	0	0.00555783422582334
Cucsat.PASA.G6864.T12:680	cme-miR396b	Cucsat.PASA.G6864.T12	669	690	680	-35.10	-29.20	0.831908831908832	4	1-8,690-683;9-19,681-671	x-x,682-682[BULt];20-21,670-669[UP3]	..(((((((((((.((((((((&))))))))-)))))))))))..	UCGUUCAAGAAAGCCUGUGGAA&UUCCACAG-CUUUCUUGAACUG	2	0.0475012251869356
Cucsat.PASA.G6864.T1:1348	cme-miR396d	Cucsat.PASA.G6864.T1	1337	1358	1348	-33.40	-29.20	0.874251497005988	4	1-8,1358-1351;9-19,1349-1339	x-x,1350-1350[BULt];20-21,1338-1337[UP3]	..(((((((((((.((((((((&))))))))-)))))))))))..	UCGUUCAAGAAAGCCUGUGGAA&UUCCACAG-CUUUCUUGAACUU	0	0.00595363834898821
Cucsat.PASA.G6864.T2:1507	cme-miR396b	Cucsat.PASA.G6864.T2	1496	1517	1507	-35.10	-29.20	0.831908831908832	4	1-8,1517-1510;9-19,1508-1498	x-x,1509-1509[BULt];20-21,1497-1496[UP3]	..(((((((((((.((((((((&))))))))-)))))))))))..	UCGUUCAAGAAAGCCUGUGGAA&UUCCACAG-CUUUCUUGAACUG	2	0.0450583747164766
Cucsat.PASA.G6864.T3:1693	cme-miR396e	Cucsat.PASA.G6864.T3	1682	1703	1693	-36.60	-30.70	0.83879781420765	4	1-6,1703-1698;7-19,1696-1684	x-x,1697-1697[BULt];20-21,1683-1682[UP3]	..(((((((((((((.((((((&))))))-)))))))))))))..	UCGUUCAAGAAAGCCUGUGGAA&UUCCAC-GGCUUUCUUGAACUG	0	0.0041712782892338
Cucsat.PASA.G6864.T4:1283	cme-miR396e	Cucsat.PASA.G6864.T4	1272	1293	1283	-36.60	-30.70	0.83879781420765	4	1-6,1293-1288;7-19,1286-1274	x-x,1287-1287[BULt];20-21,1273-1272[UP3]	..(((((((((((((.((((((&))))))-)))))))))))))..	UCGUUCAAGAAAGCCUGUGGAA&UUCCAC-GGCUUUCUUGAACUG	2	0.0327498235964968
Cucsat.PASA.G6864.T6:1420	cme-miR396e	Cucsat.PASA.G6864.T6	1409	1430	1420	-36.60	-30.70	0.83879781420765	4	1-6,1430-1425;7-19,1423-1411	x-x,1424-1424[BULt];20-21,1410-1409[UP3]	..(((((((((((((.((((((&))))))-)))))))))))))..	UCGUUCAAGAAAGCCUGUGGAA&UUCCAC-GGCUUUCUUGAACUG	2	0.0152508647197032
Cucsat.PASA.G6864.T9:1672	cme-miR396e	Cucsat.PASA.G6864.T9	1661	1682	1672	-36.60	-30.70	0.83879781420765	4	1-6,1682-1677;7-19,1675-1663	x-x,1676-1676[BULt];20-21,1662-1661[UP3]	..(((((((((((((.((((((&))))))-)))))))))))))..	UCGUUCAAGAAAGCCUGUGGAA&UUCCAC-GGCUUUCUUGAACUG	2	0.0227888532750338
Cucsat.PASA.G7089.T7:2898	cme-miR396e	Cucsat.PASA.G7089.T7	2887	2907	2898	-36.60	-28.50	0.778688524590164	6.5	1-16,2907-2892	17-21,2891-2887[UP3]	.....((((((((((((((((&)))))))))))))))).....	CACGACAGGAGAGCCGUGGAA&UUCCACGGCUUUCUUGAACUG	0	0.0167767336310957
Cucsat.PASA.G7089.T9:842	cme-miR396e	Cucsat.PASA.G7089.T9	831	851	842	-36.60	-28.50	0.778688524590164	6.5	1-16,851-836	17-21,835-831[UP3]	.....((((((((((((((((&)))))))))))))))).....	CACGACAGGAGAGCCGUGGAA&UUCCACGGCUUUCUUGAACUG	1	0.0174896944188601
Cucsat.PASA.G7255.T10:128	cme-miR398b	Cucsat.PASA.G7255.T10	117	137	128	-40.60	-30.20	0.74384236453202	4	1-4,137-134;6-12,132-126;14-21,124-117	5-5,133-133[SIL];13-13,125-125[SIL]	((((((((.(((((((.((((&)))).))))))).))))))))	AAGGGGUGUUCUGAGAUCACA&UGUGUUCUCAGGUCACCCCUU	0	0.0365377053190061
Cucsat.PASA.G7255.T11:128	cme-miR398b	Cucsat.PASA.G7255.T11	117	137	128	-40.60	-30.20	0.74384236453202	4	1-4,137-134;6-12,132-126;14-21,124-117	5-5,133-133[SIL];13-13,125-125[SIL]	((((((((.(((((((.((((&)))).))))))).))))))))	AAGGGGUGUUCUGAGAUCACA&UGUGUUCUCAGGUCACCCCUU	0	0.0397923703402062
Cucsat.PASA.G7255.T12:128	cme-miR398b	Cucsat.PASA.G7255.T12	117	137	128	-40.60	-30.20	0.74384236453202	4	1-4,137-134;6-12,132-126;14-21,124-117	5-5,133-133[SIL];13-13,125-125[SIL]	((((((((.(((((((.((((&)))).))))))).))))))))	AAGGGGUGUUCUGAGAUCACA&UGUGUUCUCAGGUCACCCCUU	0	0.0253503025672919
Cucsat.PASA.G7255.T13:128	cme-miR398b	Cucsat.PASA.G7255.T13	117	137	128	-40.60	-30.20	0.74384236453202	4	1-4,137-134;6-12,132-126;14-21,124-117	5-5,133-133[SIL];13-13,125-125[SIL]	((((((((.(((((((.((((&)))).))))))).))))))))	AAGGGGUGUUCUGAGAUCACA&UGUGUUCUCAGGUCACCCCUU	0	0.022630489375367
Cucsat.PASA.G7255.T14:135	cme-miR398b	Cucsat.PASA.G7255.T14	124	144	135	-40.60	-30.20	0.74384236453202	4	1-4,144-141;6-12,139-133;14-21,131-124	5-5,140-140[SIL];13-13,132-132[SIL]	((((((((.(((((((.((((&)))).))))))).))))))))	AAGGGGUGUUCUGAGAUCACA&UGUGUUCUCAGGUCACCCCUU	0	0.0399834784691915
Cucsat.PASA.G7255.T15:128	cme-miR398b	Cucsat.PASA.G7255.T15	117	137	128	-40.60	-30.20	0.74384236453202	4	1-4,137-134;6-12,132-126;14-21,124-117	5-5,133-133[SIL];13-13,125-125[SIL]	((((((((.(((((((.((((&)))).))))))).))))))))	AAGGGGUGUUCUGAGAUCACA&UGUGUUCUCAGGUCACCCCUU	0	0.0298021459403386
Cucsat.PASA.G7255.T16:128	cme-miR398b	Cucsat.PASA.G7255.T16	117	137	128	-40.60	-30.20	0.74384236453202	4	1-4,137-134;6-12,132-126;14-21,124-117	5-5,133-133[SIL];13-13,125-125[SIL]	((((((((.(((((((.((((&)))).))))))).))))))))	AAGGGGUGUUCUGAGAUCACA&UGUGUUCUCAGGUCACCCCUU	0	0.0376876683884351
Cucsat.PASA.G7255.T17:135	cme-miR398b	Cucsat.PASA.G7255.T17	124	144	135	-40.60	-30.20	0.74384236453202	4	1-4,144-141;6-12,139-133;14-21,131-124	5-5,140-140[SIL];13-13,132-132[SIL]	((((((((.(((((((.((((&)))).))))))).))))))))	AAGGGGUGUUCUGAGAUCACA&UGUGUUCUCAGGUCACCCCUU	0	0.0424644256373543
Cucsat.PASA.G7255.T19:128	cme-miR398b	Cucsat.PASA.G7255.T19	117	137	128	-40.60	-30.20	0.74384236453202	4	1-4,137-134;6-12,132-126;14-21,124-117	5-5,133-133[SIL];13-13,125-125[SIL]	((((((((.(((((((.((((&)))).))))))).))))))))	AAGGGGUGUUCUGAGAUCACA&UGUGUUCUCAGGUCACCCCUU	0	0.0305743012317491
Cucsat.PASA.G7255.T1:205	cme-miR398b	Cucsat.PASA.G7255.T1	194	214	205	-40.60	-30.20	0.74384236453202	4	1-4,214-211;6-12,209-203;14-21,201-194	5-5,210-210[SIL];13-13,202-202[SIL]	((((((((.(((((((.((((&)))).))))))).))))))))	AAGGGGUGUUCUGAGAUCACA&UGUGUUCUCAGGUCACCCCUU	0	0.0392188176624032
Cucsat.PASA.G7255.T24:128	cme-miR398b	Cucsat.PASA.G7255.T24	117	137	128	-40.60	-30.20	0.74384236453202	4	1-4,137-134;6-12,132-126;14-21,124-117	5-5,133-133[SIL];13-13,125-125[SIL]	((((((((.(((((((.((((&)))).))))))).))))))))	AAGGGGUGUUCUGAGAUCACA&UGUGUUCUCAGGUCACCCCUU	0	0.0237970517292952
Cucsat.PASA.G7255.T25:128	cme-miR398b	Cucsat.PASA.G7255.T25	117	137	128	-40.60	-30.20	0.74384236453202	4	1-4,137-134;6-12,132-126;14-21,124-117	5-5,133-133[SIL];13-13,125-125[SIL]	((((((((.(((((((.((((&)))).))))))).))))))))	AAGGGGUGUUCUGAGAUCACA&UGUGUUCUCAGGUCACCCCUU	0	0.0344258693895297
Cucsat.PASA.G7255.T26:175	cme-miR398b	Cucsat.PASA.G7255.T26	164	184	175	-40.60	-30.20	0.74384236453202	4	1-4,184-181;6-12,179-173;14-21,171-164	5-5,180-180[SIL];13-13,172-172[SIL]	((((((((.(((((((.((((&)))).))))))).))))))))	AAGGGGUGUUCUGAGAUCACA&UGUGUUCUCAGGUCACCCCUU	0	0.0348101835661309
Cucsat.PASA.G7255.T27:135	cme-miR398b	Cucsat.PASA.G7255.T27	124	144	135	-40.60	-30.20	0.74384236453202	4	1-4,144-141;6-12,139-133;14-21,131-124	5-5,140-140[SIL];13-13,132-132[SIL]	((((((((.(((((((.((((&)))).))))))).))))))))	AAGGGGUGUUCUGAGAUCACA&UGUGUUCUCAGGUCACCCCUU	0	0.0455090993071398
Cucsat.PASA.G7255.T28:175	cme-miR398b	Cucsat.PASA.G7255.T28	164	184	175	-40.60	-30.20	0.74384236453202	4	1-4,184-181;6-12,179-173;14-21,171-164	5-5,180-180[SIL];13-13,172-172[SIL]	((((((((.(((((((.((((&)))).))))))).))))))))	AAGGGGUGUUCUGAGAUCACA&UGUGUUCUCAGGUCACCCCUU	0	0.0278690658933028
Cucsat.PASA.G7255.T31:128	cme-miR398b	Cucsat.PASA.G7255.T31	117	137	128	-40.60	-30.20	0.74384236453202	4	1-4,137-134;6-12,132-126;14-21,124-117	5-5,133-133[SIL];13-13,125-125[SIL]	((((((((.(((((((.((((&)))).))))))).))))))))	AAGGGGUGUUCUGAGAUCACA&UGUGUUCUCAGGUCACCCCUU	0	0.0346180456020464
Cucsat.PASA.G7255.T32:128	cme-miR398b	Cucsat.PASA.G7255.T32	117	137	128	-40.60	-30.20	0.74384236453202	4	1-4,137-134;6-12,132-126;14-21,124-117	5-5,133-133[SIL];13-13,125-125[SIL]	((((((((.(((((((.((((&)))).))))))).))))))))	AAGGGGUGUUCUGAGAUCACA&UGUGUUCUCAGGUCACCCCUU	0	0.043607314730431
Cucsat.PASA.G7255.T35:128	cme-miR398b	Cucsat.PASA.G7255.T35	117	137	128	-40.60	-30.20	0.74384236453202	4	1-4,137-134;6-12,132-126;14-21,124-117	5-5,133-133[SIL];13-13,125-125[SIL]	((((((((.(((((((.((((&)))).))))))).))))))))	AAGGGGUGUUCUGAGAUCACA&UGUGUUCUCAGGUCACCCCUU	0	0.0380706843160912
Cucsat.PASA.G7255.T5:128	cme-miR398b	Cucsat.PASA.G7255.T5	117	137	128	-40.60	-30.20	0.74384236453202	4	1-4,137-134;6-12,132-126;14-21,124-117	5-5,133-133[SIL];13-13,125-125[SIL]	((((((((.(((((((.((((&)))).))))))).))))))))	AAGGGGUGUUCUGAGAUCACA&UGUGUUCUCAGGUCACCCCUU	0	0.0280625470927927
Cucsat.PASA.G7255.T8:128	cme-miR398b	Cucsat.PASA.G7255.T8	117	137	128	-40.60	-30.20	0.74384236453202	4	1-4,137-134;6-12,132-126;14-21,124-117	5-5,133-133[SIL];13-13,125-125[SIL]	((((((((.(((((((.((((&)))).))))))).))))))))	AAGGGGUGUUCUGAGAUCACA&UGUGUUCUCAGGUCACCCCUU	0	0.0269010820050843
Cucsat.PASA.G7255.T9:128	cme-miR398b	Cucsat.PASA.G7255.T9	117	137	128	-40.60	-30.20	0.74384236453202	4	1-4,137-134;6-12,132-126;14-21,124-117	5-5,133-133[SIL];13-13,125-125[SIL]	((((((((.(((((((.((((&)))).))))))).))))))))	AAGGGGUGUUCUGAGAUCACA&UGUGUUCUCAGGUCACCCCUU	0	0.0243798106606241
Cucsat.PASA.G7424.T5:1867	cme-miR169r	Cucsat.PASA.G7424.T5	1856	1876	1867	-40.80	-31.60	0.774509803921569	2.5	1-13,1876-1864;15-20,1862-1857	14-14,1863-1863[SIL];21-21,1856-1856[UP3]	.((((((.(((((((((((((&))))))))))))).)))))).	GCGGCAAAUCAUUCUUGGCUU&GAGCCAAGAAUGACUUGCCGG	0	0.00397304111359387
Cucsat.PASA.G7424.T6:1450	cme-miR169r	Cucsat.PASA.G7424.T6	1439	1459	1450	-40.80	-31.60	0.774509803921569	2.5	1-13,1459-1447;15-20,1445-1440	14-14,1446-1446[SIL];21-21,1439-1439[UP3]	.((((((.(((((((((((((&))))))))))))).)))))).	GCGGCAAAUCAUUCUUGGCUU&GAGCCAAGAAUGACUUGCCGG	2	0.035224160755878
Cucsat.PASA.G7462.T8:861	cme-miR169f	Cucsat.PASA.G7462.T8	850	874	861	-42.90	-30.38	0.708158508158508	11.5	1-5,874-870;7-12,864-859;14-21,857-850	6-6,869-865[AILt];13-13,858-858[SIL]	((((((((.((((((.....(((((&)))))----.)))))).))))))))	CCGGCGAGACAUCCUCCAUGGGCUG&CAGCC----AAGGAUGACUUGCCGG	1	0.0202146997301543
Cucsat.PASA.G8409.T11:2967	cme-miR167f	Cucsat.PASA.G8409.T11	2956	2976	2967	-40.20	-31.10	0.77363184079602	5	3-13,2974-2964;15-20,2962-2957	1-2,2976-2975[UP5];14-14,2963-2963[SIL];21-21,2956-2956[UP3]	.((((((.(((((((((((..&..))))))))))).)))))).	GAGAUCAGGCUGGCAGCUUGU&UGAAGCUGCCAGCAUGAUCUG	1	0.00862146871223768
Cucsat.PASA.G8409.T17:3751	cme-miR167f	Cucsat.PASA.G8409.T17	3740	3760	3751	-40.20	-31.10	0.77363184079602	5	3-13,3758-3748;15-20,3746-3741	1-2,3760-3759[UP5];14-14,3747-3747[SIL];21-21,3740-3740[UP3]	.((((((.(((((((((((..&..))))))))))).)))))).	GAGAUCAGGCUGGCAGCUUGU&UGAAGCUGCCAGCAUGAUCUG	0	0.00931161918599432
Cucsat.PASA.G8409.T1:3659	cme-miR167c	Cucsat.PASA.G8409.T1	3648	3668	3659	-38.50	-31.70	0.823376623376623	4.5	3-13,3666-3656;15-21,3654-3648	1-2,3668-3667[UP5];14-14,3655-3655[SIL]	(((((((.(((((((((((..&..))))))))))).)))))))	GAGAUCAGGCUGGCAGCUUGU&UGAAGCUGCCAGCAUGAUCUU	0	0.00714010575047308
Cucsat.PASA.G8409.T21:4567	cme-miR167f	Cucsat.PASA.G8409.T21	4556	4576	4567	-40.20	-31.10	0.77363184079602	5	3-13,4574-4564;15-20,4562-4557	1-2,4576-4575[UP5];14-14,4563-4563[SIL];21-21,4556-4556[UP3]	.((((((.(((((((((((..&..))))))))))).)))))).	GAGAUCAGGCUGGCAGCUUGU&UGAAGCUGCCAGCAUGAUCUG	0	0.00812774674268824
Cucsat.PASA.G8409.T22:3545	cme-miR167c	Cucsat.PASA.G8409.T22	3534	3554	3545	-38.50	-31.70	0.823376623376623	4.5	3-13,3552-3542;15-21,3540-3534	1-2,3554-3553[UP5];14-14,3541-3541[SIL]	(((((((.(((((((((((..&..))))))))))).)))))))	GAGAUCAGGCUGGCAGCUUGU&UGAAGCUGCCAGCAUGAUCUU	0	0.0075352801038886
Cucsat.PASA.G8409.T23:3756	cme-miR167c	Cucsat.PASA.G8409.T23	3745	3765	3756	-38.50	-31.70	0.823376623376623	4.5	3-13,3763-3753;15-21,3751-3745	1-2,3765-3764[UP5];14-14,3752-3752[SIL]	(((((((.(((((((((((..&..))))))))))).)))))))	GAGAUCAGGCUGGCAGCUUGU&UGAAGCUGCCAGCAUGAUCUU	0	0.00911440528538043
Cucsat.PASA.G8409.T26:4013	cme-miR167b	Cucsat.PASA.G8409.T26	4002	4022	4013	-38.90	-31.00	0.796915167095116	5	3-13,4020-4010;15-20,4008-4003	1-2,4022-4021[UP5];14-14,4009-4009[SIL];21-21,4002-4002[UP3]	.((((((.(((((((((((..&..))))))))))).)))))).	GAGAUCAGGCUGGCAGCUUGU&UGAAGCUGCCAGCAUGAUCUA	0	0.00911440528538043
Cucsat.PASA.G8409.T28:3640	cme-miR167f	Cucsat.PASA.G8409.T28	3629	3649	3640	-40.20	-31.10	0.77363184079602	5	3-13,3647-3637;15-20,3635-3630	1-2,3649-3648[UP5];14-14,3636-3636[SIL];21-21,3629-3629[UP3]	.((((((.(((((((((((..&..))))))))))).)))))).	GAGAUCAGGCUGGCAGCUUGU&UGAAGCUGCCAGCAUGAUCUG	0	0.00891715212588007
Cucsat.PASA.G8409.T29:3659	cme-miR167a	Cucsat.PASA.G8409.T29	3648	3668	3659	-38.90	-31.00	0.796915167095116	5	3-13,3666-3656;15-20,3654-3649	1-2,3668-3667[UP5];14-14,3655-3655[SIL];21-21,3648-3648[UP3]	.((((((.(((((((((((..&..))))))))))).)))))).	GAGAUCAGGCUGGCAGCUUGU&UGAAGCUGCCAGCAUGAUCUA	0	0.00990302541264598
Cucsat.PASA.G8409.T2:4128	cme-miR167c	Cucsat.PASA.G8409.T2	4117	4137	4128	-38.50	-31.70	0.823376623376623	4.5	3-13,4135-4125;15-21,4123-4117	1-2,4137-4136[UP5];14-14,4124-4124[SIL]	(((((((.(((((((((((..&..))))))))))).)))))))	GAGAUCAGGCUGGCAGCUUGU&UGAAGCUGCCAGCAUGAUCUU	0	0.0067447740486235
Cucsat.PASA.G8409.T3:3767	cme-miR167b	Cucsat.PASA.G8409.T3	3756	3776	3767	-38.90	-31.00	0.796915167095116	5	3-13,3774-3764;15-20,3762-3757	1-2,3776-3775[UP5];14-14,3763-3763[SIL];21-21,3756-3756[UP3]	.((((((.(((((((((((..&..))))))))))).)))))).	GAGAUCAGGCUGGCAGCUUGU&UGAAGCUGCCAGCAUGAUCUA	0	0.00990302541264598
Cucsat.PASA.G8409.T4:4393	cme-miR167c	Cucsat.PASA.G8409.T4	4382	4402	4393	-38.50	-31.70	0.823376623376623	4.5	3-13,4400-4390;15-21,4388-4382	1-2,4402-4401[UP5];14-14,4389-4389[SIL]	(((((((.(((((((((((..&..))))))))))).)))))))	GAGAUCAGGCUGGCAGCUUGU&UGAAGCUGCCAGCAUGAUCUU	1	0.00781130799197438
Cucsat.PASA.G8409.T6:3797	cme-miR167e	Cucsat.PASA.G8409.T6	3786	3806	3797	-38.90	-33.10	0.850899742930591	3	2-13,3805-3794;15-20,3792-3787	1-1,3806-3806[UP5];14-14,3793-3793[SIL];21-21,3786-3786[UP3]	.((((((.((((((((((((.&.)))))))))))).)))))).	GAGAUCAGGCUGGCAGCUUGU&UCAAGCUGCCAGCAUGAUCUA	1	0.00651367351223553
Cucsat.PASA.G8409.T7:4476	cme-miR167c	Cucsat.PASA.G8409.T7	4465	4485	4476	-38.50	-31.70	0.823376623376623	4.5	3-13,4483-4473;15-21,4471-4465	1-2,4485-4484[UP5];14-14,4472-4472[SIL]	(((((((.(((((((((((..&..))))))))))).)))))))	GAGAUCAGGCUGGCAGCUUGU&UGAAGCUGCCAGCAUGAUCUU	1	0.00537685125618925
Cucsat.PASA.G8409.T9:4141	cme-miR167b	Cucsat.PASA.G8409.T9	4130	4150	4141	-38.90	-31.00	0.796915167095116	5	3-13,4148-4138;15-20,4136-4131	1-2,4150-4149[UP5];14-14,4137-4137[SIL];21-21,4130-4130[UP3]	.((((((.(((((((((((..&..))))))))))).)))))).	GAGAUCAGGCUGGCAGCUUGU&UGAAGCUGCCAGCAUGAUCUA	1	0.00667597058752345
Cucsat.PASA.G8422.T1:1492	cme-miR166i	Cucsat.PASA.G8422.T1	1482	1501	1492	-38.70	-35.40	0.914728682170542	3	2-19,1500-1483	1-1,1501-1501[UP5];20-20,1482-1482[UP3]	.((((((((((((((((((.&.)))))))))))))))))).	UGGGAUGAAGCCUGGUCCGG&UCGGACCAGGCUUCAUUCUC	2	0.0177699662278077
Cucsat.PASA.G8422.T2:1492	cme-miR166d	Cucsat.PASA.G8422.T2	1481	1501	1492	-44.10	-37.40	0.848072562358277	3.5	2-19,1500-1483	1-1,1501-1501[UP5];20-21,1482-1481[UP3]	..((((((((((((((((((.&.))))))))))))))))))..	UUGGGAUGAAGCCUGGUCCGG&UCGGACCAGGCUUCAUUCCCC	0	0.00298126313944735
Cucsat.PASA.G8422.T3:1978	cme-miR166i	Cucsat.PASA.G8422.T3	1968	1987	1978	-38.70	-35.40	0.914728682170542	3	2-19,1986-1969	1-1,1987-1987[UP5];20-20,1968-1968[UP3]	.((((((((((((((((((.&.)))))))))))))))))).	UGGGAUGAAGCCUGGUCCGG&UCGGACCAGGCUUCAUUCUC	2	0.010193263098611
Cucsat.PASA.G8422.T4:1492	cme-miR166d	Cucsat.PASA.G8422.T4	1481	1501	1492	-44.10	-37.40	0.848072562358277	3.5	2-19,1500-1483	1-1,1501-1501[UP5];20-21,1482-1481[UP3]	..((((((((((((((((((.&.))))))))))))))))))..	UUGGGAUGAAGCCUGGUCCGG&UCGGACCAGGCUUCAUUCCCC	0	0.00337809277972601
Cucsat.PASA.G8422.T5:1463	cme-miR166d	Cucsat.PASA.G8422.T5	1452	1472	1463	-44.10	-37.40	0.848072562358277	3.5	2-19,1471-1454	1-1,1472-1472[UP5];20-21,1453-1452[UP3]	..((((((((((((((((((.&.))))))))))))))))))..	UUGGGAUGAAGCCUGGUCCGG&UCGGACCAGGCUUCAUUCCCC	2	0.0252886717417449
Cucsat.PASA.G8422.T6:1977	cme-miR166h	Cucsat.PASA.G8422.T6	1966	1986	1977	-44.10	-37.40	0.848072562358277	3.5	2-19,1985-1968	1-1,1986-1986[UP5];20-21,1967-1966[UP3]	..((((((((((((((((((.&.))))))))))))))))))..	UUGGGAUGAAGCCUGGUCCGG&UCGGACCAGGCUUCAUUCCCC	0	0.00278278907041685
Cucsat.PASA.G8478.T2:2083	cme-miR398b	Cucsat.PASA.G8478.T2	2072	2091	2083	-40.60	-33.10	0.815270935960591	3.5	2-3,2090-2089;5-21,2088-2072	1-1,2091-2091[UP5];4-4,x-x[BULq]	(((((((((((((((((-((.&.)).)))))))))))))))))	AAGGGGUGGCCUGAGAA-ACU&UGUGUUCUCAGGUCACCCCUU	4	0.0410704190369681
Cucsat.PASA.G8943.T1:1034	cme-miR156a	Cucsat.PASA.G8943.T1	1024	1043	1034	-45.40	-31.60	0.696035242290749	2	1-13,1043-1031;15-19,1029-1025	14-14,1030-1030[SIL];20-20,1024-1024[UP3]	.(((((.(((((((((((((&))))))))))))).))))).	UUGCUCUCUCUCUUCUGUCA&UGACAGAAGAGAGUGAGCAC	0	0.0041712782892338
Cucsat.PASA.G9063.T10:1360	cme-miR159a	Cucsat.PASA.G9063.T10	1349	1369	1360	-36.50	-28.30	0.775342465753425	3	1-5,1369-1365;7-14,1363-1356;16-21,1354-1349	6-6,1364-1364[SIL];15-15,1355-1355[SIL]	((((((.((((((((.(((((&))))).)))))))).))))))	UAGAGCCCCCUUCAAACCAAA&UUUGGAUUGAAGGGAGCUCUA	0	0.0253503025672919
Cucsat.PASA.G9063.T1:1444	cme-miR159a	Cucsat.PASA.G9063.T1	1433	1453	1444	-36.50	-28.30	0.775342465753425	3	1-5,1453-1449;7-14,1447-1440;16-21,1438-1433	6-6,1448-1448[SIL];15-15,1439-1439[SIL]	((((((.((((((((.(((((&))))).)))))))).))))))	UAGAGCCCCCUUCAAACCAAA&UUUGGAUUGAAGGGAGCUCUA	0	0.0245739863193313
Cucsat.PASA.G9063.T2:1221	cme-miR159a	Cucsat.PASA.G9063.T2	1210	1230	1221	-36.50	-28.30	0.775342465753425	3	1-5,1230-1226;7-14,1224-1217;16-21,1215-1210	6-6,1225-1225[SIL];15-15,1216-1216[SIL]	((((((.((((((((.(((((&))))).)))))))).))))))	UAGAGCCCCCUUCAAACCAAA&UUUGGAUUGAAGGGAGCUCUA	0	0.0247681233316608
Cucsat.PASA.G9063.T4:899	cme-miR159a	Cucsat.PASA.G9063.T4	888	908	899	-36.50	-28.30	0.775342465753425	3	1-5,908-904;7-14,902-895;16-21,893-888	6-6,903-903[SIL];15-15,894-894[SIL]	((((((.((((((((.(((((&))))).)))))))).))))))	UAGAGCCCCCUUCAAACCAAA&UUUGGAUUGAAGGGAGCUCUA	0	0.0237970517292952
Cucsat.PASA.G9063.T5:1171	cme-miR159a	Cucsat.PASA.G9063.T5	1160	1180	1171	-36.50	-28.30	0.775342465753425	3	1-5,1180-1176;7-14,1174-1167;16-21,1165-1160	6-6,1175-1175[SIL];15-15,1166-1166[SIL]	((((((.((((((((.(((((&))))).)))))))).))))))	UAGAGCCCCCUUCAAACCAAA&UUUGGAUUGAAGGGAGCUCUA	1	0.019894503551265
Cucsat.PASA.G9063.T6:831	cme-miR159a	Cucsat.PASA.G9063.T6	820	840	831	-36.50	-28.30	0.775342465753425	3	1-5,840-836;7-14,834-827;16-21,825-820	6-6,835-835[SIL];15-15,826-826[SIL]	((((((.((((((((.(((((&))))).)))))))).))))))	UAGAGCCCCCUUCAAACCAAA&UUUGGAUUGAAGGGAGCUCUA	0	0.0249622217053043
Cucsat.PASA.G9063.T8:1194	cme-miR159a	Cucsat.PASA.G9063.T8	1183	1203	1194	-36.50	-28.30	0.775342465753425	3	1-5,1203-1199;7-14,1197-1190;16-21,1188-1183	6-6,1198-1198[SIL];15-15,1189-1189[SIL]	((((((.((((((((.(((((&))))).)))))))).))))))	UAGAGCCCCCUUCAAACCAAA&UUUGGAUUGAAGGGAGCUCUA	0	0.0239913433733016
Cucsat.PASA.G9063.T9:1148	cme-miR159a	Cucsat.PASA.G9063.T9	1137	1157	1148	-36.50	-28.30	0.775342465753425	3	1-5,1157-1153;7-14,1151-1144;16-21,1142-1137	6-6,1152-1152[SIL];15-15,1143-1143[SIL]	((((((.((((((((.(((((&))))).)))))))).))))))	UAGAGCCCCCUUCAAACCAAA&UUUGGAUUGAAGGGAGCUCUA	0	0.0255442850710119
Cucsat.miRNA.G293.T1:220	cme-miR396d	Cucsat.miRNA.G293.T1	209	229	220	-33.40	-29.90	0.895209580838323	2	1-17,229-213;19-21,211-209	18-18,212-212[SIL]	(((.(((((((((((((((((&))))))))))))))))).)))	AAGCUCAAGAAAGCUGUGGGA&UUCCACAGCUUUCUUGAACUU	4	0.0410704190369681
Cucsat.miRNA.G357.T1:233	cme-miR396b	Cucsat.miRNA.G357.T1	222	242	233	-35.10	-30.00	0.854700854700855	2	1-12,242-231;14-21,229-222	13-13,230-230[SIL]	((((((((.((((((((((((&)))))))))))).))))))))	CAGUUCAAUAAAGCUGUGGGA&UUCCACAGCUUUCUUGAACUG	3	0.00875559537286019
Cucsat.miRNA.G364.T1:276	cme-miR396a	Cucsat.miRNA.G364.T1	265	285	276	-33.40	-34.30	1	1	1-21,285-265	NA	(((((((((((((((((((((&)))))))))))))))))))))	AAGUUCAAGAAAGCUGUGGGA&UUCCACAGCUUUCUUGAACUU	2	0.002558114973503
