# Supplementary material for: Multi-omics integration of transcriptome, miRNA, and metabolome uncovers molecular mechanisms of male flower development in cucumber line B10 (Cucumis sativus L.)
Source: Sci Rep. 2025 Nov 29;15:45734. doi: 10.1038/s41598-025-28485-6 (PMC12753748; doi:10.1038/s41598-025-28485-6)
Supplement: Supplementary file 1 — Supplementary Material 1 [file 41598_2025_28485_MOESM1_ESM.zip › Supplements_B10/S9.Summary_miRDeep2.xlsx]

## Sheet: INFO
miRNA_Acc.	found miRNAs
Target_Acc.	target found in the transcriptome
logFC	logfc for differential miRNA expression
FDR	FDR for differential miRNA expression
Expectation	Expextation parameter for miRNA-transcript matching
Cucdb_annotation	Annotation from the Cucdb database (per gene)
B10_Description	Annotation for the B10 genome (per transcript)
FDR_transcript_upregulated	FDR for differential expression results of upregulated transcripts
FDR_gene_upregulated	FDR for differential expression results of upregulated genes
FDR_transcript_downregulated	FDR for differential expression results of downregulated transcripts
FDR_gene_downregulated	FDR for differential expression results of downregulated genes

## Sheet: B10_1_2_B10_apex
miRNA_Acc.	Target_Acc.	logFC	FDR	Expectation	Cucdb_annotation	B10_Description	FDR_transcript_upregulated	FDR_gene_upregulated	FDR_transcript_downregulated	FDR_gene_downregulated			miRNA_Acc.	found miRNAs
Cme-miR167c	Cucsat.PASA.G2112.T11	-0.767006	0.0239867	0	cytochrome c6, chloroplastic								Target_Acc.	target found in the transcriptome
Cme-miR167c	Cucsat.PASA.G2112.T7	-0.767006	0.0239867	0	cytochrome c6, chloroplastic								logFC	logfc for differential miRNA expression
Cme-miR167c	Cucsat.PASA.G2112.T6	-0.767006	0.0239867	0	cytochrome c6, chloroplastic	Cytochrome c6							FDR	FDR for differential miRNA expression
Cme-miR167c	Cucsat.PASA.G2112.T1	-0.767006	0.0239867	0	cytochrome c6, chloroplastic	Cytochrome c6							Expectation	Expextation parameter for miRNA-transcript matching
Cme-miR167c	Cucsat.PASA.G3825.T11	-0.767006	0.0239867	0	Unknown protein								Cucdb_annotation	Annotation from the Cucdb database (per gene)
Cme-miR167c	Cucsat.PASA.G2112.T12	-0.767006	0.0239867	0	cytochrome c6, chloroplastic								B10_Description	Annotation for the B10 genome (per transcript)
Cme-miR167c	Cucsat.PASA.G2112.T3	-0.767006	0.0239867	0	cytochrome c6, chloroplastic								FDR_transcript_upregulated	FDR for differential expression results of upregulated transcripts
Cme-miR167c	Cucsat.PASA.G2112.T4	-0.767006	0.0239867	0	cytochrome c6, chloroplastic								FDR_gene_upregulated	FDR for differential expression results of upregulated genes
Cme-miR167c	Cucsat.PASA.G2112.T2	-0.767006	0.0239867	0	cytochrome c6, chloroplastic				2.77229269453465e-05				FDR_transcript_downregulated	FDR for differential expression results of downregulated transcripts
Cme-miR167c	Cucsat.PASA.G3825.T10	-0.767006	0.0239867	0	Unknown protein								FDR_gene_downregulated	FDR for differential expression results of downregulated genes
Cme-miR167c	Cucsat.PASA.G3825.T9	-0.767006	0.0239867	0	Unknown protein
Cme-miR167c	Cucsat.PASA.G3825.T8	-0.767006	0.0239867	0	Unknown protein
Cme-miR167c	Cucsat.PASA.G3825.T7	-0.767006	0.0239867	0	Unknown protein
Cme-miR167c	Cucsat.PASA.G3825.T4	-0.767006	0.0239867	0	Unknown protein
Cme-miR167c	Cucsat.PASA.G3825.T5	-0.767006	0.0239867	0	Unknown protein
Cme-miR167c	Cucsat.PASA.G3825.T2	-0.767006	0.0239867	0	Unknown protein
Cme-miR167c	Cucsat.PASA.G3825.T3	-0.767006	0.0239867	0	Unknown protein
Cme-miR167c	Cucsat.PASA.G3825.T6	-0.767006	0.0239867	0	Unknown protein
Cme-miR167c	Cucsat.PASA.G3825.T1	-0.767006	0.0239867	0	Unknown protein
Cme-miR172d	Cucsat.PASA.G1761.T4	-1.56685	0.00155033	0.5	AP2-like ethylene-responsive transcription factor TOE3	floral homeotic protein APETALA
Cme-miR172d	Cucsat.PASA.G1761.T7	-1.56685	0.00155033	0.5	AP2-like ethylene-responsive transcription factor TOE3	floral homeotic protein APETALA
Cme-miR172d	Cucsat.PASA.G1761.T3	-1.56685	0.00155033	0.5	AP2-like ethylene-responsive transcription factor TOE3	floral homeotic protein APETALA
Cme-miR172d	Cucsat.PASA.G1761.T16	-1.56685	0.00155033	0.5	AP2-like ethylene-responsive transcription factor TOE3	floral homeotic protein APETALA
Cme-miR172d	Cucsat.PASA.G1761.T5	-1.56685	0.00155033	0.5	AP2-like ethylene-responsive transcription factor TOE3	floral homeotic protein APETALA
Cme-miR172d	Cucsat.PASA.G1761.T13	-1.56685	0.00155033	0.5	AP2-like ethylene-responsive transcription factor TOE3	floral homeotic protein APETALA
Cme-miR172d	Cucsat.PASA.G1761.T11	-1.56685	0.00155033	0.5	AP2-like ethylene-responsive transcription factor TOE3	floral homeotic protein APETALA
Cme-miR172d	Cucsat.PASA.G1761.T12	-1.56685	0.00155033	0.5	AP2-like ethylene-responsive transcription factor TOE3	floral homeotic protein APETALA
Cme-miR172d	Cucsat.PASA.G1761.T2	-1.56685	0.00155033	0.5	AP2-like ethylene-responsive transcription factor TOE3	floral homeotic protein APETALA
Cme-miR172d	Cucsat.PASA.G1761.T6	-1.56685	0.00155033	0.5	AP2-like ethylene-responsive transcription factor TOE3	floral homeotic protein APETALA
Cme-miR172d	Cucsat.PASA.G1761.T8	-1.56685	0.00155033	0.5	AP2-like ethylene-responsive transcription factor TOE3	floral homeotic protein APETALA
Cme-miR172d	Cucsat.PASA.G1761.T15	-1.56685	0.00155033	0.5	AP2-like ethylene-responsive transcription factor TOE3	floral homeotic protein APETALA
Cme-miR172d	Cucsat.PASA.G1761.T1	-1.56685	0.00155033	0.5	AP2-like ethylene-responsive transcription factor TOE3	floral homeotic protein APETALA
Cme-miR172d	Cucsat.PASA.G1761.T17	-1.56685	0.00155033	0.5	AP2-like ethylene-responsive transcription factor TOE3	floral homeotic protein APETALA
Cme-miR172d	Cucsat.PASA.G1761.T10	-1.56685	0.00155033	0.5	AP2-like ethylene-responsive transcription factor TOE3	floral homeotic protein APETALA
Cme-miR172d	Cucsat.PASA.G1761.T9	-1.56685	0.00155033	0.5	AP2-like ethylene-responsive transcription factor TOE3	floral homeotic protein APETALA
Cme-miR172d	Cucsat.PASA.G1761.T14	-1.56685	0.00155033	0.5	AP2-like ethylene-responsive transcription factor TOE3	floral homeotic protein APETALA
Ath-miR172a	Cucsat.PASA.G5494.T32	-1.56685	0.00155033	0.5	ethylene-responsive transcription factor RAP2-7 isoform X1	Transcription factor
Ath-miR172a	Cucsat.PASA.G5494.T37	-1.56685	0.00155033	0.5	ethylene-responsive transcription factor RAP2-7 isoform X1	Transcription factor
Ath-miR172a	Cucsat.PASA.G5494.T31	-1.56685	0.00155033	0.5	ethylene-responsive transcription factor RAP2-7 isoform X1	Transcription factor
Ath-miR172a	Cucsat.PASA.G5494.T36	-1.56685	0.00155033	0.5	ethylene-responsive transcription factor RAP2-7 isoform X1
Ath-miR172a	Cucsat.PASA.G5494.T2	-1.56685	0.00155033	0.5	ethylene-responsive transcription factor RAP2-7 isoform X1	Transcription factor
Ath-miR172a	Cucsat.PASA.G5494.T1	-1.56685	0.00155033	0.5	ethylene-responsive transcription factor RAP2-7 isoform X1	Transcription factor
Ath-miR172a	Cucsat.PASA.G5494.T15	-1.56685	0.00155033	0.5	ethylene-responsive transcription factor RAP2-7 isoform X1	Transcription factor
Ath-miR172a	Cucsat.PASA.G5494.T16	-1.56685	0.00155033	0.5	ethylene-responsive transcription factor RAP2-7 isoform X1	Transcription factor
Ath-miR172a	Cucsat.PASA.G5494.T17	-1.56685	0.00155033	0.5	ethylene-responsive transcription factor RAP2-7 isoform X1	Transcription factor
Ath-miR172a	Cucsat.PASA.G5494.T4	-1.56685	0.00155033	0.5	ethylene-responsive transcription factor RAP2-7 isoform X1	Transcription factor
Ath-miR172a	Cucsat.PASA.G5494.T23	-1.56685	0.00155033	0.5	ethylene-responsive transcription factor RAP2-7 isoform X1	Transcription factor
Ath-miR172a	Cucsat.PASA.G5494.T3	-1.56685	0.00155033	0.5	ethylene-responsive transcription factor RAP2-7 isoform X1	Transcription factor
Ath-miR172a	Cucsat.PASA.G5494.T14	-1.56685	0.00155033	0.5	ethylene-responsive transcription factor RAP2-7 isoform X1	AP2
Ath-miR172a	Cucsat.PASA.G5494.T22	-1.56685	0.00155033	0.5	ethylene-responsive transcription factor RAP2-7 isoform X1	Transcription factor
Ath-miR172a	Cucsat.PASA.G5494.T33	-1.56685	0.00155033	0.5	ethylene-responsive transcription factor RAP2-7 isoform X1	Transcription factor
Ath-miR172a	Cucsat.PASA.G5494.T12	-1.56685	0.00155033	0.5	ethylene-responsive transcription factor RAP2-7 isoform X1	AP2
Ath-miR172a	Cucsat.PASA.G5494.T30	-1.56685	0.00155033	0.5	ethylene-responsive transcription factor RAP2-7 isoform X1	Transcription factor
Ath-miR172a	Cucsat.PASA.G5494.T20	-1.56685	0.00155033	0.5	ethylene-responsive transcription factor RAP2-7 isoform X1	AP2
Ath-miR172a	Cucsat.PASA.G5494.T6	-1.56685	0.00155033	0.5	ethylene-responsive transcription factor RAP2-7 isoform X1	AP2
Ath-miR172a	Cucsat.PASA.G5494.T25	-1.56685	0.00155033	0.5	ethylene-responsive transcription factor RAP2-7 isoform X1	Transcription factor
Ath-miR172a	Cucsat.PASA.G5494.T18	-1.56685	0.00155033	0.5	ethylene-responsive transcription factor RAP2-7 isoform X1	AP2
Ath-miR172a	Cucsat.PASA.G5494.T29	-1.56685	0.00155033	0.5	ethylene-responsive transcription factor RAP2-7 isoform X1	Transcription factor
Ath-miR172a	Cucsat.PASA.G5494.T27	-1.56685	0.00155033	0.5	ethylene-responsive transcription factor RAP2-7 isoform X1	Transcription factor
Ath-miR172a	Cucsat.PASA.G5494.T35	-1.56685	0.00155033	0.5	ethylene-responsive transcription factor RAP2-7 isoform X1	AP2
Ath-miR172a	Cucsat.PASA.G5494.T13	-1.56685	0.00155033	0.5	ethylene-responsive transcription factor RAP2-7 isoform X1	AP2
Ath-miR172a	Cucsat.PASA.G5494.T24	-1.56685	0.00155033	0.5	ethylene-responsive transcription factor RAP2-7 isoform X1	Transcription factor
Ath-miR172a	Cucsat.PASA.G5494.T19	-1.56685	0.00155033	0.5	ethylene-responsive transcription factor RAP2-7 isoform X1	AP2
Ath-miR172a	Cucsat.PASA.G5494.T21	-1.56685	0.00155033	0.5	ethylene-responsive transcription factor RAP2-7 isoform X1	Transcription factor
Ath-miR172a	Cucsat.PASA.G5494.T8	-1.56685	0.00155033	0.5	ethylene-responsive transcription factor RAP2-7 isoform X1	AP2
Ath-miR172a	Cucsat.PASA.G5494.T10	-1.56685	0.00155033	0.5	ethylene-responsive transcription factor RAP2-7 isoform X1	AP2
Ath-miR172a	Cucsat.PASA.G5494.T11	-1.56685	0.00155033	0.5	ethylene-responsive transcription factor RAP2-7 isoform X1	AP2			0.000919804541601894
Ath-miR172a	Cucsat.PASA.G5494.T7	-1.56685	0.00155033	0.5	ethylene-responsive transcription factor RAP2-7 isoform X1	AP2
Ath-miR172a	Cucsat.PASA.G5494.T26	-1.56685	0.00155033	0.5	ethylene-responsive transcription factor RAP2-7 isoform X1	AP2
Ath-miR172a	Cucsat.PASA.G5494.T34	-1.56685	0.00155033	0.5	ethylene-responsive transcription factor RAP2-7 isoform X1	AP2
Ath-miR172a	Cucsat.PASA.G5494.T9	-1.56685	0.00155033	0.5	ethylene-responsive transcription factor RAP2-7 isoform X1	AP2
Ath-miR172a	Cucsat.PASA.G5494.T5	-1.56685	0.00155033	0.5	ethylene-responsive transcription factor RAP2-7 isoform X1	AP2
Ath-miR172b	Cucsat.PASA.G5494.T32	-1.56685	0.00155033	0.5	ethylene-responsive transcription factor RAP2-7 isoform X1	Transcription factor
Ath-miR172b	Cucsat.PASA.G5494.T37	-1.56685	0.00155033	0.5	ethylene-responsive transcription factor RAP2-7 isoform X1	Transcription factor
Ath-miR172b	Cucsat.PASA.G5494.T31	-1.56685	0.00155033	0.5	ethylene-responsive transcription factor RAP2-7 isoform X1	Transcription factor
Ath-miR172b	Cucsat.PASA.G5494.T36	-1.56685	0.00155033	0.5	ethylene-responsive transcription factor RAP2-7 isoform X1
Ath-miR172b	Cucsat.PASA.G5494.T2	-1.56685	0.00155033	0.5	ethylene-responsive transcription factor RAP2-7 isoform X1	Transcription factor
Ath-miR172b	Cucsat.PASA.G5494.T1	-1.56685	0.00155033	0.5	ethylene-responsive transcription factor RAP2-7 isoform X1	Transcription factor
Ath-miR172b	Cucsat.PASA.G5494.T15	-1.56685	0.00155033	0.5	ethylene-responsive transcription factor RAP2-7 isoform X1	Transcription factor
Ath-miR172b	Cucsat.PASA.G5494.T16	-1.56685	0.00155033	0.5	ethylene-responsive transcription factor RAP2-7 isoform X1	Transcription factor
Ath-miR172b	Cucsat.PASA.G5494.T17	-1.56685	0.00155033	0.5	ethylene-responsive transcription factor RAP2-7 isoform X1	Transcription factor
Ath-miR172b	Cucsat.PASA.G5494.T4	-1.56685	0.00155033	0.5	ethylene-responsive transcription factor RAP2-7 isoform X1	Transcription factor
Ath-miR172b	Cucsat.PASA.G5494.T23	-1.56685	0.00155033	0.5	ethylene-responsive transcription factor RAP2-7 isoform X1	Transcription factor
Ath-miR172b	Cucsat.PASA.G5494.T3	-1.56685	0.00155033	0.5	ethylene-responsive transcription factor RAP2-7 isoform X1	Transcription factor
Ath-miR172b	Cucsat.PASA.G5494.T14	-1.56685	0.00155033	0.5	ethylene-responsive transcription factor RAP2-7 isoform X1	AP2
Ath-miR172b	Cucsat.PASA.G5494.T22	-1.56685	0.00155033	0.5	ethylene-responsive transcription factor RAP2-7 isoform X1	Transcription factor
Ath-miR172b	Cucsat.PASA.G5494.T33	-1.56685	0.00155033	0.5	ethylene-responsive transcription factor RAP2-7 isoform X1	Transcription factor
Ath-miR172b	Cucsat.PASA.G5494.T12	-1.56685	0.00155033	0.5	ethylene-responsive transcription factor RAP2-7 isoform X1	AP2
Ath-miR172b	Cucsat.PASA.G5494.T30	-1.56685	0.00155033	0.5	ethylene-responsive transcription factor RAP2-7 isoform X1	Transcription factor
Ath-miR172b	Cucsat.PASA.G5494.T20	-1.56685	0.00155033	0.5	ethylene-responsive transcription factor RAP2-7 isoform X1	AP2
Ath-miR172b	Cucsat.PASA.G5494.T6	-1.56685	0.00155033	0.5	ethylene-responsive transcription factor RAP2-7 isoform X1	AP2
Ath-miR172b	Cucsat.PASA.G5494.T25	-1.56685	0.00155033	0.5	ethylene-responsive transcription factor RAP2-7 isoform X1	Transcription factor
Ath-miR172b	Cucsat.PASA.G5494.T18	-1.56685	0.00155033	0.5	ethylene-responsive transcription factor RAP2-7 isoform X1	AP2
Ath-miR172b	Cucsat.PASA.G5494.T29	-1.56685	0.00155033	0.5	ethylene-responsive transcription factor RAP2-7 isoform X1	Transcription factor
Ath-miR172b	Cucsat.PASA.G5494.T27	-1.56685	0.00155033	0.5	ethylene-responsive transcription factor RAP2-7 isoform X1	Transcription factor
Ath-miR172b	Cucsat.PASA.G5494.T35	-1.56685	0.00155033	0.5	ethylene-responsive transcription factor RAP2-7 isoform X1	AP2
Ath-miR172b	Cucsat.PASA.G5494.T13	-1.56685	0.00155033	0.5	ethylene-responsive transcription factor RAP2-7 isoform X1	AP2
Ath-miR172b	Cucsat.PASA.G5494.T24	-1.56685	0.00155033	0.5	ethylene-responsive transcription factor RAP2-7 isoform X1	Transcription factor
Ath-miR172b	Cucsat.PASA.G5494.T19	-1.56685	0.00155033	0.5	ethylene-responsive transcription factor RAP2-7 isoform X1	AP2
Ath-miR172b	Cucsat.PASA.G5494.T21	-1.56685	0.00155033	0.5	ethylene-responsive transcription factor RAP2-7 isoform X1	Transcription factor
Ath-miR172b	Cucsat.PASA.G5494.T8	-1.56685	0.00155033	0.5	ethylene-responsive transcription factor RAP2-7 isoform X1	AP2
Ath-miR172b	Cucsat.PASA.G5494.T10	-1.56685	0.00155033	0.5	ethylene-responsive transcription factor RAP2-7 isoform X1	AP2
Ath-miR172b	Cucsat.PASA.G5494.T11	-1.56685	0.00155033	0.5	ethylene-responsive transcription factor RAP2-7 isoform X1	AP2			0.000919804541601894
Ath-miR172b	Cucsat.PASA.G5494.T7	-1.56685	0.00155033	0.5	ethylene-responsive transcription factor RAP2-7 isoform X1	AP2
Ath-miR172b	Cucsat.PASA.G5494.T26	-1.56685	0.00155033	0.5	ethylene-responsive transcription factor RAP2-7 isoform X1	AP2
Ath-miR172b	Cucsat.PASA.G5494.T34	-1.56685	0.00155033	0.5	ethylene-responsive transcription factor RAP2-7 isoform X1	AP2
Ath-miR172b	Cucsat.PASA.G5494.T9	-1.56685	0.00155033	0.5	ethylene-responsive transcription factor RAP2-7 isoform X1	AP2
Ath-miR172b	Cucsat.PASA.G5494.T5	-1.56685	0.00155033	0.5	ethylene-responsive transcription factor RAP2-7 isoform X1	AP2
Ath-miR172c	Cucsat.PASA.G5494.T32	-0.800946	0.0421396	0.5	ethylene-responsive transcription factor RAP2-7 isoform X1	Transcription factor
Ath-miR172c	Cucsat.PASA.G5494.T37	-0.800946	0.0421396	0.5	ethylene-responsive transcription factor RAP2-7 isoform X1	Transcription factor
Ath-miR172c	Cucsat.PASA.G5494.T31	-0.800946	0.0421396	0.5	ethylene-responsive transcription factor RAP2-7 isoform X1	Transcription factor
Ath-miR172c	Cucsat.PASA.G5494.T36	-0.800946	0.0421396	0.5	ethylene-responsive transcription factor RAP2-7 isoform X1
Ath-miR172c	Cucsat.PASA.G5494.T2	-0.800946	0.0421396	0.5	ethylene-responsive transcription factor RAP2-7 isoform X1	Transcription factor
Ath-miR172c	Cucsat.PASA.G5494.T1	-0.800946	0.0421396	0.5	ethylene-responsive transcription factor RAP2-7 isoform X1	Transcription factor
Ath-miR172c	Cucsat.PASA.G5494.T15	-0.800946	0.0421396	0.5	ethylene-responsive transcription factor RAP2-7 isoform X1	Transcription factor
Ath-miR172c	Cucsat.PASA.G5494.T16	-0.800946	0.0421396	0.5	ethylene-responsive transcription factor RAP2-7 isoform X1	Transcription factor
Ath-miR172c	Cucsat.PASA.G5494.T17	-0.800946	0.0421396	0.5	ethylene-responsive transcription factor RAP2-7 isoform X1	Transcription factor
Ath-miR172c	Cucsat.PASA.G5494.T4	-0.800946	0.0421396	0.5	ethylene-responsive transcription factor RAP2-7 isoform X1	Transcription factor
Ath-miR172c	Cucsat.PASA.G5494.T23	-0.800946	0.0421396	0.5	ethylene-responsive transcription factor RAP2-7 isoform X1	Transcription factor
Ath-miR172c	Cucsat.PASA.G5494.T3	-0.800946	0.0421396	0.5	ethylene-responsive transcription factor RAP2-7 isoform X1	Transcription factor
Ath-miR172c	Cucsat.PASA.G5494.T14	-0.800946	0.0421396	0.5	ethylene-responsive transcription factor RAP2-7 isoform X1	AP2
Ath-miR172c	Cucsat.PASA.G5494.T22	-0.800946	0.0421396	0.5	ethylene-responsive transcription factor RAP2-7 isoform X1	Transcription factor
Ath-miR172c	Cucsat.PASA.G5494.T33	-0.800946	0.0421396	0.5	ethylene-responsive transcription factor RAP2-7 isoform X1	Transcription factor
Ath-miR172c	Cucsat.PASA.G5494.T12	-0.800946	0.0421396	0.5	ethylene-responsive transcription factor RAP2-7 isoform X1	AP2
Ath-miR172c	Cucsat.PASA.G5494.T30	-0.800946	0.0421396	0.5	ethylene-responsive transcription factor RAP2-7 isoform X1	Transcription factor
Ath-miR172c	Cucsat.PASA.G5494.T20	-0.800946	0.0421396	0.5	ethylene-responsive transcription factor RAP2-7 isoform X1	AP2
Ath-miR172c	Cucsat.PASA.G5494.T6	-0.800946	0.0421396	0.5	ethylene-responsive transcription factor RAP2-7 isoform X1	AP2
Ath-miR172c	Cucsat.PASA.G5494.T25	-0.800946	0.0421396	0.5	ethylene-responsive transcription factor RAP2-7 isoform X1	Transcription factor
Ath-miR172c	Cucsat.PASA.G5494.T18	-0.800946	0.0421396	0.5	ethylene-responsive transcription factor RAP2-7 isoform X1	AP2
Ath-miR172c	Cucsat.PASA.G5494.T29	-0.800946	0.0421396	0.5	ethylene-responsive transcription factor RAP2-7 isoform X1	Transcription factor
Ath-miR172c	Cucsat.PASA.G5494.T27	-0.800946	0.0421396	0.5	ethylene-responsive transcription factor RAP2-7 isoform X1	Transcription factor
Ath-miR172c	Cucsat.PASA.G5494.T35	-0.800946	0.0421396	0.5	ethylene-responsive transcription factor RAP2-7 isoform X1	AP2
Ath-miR172c	Cucsat.PASA.G5494.T13	-0.800946	0.0421396	0.5	ethylene-responsive transcription factor RAP2-7 isoform X1	AP2
Ath-miR172c	Cucsat.PASA.G5494.T24	-0.800946	0.0421396	0.5	ethylene-responsive transcription factor RAP2-7 isoform X1	Transcription factor
Ath-miR172c	Cucsat.PASA.G5494.T19	-0.800946	0.0421396	0.5	ethylene-responsive transcription factor RAP2-7 isoform X1	AP2
Ath-miR172c	Cucsat.PASA.G5494.T21	-0.800946	0.0421396	0.5	ethylene-responsive transcription factor RAP2-7 isoform X1	Transcription factor
Ath-miR172c	Cucsat.PASA.G5494.T8	-0.800946	0.0421396	0.5	ethylene-responsive transcription factor RAP2-7 isoform X1	AP2
Ath-miR172c	Cucsat.PASA.G5494.T10	-0.800946	0.0421396	0.5	ethylene-responsive transcription factor RAP2-7 isoform X1	AP2
Ath-miR172c	Cucsat.PASA.G5494.T11	-0.800946	0.0421396	0.5	ethylene-responsive transcription factor RAP2-7 isoform X1	AP2			0.000919804541601894
Ath-miR172c	Cucsat.PASA.G5494.T7	-0.800946	0.0421396	0.5	ethylene-responsive transcription factor RAP2-7 isoform X1	AP2
Ath-miR172c	Cucsat.PASA.G5494.T26	-0.800946	0.0421396	0.5	ethylene-responsive transcription factor RAP2-7 isoform X1	AP2
Ath-miR172c	Cucsat.PASA.G5494.T34	-0.800946	0.0421396	0.5	ethylene-responsive transcription factor RAP2-7 isoform X1	AP2
Ath-miR172c	Cucsat.PASA.G5494.T9	-0.800946	0.0421396	0.5	ethylene-responsive transcription factor RAP2-7 isoform X1	AP2
Ath-miR172c	Cucsat.PASA.G5494.T5	-0.800946	0.0421396	0.5	ethylene-responsive transcription factor RAP2-7 isoform X1	AP2
Ath-miR172d	Cucsat.PASA.G5494.T32	-0.800946	0.0421396	0.5	ethylene-responsive transcription factor RAP2-7 isoform X1	Transcription factor
Ath-miR172d	Cucsat.PASA.G5494.T37	-0.800946	0.0421396	0.5	ethylene-responsive transcription factor RAP2-7 isoform X1	Transcription factor
Ath-miR172d	Cucsat.PASA.G5494.T31	-0.800946	0.0421396	0.5	ethylene-responsive transcription factor RAP2-7 isoform X1	Transcription factor
Ath-miR172d	Cucsat.PASA.G5494.T36	-0.800946	0.0421396	0.5	ethylene-responsive transcription factor RAP2-7 isoform X1
Ath-miR172d	Cucsat.PASA.G5494.T2	-0.800946	0.0421396	0.5	ethylene-responsive transcription factor RAP2-7 isoform X1	Transcription factor
Ath-miR172d	Cucsat.PASA.G5494.T1	-0.800946	0.0421396	0.5	ethylene-responsive transcription factor RAP2-7 isoform X1	Transcription factor
Ath-miR172d	Cucsat.PASA.G5494.T15	-0.800946	0.0421396	0.5	ethylene-responsive transcription factor RAP2-7 isoform X1	Transcription factor
Ath-miR172d	Cucsat.PASA.G5494.T16	-0.800946	0.0421396	0.5	ethylene-responsive transcription factor RAP2-7 isoform X1	Transcription factor
Ath-miR172d	Cucsat.PASA.G5494.T17	-0.800946	0.0421396	0.5	ethylene-responsive transcription factor RAP2-7 isoform X1	Transcription factor
Ath-miR172d	Cucsat.PASA.G5494.T4	-0.800946	0.0421396	0.5	ethylene-responsive transcription factor RAP2-7 isoform X1	Transcription factor
Ath-miR172d	Cucsat.PASA.G5494.T23	-0.800946	0.0421396	0.5	ethylene-responsive transcription factor RAP2-7 isoform X1	Transcription factor
Ath-miR172d	Cucsat.PASA.G5494.T3	-0.800946	0.0421396	0.5	ethylene-responsive transcription factor RAP2-7 isoform X1	Transcription factor
Ath-miR172d	Cucsat.PASA.G5494.T14	-0.800946	0.0421396	0.5	ethylene-responsive transcription factor RAP2-7 isoform X1	AP2
Ath-miR172d	Cucsat.PASA.G5494.T22	-0.800946	0.0421396	0.5	ethylene-responsive transcription factor RAP2-7 isoform X1	Transcription factor
Ath-miR172d	Cucsat.PASA.G5494.T33	-0.800946	0.0421396	0.5	ethylene-responsive transcription factor RAP2-7 isoform X1	Transcription factor
Ath-miR172d	Cucsat.PASA.G5494.T12	-0.800946	0.0421396	0.5	ethylene-responsive transcription factor RAP2-7 isoform X1	AP2
Ath-miR172d	Cucsat.PASA.G5494.T30	-0.800946	0.0421396	0.5	ethylene-responsive transcription factor RAP2-7 isoform X1	Transcription factor
Ath-miR172d	Cucsat.PASA.G5494.T20	-0.800946	0.0421396	0.5	ethylene-responsive transcription factor RAP2-7 isoform X1	AP2
Ath-miR172d	Cucsat.PASA.G5494.T6	-0.800946	0.0421396	0.5	ethylene-responsive transcription factor RAP2-7 isoform X1	AP2
Ath-miR172d	Cucsat.PASA.G5494.T25	-0.800946	0.0421396	0.5	ethylene-responsive transcription factor RAP2-7 isoform X1	Transcription factor
Ath-miR172d	Cucsat.PASA.G5494.T18	-0.800946	0.0421396	0.5	ethylene-responsive transcription factor RAP2-7 isoform X1	AP2
Ath-miR172d	Cucsat.PASA.G5494.T29	-0.800946	0.0421396	0.5	ethylene-responsive transcription factor RAP2-7 isoform X1	Transcription factor
Ath-miR172d	Cucsat.PASA.G5494.T27	-0.800946	0.0421396	0.5	ethylene-responsive transcription factor RAP2-7 isoform X1	Transcription factor
Ath-miR172d	Cucsat.PASA.G5494.T35	-0.800946	0.0421396	0.5	ethylene-responsive transcription factor RAP2-7 isoform X1	AP2
Ath-miR172d	Cucsat.PASA.G5494.T13	-0.800946	0.0421396	0.5	ethylene-responsive transcription factor RAP2-7 isoform X1	AP2
Ath-miR172d	Cucsat.PASA.G5494.T24	-0.800946	0.0421396	0.5	ethylene-responsive transcription factor RAP2-7 isoform X1	Transcription factor
Ath-miR172d	Cucsat.PASA.G5494.T19	-0.800946	0.0421396	0.5	ethylene-responsive transcription factor RAP2-7 isoform X1	AP2
Ath-miR172d	Cucsat.PASA.G5494.T21	-0.800946	0.0421396	0.5	ethylene-responsive transcription factor RAP2-7 isoform X1	Transcription factor
Ath-miR172d	Cucsat.PASA.G5494.T8	-0.800946	0.0421396	0.5	ethylene-responsive transcription factor RAP2-7 isoform X1	AP2
Ath-miR172d	Cucsat.PASA.G5494.T10	-0.800946	0.0421396	0.5	ethylene-responsive transcription factor RAP2-7 isoform X1	AP2
Ath-miR172d	Cucsat.PASA.G5494.T11	-0.800946	0.0421396	0.5	ethylene-responsive transcription factor RAP2-7 isoform X1	AP2			0.000919804541601894
Ath-miR172d	Cucsat.PASA.G5494.T7	-0.800946	0.0421396	0.5	ethylene-responsive transcription factor RAP2-7 isoform X1	AP2
Ath-miR172d	Cucsat.PASA.G5494.T26	-0.800946	0.0421396	0.5	ethylene-responsive transcription factor RAP2-7 isoform X1	AP2
Ath-miR172d	Cucsat.PASA.G5494.T34	-0.800946	0.0421396	0.5	ethylene-responsive transcription factor RAP2-7 isoform X1	AP2
Ath-miR172d	Cucsat.PASA.G5494.T9	-0.800946	0.0421396	0.5	ethylene-responsive transcription factor RAP2-7 isoform X1	AP2
Ath-miR172d	Cucsat.PASA.G5494.T5	-0.800946	0.0421396	0.5	ethylene-responsive transcription factor RAP2-7 isoform X1	AP2
Cme-miR172b	Cucsat.PASA.G5494.T32	-1.56685	0.00155033	0.5	ethylene-responsive transcription factor RAP2-7 isoform X1	Transcription factor
Cme-miR172b	Cucsat.PASA.G5494.T37	-1.56685	0.00155033	0.5	ethylene-responsive transcription factor RAP2-7 isoform X1	Transcription factor
Cme-miR172b	Cucsat.PASA.G5494.T31	-1.56685	0.00155033	0.5	ethylene-responsive transcription factor RAP2-7 isoform X1	Transcription factor
Cme-miR172b	Cucsat.PASA.G5494.T36	-1.56685	0.00155033	0.5	ethylene-responsive transcription factor RAP2-7 isoform X1
Cme-miR172b	Cucsat.PASA.G5494.T2	-1.56685	0.00155033	0.5	ethylene-responsive transcription factor RAP2-7 isoform X1	Transcription factor
Cme-miR172b	Cucsat.PASA.G5494.T1	-1.56685	0.00155033	0.5	ethylene-responsive transcription factor RAP2-7 isoform X1	Transcription factor
Cme-miR172b	Cucsat.PASA.G5494.T15	-1.56685	0.00155033	0.5	ethylene-responsive transcription factor RAP2-7 isoform X1	Transcription factor
Cme-miR172b	Cucsat.PASA.G5494.T16	-1.56685	0.00155033	0.5	ethylene-responsive transcription factor RAP2-7 isoform X1	Transcription factor
Cme-miR172b	Cucsat.PASA.G5494.T17	-1.56685	0.00155033	0.5	ethylene-responsive transcription factor RAP2-7 isoform X1	Transcription factor
Cme-miR172b	Cucsat.PASA.G5494.T4	-1.56685	0.00155033	0.5	ethylene-responsive transcription factor RAP2-7 isoform X1	Transcription factor
Cme-miR172b	Cucsat.PASA.G5494.T23	-1.56685	0.00155033	0.5	ethylene-responsive transcription factor RAP2-7 isoform X1	Transcription factor
Cme-miR172b	Cucsat.PASA.G5494.T3	-1.56685	0.00155033	0.5	ethylene-responsive transcription factor RAP2-7 isoform X1	Transcription factor
Cme-miR172b	Cucsat.PASA.G5494.T14	-1.56685	0.00155033	0.5	ethylene-responsive transcription factor RAP2-7 isoform X1	AP2
Cme-miR172b	Cucsat.PASA.G5494.T22	-1.56685	0.00155033	0.5	ethylene-responsive transcription factor RAP2-7 isoform X1	Transcription factor
Cme-miR172b	Cucsat.PASA.G5494.T33	-1.56685	0.00155033	0.5	ethylene-responsive transcription factor RAP2-7 isoform X1	Transcription factor
Cme-miR172b	Cucsat.PASA.G5494.T12	-1.56685	0.00155033	0.5	ethylene-responsive transcription factor RAP2-7 isoform X1	AP2
Cme-miR172b	Cucsat.PASA.G5494.T30	-1.56685	0.00155033	0.5	ethylene-responsive transcription factor RAP2-7 isoform X1	Transcription factor
Cme-miR172b	Cucsat.PASA.G5494.T20	-1.56685	0.00155033	0.5	ethylene-responsive transcription factor RAP2-7 isoform X1	AP2
Cme-miR172b	Cucsat.PASA.G5494.T6	-1.56685	0.00155033	0.5	ethylene-responsive transcription factor RAP2-7 isoform X1	AP2
Cme-miR172b	Cucsat.PASA.G5494.T25	-1.56685	0.00155033	0.5	ethylene-responsive transcription factor RAP2-7 isoform X1	Transcription factor
Cme-miR172b	Cucsat.PASA.G5494.T18	-1.56685	0.00155033	0.5	ethylene-responsive transcription factor RAP2-7 isoform X1	AP2
Cme-miR172b	Cucsat.PASA.G5494.T29	-1.56685	0.00155033	0.5	ethylene-responsive transcription factor RAP2-7 isoform X1	Transcription factor
Cme-miR172b	Cucsat.PASA.G5494.T27	-1.56685	0.00155033	0.5	ethylene-responsive transcription factor RAP2-7 isoform X1	Transcription factor
Cme-miR172b	Cucsat.PASA.G5494.T35	-1.56685	0.00155033	0.5	ethylene-responsive transcription factor RAP2-7 isoform X1	AP2
Cme-miR172b	Cucsat.PASA.G5494.T13	-1.56685	0.00155033	0.5	ethylene-responsive transcription factor RAP2-7 isoform X1	AP2
Cme-miR172b	Cucsat.PASA.G5494.T24	-1.56685	0.00155033	0.5	ethylene-responsive transcription factor RAP2-7 isoform X1	Transcription factor
Cme-miR172b	Cucsat.PASA.G5494.T19	-1.56685	0.00155033	0.5	ethylene-responsive transcription factor RAP2-7 isoform X1	AP2
Cme-miR172b	Cucsat.PASA.G5494.T21	-1.56685	0.00155033	0.5	ethylene-responsive transcription factor RAP2-7 isoform X1	Transcription factor
Cme-miR172b	Cucsat.PASA.G5494.T8	-1.56685	0.00155033	0.5	ethylene-responsive transcription factor RAP2-7 isoform X1	AP2
Cme-miR172b	Cucsat.PASA.G5494.T10	-1.56685	0.00155033	0.5	ethylene-responsive transcription factor RAP2-7 isoform X1	AP2
Cme-miR172b	Cucsat.PASA.G5494.T11	-1.56685	0.00155033	0.5	ethylene-responsive transcription factor RAP2-7 isoform X1	AP2			0.000919804541601894
Cme-miR172b	Cucsat.PASA.G5494.T7	-1.56685	0.00155033	0.5	ethylene-responsive transcription factor RAP2-7 isoform X1	AP2
Cme-miR172b	Cucsat.PASA.G5494.T26	-1.56685	0.00155033	0.5	ethylene-responsive transcription factor RAP2-7 isoform X1	AP2
Cme-miR172b	Cucsat.PASA.G5494.T34	-1.56685	0.00155033	0.5	ethylene-responsive transcription factor RAP2-7 isoform X1	AP2
Cme-miR172b	Cucsat.PASA.G5494.T9	-1.56685	0.00155033	0.5	ethylene-responsive transcription factor RAP2-7 isoform X1	AP2
Cme-miR172b	Cucsat.PASA.G5494.T5	-1.56685	0.00155033	0.5	ethylene-responsive transcription factor RAP2-7 isoform X1	AP2
Cme-miR172c	Cucsat.PASA.G5494.T32	-1.56685	0.00155033	0.5	ethylene-responsive transcription factor RAP2-7 isoform X1	Transcription factor
Cme-miR172c	Cucsat.PASA.G5494.T37	-1.56685	0.00155033	0.5	ethylene-responsive transcription factor RAP2-7 isoform X1	Transcription factor
Cme-miR172c	Cucsat.PASA.G5494.T31	-1.56685	0.00155033	0.5	ethylene-responsive transcription factor RAP2-7 isoform X1	Transcription factor
Cme-miR172c	Cucsat.PASA.G5494.T36	-1.56685	0.00155033	0.5	ethylene-responsive transcription factor RAP2-7 isoform X1
Cme-miR172c	Cucsat.PASA.G5494.T2	-1.56685	0.00155033	0.5	ethylene-responsive transcription factor RAP2-7 isoform X1	Transcription factor
Cme-miR172c	Cucsat.PASA.G5494.T1	-1.56685	0.00155033	0.5	ethylene-responsive transcription factor RAP2-7 isoform X1	Transcription factor
Cme-miR172c	Cucsat.PASA.G5494.T15	-1.56685	0.00155033	0.5	ethylene-responsive transcription factor RAP2-7 isoform X1	Transcription factor
Cme-miR172c	Cucsat.PASA.G5494.T16	-1.56685	0.00155033	0.5	ethylene-responsive transcription factor RAP2-7 isoform X1	Transcription factor
Cme-miR172c	Cucsat.PASA.G5494.T17	-1.56685	0.00155033	0.5	ethylene-responsive transcription factor RAP2-7 isoform X1	Transcription factor
Cme-miR172c	Cucsat.PASA.G5494.T4	-1.56685	0.00155033	0.5	ethylene-responsive transcription factor RAP2-7 isoform X1	Transcription factor
Cme-miR172c	Cucsat.PASA.G5494.T23	-1.56685	0.00155033	0.5	ethylene-responsive transcription factor RAP2-7 isoform X1	Transcription factor
Cme-miR172c	Cucsat.PASA.G5494.T3	-1.56685	0.00155033	0.5	ethylene-responsive transcription factor RAP2-7 isoform X1	Transcription factor
Cme-miR172c	Cucsat.PASA.G5494.T14	-1.56685	0.00155033	0.5	ethylene-responsive transcription factor RAP2-7 isoform X1	AP2
Cme-miR172c	Cucsat.PASA.G5494.T22	-1.56685	0.00155033	0.5	ethylene-responsive transcription factor RAP2-7 isoform X1	Transcription factor
Cme-miR172c	Cucsat.PASA.G5494.T33	-1.56685	0.00155033	0.5	ethylene-responsive transcription factor RAP2-7 isoform X1	Transcription factor
Cme-miR172c	Cucsat.PASA.G5494.T12	-1.56685	0.00155033	0.5	ethylene-responsive transcription factor RAP2-7 isoform X1	AP2
Cme-miR172c	Cucsat.PASA.G5494.T30	-1.56685	0.00155033	0.5	ethylene-responsive transcription factor RAP2-7 isoform X1	Transcription factor
Cme-miR172c	Cucsat.PASA.G5494.T20	-1.56685	0.00155033	0.5	ethylene-responsive transcription factor RAP2-7 isoform X1	AP2
Cme-miR172c	Cucsat.PASA.G5494.T6	-1.56685	0.00155033	0.5	ethylene-responsive transcription factor RAP2-7 isoform X1	AP2
Cme-miR172c	Cucsat.PASA.G5494.T25	-1.56685	0.00155033	0.5	ethylene-responsive transcription factor RAP2-7 isoform X1	Transcription factor
Cme-miR172c	Cucsat.PASA.G5494.T18	-1.56685	0.00155033	0.5	ethylene-responsive transcription factor RAP2-7 isoform X1	AP2
Cme-miR172c	Cucsat.PASA.G5494.T29	-1.56685	0.00155033	0.5	ethylene-responsive transcription factor RAP2-7 isoform X1	Transcription factor
Cme-miR172c	Cucsat.PASA.G5494.T27	-1.56685	0.00155033	0.5	ethylene-responsive transcription factor RAP2-7 isoform X1	Transcription factor
Cme-miR172c	Cucsat.PASA.G5494.T35	-1.56685	0.00155033	0.5	ethylene-responsive transcription factor RAP2-7 isoform X1	AP2
Cme-miR172c	Cucsat.PASA.G5494.T13	-1.56685	0.00155033	0.5	ethylene-responsive transcription factor RAP2-7 isoform X1	AP2
Cme-miR172c	Cucsat.PASA.G5494.T24	-1.56685	0.00155033	0.5	ethylene-responsive transcription factor RAP2-7 isoform X1	Transcription factor
Cme-miR172c	Cucsat.PASA.G5494.T19	-1.56685	0.00155033	0.5	ethylene-responsive transcription factor RAP2-7 isoform X1	AP2
Cme-miR172c	Cucsat.PASA.G5494.T21	-1.56685	0.00155033	0.5	ethylene-responsive transcription factor RAP2-7 isoform X1	Transcription factor
Cme-miR172c	Cucsat.PASA.G5494.T8	-1.56685	0.00155033	0.5	ethylene-responsive transcription factor RAP2-7 isoform X1	AP2
Cme-miR172c	Cucsat.PASA.G5494.T10	-1.56685	0.00155033	0.5	ethylene-responsive transcription factor RAP2-7 isoform X1	AP2
Cme-miR172c	Cucsat.PASA.G5494.T11	-1.56685	0.00155033	0.5	ethylene-responsive transcription factor RAP2-7 isoform X1	AP2			0.000919804541601894
Cme-miR172c	Cucsat.PASA.G5494.T7	-1.56685	0.00155033	0.5	ethylene-responsive transcription factor RAP2-7 isoform X1	AP2
Cme-miR172c	Cucsat.PASA.G5494.T26	-1.56685	0.00155033	0.5	ethylene-responsive transcription factor RAP2-7 isoform X1	AP2
Cme-miR172c	Cucsat.PASA.G5494.T34	-1.56685	0.00155033	0.5	ethylene-responsive transcription factor RAP2-7 isoform X1	AP2
Cme-miR172c	Cucsat.PASA.G5494.T9	-1.56685	0.00155033	0.5	ethylene-responsive transcription factor RAP2-7 isoform X1	AP2
Cme-miR172c	Cucsat.PASA.G5494.T5	-1.56685	0.00155033	0.5	ethylene-responsive transcription factor RAP2-7 isoform X1	AP2
Cme-miR172d	Cucsat.PASA.G5494.T32	-1.56685	0.00155033	0.5	ethylene-responsive transcription factor RAP2-7 isoform X1	Transcription factor
Cme-miR172d	Cucsat.PASA.G5494.T37	-1.56685	0.00155033	0.5	ethylene-responsive transcription factor RAP2-7 isoform X1	Transcription factor
Cme-miR172d	Cucsat.PASA.G5494.T31	-1.56685	0.00155033	0.5	ethylene-responsive transcription factor RAP2-7 isoform X1	Transcription factor
Cme-miR172d	Cucsat.PASA.G5494.T36	-1.56685	0.00155033	0.5	ethylene-responsive transcription factor RAP2-7 isoform X1
Cme-miR172d	Cucsat.PASA.G5494.T2	-1.56685	0.00155033	0.5	ethylene-responsive transcription factor RAP2-7 isoform X1	Transcription factor
Cme-miR172d	Cucsat.PASA.G5494.T1	-1.56685	0.00155033	0.5	ethylene-responsive transcription factor RAP2-7 isoform X1	Transcription factor
Cme-miR172d	Cucsat.PASA.G5494.T15	-1.56685	0.00155033	0.5	ethylene-responsive transcription factor RAP2-7 isoform X1	Transcription factor
Cme-miR172d	Cucsat.PASA.G5494.T16	-1.56685	0.00155033	0.5	ethylene-responsive transcription factor RAP2-7 isoform X1	Transcription factor
Cme-miR172d	Cucsat.PASA.G5494.T17	-1.56685	0.00155033	0.5	ethylene-responsive transcription factor RAP2-7 isoform X1	Transcription factor
Cme-miR172d	Cucsat.PASA.G5494.T4	-1.56685	0.00155033	0.5	ethylene-responsive transcription factor RAP2-7 isoform X1	Transcription factor
Cme-miR172d	Cucsat.PASA.G5494.T23	-1.56685	0.00155033	0.5	ethylene-responsive transcription factor RAP2-7 isoform X1	Transcription factor
Cme-miR172d	Cucsat.PASA.G5494.T3	-1.56685	0.00155033	0.5	ethylene-responsive transcription factor RAP2-7 isoform X1	Transcription factor
Cme-miR172d	Cucsat.PASA.G5494.T14	-1.56685	0.00155033	0.5	ethylene-responsive transcription factor RAP2-7 isoform X1	AP2
Cme-miR172d	Cucsat.PASA.G5494.T22	-1.56685	0.00155033	0.5	ethylene-responsive transcription factor RAP2-7 isoform X1	Transcription factor
Cme-miR172d	Cucsat.PASA.G5494.T33	-1.56685	0.00155033	0.5	ethylene-responsive transcription factor RAP2-7 isoform X1	Transcription factor
Cme-miR172d	Cucsat.PASA.G5494.T12	-1.56685	0.00155033	0.5	ethylene-responsive transcription factor RAP2-7 isoform X1	AP2
Cme-miR172d	Cucsat.PASA.G5494.T30	-1.56685	0.00155033	0.5	ethylene-responsive transcription factor RAP2-7 isoform X1	Transcription factor
Cme-miR172d	Cucsat.PASA.G5494.T20	-1.56685	0.00155033	0.5	ethylene-responsive transcription factor RAP2-7 isoform X1	AP2
Cme-miR172d	Cucsat.PASA.G5494.T6	-1.56685	0.00155033	0.5	ethylene-responsive transcription factor RAP2-7 isoform X1	AP2
Cme-miR172d	Cucsat.PASA.G5494.T25	-1.56685	0.00155033	0.5	ethylene-responsive transcription factor RAP2-7 isoform X1	Transcription factor
Cme-miR172d	Cucsat.PASA.G5494.T18	-1.56685	0.00155033	0.5	ethylene-responsive transcription factor RAP2-7 isoform X1	AP2
Cme-miR172d	Cucsat.PASA.G5494.T29	-1.56685	0.00155033	0.5	ethylene-responsive transcription factor RAP2-7 isoform X1	Transcription factor
Cme-miR172d	Cucsat.PASA.G5494.T27	-1.56685	0.00155033	0.5	ethylene-responsive transcription factor RAP2-7 isoform X1	Transcription factor
Cme-miR172d	Cucsat.PASA.G5494.T35	-1.56685	0.00155033	0.5	ethylene-responsive transcription factor RAP2-7 isoform X1	AP2
Cme-miR172d	Cucsat.PASA.G5494.T13	-1.56685	0.00155033	0.5	ethylene-responsive transcription factor RAP2-7 isoform X1	AP2
Cme-miR172d	Cucsat.PASA.G5494.T24	-1.56685	0.00155033	0.5	ethylene-responsive transcription factor RAP2-7 isoform X1	Transcription factor
Cme-miR172d	Cucsat.PASA.G5494.T19	-1.56685	0.00155033	0.5	ethylene-responsive transcription factor RAP2-7 isoform X1	AP2
Cme-miR172d	Cucsat.PASA.G5494.T21	-1.56685	0.00155033	0.5	ethylene-responsive transcription factor RAP2-7 isoform X1	Transcription factor
Cme-miR172d	Cucsat.PASA.G5494.T8	-1.56685	0.00155033	0.5	ethylene-responsive transcription factor RAP2-7 isoform X1	AP2
Cme-miR172d	Cucsat.PASA.G5494.T10	-1.56685	0.00155033	0.5	ethylene-responsive transcription factor RAP2-7 isoform X1	AP2
Cme-miR172d	Cucsat.PASA.G5494.T11	-1.56685	0.00155033	0.5	ethylene-responsive transcription factor RAP2-7 isoform X1	AP2			0.000919804541601894
Cme-miR172d	Cucsat.PASA.G5494.T7	-1.56685	0.00155033	0.5	ethylene-responsive transcription factor RAP2-7 isoform X1	AP2
Cme-miR172d	Cucsat.PASA.G5494.T26	-1.56685	0.00155033	0.5	ethylene-responsive transcription factor RAP2-7 isoform X1	AP2
Cme-miR172d	Cucsat.PASA.G5494.T34	-1.56685	0.00155033	0.5	ethylene-responsive transcription factor RAP2-7 isoform X1	AP2
Cme-miR172d	Cucsat.PASA.G5494.T9	-1.56685	0.00155033	0.5	ethylene-responsive transcription factor RAP2-7 isoform X1	AP2
Cme-miR172d	Cucsat.PASA.G5494.T5	-1.56685	0.00155033	0.5	ethylene-responsive transcription factor RAP2-7 isoform X1	AP2
Cme-miR172e	Cucsat.PASA.G5494.T32	-0.800946	0.0421396	0.5	ethylene-responsive transcription factor RAP2-7 isoform X1	Transcription factor
Cme-miR172e	Cucsat.PASA.G5494.T37	-0.800946	0.0421396	0.5	ethylene-responsive transcription factor RAP2-7 isoform X1	Transcription factor
Cme-miR172e	Cucsat.PASA.G5494.T31	-0.800946	0.0421396	0.5	ethylene-responsive transcription factor RAP2-7 isoform X1	Transcription factor
Cme-miR172e	Cucsat.PASA.G5494.T36	-0.800946	0.0421396	0.5	ethylene-responsive transcription factor RAP2-7 isoform X1
Cme-miR172e	Cucsat.PASA.G5494.T2	-0.800946	0.0421396	0.5	ethylene-responsive transcription factor RAP2-7 isoform X1	Transcription factor
Cme-miR172e	Cucsat.PASA.G5494.T1	-0.800946	0.0421396	0.5	ethylene-responsive transcription factor RAP2-7 isoform X1	Transcription factor
Cme-miR172e	Cucsat.PASA.G5494.T15	-0.800946	0.0421396	0.5	ethylene-responsive transcription factor RAP2-7 isoform X1	Transcription factor
Cme-miR172e	Cucsat.PASA.G5494.T16	-0.800946	0.0421396	0.5	ethylene-responsive transcription factor RAP2-7 isoform X1	Transcription factor
Cme-miR172e	Cucsat.PASA.G5494.T17	-0.800946	0.0421396	0.5	ethylene-responsive transcription factor RAP2-7 isoform X1	Transcription factor
Cme-miR172e	Cucsat.PASA.G5494.T4	-0.800946	0.0421396	0.5	ethylene-responsive transcription factor RAP2-7 isoform X1	Transcription factor
Cme-miR172e	Cucsat.PASA.G5494.T23	-0.800946	0.0421396	0.5	ethylene-responsive transcription factor RAP2-7 isoform X1	Transcription factor
Cme-miR172e	Cucsat.PASA.G5494.T3	-0.800946	0.0421396	0.5	ethylene-responsive transcription factor RAP2-7 isoform X1	Transcription factor
Cme-miR172e	Cucsat.PASA.G5494.T14	-0.800946	0.0421396	0.5	ethylene-responsive transcription factor RAP2-7 isoform X1	AP2
Cme-miR172e	Cucsat.PASA.G5494.T22	-0.800946	0.0421396	0.5	ethylene-responsive transcription factor RAP2-7 isoform X1	Transcription factor
Cme-miR172e	Cucsat.PASA.G5494.T33	-0.800946	0.0421396	0.5	ethylene-responsive transcription factor RAP2-7 isoform X1	Transcription factor
Cme-miR172e	Cucsat.PASA.G5494.T12	-0.800946	0.0421396	0.5	ethylene-responsive transcription factor RAP2-7 isoform X1	AP2
Cme-miR172e	Cucsat.PASA.G5494.T30	-0.800946	0.0421396	0.5	ethylene-responsive transcription factor RAP2-7 isoform X1	Transcription factor
Cme-miR172e	Cucsat.PASA.G5494.T20	-0.800946	0.0421396	0.5	ethylene-responsive transcription factor RAP2-7 isoform X1	AP2
Cme-miR172e	Cucsat.PASA.G5494.T6	-0.800946	0.0421396	0.5	ethylene-responsive transcription factor RAP2-7 isoform X1	AP2
Cme-miR172e	Cucsat.PASA.G5494.T25	-0.800946	0.0421396	0.5	ethylene-responsive transcription factor RAP2-7 isoform X1	Transcription factor
Cme-miR172e	Cucsat.PASA.G5494.T18	-0.800946	0.0421396	0.5	ethylene-responsive transcription factor RAP2-7 isoform X1	AP2
Cme-miR172e	Cucsat.PASA.G5494.T29	-0.800946	0.0421396	0.5	ethylene-responsive transcription factor RAP2-7 isoform X1	Transcription factor
Cme-miR172e	Cucsat.PASA.G5494.T27	-0.800946	0.0421396	0.5	ethylene-responsive transcription factor RAP2-7 isoform X1	Transcription factor
Cme-miR172e	Cucsat.PASA.G5494.T35	-0.800946	0.0421396	0.5	ethylene-responsive transcription factor RAP2-7 isoform X1	AP2
Cme-miR172e	Cucsat.PASA.G5494.T13	-0.800946	0.0421396	0.5	ethylene-responsive transcription factor RAP2-7 isoform X1	AP2
Cme-miR172e	Cucsat.PASA.G5494.T24	-0.800946	0.0421396	0.5	ethylene-responsive transcription factor RAP2-7 isoform X1	Transcription factor
Cme-miR172e	Cucsat.PASA.G5494.T19	-0.800946	0.0421396	0.5	ethylene-responsive transcription factor RAP2-7 isoform X1	AP2
Cme-miR172e	Cucsat.PASA.G5494.T21	-0.800946	0.0421396	0.5	ethylene-responsive transcription factor RAP2-7 isoform X1	Transcription factor
Cme-miR172e	Cucsat.PASA.G5494.T8	-0.800946	0.0421396	0.5	ethylene-responsive transcription factor RAP2-7 isoform X1	AP2
Cme-miR172e	Cucsat.PASA.G5494.T10	-0.800946	0.0421396	0.5	ethylene-responsive transcription factor RAP2-7 isoform X1	AP2
Cme-miR172e	Cucsat.PASA.G5494.T11	-0.800946	0.0421396	0.5	ethylene-responsive transcription factor RAP2-7 isoform X1	AP2			0.000919804541601894
Cme-miR172e	Cucsat.PASA.G5494.T7	-0.800946	0.0421396	0.5	ethylene-responsive transcription factor RAP2-7 isoform X1	AP2
Cme-miR172e	Cucsat.PASA.G5494.T26	-0.800946	0.0421396	0.5	ethylene-responsive transcription factor RAP2-7 isoform X1	AP2
Cme-miR172e	Cucsat.PASA.G5494.T34	-0.800946	0.0421396	0.5	ethylene-responsive transcription factor RAP2-7 isoform X1	AP2
Cme-miR172e	Cucsat.PASA.G5494.T9	-0.800946	0.0421396	0.5	ethylene-responsive transcription factor RAP2-7 isoform X1	AP2
Cme-miR172e	Cucsat.PASA.G5494.T5	-0.800946	0.0421396	0.5	ethylene-responsive transcription factor RAP2-7 isoform X1	AP2
Cme-miR172f	Cucsat.PASA.G5494.T32	-1.56685	0.00155033	0.5	ethylene-responsive transcription factor RAP2-7 isoform X1	Transcription factor
Cme-miR172f	Cucsat.PASA.G5494.T37	-1.56685	0.00155033	0.5	ethylene-responsive transcription factor RAP2-7 isoform X1	Transcription factor
Cme-miR172f	Cucsat.PASA.G5494.T31	-1.56685	0.00155033	0.5	ethylene-responsive transcription factor RAP2-7 isoform X1	Transcription factor
Cme-miR172f	Cucsat.PASA.G5494.T36	-1.56685	0.00155033	0.5	ethylene-responsive transcription factor RAP2-7 isoform X1
Cme-miR172f	Cucsat.PASA.G5494.T2	-1.56685	0.00155033	0.5	ethylene-responsive transcription factor RAP2-7 isoform X1	Transcription factor
Cme-miR172f	Cucsat.PASA.G5494.T1	-1.56685	0.00155033	0.5	ethylene-responsive transcription factor RAP2-7 isoform X1	Transcription factor
Cme-miR172f	Cucsat.PASA.G5494.T15	-1.56685	0.00155033	0.5	ethylene-responsive transcription factor RAP2-7 isoform X1	Transcription factor
Cme-miR172f	Cucsat.PASA.G5494.T16	-1.56685	0.00155033	0.5	ethylene-responsive transcription factor RAP2-7 isoform X1	Transcription factor
Cme-miR172f	Cucsat.PASA.G5494.T17	-1.56685	0.00155033	0.5	ethylene-responsive transcription factor RAP2-7 isoform X1	Transcription factor
Cme-miR172f	Cucsat.PASA.G5494.T4	-1.56685	0.00155033	0.5	ethylene-responsive transcription factor RAP2-7 isoform X1	Transcription factor
Cme-miR172f	Cucsat.PASA.G5494.T23	-1.56685	0.00155033	0.5	ethylene-responsive transcription factor RAP2-7 isoform X1	Transcription factor
Cme-miR172f	Cucsat.PASA.G5494.T3	-1.56685	0.00155033	0.5	ethylene-responsive transcription factor RAP2-7 isoform X1	Transcription factor
Cme-miR172f	Cucsat.PASA.G5494.T14	-1.56685	0.00155033	0.5	ethylene-responsive transcription factor RAP2-7 isoform X1	AP2
Cme-miR172f	Cucsat.PASA.G5494.T22	-1.56685	0.00155033	0.5	ethylene-responsive transcription factor RAP2-7 isoform X1	Transcription factor
Cme-miR172f	Cucsat.PASA.G5494.T33	-1.56685	0.00155033	0.5	ethylene-responsive transcription factor RAP2-7 isoform X1	Transcription factor
Cme-miR172f	Cucsat.PASA.G5494.T12	-1.56685	0.00155033	0.5	ethylene-responsive transcription factor RAP2-7 isoform X1	AP2
Cme-miR172f	Cucsat.PASA.G5494.T30	-1.56685	0.00155033	0.5	ethylene-responsive transcription factor RAP2-7 isoform X1	Transcription factor
Cme-miR172f	Cucsat.PASA.G5494.T20	-1.56685	0.00155033	0.5	ethylene-responsive transcription factor RAP2-7 isoform X1	AP2
Cme-miR172f	Cucsat.PASA.G5494.T6	-1.56685	0.00155033	0.5	ethylene-responsive transcription factor RAP2-7 isoform X1	AP2
Cme-miR172f	Cucsat.PASA.G5494.T25	-1.56685	0.00155033	0.5	ethylene-responsive transcription factor RAP2-7 isoform X1	Transcription factor
Cme-miR172f	Cucsat.PASA.G5494.T18	-1.56685	0.00155033	0.5	ethylene-responsive transcription factor RAP2-7 isoform X1	AP2
Cme-miR172f	Cucsat.PASA.G5494.T29	-1.56685	0.00155033	0.5	ethylene-responsive transcription factor RAP2-7 isoform X1	Transcription factor
Cme-miR172f	Cucsat.PASA.G5494.T27	-1.56685	0.00155033	0.5	ethylene-responsive transcription factor RAP2-7 isoform X1	Transcription factor
Cme-miR172f	Cucsat.PASA.G5494.T35	-1.56685	0.00155033	0.5	ethylene-responsive transcription factor RAP2-7 isoform X1	AP2
Cme-miR172f	Cucsat.PASA.G5494.T13	-1.56685	0.00155033	0.5	ethylene-responsive transcription factor RAP2-7 isoform X1	AP2
Cme-miR172f	Cucsat.PASA.G5494.T24	-1.56685	0.00155033	0.5	ethylene-responsive transcription factor RAP2-7 isoform X1	Transcription factor
Cme-miR172f	Cucsat.PASA.G5494.T19	-1.56685	0.00155033	0.5	ethylene-responsive transcription factor RAP2-7 isoform X1	AP2
Cme-miR172f	Cucsat.PASA.G5494.T21	-1.56685	0.00155033	0.5	ethylene-responsive transcription factor RAP2-7 isoform X1	Transcription factor
Cme-miR172f	Cucsat.PASA.G5494.T8	-1.56685	0.00155033	0.5	ethylene-responsive transcription factor RAP2-7 isoform X1	AP2
Cme-miR172f	Cucsat.PASA.G5494.T10	-1.56685	0.00155033	0.5	ethylene-responsive transcription factor RAP2-7 isoform X1	AP2
Cme-miR172f	Cucsat.PASA.G5494.T11	-1.56685	0.00155033	0.5	ethylene-responsive transcription factor RAP2-7 isoform X1	AP2			0.000919804541601894
Cme-miR172f	Cucsat.PASA.G5494.T7	-1.56685	0.00155033	0.5	ethylene-responsive transcription factor RAP2-7 isoform X1	AP2
Cme-miR172f	Cucsat.PASA.G5494.T26	-1.56685	0.00155033	0.5	ethylene-responsive transcription factor RAP2-7 isoform X1	AP2
Cme-miR172f	Cucsat.PASA.G5494.T34	-1.56685	0.00155033	0.5	ethylene-responsive transcription factor RAP2-7 isoform X1	AP2
Cme-miR172f	Cucsat.PASA.G5494.T9	-1.56685	0.00155033	0.5	ethylene-responsive transcription factor RAP2-7 isoform X1	AP2
Cme-miR172f	Cucsat.PASA.G5494.T5	-1.56685	0.00155033	0.5	ethylene-responsive transcription factor RAP2-7 isoform X1	AP2
Cme-miR172d	Cucsat.miRNA.G110.T1	-1.56685	0.00155033	0.5		Similar to cpa-MIR172b			4.09181357110546e-07	1.98520787219676e-08
Cme-miR172d	Cucsat.PASA.G17267.T1	-1.56685	0.00155033	0.5					3.54116628559548e-08	4.71639602190332e-16
Cme-miR172d	Cucsat.PASA.G16940.T32	-1.56685	0.00155033	0.5	AP2-like ethylene-responsive transcription factor TOE3	floral homeotic protein APETALA
Cme-miR172d	Cucsat.PASA.G16940.T31	-1.56685	0.00155033	0.5	AP2-like ethylene-responsive transcription factor TOE3	floral homeotic protein APETALA
Cme-miR172d	Cucsat.PASA.G16940.T9	-1.56685	0.00155033	0.5	AP2-like ethylene-responsive transcription factor TOE3	floral homeotic protein APETALA
Cme-miR172d	Cucsat.PASA.G16940.T20	-1.56685	0.00155033	0.5	AP2-like ethylene-responsive transcription factor TOE3	floral homeotic protein APETALA
Cme-miR172d	Cucsat.PASA.G16940.T19	-1.56685	0.00155033	0.5	AP2-like ethylene-responsive transcription factor TOE3	floral homeotic protein APETALA
Cme-miR172d	Cucsat.PASA.G16940.T12	-1.56685	0.00155033	0.5	AP2-like ethylene-responsive transcription factor TOE3	floral homeotic protein APETALA
Cme-miR172d	Cucsat.PASA.G16940.T4	-1.56685	0.00155033	0.5	AP2-like ethylene-responsive transcription factor TOE3	floral homeotic protein APETALA
Cme-miR172d	Cucsat.PASA.G16940.T17	-1.56685	0.00155033	0.5	AP2-like ethylene-responsive transcription factor TOE3	floral homeotic protein APETALA
Cme-miR172d	Cucsat.PASA.G16940.T21	-1.56685	0.00155033	0.5	AP2-like ethylene-responsive transcription factor TOE3	floral homeotic protein APETALA
Cme-miR172d	Cucsat.PASA.G16940.T18	-1.56685	0.00155033	0.5	AP2-like ethylene-responsive transcription factor TOE3	floral homeotic protein APETALA
Cme-miR172d	Cucsat.PASA.G16940.T15	-1.56685	0.00155033	0.5	AP2-like ethylene-responsive transcription factor TOE3	floral homeotic protein APETALA
Cme-miR172d	Cucsat.PASA.G16940.T2	-1.56685	0.00155033	0.5	AP2-like ethylene-responsive transcription factor TOE3	floral homeotic protein APETALA
Cme-miR172d	Cucsat.PASA.G16940.T27	-1.56685	0.00155033	0.5	AP2-like ethylene-responsive transcription factor TOE3	floral homeotic protein APETALA
Cme-miR172d	Cucsat.PASA.G16940.T16	-1.56685	0.00155033	0.5	AP2-like ethylene-responsive transcription factor TOE3	floral homeotic protein APETALA
Cme-miR172d	Cucsat.PASA.G16940.T3	-1.56685	0.00155033	0.5	AP2-like ethylene-responsive transcription factor TOE3	floral homeotic protein APETALA
Cme-miR172d	Cucsat.PASA.G16940.T23	-1.56685	0.00155033	0.5	AP2-like ethylene-responsive transcription factor TOE3	floral homeotic protein APETALA
Cme-miR172d	Cucsat.PASA.G16940.T28	-1.56685	0.00155033	0.5	AP2-like ethylene-responsive transcription factor TOE3	floral homeotic protein APETALA
Cme-miR172d	Cucsat.PASA.G16940.T24	-1.56685	0.00155033	0.5	AP2-like ethylene-responsive transcription factor TOE3	floral homeotic protein APETALA
Cme-miR172d	Cucsat.PASA.G16940.T1	-1.56685	0.00155033	0.5	AP2-like ethylene-responsive transcription factor TOE3	floral homeotic protein APETALA
Cme-miR172d	Cucsat.PASA.G16940.T14	-1.56685	0.00155033	0.5	AP2-like ethylene-responsive transcription factor TOE3	floral homeotic protein APETALA
Cme-miR172d	Cucsat.PASA.G16940.T7	-1.56685	0.00155033	0.5	AP2-like ethylene-responsive transcription factor TOE3	floral homeotic protein APETALA
Cme-miR172d	Cucsat.PASA.G16940.T6	-1.56685	0.00155033	0.5	AP2-like ethylene-responsive transcription factor TOE3	floral homeotic protein APETALA
Cme-miR172d	Cucsat.PASA.G16940.T5	-1.56685	0.00155033	0.5	AP2-like ethylene-responsive transcription factor TOE3	floral homeotic protein APETALA
Cme-miR172d	Cucsat.PASA.G16940.T13	-1.56685	0.00155033	0.5	AP2-like ethylene-responsive transcription factor TOE3	floral homeotic protein APETALA
Cme-miR172d	Cucsat.PASA.G16940.T11	-1.56685	0.00155033	0.5	AP2-like ethylene-responsive transcription factor TOE3	floral homeotic protein APETALA
Cme-miR172d	Cucsat.PASA.G16940.T8	-1.56685	0.00155033	0.5	AP2-like ethylene-responsive transcription factor TOE3	floral homeotic protein APETALA
Cme-miR172d	Cucsat.PASA.G16940.T29	-1.56685	0.00155033	0.5	AP2-like ethylene-responsive transcription factor TOE3	floral homeotic protein APETALA
Cme-miR172d	Cucsat.PASA.G16940.T30	-1.56685	0.00155033	0.5	AP2-like ethylene-responsive transcription factor TOE3	floral homeotic protein APETALA
Cme-miR172d	Cucsat.PASA.G16940.T10	-1.56685	0.00155033	0.5	AP2-like ethylene-responsive transcription factor TOE3	floral homeotic protein APETALA
Cme-miR172d	Cucsat.PASA.G16940.T22	-1.56685	0.00155033	0.5	AP2-like ethylene-responsive transcription factor TOE3	floral homeotic protein APETALA
Ath-miR172a	Cucsat.PASA.G15089.T9	-1.56685	0.00155033	0.5	ethylene-responsive transcription factor RAP2-7	Transcription factor				2.50752876646899e-39
Ath-miR172a	Cucsat.PASA.G15089.T6	-1.56685	0.00155033	0.5	ethylene-responsive transcription factor RAP2-7	Transcription factor			4.35793120433792e-05	2.50752876646899e-39
Ath-miR172a	Cucsat.PASA.G15089.T1	-1.56685	0.00155033	0.5	ethylene-responsive transcription factor RAP2-7	Transcription factor			2.4836072885471e-17	2.50752876646899e-39
Ath-miR172a	Cucsat.PASA.G15089.T7	-1.56685	0.00155033	0.5	ethylene-responsive transcription factor RAP2-7	Transcription factor			2.45769517375425e-08	2.50752876646899e-39
Ath-miR172a	Cucsat.PASA.G15089.T2	-1.56685	0.00155033	0.5	ethylene-responsive transcription factor RAP2-7	Transcription factor			1.17653194765156e-16	2.50752876646899e-39
Ath-miR172a	Cucsat.PASA.G15089.T3	-1.56685	0.00155033	0.5	ethylene-responsive transcription factor RAP2-7	Transcription factor			4.27702210697233e-15	2.50752876646899e-39
Ath-miR172a	Cucsat.PASA.G15089.T5	-1.56685	0.00155033	0.5	ethylene-responsive transcription factor RAP2-7	floral homeotic protein APETALA			3.58513171167162e-17	2.50752876646899e-39
Ath-miR172a	Cucsat.PASA.G15089.T4	-1.56685	0.00155033	0.5	ethylene-responsive transcription factor RAP2-7	Transcription factor			1.52780093896209e-18	2.50752876646899e-39
Ath-miR172b	Cucsat.PASA.G15089.T9	-1.56685	0.00155033	0.5	ethylene-responsive transcription factor RAP2-7	Transcription factor				2.50752876646899e-39
Ath-miR172b	Cucsat.PASA.G15089.T6	-1.56685	0.00155033	0.5	ethylene-responsive transcription factor RAP2-7	Transcription factor			4.35793120433792e-05	2.50752876646899e-39
Ath-miR172b	Cucsat.PASA.G15089.T1	-1.56685	0.00155033	0.5	ethylene-responsive transcription factor RAP2-7	Transcription factor			2.4836072885471e-17	2.50752876646899e-39
Ath-miR172b	Cucsat.PASA.G15089.T7	-1.56685	0.00155033	0.5	ethylene-responsive transcription factor RAP2-7	Transcription factor			2.45769517375425e-08	2.50752876646899e-39
Ath-miR172b	Cucsat.PASA.G15089.T2	-1.56685	0.00155033	0.5	ethylene-responsive transcription factor RAP2-7	Transcription factor			1.17653194765156e-16	2.50752876646899e-39
Ath-miR172b	Cucsat.PASA.G15089.T3	-1.56685	0.00155033	0.5	ethylene-responsive transcription factor RAP2-7	Transcription factor			4.27702210697233e-15	2.50752876646899e-39
Ath-miR172b	Cucsat.PASA.G15089.T5	-1.56685	0.00155033	0.5	ethylene-responsive transcription factor RAP2-7	floral homeotic protein APETALA			3.58513171167162e-17	2.50752876646899e-39
Ath-miR172b	Cucsat.PASA.G15089.T4	-1.56685	0.00155033	0.5	ethylene-responsive transcription factor RAP2-7	Transcription factor			1.52780093896209e-18	2.50752876646899e-39
Ath-miR172c	Cucsat.PASA.G15089.T9	-0.800946	0.0421396	0.5	ethylene-responsive transcription factor RAP2-7	Transcription factor				2.50752876646899e-39
Ath-miR172c	Cucsat.PASA.G15089.T6	-0.800946	0.0421396	0.5	ethylene-responsive transcription factor RAP2-7	Transcription factor			4.35793120433792e-05	2.50752876646899e-39
Ath-miR172c	Cucsat.PASA.G15089.T1	-0.800946	0.0421396	0.5	ethylene-responsive transcription factor RAP2-7	Transcription factor			2.4836072885471e-17	2.50752876646899e-39
Ath-miR172c	Cucsat.PASA.G15089.T7	-0.800946	0.0421396	0.5	ethylene-responsive transcription factor RAP2-7	Transcription factor			2.45769517375425e-08	2.50752876646899e-39
Ath-miR172c	Cucsat.PASA.G15089.T2	-0.800946	0.0421396	0.5	ethylene-responsive transcription factor RAP2-7	Transcription factor			1.17653194765156e-16	2.50752876646899e-39
Ath-miR172c	Cucsat.PASA.G15089.T3	-0.800946	0.0421396	0.5	ethylene-responsive transcription factor RAP2-7	Transcription factor			4.27702210697233e-15	2.50752876646899e-39
Ath-miR172c	Cucsat.PASA.G15089.T5	-0.800946	0.0421396	0.5	ethylene-responsive transcription factor RAP2-7	floral homeotic protein APETALA			3.58513171167162e-17	2.50752876646899e-39
Ath-miR172c	Cucsat.PASA.G15089.T4	-0.800946	0.0421396	0.5	ethylene-responsive transcription factor RAP2-7	Transcription factor			1.52780093896209e-18	2.50752876646899e-39
Ath-miR172d	Cucsat.PASA.G15089.T9	-0.800946	0.0421396	0.5	ethylene-responsive transcription factor RAP2-7	Transcription factor				2.50752876646899e-39
Ath-miR172d	Cucsat.PASA.G15089.T6	-0.800946	0.0421396	0.5	ethylene-responsive transcription factor RAP2-7	Transcription factor			4.35793120433792e-05	2.50752876646899e-39
Ath-miR172d	Cucsat.PASA.G15089.T1	-0.800946	0.0421396	0.5	ethylene-responsive transcription factor RAP2-7	Transcription factor			2.4836072885471e-17	2.50752876646899e-39
Ath-miR172d	Cucsat.PASA.G15089.T7	-0.800946	0.0421396	0.5	ethylene-responsive transcription factor RAP2-7	Transcription factor			2.45769517375425e-08	2.50752876646899e-39
Ath-miR172d	Cucsat.PASA.G15089.T2	-0.800946	0.0421396	0.5	ethylene-responsive transcription factor RAP2-7	Transcription factor			1.17653194765156e-16	2.50752876646899e-39
Ath-miR172d	Cucsat.PASA.G15089.T3	-0.800946	0.0421396	0.5	ethylene-responsive transcription factor RAP2-7	Transcription factor			4.27702210697233e-15	2.50752876646899e-39
Ath-miR172d	Cucsat.PASA.G15089.T5	-0.800946	0.0421396	0.5	ethylene-responsive transcription factor RAP2-7	floral homeotic protein APETALA			3.58513171167162e-17	2.50752876646899e-39
Ath-miR172d	Cucsat.PASA.G15089.T4	-0.800946	0.0421396	0.5	ethylene-responsive transcription factor RAP2-7	Transcription factor			1.52780093896209e-18	2.50752876646899e-39
Ath-miR858	Cucsat.PASA.G16248.T1	-1.62425	7.78074e-05	0.5
Cme-miR172b	Cucsat.PASA.G15089.T9	-1.56685	0.00155033	0.5	ethylene-responsive transcription factor RAP2-7	Transcription factor				2.50752876646899e-39
Cme-miR172b	Cucsat.PASA.G15089.T6	-1.56685	0.00155033	0.5	ethylene-responsive transcription factor RAP2-7	Transcription factor			4.35793120433792e-05	2.50752876646899e-39
Cme-miR172b	Cucsat.PASA.G15089.T1	-1.56685	0.00155033	0.5	ethylene-responsive transcription factor RAP2-7	Transcription factor			2.4836072885471e-17	2.50752876646899e-39
Cme-miR172b	Cucsat.PASA.G15089.T7	-1.56685	0.00155033	0.5	ethylene-responsive transcription factor RAP2-7	Transcription factor			2.45769517375425e-08	2.50752876646899e-39
Cme-miR172b	Cucsat.PASA.G15089.T2	-1.56685	0.00155033	0.5	ethylene-responsive transcription factor RAP2-7	Transcription factor			1.17653194765156e-16	2.50752876646899e-39
Cme-miR172b	Cucsat.PASA.G15089.T3	-1.56685	0.00155033	0.5	ethylene-responsive transcription factor RAP2-7	Transcription factor			4.27702210697233e-15	2.50752876646899e-39
Cme-miR172b	Cucsat.PASA.G15089.T5	-1.56685	0.00155033	0.5	ethylene-responsive transcription factor RAP2-7	floral homeotic protein APETALA			3.58513171167162e-17	2.50752876646899e-39
Cme-miR172b	Cucsat.PASA.G15089.T4	-1.56685	0.00155033	0.5	ethylene-responsive transcription factor RAP2-7	Transcription factor			1.52780093896209e-18	2.50752876646899e-39
Cme-miR172c	Cucsat.PASA.G15089.T9	-1.56685	0.00155033	0.5	ethylene-responsive transcription factor RAP2-7	Transcription factor				2.50752876646899e-39
Cme-miR172c	Cucsat.PASA.G15089.T6	-1.56685	0.00155033	0.5	ethylene-responsive transcription factor RAP2-7	Transcription factor			4.35793120433792e-05	2.50752876646899e-39
Cme-miR172c	Cucsat.PASA.G15089.T1	-1.56685	0.00155033	0.5	ethylene-responsive transcription factor RAP2-7	Transcription factor			2.4836072885471e-17	2.50752876646899e-39
Cme-miR172c	Cucsat.PASA.G15089.T7	-1.56685	0.00155033	0.5	ethylene-responsive transcription factor RAP2-7	Transcription factor			2.45769517375425e-08	2.50752876646899e-39
Cme-miR172c	Cucsat.PASA.G15089.T2	-1.56685	0.00155033	0.5	ethylene-responsive transcription factor RAP2-7	Transcription factor			1.17653194765156e-16	2.50752876646899e-39
Cme-miR172c	Cucsat.PASA.G15089.T3	-1.56685	0.00155033	0.5	ethylene-responsive transcription factor RAP2-7	Transcription factor			4.27702210697233e-15	2.50752876646899e-39
Cme-miR172c	Cucsat.PASA.G15089.T5	-1.56685	0.00155033	0.5	ethylene-responsive transcription factor RAP2-7	floral homeotic protein APETALA			3.58513171167162e-17	2.50752876646899e-39
Cme-miR172c	Cucsat.PASA.G15089.T4	-1.56685	0.00155033	0.5	ethylene-responsive transcription factor RAP2-7	Transcription factor			1.52780093896209e-18	2.50752876646899e-39
Cme-miR172d	Cucsat.PASA.G13677.T10	-1.56685	0.00155033	0.5	floral homeotic protein APETALA 2-like isoform X1	Transcription factor
Cme-miR172d	Cucsat.PASA.G13677.T6	-1.56685	0.00155033	0.5	floral homeotic protein APETALA 2-like isoform X1	Transcription factor
Cme-miR172d	Cucsat.PASA.G15089.T9	-1.56685	0.00155033	0.5	ethylene-responsive transcription factor RAP2-7	Transcription factor				2.50752876646899e-39
Cme-miR172d	Cucsat.PASA.G15089.T6	-1.56685	0.00155033	0.5	ethylene-responsive transcription factor RAP2-7	Transcription factor			4.35793120433792e-05	2.50752876646899e-39
Cme-miR172d	Cucsat.PASA.G13677.T9	-1.56685	0.00155033	0.5	floral homeotic protein APETALA 2-like isoform X1	Transcription factor
Cme-miR172d	Cucsat.PASA.G13677.T8	-1.56685	0.00155033	0.5	floral homeotic protein APETALA 2-like isoform X1	Transcription factor
Cme-miR172d	Cucsat.PASA.G13677.T1	-1.56685	0.00155033	0.5	floral homeotic protein APETALA 2-like isoform X1	Transcription factor
Cme-miR172d	Cucsat.PASA.G13677.T4	-1.56685	0.00155033	0.5	floral homeotic protein APETALA 2-like isoform X1	Transcription factor
Cme-miR172d	Cucsat.PASA.G13677.T3	-1.56685	0.00155033	0.5	floral homeotic protein APETALA 2-like isoform X1	Transcription factor
Cme-miR172d	Cucsat.PASA.G13677.T2	-1.56685	0.00155033	0.5	floral homeotic protein APETALA 2-like isoform X1	Transcription factor
Cme-miR172d	Cucsat.PASA.G13677.T5	-1.56685	0.00155033	0.5	floral homeotic protein APETALA 2-like isoform X1	Transcription factor
Cme-miR172d	Cucsat.PASA.G15089.T1	-1.56685	0.00155033	0.5	ethylene-responsive transcription factor RAP2-7	Transcription factor			2.4836072885471e-17	2.50752876646899e-39
Cme-miR172d	Cucsat.PASA.G15089.T7	-1.56685	0.00155033	0.5	ethylene-responsive transcription factor RAP2-7	Transcription factor			2.45769517375425e-08	2.50752876646899e-39
Cme-miR172d	Cucsat.PASA.G15089.T2	-1.56685	0.00155033	0.5	ethylene-responsive transcription factor RAP2-7	Transcription factor			1.17653194765156e-16	2.50752876646899e-39
Cme-miR172d	Cucsat.PASA.G15089.T3	-1.56685	0.00155033	0.5	ethylene-responsive transcription factor RAP2-7	Transcription factor			4.27702210697233e-15	2.50752876646899e-39
Cme-miR172d	Cucsat.PASA.G15089.T5	-1.56685	0.00155033	0.5	ethylene-responsive transcription factor RAP2-7	floral homeotic protein APETALA			3.58513171167162e-17	2.50752876646899e-39
Cme-miR172d	Cucsat.PASA.G15089.T4	-1.56685	0.00155033	0.5	ethylene-responsive transcription factor RAP2-7	Transcription factor			1.52780093896209e-18	2.50752876646899e-39
Cme-miR172e	Cucsat.PASA.G15089.T9	-0.800946	0.0421396	0.5	ethylene-responsive transcription factor RAP2-7	Transcription factor				2.50752876646899e-39
Cme-miR172e	Cucsat.PASA.G15089.T6	-0.800946	0.0421396	0.5	ethylene-responsive transcription factor RAP2-7	Transcription factor			4.35793120433792e-05	2.50752876646899e-39
Cme-miR172e	Cucsat.PASA.G15089.T1	-0.800946	0.0421396	0.5	ethylene-responsive transcription factor RAP2-7	Transcription factor			2.4836072885471e-17	2.50752876646899e-39
Cme-miR172e	Cucsat.PASA.G15089.T7	-0.800946	0.0421396	0.5	ethylene-responsive transcription factor RAP2-7	Transcription factor			2.45769517375425e-08	2.50752876646899e-39
Cme-miR172e	Cucsat.PASA.G15089.T2	-0.800946	0.0421396	0.5	ethylene-responsive transcription factor RAP2-7	Transcription factor			1.17653194765156e-16	2.50752876646899e-39
Cme-miR172e	Cucsat.PASA.G15089.T3	-0.800946	0.0421396	0.5	ethylene-responsive transcription factor RAP2-7	Transcription factor			4.27702210697233e-15	2.50752876646899e-39
Cme-miR172e	Cucsat.PASA.G15089.T5	-0.800946	0.0421396	0.5	ethylene-responsive transcription factor RAP2-7	floral homeotic protein APETALA			3.58513171167162e-17	2.50752876646899e-39
Cme-miR172e	Cucsat.PASA.G15089.T4	-0.800946	0.0421396	0.5	ethylene-responsive transcription factor RAP2-7	Transcription factor			1.52780093896209e-18	2.50752876646899e-39
Cme-miR172f	Cucsat.PASA.G15089.T9	-1.56685	0.00155033	0.5	ethylene-responsive transcription factor RAP2-7	Transcription factor				2.50752876646899e-39
Cme-miR172f	Cucsat.PASA.G15089.T6	-1.56685	0.00155033	0.5	ethylene-responsive transcription factor RAP2-7	Transcription factor			4.35793120433792e-05	2.50752876646899e-39
Cme-miR172f	Cucsat.PASA.G15089.T1	-1.56685	0.00155033	0.5	ethylene-responsive transcription factor RAP2-7	Transcription factor			2.4836072885471e-17	2.50752876646899e-39
Cme-miR172f	Cucsat.PASA.G15089.T7	-1.56685	0.00155033	0.5	ethylene-responsive transcription factor RAP2-7	Transcription factor			2.45769517375425e-08	2.50752876646899e-39
Cme-miR172f	Cucsat.PASA.G15089.T2	-1.56685	0.00155033	0.5	ethylene-responsive transcription factor RAP2-7	Transcription factor			1.17653194765156e-16	2.50752876646899e-39
Cme-miR172f	Cucsat.PASA.G15089.T3	-1.56685	0.00155033	0.5	ethylene-responsive transcription factor RAP2-7	Transcription factor			4.27702210697233e-15	2.50752876646899e-39
Cme-miR172f	Cucsat.PASA.G15089.T5	-1.56685	0.00155033	0.5	ethylene-responsive transcription factor RAP2-7	floral homeotic protein APETALA			3.58513171167162e-17	2.50752876646899e-39
Cme-miR172f	Cucsat.PASA.G15089.T4	-1.56685	0.00155033	0.5	ethylene-responsive transcription factor RAP2-7	Transcription factor			1.52780093896209e-18	2.50752876646899e-39
Cme-miR172d	Cucsat.PASA.G12475.T14	-1.56685	0.00155033	0.5	floral homeotic protein APETALA 2-like	Transcription factor
Cme-miR172d	Cucsat.PASA.G12475.T16	-1.56685	0.00155033	0.5	floral homeotic protein APETALA 2-like	Transcription factor
Cme-miR172d	Cucsat.PASA.G12475.T9	-1.56685	0.00155033	0.5	floral homeotic protein APETALA 2-like	Transcription factor
Cme-miR172d	Cucsat.PASA.G12475.T6	-1.56685	0.00155033	0.5	floral homeotic protein APETALA 2-like	Transcription factor
Cme-miR172d	Cucsat.PASA.G12475.T8	-1.56685	0.00155033	0.5	floral homeotic protein APETALA 2-like	Transcription factor
Cme-miR172d	Cucsat.PASA.G12475.T28	-1.56685	0.00155033	0.5	floral homeotic protein APETALA 2-like	Transcription factor
Cme-miR172d	Cucsat.PASA.G12475.T1	-1.56685	0.00155033	0.5	floral homeotic protein APETALA 2-like	Transcription factor
Cme-miR172d	Cucsat.PASA.G12475.T2	-1.56685	0.00155033	0.5	floral homeotic protein APETALA 2-like	Transcription factor
Cme-miR172d	Cucsat.PASA.G12475.T10	-1.56685	0.00155033	0.5	floral homeotic protein APETALA 2-like	Transcription factor
Cme-miR172d	Cucsat.PASA.G12475.T11	-1.56685	0.00155033	0.5	floral homeotic protein APETALA 2-like	Transcription factor
Cme-miR172d	Cucsat.PASA.G12475.T15	-1.56685	0.00155033	0.5	floral homeotic protein APETALA 2-like	Transcription factor
Cme-miR172d	Cucsat.PASA.G12475.T7	-1.56685	0.00155033	0.5	floral homeotic protein APETALA 2-like	Transcription factor
Cme-miR172d	Cucsat.PASA.G12475.T5	-1.56685	0.00155033	0.5	floral homeotic protein APETALA 2-like	Transcription factor
Cme-miR172d	Cucsat.PASA.G12475.T12	-1.56685	0.00155033	0.5	floral homeotic protein APETALA 2-like	Transcription factor
Cme-miR172d	Cucsat.PASA.G12475.T3	-1.56685	0.00155033	0.5	floral homeotic protein APETALA 2-like	Transcription factor
Cme-miR172d	Cucsat.PASA.G12475.T4	-1.56685	0.00155033	0.5	floral homeotic protein APETALA 2-like	Transcription factor
Cme-miR172d	Cucsat.PASA.G12475.T13	-1.56685	0.00155033	0.5	floral homeotic protein APETALA 2-like	Transcription factor			0.000207004262672328
Cme-miR172d	Cucsat.PASA.G12475.T18	-1.56685	0.00155033	0.5	floral homeotic protein APETALA 2-like	Transcription factor
Cme-miR172d	Cucsat.PASA.G12475.T22	-1.56685	0.00155033	0.5	floral homeotic protein APETALA 2-like	Transcription factor
Cme-miR172d	Cucsat.PASA.G12475.T23	-1.56685	0.00155033	0.5	floral homeotic protein APETALA 2-like	Transcription factor
Cme-miR172d	Cucsat.PASA.G12475.T35	-1.56685	0.00155033	0.5	floral homeotic protein APETALA 2-like	Transcription factor
Cme-miR172d	Cucsat.PASA.G12475.T17	-1.56685	0.00155033	0.5	floral homeotic protein APETALA 2-like	Transcription factor
Cme-miR172d	Cucsat.PASA.G12475.T32	-1.56685	0.00155033	0.5	floral homeotic protein APETALA 2-like	Transcription factor
Cme-miR172d	Cucsat.PASA.G12475.T37	-1.56685	0.00155033	0.5	floral homeotic protein APETALA 2-like	Transcription factor
Cme-miR172d	Cucsat.PASA.G12475.T19	-1.56685	0.00155033	0.5	floral homeotic protein APETALA 2-like	Transcription factor
Cme-miR172d	Cucsat.PASA.G12475.T31	-1.56685	0.00155033	0.5	floral homeotic protein APETALA 2-like	Transcription factor
Cme-miR172d	Cucsat.PASA.G12475.T30	-1.56685	0.00155033	0.5	floral homeotic protein APETALA 2-like	Transcription factor
Cme-miR172d	Cucsat.PASA.G12475.T26	-1.56685	0.00155033	0.5	floral homeotic protein APETALA 2-like	Transcription factor
Cme-miR172d	Cucsat.PASA.G12475.T24	-1.56685	0.00155033	0.5	floral homeotic protein APETALA 2-like	Transcription factor
Cme-miR172d	Cucsat.PASA.G12475.T21	-1.56685	0.00155033	0.5	floral homeotic protein APETALA 2-like	Transcription factor
Cme-miR172d	Cucsat.PASA.G12475.T20	-1.56685	0.00155033	0.5	floral homeotic protein APETALA 2-like	Transcription factor
Cme-miR172d	Cucsat.PASA.G12475.T38	-1.56685	0.00155033	0.5	floral homeotic protein APETALA 2-like	Transcription factor
Cme-miR172d	Cucsat.PASA.G12475.T34	-1.56685	0.00155033	0.5	floral homeotic protein APETALA 2-like	Transcription factor
Cme-miR172d	Cucsat.PASA.G12475.T27	-1.56685	0.00155033	0.5	floral homeotic protein APETALA 2-like	Transcription factor
Cme-miR172d	Cucsat.PASA.G12475.T36	-1.56685	0.00155033	0.5	floral homeotic protein APETALA 2-like	Transcription factor
Cme-miR172d	Cucsat.PASA.G12475.T29	-1.56685	0.00155033	0.5	floral homeotic protein APETALA 2-like	Transcription factor
Cme-miR172d	Cucsat.PASA.G12475.T25	-1.56685	0.00155033	0.5	floral homeotic protein APETALA 2-like	Transcription factor
Cme-miR172d	Cucsat.miRNA.G195.T1	-1.56685	0.00155033	1		Similar to cme-MIR172b			4.22948858195817e-05	6.49729210214181e-06
Cme-miR172d	Cucsat.PASA.G17946.T1	-1.56685	0.00155033	1					1.3897879133047e-06	8.32193780013715e-08
Cme-miR169a	Cucsat.PASA.G12598.T4	-0.959428	0.00492652	1	Nuclear transcription factor Y subunit	Nuclear transcription factor Y subunit
Cme-miR169a	Cucsat.PASA.G12598.T6	-0.959428	0.00492652	1	Nuclear transcription factor Y subunit	Nuclear transcription factor Y subunit
Cme-miR169a	Cucsat.PASA.G12598.T3	-0.959428	0.00492652	1	Nuclear transcription factor Y subunit	Nuclear transcription factor Y subunit
Cme-miR169a	Cucsat.PASA.G12598.T5	-0.959428	0.00492652	1	Nuclear transcription factor Y subunit	Nuclear transcription factor Y subunit
Cme-miR169a	Cucsat.PASA.G12598.T8	-0.959428	0.00492652	1	Nuclear transcription factor Y subunit	Nuclear transcription factor Y subunit
Cme-miR169a	Cucsat.PASA.G12598.T7	-0.959428	0.00492652	1	Nuclear transcription factor Y subunit	Nuclear transcription factor Y subunit
Cme-miR169a	Cucsat.PASA.G12598.T2	-0.959428	0.00492652	1	Nuclear transcription factor Y subunit	Nuclear transcription factor Y subunit
Cme-miR169a	Cucsat.PASA.G12598.T1	-0.959428	0.00492652	1	Nuclear transcription factor Y subunit	Nuclear transcription factor Y subunit
Cme-miR169b	Cucsat.PASA.G12598.T4	-0.959428	0.00492652	1	Nuclear transcription factor Y subunit	Nuclear transcription factor Y subunit
Cme-miR169b	Cucsat.PASA.G12598.T6	-0.959428	0.00492652	1	Nuclear transcription factor Y subunit	Nuclear transcription factor Y subunit
Cme-miR169b	Cucsat.PASA.G12598.T3	-0.959428	0.00492652	1	Nuclear transcription factor Y subunit	Nuclear transcription factor Y subunit
Cme-miR169b	Cucsat.PASA.G12598.T5	-0.959428	0.00492652	1	Nuclear transcription factor Y subunit	Nuclear transcription factor Y subunit
Cme-miR169b	Cucsat.PASA.G12598.T8	-0.959428	0.00492652	1	Nuclear transcription factor Y subunit	Nuclear transcription factor Y subunit
Cme-miR169b	Cucsat.PASA.G12598.T7	-0.959428	0.00492652	1	Nuclear transcription factor Y subunit	Nuclear transcription factor Y subunit
Cme-miR169b	Cucsat.PASA.G12598.T2	-0.959428	0.00492652	1	Nuclear transcription factor Y subunit	Nuclear transcription factor Y subunit
Cme-miR169b	Cucsat.PASA.G12598.T1	-0.959428	0.00492652	1	Nuclear transcription factor Y subunit	Nuclear transcription factor Y subunit
Cme-miR169i	Cucsat.PASA.G12598.T4	-0.959428	0.00492652	1	Nuclear transcription factor Y subunit	Nuclear transcription factor Y subunit
Cme-miR169i	Cucsat.PASA.G12598.T6	-0.959428	0.00492652	1	Nuclear transcription factor Y subunit	Nuclear transcription factor Y subunit
Cme-miR169i	Cucsat.PASA.G12598.T3	-0.959428	0.00492652	1	Nuclear transcription factor Y subunit	Nuclear transcription factor Y subunit
Cme-miR169i	Cucsat.PASA.G12598.T5	-0.959428	0.00492652	1	Nuclear transcription factor Y subunit	Nuclear transcription factor Y subunit
Cme-miR169i	Cucsat.PASA.G12598.T8	-0.959428	0.00492652	1	Nuclear transcription factor Y subunit	Nuclear transcription factor Y subunit
Cme-miR169i	Cucsat.PASA.G12598.T7	-0.959428	0.00492652	1	Nuclear transcription factor Y subunit	Nuclear transcription factor Y subunit
Cme-miR169i	Cucsat.PASA.G12598.T2	-0.959428	0.00492652	1	Nuclear transcription factor Y subunit	Nuclear transcription factor Y subunit
Cme-miR169i	Cucsat.PASA.G12598.T1	-0.959428	0.00492652	1	Nuclear transcription factor Y subunit	Nuclear transcription factor Y subunit
Cme-miR169j	Cucsat.PASA.G12598.T4	-0.959428	0.00492652	1	Nuclear transcription factor Y subunit	Nuclear transcription factor Y subunit
Cme-miR169j	Cucsat.PASA.G12598.T6	-0.959428	0.00492652	1	Nuclear transcription factor Y subunit	Nuclear transcription factor Y subunit
Cme-miR169j	Cucsat.PASA.G12598.T3	-0.959428	0.00492652	1	Nuclear transcription factor Y subunit	Nuclear transcription factor Y subunit
Cme-miR169j	Cucsat.PASA.G12598.T5	-0.959428	0.00492652	1	Nuclear transcription factor Y subunit	Nuclear transcription factor Y subunit
Cme-miR169j	Cucsat.PASA.G12598.T8	-0.959428	0.00492652	1	Nuclear transcription factor Y subunit	Nuclear transcription factor Y subunit
Cme-miR169j	Cucsat.PASA.G12598.T7	-0.959428	0.00492652	1	Nuclear transcription factor Y subunit	Nuclear transcription factor Y subunit
Cme-miR169j	Cucsat.PASA.G12598.T2	-0.959428	0.00492652	1	Nuclear transcription factor Y subunit	Nuclear transcription factor Y subunit
Cme-miR169j	Cucsat.PASA.G12598.T1	-0.959428	0.00492652	1	Nuclear transcription factor Y subunit	Nuclear transcription factor Y subunit
Ath-miR858	Cucsat.PASA.G21344.T1	-1.62425	7.78074e-05	1.5	MYB transcription factor 4	myb-like DNA-binding domain containing protein
Ath-miR172a	Cucsat.PASA.G1761.T4	-1.56685	0.00155033	1.5	AP2-like ethylene-responsive transcription factor TOE3	floral homeotic protein APETALA
Ath-miR172a	Cucsat.PASA.G1761.T7	-1.56685	0.00155033	1.5	AP2-like ethylene-responsive transcription factor TOE3	floral homeotic protein APETALA
Ath-miR172a	Cucsat.PASA.G1761.T3	-1.56685	0.00155033	1.5	AP2-like ethylene-responsive transcription factor TOE3	floral homeotic protein APETALA
Ath-miR172a	Cucsat.PASA.G1761.T16	-1.56685	0.00155033	1.5	AP2-like ethylene-responsive transcription factor TOE3	floral homeotic protein APETALA
Ath-miR172a	Cucsat.PASA.G1761.T5	-1.56685	0.00155033	1.5	AP2-like ethylene-responsive transcription factor TOE3	floral homeotic protein APETALA
Ath-miR172a	Cucsat.PASA.G1761.T13	-1.56685	0.00155033	1.5	AP2-like ethylene-responsive transcription factor TOE3	floral homeotic protein APETALA
Ath-miR172a	Cucsat.PASA.G1761.T11	-1.56685	0.00155033	1.5	AP2-like ethylene-responsive transcription factor TOE3	floral homeotic protein APETALA
Ath-miR172a	Cucsat.PASA.G1761.T12	-1.56685	0.00155033	1.5	AP2-like ethylene-responsive transcription factor TOE3	floral homeotic protein APETALA
Ath-miR172a	Cucsat.PASA.G1761.T2	-1.56685	0.00155033	1.5	AP2-like ethylene-responsive transcription factor TOE3	floral homeotic protein APETALA
Ath-miR172a	Cucsat.PASA.G1761.T6	-1.56685	0.00155033	1.5	AP2-like ethylene-responsive transcription factor TOE3	floral homeotic protein APETALA
Ath-miR172a	Cucsat.PASA.G1761.T8	-1.56685	0.00155033	1.5	AP2-like ethylene-responsive transcription factor TOE3	floral homeotic protein APETALA
Ath-miR172a	Cucsat.PASA.G1761.T15	-1.56685	0.00155033	1.5	AP2-like ethylene-responsive transcription factor TOE3	floral homeotic protein APETALA
Ath-miR172a	Cucsat.PASA.G1761.T1	-1.56685	0.00155033	1.5	AP2-like ethylene-responsive transcription factor TOE3	floral homeotic protein APETALA
Ath-miR172a	Cucsat.PASA.G1761.T17	-1.56685	0.00155033	1.5	AP2-like ethylene-responsive transcription factor TOE3	floral homeotic protein APETALA
Ath-miR172a	Cucsat.PASA.G1761.T10	-1.56685	0.00155033	1.5	AP2-like ethylene-responsive transcription factor TOE3	floral homeotic protein APETALA
Ath-miR172a	Cucsat.PASA.G1761.T9	-1.56685	0.00155033	1.5	AP2-like ethylene-responsive transcription factor TOE3	floral homeotic protein APETALA
Ath-miR172a	Cucsat.PASA.G1761.T14	-1.56685	0.00155033	1.5	AP2-like ethylene-responsive transcription factor TOE3	floral homeotic protein APETALA
Ath-miR172b	Cucsat.PASA.G1761.T4	-1.56685	0.00155033	1.5	AP2-like ethylene-responsive transcription factor TOE3	floral homeotic protein APETALA
Ath-miR172b	Cucsat.PASA.G1761.T7	-1.56685	0.00155033	1.5	AP2-like ethylene-responsive transcription factor TOE3	floral homeotic protein APETALA
Ath-miR172b	Cucsat.PASA.G1761.T3	-1.56685	0.00155033	1.5	AP2-like ethylene-responsive transcription factor TOE3	floral homeotic protein APETALA
Ath-miR172b	Cucsat.PASA.G1761.T16	-1.56685	0.00155033	1.5	AP2-like ethylene-responsive transcription factor TOE3	floral homeotic protein APETALA
Ath-miR172b	Cucsat.PASA.G1761.T5	-1.56685	0.00155033	1.5	AP2-like ethylene-responsive transcription factor TOE3	floral homeotic protein APETALA
Ath-miR172b	Cucsat.PASA.G1761.T13	-1.56685	0.00155033	1.5	AP2-like ethylene-responsive transcription factor TOE3	floral homeotic protein APETALA
Ath-miR172b	Cucsat.PASA.G1761.T11	-1.56685	0.00155033	1.5	AP2-like ethylene-responsive transcription factor TOE3	floral homeotic protein APETALA
Ath-miR172b	Cucsat.PASA.G1761.T12	-1.56685	0.00155033	1.5	AP2-like ethylene-responsive transcription factor TOE3	floral homeotic protein APETALA
Ath-miR172b	Cucsat.PASA.G1761.T2	-1.56685	0.00155033	1.5	AP2-like ethylene-responsive transcription factor TOE3	floral homeotic protein APETALA
Ath-miR172b	Cucsat.PASA.G1761.T6	-1.56685	0.00155033	1.5	AP2-like ethylene-responsive transcription factor TOE3	floral homeotic protein APETALA
Ath-miR172b	Cucsat.PASA.G1761.T8	-1.56685	0.00155033	1.5	AP2-like ethylene-responsive transcription factor TOE3	floral homeotic protein APETALA
Ath-miR172b	Cucsat.PASA.G1761.T15	-1.56685	0.00155033	1.5	AP2-like ethylene-responsive transcription factor TOE3	floral homeotic protein APETALA
Ath-miR172b	Cucsat.PASA.G1761.T1	-1.56685	0.00155033	1.5	AP2-like ethylene-responsive transcription factor TOE3	floral homeotic protein APETALA
Ath-miR172b	Cucsat.PASA.G1761.T17	-1.56685	0.00155033	1.5	AP2-like ethylene-responsive transcription factor TOE3	floral homeotic protein APETALA
Ath-miR172b	Cucsat.PASA.G1761.T10	-1.56685	0.00155033	1.5	AP2-like ethylene-responsive transcription factor TOE3	floral homeotic protein APETALA
Ath-miR172b	Cucsat.PASA.G1761.T9	-1.56685	0.00155033	1.5	AP2-like ethylene-responsive transcription factor TOE3	floral homeotic protein APETALA
Ath-miR172b	Cucsat.PASA.G1761.T14	-1.56685	0.00155033	1.5	AP2-like ethylene-responsive transcription factor TOE3	floral homeotic protein APETALA
Ath-miR172c	Cucsat.PASA.G1761.T4	-0.800946	0.0421396	1.5	AP2-like ethylene-responsive transcription factor TOE3	floral homeotic protein APETALA
Ath-miR172c	Cucsat.PASA.G1761.T7	-0.800946	0.0421396	1.5	AP2-like ethylene-responsive transcription factor TOE3	floral homeotic protein APETALA
Ath-miR172c	Cucsat.PASA.G1761.T3	-0.800946	0.0421396	1.5	AP2-like ethylene-responsive transcription factor TOE3	floral homeotic protein APETALA
Ath-miR172c	Cucsat.PASA.G1761.T16	-0.800946	0.0421396	1.5	AP2-like ethylene-responsive transcription factor TOE3	floral homeotic protein APETALA
Ath-miR172c	Cucsat.PASA.G1761.T5	-0.800946	0.0421396	1.5	AP2-like ethylene-responsive transcription factor TOE3	floral homeotic protein APETALA
Ath-miR172c	Cucsat.PASA.G1761.T13	-0.800946	0.0421396	1.5	AP2-like ethylene-responsive transcription factor TOE3	floral homeotic protein APETALA
Ath-miR172c	Cucsat.PASA.G1761.T11	-0.800946	0.0421396	1.5	AP2-like ethylene-responsive transcription factor TOE3	floral homeotic protein APETALA
Ath-miR172c	Cucsat.PASA.G1761.T12	-0.800946	0.0421396	1.5	AP2-like ethylene-responsive transcription factor TOE3	floral homeotic protein APETALA
Ath-miR172c	Cucsat.PASA.G1761.T2	-0.800946	0.0421396	1.5	AP2-like ethylene-responsive transcription factor TOE3	floral homeotic protein APETALA
Ath-miR172c	Cucsat.PASA.G1761.T6	-0.800946	0.0421396	1.5	AP2-like ethylene-responsive transcription factor TOE3	floral homeotic protein APETALA
Ath-miR172c	Cucsat.PASA.G1761.T8	-0.800946	0.0421396	1.5	AP2-like ethylene-responsive transcription factor TOE3	floral homeotic protein APETALA
Ath-miR172c	Cucsat.PASA.G1761.T15	-0.800946	0.0421396	1.5	AP2-like ethylene-responsive transcription factor TOE3	floral homeotic protein APETALA
Ath-miR172c	Cucsat.PASA.G1761.T1	-0.800946	0.0421396	1.5	AP2-like ethylene-responsive transcription factor TOE3	floral homeotic protein APETALA
Ath-miR172c	Cucsat.PASA.G1761.T17	-0.800946	0.0421396	1.5	AP2-like ethylene-responsive transcription factor TOE3	floral homeotic protein APETALA
Ath-miR172c	Cucsat.PASA.G1761.T10	-0.800946	0.0421396	1.5	AP2-like ethylene-responsive transcription factor TOE3	floral homeotic protein APETALA
Ath-miR172c	Cucsat.PASA.G1761.T9	-0.800946	0.0421396	1.5	AP2-like ethylene-responsive transcription factor TOE3	floral homeotic protein APETALA
Ath-miR172c	Cucsat.PASA.G1761.T14	-0.800946	0.0421396	1.5	AP2-like ethylene-responsive transcription factor TOE3	floral homeotic protein APETALA
Ath-miR172d	Cucsat.PASA.G1761.T4	-0.800946	0.0421396	1.5	AP2-like ethylene-responsive transcription factor TOE3	floral homeotic protein APETALA
Ath-miR172d	Cucsat.PASA.G1761.T7	-0.800946	0.0421396	1.5	AP2-like ethylene-responsive transcription factor TOE3	floral homeotic protein APETALA
Ath-miR172d	Cucsat.PASA.G1761.T3	-0.800946	0.0421396	1.5	AP2-like ethylene-responsive transcription factor TOE3	floral homeotic protein APETALA
Ath-miR172d	Cucsat.PASA.G1761.T16	-0.800946	0.0421396	1.5	AP2-like ethylene-responsive transcription factor TOE3	floral homeotic protein APETALA
Ath-miR172d	Cucsat.PASA.G1761.T5	-0.800946	0.0421396	1.5	AP2-like ethylene-responsive transcription factor TOE3	floral homeotic protein APETALA
Ath-miR172d	Cucsat.PASA.G1761.T13	-0.800946	0.0421396	1.5	AP2-like ethylene-responsive transcription factor TOE3	floral homeotic protein APETALA
Ath-miR172d	Cucsat.PASA.G1761.T11	-0.800946	0.0421396	1.5	AP2-like ethylene-responsive transcription factor TOE3	floral homeotic protein APETALA
Ath-miR172d	Cucsat.PASA.G1761.T12	-0.800946	0.0421396	1.5	AP2-like ethylene-responsive transcription factor TOE3	floral homeotic protein APETALA
Ath-miR172d	Cucsat.PASA.G1761.T2	-0.800946	0.0421396	1.5	AP2-like ethylene-responsive transcription factor TOE3	floral homeotic protein APETALA
Ath-miR172d	Cucsat.PASA.G1761.T6	-0.800946	0.0421396	1.5	AP2-like ethylene-responsive transcription factor TOE3	floral homeotic protein APETALA
Ath-miR172d	Cucsat.PASA.G1761.T8	-0.800946	0.0421396	1.5	AP2-like ethylene-responsive transcription factor TOE3	floral homeotic protein APETALA
Ath-miR172d	Cucsat.PASA.G1761.T15	-0.800946	0.0421396	1.5	AP2-like ethylene-responsive transcription factor TOE3	floral homeotic protein APETALA
Ath-miR172d	Cucsat.PASA.G1761.T1	-0.800946	0.0421396	1.5	AP2-like ethylene-responsive transcription factor TOE3	floral homeotic protein APETALA
Ath-miR172d	Cucsat.PASA.G1761.T17	-0.800946	0.0421396	1.5	AP2-like ethylene-responsive transcription factor TOE3	floral homeotic protein APETALA
Ath-miR172d	Cucsat.PASA.G1761.T10	-0.800946	0.0421396	1.5	AP2-like ethylene-responsive transcription factor TOE3	floral homeotic protein APETALA
Ath-miR172d	Cucsat.PASA.G1761.T9	-0.800946	0.0421396	1.5	AP2-like ethylene-responsive transcription factor TOE3	floral homeotic protein APETALA
Ath-miR172d	Cucsat.PASA.G1761.T14	-0.800946	0.0421396	1.5	AP2-like ethylene-responsive transcription factor TOE3	floral homeotic protein APETALA
Ath-miR858	Cucsat.PASA.G571.T1	-1.62425	7.78074e-05	1.5	MYB transcription factor	myb domain protein 111
Cme-miR172b	Cucsat.PASA.G1761.T4	-1.56685	0.00155033	1.5	AP2-like ethylene-responsive transcription factor TOE3	floral homeotic protein APETALA
Cme-miR172b	Cucsat.PASA.G1761.T7	-1.56685	0.00155033	1.5	AP2-like ethylene-responsive transcription factor TOE3	floral homeotic protein APETALA
Cme-miR172b	Cucsat.PASA.G1761.T3	-1.56685	0.00155033	1.5	AP2-like ethylene-responsive transcription factor TOE3	floral homeotic protein APETALA
Cme-miR172b	Cucsat.PASA.G1761.T16	-1.56685	0.00155033	1.5	AP2-like ethylene-responsive transcription factor TOE3	floral homeotic protein APETALA
Cme-miR172b	Cucsat.PASA.G1761.T5	-1.56685	0.00155033	1.5	AP2-like ethylene-responsive transcription factor TOE3	floral homeotic protein APETALA
Cme-miR172b	Cucsat.PASA.G1761.T13	-1.56685	0.00155033	1.5	AP2-like ethylene-responsive transcription factor TOE3	floral homeotic protein APETALA
Cme-miR172b	Cucsat.PASA.G1761.T11	-1.56685	0.00155033	1.5	AP2-like ethylene-responsive transcription factor TOE3	floral homeotic protein APETALA
Cme-miR172b	Cucsat.PASA.G1761.T12	-1.56685	0.00155033	1.5	AP2-like ethylene-responsive transcription factor TOE3	floral homeotic protein APETALA
Cme-miR172b	Cucsat.PASA.G1761.T2	-1.56685	0.00155033	1.5	AP2-like ethylene-responsive transcription factor TOE3	floral homeotic protein APETALA
Cme-miR172b	Cucsat.PASA.G1761.T6	-1.56685	0.00155033	1.5	AP2-like ethylene-responsive transcription factor TOE3	floral homeotic protein APETALA
Cme-miR172b	Cucsat.PASA.G1761.T8	-1.56685	0.00155033	1.5	AP2-like ethylene-responsive transcription factor TOE3	floral homeotic protein APETALA
Cme-miR172b	Cucsat.PASA.G1761.T15	-1.56685	0.00155033	1.5	AP2-like ethylene-responsive transcription factor TOE3	floral homeotic protein APETALA
Cme-miR172b	Cucsat.PASA.G1761.T1	-1.56685	0.00155033	1.5	AP2-like ethylene-responsive transcription factor TOE3	floral homeotic protein APETALA
Cme-miR172b	Cucsat.PASA.G1761.T17	-1.56685	0.00155033	1.5	AP2-like ethylene-responsive transcription factor TOE3	floral homeotic protein APETALA
Cme-miR172b	Cucsat.PASA.G1761.T10	-1.56685	0.00155033	1.5	AP2-like ethylene-responsive transcription factor TOE3	floral homeotic protein APETALA
Cme-miR172b	Cucsat.PASA.G1761.T9	-1.56685	0.00155033	1.5	AP2-like ethylene-responsive transcription factor TOE3	floral homeotic protein APETALA
Cme-miR172b	Cucsat.PASA.G1761.T14	-1.56685	0.00155033	1.5	AP2-like ethylene-responsive transcription factor TOE3	floral homeotic protein APETALA
Cme-miR172c	Cucsat.PASA.G1761.T4	-1.56685	0.00155033	1.5	AP2-like ethylene-responsive transcription factor TOE3	floral homeotic protein APETALA
Cme-miR172c	Cucsat.PASA.G1761.T7	-1.56685	0.00155033	1.5	AP2-like ethylene-responsive transcription factor TOE3	floral homeotic protein APETALA
Cme-miR172c	Cucsat.PASA.G1761.T3	-1.56685	0.00155033	1.5	AP2-like ethylene-responsive transcription factor TOE3	floral homeotic protein APETALA
Cme-miR172c	Cucsat.PASA.G1761.T16	-1.56685	0.00155033	1.5	AP2-like ethylene-responsive transcription factor TOE3	floral homeotic protein APETALA
Cme-miR172c	Cucsat.PASA.G1761.T5	-1.56685	0.00155033	1.5	AP2-like ethylene-responsive transcription factor TOE3	floral homeotic protein APETALA
Cme-miR172c	Cucsat.PASA.G1761.T13	-1.56685	0.00155033	1.5	AP2-like ethylene-responsive transcription factor TOE3	floral homeotic protein APETALA
Cme-miR172c	Cucsat.PASA.G1761.T11	-1.56685	0.00155033	1.5	AP2-like ethylene-responsive transcription factor TOE3	floral homeotic protein APETALA
Cme-miR172c	Cucsat.PASA.G1761.T12	-1.56685	0.00155033	1.5	AP2-like ethylene-responsive transcription factor TOE3	floral homeotic protein APETALA
Cme-miR172c	Cucsat.PASA.G1761.T2	-1.56685	0.00155033	1.5	AP2-like ethylene-responsive transcription factor TOE3	floral homeotic protein APETALA
Cme-miR172c	Cucsat.PASA.G1761.T6	-1.56685	0.00155033	1.5	AP2-like ethylene-responsive transcription factor TOE3	floral homeotic protein APETALA
Cme-miR172c	Cucsat.PASA.G1761.T8	-1.56685	0.00155033	1.5	AP2-like ethylene-responsive transcription factor TOE3	floral homeotic protein APETALA
Cme-miR172c	Cucsat.PASA.G1761.T15	-1.56685	0.00155033	1.5	AP2-like ethylene-responsive transcription factor TOE3	floral homeotic protein APETALA
Cme-miR172c	Cucsat.PASA.G1761.T1	-1.56685	0.00155033	1.5	AP2-like ethylene-responsive transcription factor TOE3	floral homeotic protein APETALA
Cme-miR172c	Cucsat.PASA.G1761.T17	-1.56685	0.00155033	1.5	AP2-like ethylene-responsive transcription factor TOE3	floral homeotic protein APETALA
Cme-miR172c	Cucsat.PASA.G1761.T10	-1.56685	0.00155033	1.5	AP2-like ethylene-responsive transcription factor TOE3	floral homeotic protein APETALA
Cme-miR172c	Cucsat.PASA.G1761.T9	-1.56685	0.00155033	1.5	AP2-like ethylene-responsive transcription factor TOE3	floral homeotic protein APETALA
Cme-miR172c	Cucsat.PASA.G1761.T14	-1.56685	0.00155033	1.5	AP2-like ethylene-responsive transcription factor TOE3	floral homeotic protein APETALA
Cme-miR172e	Cucsat.PASA.G1761.T4	-0.800946	0.0421396	1.5	AP2-like ethylene-responsive transcription factor TOE3	floral homeotic protein APETALA
Cme-miR172e	Cucsat.PASA.G1761.T7	-0.800946	0.0421396	1.5	AP2-like ethylene-responsive transcription factor TOE3	floral homeotic protein APETALA
Cme-miR172e	Cucsat.PASA.G1761.T3	-0.800946	0.0421396	1.5	AP2-like ethylene-responsive transcription factor TOE3	floral homeotic protein APETALA
Cme-miR172e	Cucsat.PASA.G1761.T16	-0.800946	0.0421396	1.5	AP2-like ethylene-responsive transcription factor TOE3	floral homeotic protein APETALA
Cme-miR172e	Cucsat.PASA.G1761.T5	-0.800946	0.0421396	1.5	AP2-like ethylene-responsive transcription factor TOE3	floral homeotic protein APETALA
Cme-miR172e	Cucsat.PASA.G1761.T13	-0.800946	0.0421396	1.5	AP2-like ethylene-responsive transcription factor TOE3	floral homeotic protein APETALA
Cme-miR172e	Cucsat.PASA.G1761.T11	-0.800946	0.0421396	1.5	AP2-like ethylene-responsive transcription factor TOE3	floral homeotic protein APETALA
Cme-miR172e	Cucsat.PASA.G1761.T12	-0.800946	0.0421396	1.5	AP2-like ethylene-responsive transcription factor TOE3	floral homeotic protein APETALA
Cme-miR172e	Cucsat.PASA.G1761.T2	-0.800946	0.0421396	1.5	AP2-like ethylene-responsive transcription factor TOE3	floral homeotic protein APETALA
Cme-miR172e	Cucsat.PASA.G1761.T6	-0.800946	0.0421396	1.5	AP2-like ethylene-responsive transcription factor TOE3	floral homeotic protein APETALA
Cme-miR172e	Cucsat.PASA.G1761.T8	-0.800946	0.0421396	1.5	AP2-like ethylene-responsive transcription factor TOE3	floral homeotic protein APETALA
Cme-miR172e	Cucsat.PASA.G1761.T15	-0.800946	0.0421396	1.5	AP2-like ethylene-responsive transcription factor TOE3	floral homeotic protein APETALA
Cme-miR172e	Cucsat.PASA.G1761.T1	-0.800946	0.0421396	1.5	AP2-like ethylene-responsive transcription factor TOE3	floral homeotic protein APETALA
Cme-miR172e	Cucsat.PASA.G1761.T17	-0.800946	0.0421396	1.5	AP2-like ethylene-responsive transcription factor TOE3	floral homeotic protein APETALA
Cme-miR172e	Cucsat.PASA.G1761.T10	-0.800946	0.0421396	1.5	AP2-like ethylene-responsive transcription factor TOE3	floral homeotic protein APETALA
Cme-miR172e	Cucsat.PASA.G1761.T9	-0.800946	0.0421396	1.5	AP2-like ethylene-responsive transcription factor TOE3	floral homeotic protein APETALA
Cme-miR172e	Cucsat.PASA.G1761.T14	-0.800946	0.0421396	1.5	AP2-like ethylene-responsive transcription factor TOE3	floral homeotic protein APETALA
Cme-miR172f	Cucsat.PASA.G1761.T4	-1.56685	0.00155033	1.5	AP2-like ethylene-responsive transcription factor TOE3	floral homeotic protein APETALA
Cme-miR172f	Cucsat.PASA.G1761.T7	-1.56685	0.00155033	1.5	AP2-like ethylene-responsive transcription factor TOE3	floral homeotic protein APETALA
Cme-miR172f	Cucsat.PASA.G1761.T3	-1.56685	0.00155033	1.5	AP2-like ethylene-responsive transcription factor TOE3	floral homeotic protein APETALA
Cme-miR172f	Cucsat.PASA.G1761.T16	-1.56685	0.00155033	1.5	AP2-like ethylene-responsive transcription factor TOE3	floral homeotic protein APETALA
Cme-miR172f	Cucsat.PASA.G1761.T5	-1.56685	0.00155033	1.5	AP2-like ethylene-responsive transcription factor TOE3	floral homeotic protein APETALA
Cme-miR172f	Cucsat.PASA.G1761.T13	-1.56685	0.00155033	1.5	AP2-like ethylene-responsive transcription factor TOE3	floral homeotic protein APETALA
Cme-miR172f	Cucsat.PASA.G1761.T11	-1.56685	0.00155033	1.5	AP2-like ethylene-responsive transcription factor TOE3	floral homeotic protein APETALA
Cme-miR172f	Cucsat.PASA.G1761.T12	-1.56685	0.00155033	1.5	AP2-like ethylene-responsive transcription factor TOE3	floral homeotic protein APETALA
Cme-miR172f	Cucsat.PASA.G1761.T2	-1.56685	0.00155033	1.5	AP2-like ethylene-responsive transcription factor TOE3	floral homeotic protein APETALA
Cme-miR172f	Cucsat.PASA.G1761.T6	-1.56685	0.00155033	1.5	AP2-like ethylene-responsive transcription factor TOE3	floral homeotic protein APETALA
Cme-miR172f	Cucsat.PASA.G1761.T8	-1.56685	0.00155033	1.5	AP2-like ethylene-responsive transcription factor TOE3	floral homeotic protein APETALA
Cme-miR172f	Cucsat.PASA.G1761.T15	-1.56685	0.00155033	1.5	AP2-like ethylene-responsive transcription factor TOE3	floral homeotic protein APETALA
Cme-miR172f	Cucsat.PASA.G1761.T1	-1.56685	0.00155033	1.5	AP2-like ethylene-responsive transcription factor TOE3	floral homeotic protein APETALA
Cme-miR172f	Cucsat.PASA.G1761.T17	-1.56685	0.00155033	1.5	AP2-like ethylene-responsive transcription factor TOE3	floral homeotic protein APETALA
Cme-miR172f	Cucsat.PASA.G1761.T10	-1.56685	0.00155033	1.5	AP2-like ethylene-responsive transcription factor TOE3	floral homeotic protein APETALA
Cme-miR172f	Cucsat.PASA.G1761.T9	-1.56685	0.00155033	1.5	AP2-like ethylene-responsive transcription factor TOE3	floral homeotic protein APETALA
Cme-miR172f	Cucsat.PASA.G1761.T14	-1.56685	0.00155033	1.5	AP2-like ethylene-responsive transcription factor TOE3	floral homeotic protein APETALA
Ath-miR858	Cucsat.PASA.G3010.T1	-1.62425	7.78074e-05	1.5	Myb transcription factor	Transcription factor
Ath-miR858	Cucsat.PASA.G5413.T2	-1.62425	7.78074e-05	1.5	myb-related protein Myb4-like	Transcription factor
Ath-miR858	Cucsat.PASA.G5413.T1	-1.62425	7.78074e-05	1.5	myb-related protein Myb4-like	Transcription factor
Ath-miR172a	Cucsat.miRNA.G110.T1	-1.56685	0.00155033	1.5		Similar to cpa-MIR172b			4.09181357110546e-07	1.98520787219676e-08
Ath-miR172a	Cucsat.PASA.G17267.T1	-1.56685	0.00155033	1.5					3.54116628559548e-08	4.71639602190332e-16
Ath-miR172a	Cucsat.PASA.G16940.T32	-1.56685	0.00155033	1.5	AP2-like ethylene-responsive transcription factor TOE3	floral homeotic protein APETALA
Ath-miR172a	Cucsat.PASA.G16940.T31	-1.56685	0.00155033	1.5	AP2-like ethylene-responsive transcription factor TOE3	floral homeotic protein APETALA
Ath-miR172a	Cucsat.PASA.G16940.T9	-1.56685	0.00155033	1.5	AP2-like ethylene-responsive transcription factor TOE3	floral homeotic protein APETALA
Ath-miR172a	Cucsat.PASA.G16940.T20	-1.56685	0.00155033	1.5	AP2-like ethylene-responsive transcription factor TOE3	floral homeotic protein APETALA
Ath-miR172a	Cucsat.PASA.G16940.T19	-1.56685	0.00155033	1.5	AP2-like ethylene-responsive transcription factor TOE3	floral homeotic protein APETALA
Ath-miR172a	Cucsat.PASA.G16940.T12	-1.56685	0.00155033	1.5	AP2-like ethylene-responsive transcription factor TOE3	floral homeotic protein APETALA
Ath-miR172a	Cucsat.PASA.G16940.T4	-1.56685	0.00155033	1.5	AP2-like ethylene-responsive transcription factor TOE3	floral homeotic protein APETALA
Ath-miR172a	Cucsat.PASA.G16940.T17	-1.56685	0.00155033	1.5	AP2-like ethylene-responsive transcription factor TOE3	floral homeotic protein APETALA
Ath-miR172a	Cucsat.PASA.G16940.T21	-1.56685	0.00155033	1.5	AP2-like ethylene-responsive transcription factor TOE3	floral homeotic protein APETALA
Ath-miR172a	Cucsat.PASA.G16940.T18	-1.56685	0.00155033	1.5	AP2-like ethylene-responsive transcription factor TOE3	floral homeotic protein APETALA
Ath-miR172a	Cucsat.PASA.G16940.T15	-1.56685	0.00155033	1.5	AP2-like ethylene-responsive transcription factor TOE3	floral homeotic protein APETALA
Ath-miR172a	Cucsat.PASA.G16940.T2	-1.56685	0.00155033	1.5	AP2-like ethylene-responsive transcription factor TOE3	floral homeotic protein APETALA
Ath-miR172a	Cucsat.PASA.G16940.T27	-1.56685	0.00155033	1.5	AP2-like ethylene-responsive transcription factor TOE3	floral homeotic protein APETALA
Ath-miR172a	Cucsat.PASA.G16940.T16	-1.56685	0.00155033	1.5	AP2-like ethylene-responsive transcription factor TOE3	floral homeotic protein APETALA
Ath-miR172a	Cucsat.PASA.G16940.T3	-1.56685	0.00155033	1.5	AP2-like ethylene-responsive transcription factor TOE3	floral homeotic protein APETALA
Ath-miR172a	Cucsat.PASA.G16940.T23	-1.56685	0.00155033	1.5	AP2-like ethylene-responsive transcription factor TOE3	floral homeotic protein APETALA
Ath-miR172a	Cucsat.PASA.G16940.T28	-1.56685	0.00155033	1.5	AP2-like ethylene-responsive transcription factor TOE3	floral homeotic protein APETALA
Ath-miR172a	Cucsat.PASA.G16940.T24	-1.56685	0.00155033	1.5	AP2-like ethylene-responsive transcription factor TOE3	floral homeotic protein APETALA
Ath-miR172a	Cucsat.PASA.G16940.T1	-1.56685	0.00155033	1.5	AP2-like ethylene-responsive transcription factor TOE3	floral homeotic protein APETALA
Ath-miR172a	Cucsat.PASA.G16940.T14	-1.56685	0.00155033	1.5	AP2-like ethylene-responsive transcription factor TOE3	floral homeotic protein APETALA
Ath-miR172a	Cucsat.PASA.G16940.T7	-1.56685	0.00155033	1.5	AP2-like ethylene-responsive transcription factor TOE3	floral homeotic protein APETALA
Ath-miR172a	Cucsat.PASA.G16940.T6	-1.56685	0.00155033	1.5	AP2-like ethylene-responsive transcription factor TOE3	floral homeotic protein APETALA
Ath-miR172a	Cucsat.PASA.G16940.T5	-1.56685	0.00155033	1.5	AP2-like ethylene-responsive transcription factor TOE3	floral homeotic protein APETALA
Ath-miR172a	Cucsat.PASA.G16940.T13	-1.56685	0.00155033	1.5	AP2-like ethylene-responsive transcription factor TOE3	floral homeotic protein APETALA
Ath-miR172a	Cucsat.PASA.G16940.T11	-1.56685	0.00155033	1.5	AP2-like ethylene-responsive transcription factor TOE3	floral homeotic protein APETALA
Ath-miR172a	Cucsat.PASA.G16940.T8	-1.56685	0.00155033	1.5	AP2-like ethylene-responsive transcription factor TOE3	floral homeotic protein APETALA
Ath-miR172a	Cucsat.PASA.G16940.T29	-1.56685	0.00155033	1.5	AP2-like ethylene-responsive transcription factor TOE3	floral homeotic protein APETALA
Ath-miR172a	Cucsat.PASA.G16940.T30	-1.56685	0.00155033	1.5	AP2-like ethylene-responsive transcription factor TOE3	floral homeotic protein APETALA
Ath-miR172a	Cucsat.PASA.G16940.T10	-1.56685	0.00155033	1.5	AP2-like ethylene-responsive transcription factor TOE3	floral homeotic protein APETALA
Ath-miR172a	Cucsat.PASA.G16940.T22	-1.56685	0.00155033	1.5	AP2-like ethylene-responsive transcription factor TOE3	floral homeotic protein APETALA
Ath-miR172b	Cucsat.miRNA.G110.T1	-1.56685	0.00155033	1.5		Similar to cpa-MIR172b			4.09181357110546e-07	1.98520787219676e-08
Ath-miR172b	Cucsat.PASA.G17267.T1	-1.56685	0.00155033	1.5					3.54116628559548e-08	4.71639602190332e-16
Ath-miR172b	Cucsat.PASA.G16940.T32	-1.56685	0.00155033	1.5	AP2-like ethylene-responsive transcription factor TOE3	floral homeotic protein APETALA
Ath-miR172b	Cucsat.PASA.G16940.T31	-1.56685	0.00155033	1.5	AP2-like ethylene-responsive transcription factor TOE3	floral homeotic protein APETALA
Ath-miR172b	Cucsat.PASA.G16940.T9	-1.56685	0.00155033	1.5	AP2-like ethylene-responsive transcription factor TOE3	floral homeotic protein APETALA
Ath-miR172b	Cucsat.PASA.G16940.T20	-1.56685	0.00155033	1.5	AP2-like ethylene-responsive transcription factor TOE3	floral homeotic protein APETALA
Ath-miR172b	Cucsat.PASA.G16940.T19	-1.56685	0.00155033	1.5	AP2-like ethylene-responsive transcription factor TOE3	floral homeotic protein APETALA
Ath-miR172b	Cucsat.PASA.G16940.T12	-1.56685	0.00155033	1.5	AP2-like ethylene-responsive transcription factor TOE3	floral homeotic protein APETALA
Ath-miR172b	Cucsat.PASA.G16940.T4	-1.56685	0.00155033	1.5	AP2-like ethylene-responsive transcription factor TOE3	floral homeotic protein APETALA
Ath-miR172b	Cucsat.PASA.G16940.T17	-1.56685	0.00155033	1.5	AP2-like ethylene-responsive transcription factor TOE3	floral homeotic protein APETALA
Ath-miR172b	Cucsat.PASA.G16940.T21	-1.56685	0.00155033	1.5	AP2-like ethylene-responsive transcription factor TOE3	floral homeotic protein APETALA
Ath-miR172b	Cucsat.PASA.G16940.T18	-1.56685	0.00155033	1.5	AP2-like ethylene-responsive transcription factor TOE3	floral homeotic protein APETALA
Ath-miR172b	Cucsat.PASA.G16940.T15	-1.56685	0.00155033	1.5	AP2-like ethylene-responsive transcription factor TOE3	floral homeotic protein APETALA
Ath-miR172b	Cucsat.PASA.G16940.T2	-1.56685	0.00155033	1.5	AP2-like ethylene-responsive transcription factor TOE3	floral homeotic protein APETALA
Ath-miR172b	Cucsat.PASA.G16940.T27	-1.56685	0.00155033	1.5	AP2-like ethylene-responsive transcription factor TOE3	floral homeotic protein APETALA
Ath-miR172b	Cucsat.PASA.G16940.T16	-1.56685	0.00155033	1.5	AP2-like ethylene-responsive transcription factor TOE3	floral homeotic protein APETALA
Ath-miR172b	Cucsat.PASA.G16940.T3	-1.56685	0.00155033	1.5	AP2-like ethylene-responsive transcription factor TOE3	floral homeotic protein APETALA
Ath-miR172b	Cucsat.PASA.G16940.T23	-1.56685	0.00155033	1.5	AP2-like ethylene-responsive transcription factor TOE3	floral homeotic protein APETALA
Ath-miR172b	Cucsat.PASA.G16940.T28	-1.56685	0.00155033	1.5	AP2-like ethylene-responsive transcription factor TOE3	floral homeotic protein APETALA
Ath-miR172b	Cucsat.PASA.G16940.T24	-1.56685	0.00155033	1.5	AP2-like ethylene-responsive transcription factor TOE3	floral homeotic protein APETALA
Ath-miR172b	Cucsat.PASA.G16940.T1	-1.56685	0.00155033	1.5	AP2-like ethylene-responsive transcription factor TOE3	floral homeotic protein APETALA
Ath-miR172b	Cucsat.PASA.G16940.T14	-1.56685	0.00155033	1.5	AP2-like ethylene-responsive transcription factor TOE3	floral homeotic protein APETALA
Ath-miR172b	Cucsat.PASA.G16940.T7	-1.56685	0.00155033	1.5	AP2-like ethylene-responsive transcription factor TOE3	floral homeotic protein APETALA
Ath-miR172b	Cucsat.PASA.G16940.T6	-1.56685	0.00155033	1.5	AP2-like ethylene-responsive transcription factor TOE3	floral homeotic protein APETALA
Ath-miR172b	Cucsat.PASA.G16940.T5	-1.56685	0.00155033	1.5	AP2-like ethylene-responsive transcription factor TOE3	floral homeotic protein APETALA
Ath-miR172b	Cucsat.PASA.G16940.T13	-1.56685	0.00155033	1.5	AP2-like ethylene-responsive transcription factor TOE3	floral homeotic protein APETALA
Ath-miR172b	Cucsat.PASA.G16940.T11	-1.56685	0.00155033	1.5	AP2-like ethylene-responsive transcription factor TOE3	floral homeotic protein APETALA
Ath-miR172b	Cucsat.PASA.G16940.T8	-1.56685	0.00155033	1.5	AP2-like ethylene-responsive transcription factor TOE3	floral homeotic protein APETALA
Ath-miR172b	Cucsat.PASA.G16940.T29	-1.56685	0.00155033	1.5	AP2-like ethylene-responsive transcription factor TOE3	floral homeotic protein APETALA
Ath-miR172b	Cucsat.PASA.G16940.T30	-1.56685	0.00155033	1.5	AP2-like ethylene-responsive transcription factor TOE3	floral homeotic protein APETALA
Ath-miR172b	Cucsat.PASA.G16940.T10	-1.56685	0.00155033	1.5	AP2-like ethylene-responsive transcription factor TOE3	floral homeotic protein APETALA
Ath-miR172b	Cucsat.PASA.G16940.T22	-1.56685	0.00155033	1.5	AP2-like ethylene-responsive transcription factor TOE3	floral homeotic protein APETALA
Ath-miR172c	Cucsat.PASA.G16940.T32	-0.800946	0.0421396	1.5	AP2-like ethylene-responsive transcription factor TOE3	floral homeotic protein APETALA
Ath-miR172c	Cucsat.PASA.G16940.T31	-0.800946	0.0421396	1.5	AP2-like ethylene-responsive transcription factor TOE3	floral homeotic protein APETALA
Ath-miR172c	Cucsat.PASA.G16940.T9	-0.800946	0.0421396	1.5	AP2-like ethylene-responsive transcription factor TOE3	floral homeotic protein APETALA
Ath-miR172c	Cucsat.PASA.G16940.T20	-0.800946	0.0421396	1.5	AP2-like ethylene-responsive transcription factor TOE3	floral homeotic protein APETALA
Ath-miR172c	Cucsat.PASA.G16940.T19	-0.800946	0.0421396	1.5	AP2-like ethylene-responsive transcription factor TOE3	floral homeotic protein APETALA
Ath-miR172c	Cucsat.PASA.G16940.T12	-0.800946	0.0421396	1.5	AP2-like ethylene-responsive transcription factor TOE3	floral homeotic protein APETALA
Ath-miR172c	Cucsat.PASA.G16940.T4	-0.800946	0.0421396	1.5	AP2-like ethylene-responsive transcription factor TOE3	floral homeotic protein APETALA
Ath-miR172c	Cucsat.PASA.G16940.T17	-0.800946	0.0421396	1.5	AP2-like ethylene-responsive transcription factor TOE3	floral homeotic protein APETALA
Ath-miR172c	Cucsat.PASA.G16940.T21	-0.800946	0.0421396	1.5	AP2-like ethylene-responsive transcription factor TOE3	floral homeotic protein APETALA
Ath-miR172c	Cucsat.PASA.G16940.T18	-0.800946	0.0421396	1.5	AP2-like ethylene-responsive transcription factor TOE3	floral homeotic protein APETALA
Ath-miR172c	Cucsat.PASA.G16940.T15	-0.800946	0.0421396	1.5	AP2-like ethylene-responsive transcription factor TOE3	floral homeotic protein APETALA
Ath-miR172c	Cucsat.PASA.G16940.T2	-0.800946	0.0421396	1.5	AP2-like ethylene-responsive transcription factor TOE3	floral homeotic protein APETALA
Ath-miR172c	Cucsat.PASA.G16940.T27	-0.800946	0.0421396	1.5	AP2-like ethylene-responsive transcription factor TOE3	floral homeotic protein APETALA
Ath-miR172c	Cucsat.PASA.G16940.T16	-0.800946	0.0421396	1.5	AP2-like ethylene-responsive transcription factor TOE3	floral homeotic protein APETALA
Ath-miR172c	Cucsat.PASA.G16940.T3	-0.800946	0.0421396	1.5	AP2-like ethylene-responsive transcription factor TOE3	floral homeotic protein APETALA
Ath-miR172c	Cucsat.PASA.G16940.T23	-0.800946	0.0421396	1.5	AP2-like ethylene-responsive transcription factor TOE3	floral homeotic protein APETALA
Ath-miR172c	Cucsat.PASA.G16940.T28	-0.800946	0.0421396	1.5	AP2-like ethylene-responsive transcription factor TOE3	floral homeotic protein APETALA
Ath-miR172c	Cucsat.PASA.G16940.T24	-0.800946	0.0421396	1.5	AP2-like ethylene-responsive transcription factor TOE3	floral homeotic protein APETALA
Ath-miR172c	Cucsat.PASA.G16940.T1	-0.800946	0.0421396	1.5	AP2-like ethylene-responsive transcription factor TOE3	floral homeotic protein APETALA
Ath-miR172c	Cucsat.PASA.G16940.T14	-0.800946	0.0421396	1.5	AP2-like ethylene-responsive transcription factor TOE3	floral homeotic protein APETALA
Ath-miR172c	Cucsat.PASA.G16940.T7	-0.800946	0.0421396	1.5	AP2-like ethylene-responsive transcription factor TOE3	floral homeotic protein APETALA
Ath-miR172c	Cucsat.PASA.G16940.T6	-0.800946	0.0421396	1.5	AP2-like ethylene-responsive transcription factor TOE3	floral homeotic protein APETALA
Ath-miR172c	Cucsat.PASA.G16940.T5	-0.800946	0.0421396	1.5	AP2-like ethylene-responsive transcription factor TOE3	floral homeotic protein APETALA
Ath-miR172c	Cucsat.PASA.G16940.T13	-0.800946	0.0421396	1.5	AP2-like ethylene-responsive transcription factor TOE3	floral homeotic protein APETALA
Ath-miR172c	Cucsat.PASA.G16940.T11	-0.800946	0.0421396	1.5	AP2-like ethylene-responsive transcription factor TOE3	floral homeotic protein APETALA
Ath-miR172c	Cucsat.PASA.G16940.T8	-0.800946	0.0421396	1.5	AP2-like ethylene-responsive transcription factor TOE3	floral homeotic protein APETALA
Ath-miR172c	Cucsat.PASA.G16940.T29	-0.800946	0.0421396	1.5	AP2-like ethylene-responsive transcription factor TOE3	floral homeotic protein APETALA
Ath-miR172c	Cucsat.PASA.G16940.T30	-0.800946	0.0421396	1.5	AP2-like ethylene-responsive transcription factor TOE3	floral homeotic protein APETALA
Ath-miR172c	Cucsat.PASA.G16940.T10	-0.800946	0.0421396	1.5	AP2-like ethylene-responsive transcription factor TOE3	floral homeotic protein APETALA
Ath-miR172c	Cucsat.PASA.G16940.T22	-0.800946	0.0421396	1.5	AP2-like ethylene-responsive transcription factor TOE3	floral homeotic protein APETALA
Ath-miR172c	Cucsat.miRNA.G110.T1	-0.800946	0.0421396	1.5		Similar to cpa-MIR172b			4.09181357110546e-07	1.98520787219676e-08
Ath-miR172c	Cucsat.PASA.G17267.T1	-0.800946	0.0421396	1.5					3.54116628559548e-08	4.71639602190332e-16
Ath-miR172d	Cucsat.PASA.G16940.T32	-0.800946	0.0421396	1.5	AP2-like ethylene-responsive transcription factor TOE3	floral homeotic protein APETALA
Ath-miR172d	Cucsat.PASA.G16940.T31	-0.800946	0.0421396	1.5	AP2-like ethylene-responsive transcription factor TOE3	floral homeotic protein APETALA
Ath-miR172d	Cucsat.PASA.G16940.T9	-0.800946	0.0421396	1.5	AP2-like ethylene-responsive transcription factor TOE3	floral homeotic protein APETALA
Ath-miR172d	Cucsat.PASA.G16940.T20	-0.800946	0.0421396	1.5	AP2-like ethylene-responsive transcription factor TOE3	floral homeotic protein APETALA
Ath-miR172d	Cucsat.PASA.G16940.T19	-0.800946	0.0421396	1.5	AP2-like ethylene-responsive transcription factor TOE3	floral homeotic protein APETALA
Ath-miR172d	Cucsat.PASA.G16940.T12	-0.800946	0.0421396	1.5	AP2-like ethylene-responsive transcription factor TOE3	floral homeotic protein APETALA
Ath-miR172d	Cucsat.PASA.G16940.T4	-0.800946	0.0421396	1.5	AP2-like ethylene-responsive transcription factor TOE3	floral homeotic protein APETALA
Ath-miR172d	Cucsat.PASA.G16940.T17	-0.800946	0.0421396	1.5	AP2-like ethylene-responsive transcription factor TOE3	floral homeotic protein APETALA
Ath-miR172d	Cucsat.PASA.G16940.T21	-0.800946	0.0421396	1.5	AP2-like ethylene-responsive transcription factor TOE3	floral homeotic protein APETALA
Ath-miR172d	Cucsat.PASA.G16940.T18	-0.800946	0.0421396	1.5	AP2-like ethylene-responsive transcription factor TOE3	floral homeotic protein APETALA
Ath-miR172d	Cucsat.PASA.G16940.T15	-0.800946	0.0421396	1.5	AP2-like ethylene-responsive transcription factor TOE3	floral homeotic protein APETALA
Ath-miR172d	Cucsat.PASA.G16940.T2	-0.800946	0.0421396	1.5	AP2-like ethylene-responsive transcription factor TOE3	floral homeotic protein APETALA
Ath-miR172d	Cucsat.PASA.G16940.T27	-0.800946	0.0421396	1.5	AP2-like ethylene-responsive transcription factor TOE3	floral homeotic protein APETALA
Ath-miR172d	Cucsat.PASA.G16940.T16	-0.800946	0.0421396	1.5	AP2-like ethylene-responsive transcription factor TOE3	floral homeotic protein APETALA
Ath-miR172d	Cucsat.PASA.G16940.T3	-0.800946	0.0421396	1.5	AP2-like ethylene-responsive transcription factor TOE3	floral homeotic protein APETALA
Ath-miR172d	Cucsat.PASA.G16940.T23	-0.800946	0.0421396	1.5	AP2-like ethylene-responsive transcription factor TOE3	floral homeotic protein APETALA
Ath-miR172d	Cucsat.PASA.G16940.T28	-0.800946	0.0421396	1.5	AP2-like ethylene-responsive transcription factor TOE3	floral homeotic protein APETALA
Ath-miR172d	Cucsat.PASA.G16940.T24	-0.800946	0.0421396	1.5	AP2-like ethylene-responsive transcription factor TOE3	floral homeotic protein APETALA
Ath-miR172d	Cucsat.PASA.G16940.T1	-0.800946	0.0421396	1.5	AP2-like ethylene-responsive transcription factor TOE3	floral homeotic protein APETALA
Ath-miR172d	Cucsat.PASA.G16940.T14	-0.800946	0.0421396	1.5	AP2-like ethylene-responsive transcription factor TOE3	floral homeotic protein APETALA
Ath-miR172d	Cucsat.PASA.G16940.T7	-0.800946	0.0421396	1.5	AP2-like ethylene-responsive transcription factor TOE3	floral homeotic protein APETALA
Ath-miR172d	Cucsat.PASA.G16940.T6	-0.800946	0.0421396	1.5	AP2-like ethylene-responsive transcription factor TOE3	floral homeotic protein APETALA
Ath-miR172d	Cucsat.PASA.G16940.T5	-0.800946	0.0421396	1.5	AP2-like ethylene-responsive transcription factor TOE3	floral homeotic protein APETALA
Ath-miR172d	Cucsat.PASA.G16940.T13	-0.800946	0.0421396	1.5	AP2-like ethylene-responsive transcription factor TOE3	floral homeotic protein APETALA
Ath-miR172d	Cucsat.PASA.G16940.T11	-0.800946	0.0421396	1.5	AP2-like ethylene-responsive transcription factor TOE3	floral homeotic protein APETALA
Ath-miR172d	Cucsat.PASA.G16940.T8	-0.800946	0.0421396	1.5	AP2-like ethylene-responsive transcription factor TOE3	floral homeotic protein APETALA
Ath-miR172d	Cucsat.PASA.G16940.T29	-0.800946	0.0421396	1.5	AP2-like ethylene-responsive transcription factor TOE3	floral homeotic protein APETALA
Ath-miR172d	Cucsat.PASA.G16940.T30	-0.800946	0.0421396	1.5	AP2-like ethylene-responsive transcription factor TOE3	floral homeotic protein APETALA
Ath-miR172d	Cucsat.PASA.G16940.T10	-0.800946	0.0421396	1.5	AP2-like ethylene-responsive transcription factor TOE3	floral homeotic protein APETALA
Ath-miR172d	Cucsat.PASA.G16940.T22	-0.800946	0.0421396	1.5	AP2-like ethylene-responsive transcription factor TOE3	floral homeotic protein APETALA
Ath-miR172d	Cucsat.miRNA.G110.T1	-0.800946	0.0421396	1.5		Similar to cpa-MIR172b			4.09181357110546e-07	1.98520787219676e-08
Ath-miR172d	Cucsat.PASA.G17267.T1	-0.800946	0.0421396	1.5					3.54116628559548e-08	4.71639602190332e-16
Ath-miR858	Cucsat.PASA.G18406.T2	-1.62425	7.78074e-05	1.5	MYB domain class transcription factor	Transcription factor
Ath-miR858	Cucsat.PASA.G18406.T1	-1.62425	7.78074e-05	1.5	MYB domain class transcription factor	Transcription factor
Ath-miR858	Cucsat.PASA.G18406.T3	-1.62425	7.78074e-05	1.5	MYB domain class transcription factor
Ath-miR858	Cucsat.PASA.G18406.T4	-1.62425	7.78074e-05	1.5	MYB domain class transcription factor	Transcription factor
Cme-miR172b	Cucsat.miRNA.G110.T1	-1.56685	0.00155033	1.5		Similar to cpa-MIR172b			4.09181357110546e-07	1.98520787219676e-08
Cme-miR172b	Cucsat.PASA.G17267.T1	-1.56685	0.00155033	1.5					3.54116628559548e-08	4.71639602190332e-16
Cme-miR172b	Cucsat.PASA.G16940.T32	-1.56685	0.00155033	1.5	AP2-like ethylene-responsive transcription factor TOE3	floral homeotic protein APETALA
Cme-miR172b	Cucsat.PASA.G16940.T31	-1.56685	0.00155033	1.5	AP2-like ethylene-responsive transcription factor TOE3	floral homeotic protein APETALA
Cme-miR172b	Cucsat.PASA.G16940.T9	-1.56685	0.00155033	1.5	AP2-like ethylene-responsive transcription factor TOE3	floral homeotic protein APETALA
Cme-miR172b	Cucsat.PASA.G16940.T20	-1.56685	0.00155033	1.5	AP2-like ethylene-responsive transcription factor TOE3	floral homeotic protein APETALA
Cme-miR172b	Cucsat.PASA.G16940.T19	-1.56685	0.00155033	1.5	AP2-like ethylene-responsive transcription factor TOE3	floral homeotic protein APETALA
Cme-miR172b	Cucsat.PASA.G16940.T12	-1.56685	0.00155033	1.5	AP2-like ethylene-responsive transcription factor TOE3	floral homeotic protein APETALA
Cme-miR172b	Cucsat.PASA.G16940.T4	-1.56685	0.00155033	1.5	AP2-like ethylene-responsive transcription factor TOE3	floral homeotic protein APETALA
Cme-miR172b	Cucsat.PASA.G16940.T17	-1.56685	0.00155033	1.5	AP2-like ethylene-responsive transcription factor TOE3	floral homeotic protein APETALA
Cme-miR172b	Cucsat.PASA.G16940.T21	-1.56685	0.00155033	1.5	AP2-like ethylene-responsive transcription factor TOE3	floral homeotic protein APETALA
Cme-miR172b	Cucsat.PASA.G16940.T18	-1.56685	0.00155033	1.5	AP2-like ethylene-responsive transcription factor TOE3	floral homeotic protein APETALA
Cme-miR172b	Cucsat.PASA.G16940.T15	-1.56685	0.00155033	1.5	AP2-like ethylene-responsive transcription factor TOE3	floral homeotic protein APETALA
Cme-miR172b	Cucsat.PASA.G16940.T2	-1.56685	0.00155033	1.5	AP2-like ethylene-responsive transcription factor TOE3	floral homeotic protein APETALA
Cme-miR172b	Cucsat.PASA.G16940.T27	-1.56685	0.00155033	1.5	AP2-like ethylene-responsive transcription factor TOE3	floral homeotic protein APETALA
Cme-miR172b	Cucsat.PASA.G16940.T16	-1.56685	0.00155033	1.5	AP2-like ethylene-responsive transcription factor TOE3	floral homeotic protein APETALA
Cme-miR172b	Cucsat.PASA.G16940.T3	-1.56685	0.00155033	1.5	AP2-like ethylene-responsive transcription factor TOE3	floral homeotic protein APETALA
Cme-miR172b	Cucsat.PASA.G16940.T23	-1.56685	0.00155033	1.5	AP2-like ethylene-responsive transcription factor TOE3	floral homeotic protein APETALA
Cme-miR172b	Cucsat.PASA.G16940.T28	-1.56685	0.00155033	1.5	AP2-like ethylene-responsive transcription factor TOE3	floral homeotic protein APETALA
Cme-miR172b	Cucsat.PASA.G16940.T24	-1.56685	0.00155033	1.5	AP2-like ethylene-responsive transcription factor TOE3	floral homeotic protein APETALA
Cme-miR172b	Cucsat.PASA.G16940.T1	-1.56685	0.00155033	1.5	AP2-like ethylene-responsive transcription factor TOE3	floral homeotic protein APETALA
Cme-miR172b	Cucsat.PASA.G16940.T14	-1.56685	0.00155033	1.5	AP2-like ethylene-responsive transcription factor TOE3	floral homeotic protein APETALA
Cme-miR172b	Cucsat.PASA.G16940.T7	-1.56685	0.00155033	1.5	AP2-like ethylene-responsive transcription factor TOE3	floral homeotic protein APETALA
Cme-miR172b	Cucsat.PASA.G16940.T6	-1.56685	0.00155033	1.5	AP2-like ethylene-responsive transcription factor TOE3	floral homeotic protein APETALA
Cme-miR172b	Cucsat.PASA.G16940.T5	-1.56685	0.00155033	1.5	AP2-like ethylene-responsive transcription factor TOE3	floral homeotic protein APETALA
Cme-miR172b	Cucsat.PASA.G16940.T13	-1.56685	0.00155033	1.5	AP2-like ethylene-responsive transcription factor TOE3	floral homeotic protein APETALA
Cme-miR172b	Cucsat.PASA.G16940.T11	-1.56685	0.00155033	1.5	AP2-like ethylene-responsive transcription factor TOE3	floral homeotic protein APETALA
Cme-miR172b	Cucsat.PASA.G16940.T8	-1.56685	0.00155033	1.5	AP2-like ethylene-responsive transcription factor TOE3	floral homeotic protein APETALA
Cme-miR172b	Cucsat.PASA.G16940.T29	-1.56685	0.00155033	1.5	AP2-like ethylene-responsive transcription factor TOE3	floral homeotic protein APETALA
Cme-miR172b	Cucsat.PASA.G16940.T30	-1.56685	0.00155033	1.5	AP2-like ethylene-responsive transcription factor TOE3	floral homeotic protein APETALA
Cme-miR172b	Cucsat.PASA.G16940.T10	-1.56685	0.00155033	1.5	AP2-like ethylene-responsive transcription factor TOE3	floral homeotic protein APETALA
Cme-miR172b	Cucsat.PASA.G16940.T22	-1.56685	0.00155033	1.5	AP2-like ethylene-responsive transcription factor TOE3	floral homeotic protein APETALA
Cme-miR172c	Cucsat.miRNA.G110.T1	-1.56685	0.00155033	1.5		Similar to cpa-MIR172b			4.09181357110546e-07	1.98520787219676e-08
Cme-miR172c	Cucsat.PASA.G17267.T1	-1.56685	0.00155033	1.5					3.54116628559548e-08	4.71639602190332e-16
Cme-miR172c	Cucsat.PASA.G16940.T32	-1.56685	0.00155033	1.5	AP2-like ethylene-responsive transcription factor TOE3	floral homeotic protein APETALA
Cme-miR172c	Cucsat.PASA.G16940.T31	-1.56685	0.00155033	1.5	AP2-like ethylene-responsive transcription factor TOE3	floral homeotic protein APETALA
Cme-miR172c	Cucsat.PASA.G16940.T9	-1.56685	0.00155033	1.5	AP2-like ethylene-responsive transcription factor TOE3	floral homeotic protein APETALA
Cme-miR172c	Cucsat.PASA.G16940.T20	-1.56685	0.00155033	1.5	AP2-like ethylene-responsive transcription factor TOE3	floral homeotic protein APETALA
Cme-miR172c	Cucsat.PASA.G16940.T19	-1.56685	0.00155033	1.5	AP2-like ethylene-responsive transcription factor TOE3	floral homeotic protein APETALA
Cme-miR172c	Cucsat.PASA.G16940.T12	-1.56685	0.00155033	1.5	AP2-like ethylene-responsive transcription factor TOE3	floral homeotic protein APETALA
Cme-miR172c	Cucsat.PASA.G16940.T4	-1.56685	0.00155033	1.5	AP2-like ethylene-responsive transcription factor TOE3	floral homeotic protein APETALA
Cme-miR172c	Cucsat.PASA.G16940.T17	-1.56685	0.00155033	1.5	AP2-like ethylene-responsive transcription factor TOE3	floral homeotic protein APETALA
Cme-miR172c	Cucsat.PASA.G16940.T21	-1.56685	0.00155033	1.5	AP2-like ethylene-responsive transcription factor TOE3	floral homeotic protein APETALA
Cme-miR172c	Cucsat.PASA.G16940.T18	-1.56685	0.00155033	1.5	AP2-like ethylene-responsive transcription factor TOE3	floral homeotic protein APETALA
Cme-miR172c	Cucsat.PASA.G16940.T15	-1.56685	0.00155033	1.5	AP2-like ethylene-responsive transcription factor TOE3	floral homeotic protein APETALA
Cme-miR172c	Cucsat.PASA.G16940.T2	-1.56685	0.00155033	1.5	AP2-like ethylene-responsive transcription factor TOE3	floral homeotic protein APETALA
Cme-miR172c	Cucsat.PASA.G16940.T27	-1.56685	0.00155033	1.5	AP2-like ethylene-responsive transcription factor TOE3	floral homeotic protein APETALA
Cme-miR172c	Cucsat.PASA.G16940.T16	-1.56685	0.00155033	1.5	AP2-like ethylene-responsive transcription factor TOE3	floral homeotic protein APETALA
Cme-miR172c	Cucsat.PASA.G16940.T3	-1.56685	0.00155033	1.5	AP2-like ethylene-responsive transcription factor TOE3	floral homeotic protein APETALA
Cme-miR172c	Cucsat.PASA.G16940.T23	-1.56685	0.00155033	1.5	AP2-like ethylene-responsive transcription factor TOE3	floral homeotic protein APETALA
Cme-miR172c	Cucsat.PASA.G16940.T28	-1.56685	0.00155033	1.5	AP2-like ethylene-responsive transcription factor TOE3	floral homeotic protein APETALA
Cme-miR172c	Cucsat.PASA.G16940.T24	-1.56685	0.00155033	1.5	AP2-like ethylene-responsive transcription factor TOE3	floral homeotic protein APETALA
Cme-miR172c	Cucsat.PASA.G16940.T1	-1.56685	0.00155033	1.5	AP2-like ethylene-responsive transcription factor TOE3	floral homeotic protein APETALA
Cme-miR172c	Cucsat.PASA.G16940.T14	-1.56685	0.00155033	1.5	AP2-like ethylene-responsive transcription factor TOE3	floral homeotic protein APETALA
Cme-miR172c	Cucsat.PASA.G16940.T7	-1.56685	0.00155033	1.5	AP2-like ethylene-responsive transcription factor TOE3	floral homeotic protein APETALA
Cme-miR172c	Cucsat.PASA.G16940.T6	-1.56685	0.00155033	1.5	AP2-like ethylene-responsive transcription factor TOE3	floral homeotic protein APETALA
Cme-miR172c	Cucsat.PASA.G16940.T5	-1.56685	0.00155033	1.5	AP2-like ethylene-responsive transcription factor TOE3	floral homeotic protein APETALA
Cme-miR172c	Cucsat.PASA.G16940.T13	-1.56685	0.00155033	1.5	AP2-like ethylene-responsive transcription factor TOE3	floral homeotic protein APETALA
Cme-miR172c	Cucsat.PASA.G16940.T11	-1.56685	0.00155033	1.5	AP2-like ethylene-responsive transcription factor TOE3	floral homeotic protein APETALA
Cme-miR172c	Cucsat.PASA.G16940.T8	-1.56685	0.00155033	1.5	AP2-like ethylene-responsive transcription factor TOE3	floral homeotic protein APETALA
Cme-miR172c	Cucsat.PASA.G16940.T29	-1.56685	0.00155033	1.5	AP2-like ethylene-responsive transcription factor TOE3	floral homeotic protein APETALA
Cme-miR172c	Cucsat.PASA.G16940.T30	-1.56685	0.00155033	1.5	AP2-like ethylene-responsive transcription factor TOE3	floral homeotic protein APETALA
Cme-miR172c	Cucsat.PASA.G16940.T10	-1.56685	0.00155033	1.5	AP2-like ethylene-responsive transcription factor TOE3	floral homeotic protein APETALA
Cme-miR172c	Cucsat.PASA.G16940.T22	-1.56685	0.00155033	1.5	AP2-like ethylene-responsive transcription factor TOE3	floral homeotic protein APETALA
Cme-miR172e	Cucsat.PASA.G16940.T32	-0.800946	0.0421396	1.5	AP2-like ethylene-responsive transcription factor TOE3	floral homeotic protein APETALA
Cme-miR172e	Cucsat.PASA.G16940.T31	-0.800946	0.0421396	1.5	AP2-like ethylene-responsive transcription factor TOE3	floral homeotic protein APETALA
Cme-miR172e	Cucsat.PASA.G16940.T9	-0.800946	0.0421396	1.5	AP2-like ethylene-responsive transcription factor TOE3	floral homeotic protein APETALA
Cme-miR172e	Cucsat.PASA.G16940.T20	-0.800946	0.0421396	1.5	AP2-like ethylene-responsive transcription factor TOE3	floral homeotic protein APETALA
Cme-miR172e	Cucsat.PASA.G16940.T19	-0.800946	0.0421396	1.5	AP2-like ethylene-responsive transcription factor TOE3	floral homeotic protein APETALA
Cme-miR172e	Cucsat.PASA.G16940.T12	-0.800946	0.0421396	1.5	AP2-like ethylene-responsive transcription factor TOE3	floral homeotic protein APETALA
Cme-miR172e	Cucsat.PASA.G16940.T4	-0.800946	0.0421396	1.5	AP2-like ethylene-responsive transcription factor TOE3	floral homeotic protein APETALA
Cme-miR172e	Cucsat.PASA.G16940.T17	-0.800946	0.0421396	1.5	AP2-like ethylene-responsive transcription factor TOE3	floral homeotic protein APETALA
Cme-miR172e	Cucsat.PASA.G16940.T21	-0.800946	0.0421396	1.5	AP2-like ethylene-responsive transcription factor TOE3	floral homeotic protein APETALA
Cme-miR172e	Cucsat.PASA.G16940.T18	-0.800946	0.0421396	1.5	AP2-like ethylene-responsive transcription factor TOE3	floral homeotic protein APETALA
Cme-miR172e	Cucsat.PASA.G16940.T15	-0.800946	0.0421396	1.5	AP2-like ethylene-responsive transcription factor TOE3	floral homeotic protein APETALA
Cme-miR172e	Cucsat.PASA.G16940.T2	-0.800946	0.0421396	1.5	AP2-like ethylene-responsive transcription factor TOE3	floral homeotic protein APETALA
Cme-miR172e	Cucsat.PASA.G16940.T27	-0.800946	0.0421396	1.5	AP2-like ethylene-responsive transcription factor TOE3	floral homeotic protein APETALA
Cme-miR172e	Cucsat.PASA.G16940.T16	-0.800946	0.0421396	1.5	AP2-like ethylene-responsive transcription factor TOE3	floral homeotic protein APETALA
Cme-miR172e	Cucsat.PASA.G16940.T3	-0.800946	0.0421396	1.5	AP2-like ethylene-responsive transcription factor TOE3	floral homeotic protein APETALA
Cme-miR172e	Cucsat.PASA.G16940.T23	-0.800946	0.0421396	1.5	AP2-like ethylene-responsive transcription factor TOE3	floral homeotic protein APETALA
Cme-miR172e	Cucsat.PASA.G16940.T28	-0.800946	0.0421396	1.5	AP2-like ethylene-responsive transcription factor TOE3	floral homeotic protein APETALA
Cme-miR172e	Cucsat.PASA.G16940.T24	-0.800946	0.0421396	1.5	AP2-like ethylene-responsive transcription factor TOE3	floral homeotic protein APETALA
Cme-miR172e	Cucsat.PASA.G16940.T1	-0.800946	0.0421396	1.5	AP2-like ethylene-responsive transcription factor TOE3	floral homeotic protein APETALA
Cme-miR172e	Cucsat.PASA.G16940.T14	-0.800946	0.0421396	1.5	AP2-like ethylene-responsive transcription factor TOE3	floral homeotic protein APETALA
Cme-miR172e	Cucsat.PASA.G16940.T7	-0.800946	0.0421396	1.5	AP2-like ethylene-responsive transcription factor TOE3	floral homeotic protein APETALA
Cme-miR172e	Cucsat.PASA.G16940.T6	-0.800946	0.0421396	1.5	AP2-like ethylene-responsive transcription factor TOE3	floral homeotic protein APETALA
Cme-miR172e	Cucsat.PASA.G16940.T5	-0.800946	0.0421396	1.5	AP2-like ethylene-responsive transcription factor TOE3	floral homeotic protein APETALA
Cme-miR172e	Cucsat.PASA.G16940.T13	-0.800946	0.0421396	1.5	AP2-like ethylene-responsive transcription factor TOE3	floral homeotic protein APETALA
Cme-miR172e	Cucsat.PASA.G16940.T11	-0.800946	0.0421396	1.5	AP2-like ethylene-responsive transcription factor TOE3	floral homeotic protein APETALA
Cme-miR172e	Cucsat.PASA.G16940.T8	-0.800946	0.0421396	1.5	AP2-like ethylene-responsive transcription factor TOE3	floral homeotic protein APETALA
Cme-miR172e	Cucsat.PASA.G16940.T29	-0.800946	0.0421396	1.5	AP2-like ethylene-responsive transcription factor TOE3	floral homeotic protein APETALA
Cme-miR172e	Cucsat.PASA.G16940.T30	-0.800946	0.0421396	1.5	AP2-like ethylene-responsive transcription factor TOE3	floral homeotic protein APETALA
Cme-miR172e	Cucsat.PASA.G16940.T10	-0.800946	0.0421396	1.5	AP2-like ethylene-responsive transcription factor TOE3	floral homeotic protein APETALA
Cme-miR172e	Cucsat.PASA.G16940.T22	-0.800946	0.0421396	1.5	AP2-like ethylene-responsive transcription factor TOE3	floral homeotic protein APETALA
Cme-miR172e	Cucsat.miRNA.G110.T1	-0.800946	0.0421396	1.5		Similar to cpa-MIR172b			4.09181357110546e-07	1.98520787219676e-08
Cme-miR172e	Cucsat.PASA.G17267.T1	-0.800946	0.0421396	1.5					3.54116628559548e-08	4.71639602190332e-16
Cme-miR172f	Cucsat.miRNA.G110.T1	-1.56685	0.00155033	1.5		Similar to cpa-MIR172b			4.09181357110546e-07	1.98520787219676e-08
Cme-miR172f	Cucsat.PASA.G17267.T1	-1.56685	0.00155033	1.5					3.54116628559548e-08	4.71639602190332e-16
Cme-miR172f	Cucsat.PASA.G16940.T32	-1.56685	0.00155033	1.5	AP2-like ethylene-responsive transcription factor TOE3	floral homeotic protein APETALA
Cme-miR172f	Cucsat.PASA.G16940.T31	-1.56685	0.00155033	1.5	AP2-like ethylene-responsive transcription factor TOE3	floral homeotic protein APETALA
Cme-miR172f	Cucsat.PASA.G16940.T9	-1.56685	0.00155033	1.5	AP2-like ethylene-responsive transcription factor TOE3	floral homeotic protein APETALA
Cme-miR172f	Cucsat.PASA.G16940.T20	-1.56685	0.00155033	1.5	AP2-like ethylene-responsive transcription factor TOE3	floral homeotic protein APETALA
Cme-miR172f	Cucsat.PASA.G16940.T19	-1.56685	0.00155033	1.5	AP2-like ethylene-responsive transcription factor TOE3	floral homeotic protein APETALA
Cme-miR172f	Cucsat.PASA.G16940.T12	-1.56685	0.00155033	1.5	AP2-like ethylene-responsive transcription factor TOE3	floral homeotic protein APETALA
Cme-miR172f	Cucsat.PASA.G16940.T4	-1.56685	0.00155033	1.5	AP2-like ethylene-responsive transcription factor TOE3	floral homeotic protein APETALA
Cme-miR172f	Cucsat.PASA.G16940.T17	-1.56685	0.00155033	1.5	AP2-like ethylene-responsive transcription factor TOE3	floral homeotic protein APETALA
Cme-miR172f	Cucsat.PASA.G16940.T21	-1.56685	0.00155033	1.5	AP2-like ethylene-responsive transcription factor TOE3	floral homeotic protein APETALA
Cme-miR172f	Cucsat.PASA.G16940.T18	-1.56685	0.00155033	1.5	AP2-like ethylene-responsive transcription factor TOE3	floral homeotic protein APETALA
Cme-miR172f	Cucsat.PASA.G16940.T15	-1.56685	0.00155033	1.5	AP2-like ethylene-responsive transcription factor TOE3	floral homeotic protein APETALA
Cme-miR172f	Cucsat.PASA.G16940.T2	-1.56685	0.00155033	1.5	AP2-like ethylene-responsive transcription factor TOE3	floral homeotic protein APETALA
Cme-miR172f	Cucsat.PASA.G16940.T27	-1.56685	0.00155033	1.5	AP2-like ethylene-responsive transcription factor TOE3	floral homeotic protein APETALA
Cme-miR172f	Cucsat.PASA.G16940.T16	-1.56685	0.00155033	1.5	AP2-like ethylene-responsive transcription factor TOE3	floral homeotic protein APETALA
Cme-miR172f	Cucsat.PASA.G16940.T3	-1.56685	0.00155033	1.5	AP2-like ethylene-responsive transcription factor TOE3	floral homeotic protein APETALA
Cme-miR172f	Cucsat.PASA.G16940.T23	-1.56685	0.00155033	1.5	AP2-like ethylene-responsive transcription factor TOE3	floral homeotic protein APETALA
Cme-miR172f	Cucsat.PASA.G16940.T28	-1.56685	0.00155033	1.5	AP2-like ethylene-responsive transcription factor TOE3	floral homeotic protein APETALA
Cme-miR172f	Cucsat.PASA.G16940.T24	-1.56685	0.00155033	1.5	AP2-like ethylene-responsive transcription factor TOE3	floral homeotic protein APETALA
Cme-miR172f	Cucsat.PASA.G16940.T1	-1.56685	0.00155033	1.5	AP2-like ethylene-responsive transcription factor TOE3	floral homeotic protein APETALA
Cme-miR172f	Cucsat.PASA.G16940.T14	-1.56685	0.00155033	1.5	AP2-like ethylene-responsive transcription factor TOE3	floral homeotic protein APETALA
Cme-miR172f	Cucsat.PASA.G16940.T7	-1.56685	0.00155033	1.5	AP2-like ethylene-responsive transcription factor TOE3	floral homeotic protein APETALA
Cme-miR172f	Cucsat.PASA.G16940.T6	-1.56685	0.00155033	1.5	AP2-like ethylene-responsive transcription factor TOE3	floral homeotic protein APETALA
Cme-miR172f	Cucsat.PASA.G16940.T5	-1.56685	0.00155033	1.5	AP2-like ethylene-responsive transcription factor TOE3	floral homeotic protein APETALA
Cme-miR172f	Cucsat.PASA.G16940.T13	-1.56685	0.00155033	1.5	AP2-like ethylene-responsive transcription factor TOE3	floral homeotic protein APETALA
Cme-miR172f	Cucsat.PASA.G16940.T11	-1.56685	0.00155033	1.5	AP2-like ethylene-responsive transcription factor TOE3	floral homeotic protein APETALA
Cme-miR172f	Cucsat.PASA.G16940.T8	-1.56685	0.00155033	1.5	AP2-like ethylene-responsive transcription factor TOE3	floral homeotic protein APETALA
Cme-miR172f	Cucsat.PASA.G16940.T29	-1.56685	0.00155033	1.5	AP2-like ethylene-responsive transcription factor TOE3	floral homeotic protein APETALA
Cme-miR172f	Cucsat.PASA.G16940.T30	-1.56685	0.00155033	1.5	AP2-like ethylene-responsive transcription factor TOE3	floral homeotic protein APETALA
Cme-miR172f	Cucsat.PASA.G16940.T10	-1.56685	0.00155033	1.5	AP2-like ethylene-responsive transcription factor TOE3	floral homeotic protein APETALA
Cme-miR172f	Cucsat.PASA.G16940.T22	-1.56685	0.00155033	1.5	AP2-like ethylene-responsive transcription factor TOE3	floral homeotic protein APETALA
Ath-miR172a	Cucsat.PASA.G13677.T10	-1.56685	0.00155033	1.5	floral homeotic protein APETALA 2-like isoform X1	Transcription factor
Ath-miR172a	Cucsat.PASA.G13677.T6	-1.56685	0.00155033	1.5	floral homeotic protein APETALA 2-like isoform X1	Transcription factor
Ath-miR172a	Cucsat.PASA.G13677.T9	-1.56685	0.00155033	1.5	floral homeotic protein APETALA 2-like isoform X1	Transcription factor
Ath-miR172a	Cucsat.PASA.G13677.T8	-1.56685	0.00155033	1.5	floral homeotic protein APETALA 2-like isoform X1	Transcription factor
Ath-miR172a	Cucsat.PASA.G13677.T1	-1.56685	0.00155033	1.5	floral homeotic protein APETALA 2-like isoform X1	Transcription factor
Ath-miR172a	Cucsat.PASA.G13677.T4	-1.56685	0.00155033	1.5	floral homeotic protein APETALA 2-like isoform X1	Transcription factor
Ath-miR172a	Cucsat.PASA.G13677.T3	-1.56685	0.00155033	1.5	floral homeotic protein APETALA 2-like isoform X1	Transcription factor
Ath-miR172a	Cucsat.PASA.G13677.T2	-1.56685	0.00155033	1.5	floral homeotic protein APETALA 2-like isoform X1	Transcription factor
Ath-miR172a	Cucsat.PASA.G13677.T5	-1.56685	0.00155033	1.5	floral homeotic protein APETALA 2-like isoform X1	Transcription factor
Ath-miR172b	Cucsat.PASA.G13677.T10	-1.56685	0.00155033	1.5	floral homeotic protein APETALA 2-like isoform X1	Transcription factor
Ath-miR172b	Cucsat.PASA.G13677.T6	-1.56685	0.00155033	1.5	floral homeotic protein APETALA 2-like isoform X1	Transcription factor
Ath-miR172b	Cucsat.PASA.G13677.T9	-1.56685	0.00155033	1.5	floral homeotic protein APETALA 2-like isoform X1	Transcription factor
Ath-miR172b	Cucsat.PASA.G13677.T8	-1.56685	0.00155033	1.5	floral homeotic protein APETALA 2-like isoform X1	Transcription factor
Ath-miR172b	Cucsat.PASA.G13677.T1	-1.56685	0.00155033	1.5	floral homeotic protein APETALA 2-like isoform X1	Transcription factor
Ath-miR172b	Cucsat.PASA.G13677.T4	-1.56685	0.00155033	1.5	floral homeotic protein APETALA 2-like isoform X1	Transcription factor
Ath-miR172b	Cucsat.PASA.G13677.T3	-1.56685	0.00155033	1.5	floral homeotic protein APETALA 2-like isoform X1	Transcription factor
Ath-miR172b	Cucsat.PASA.G13677.T2	-1.56685	0.00155033	1.5	floral homeotic protein APETALA 2-like isoform X1	Transcription factor
Ath-miR172b	Cucsat.PASA.G13677.T5	-1.56685	0.00155033	1.5	floral homeotic protein APETALA 2-like isoform X1	Transcription factor
Ath-miR172c	Cucsat.PASA.G13677.T10	-0.800946	0.0421396	1.5	floral homeotic protein APETALA 2-like isoform X1	Transcription factor
Ath-miR172c	Cucsat.PASA.G13677.T6	-0.800946	0.0421396	1.5	floral homeotic protein APETALA 2-like isoform X1	Transcription factor
Ath-miR172c	Cucsat.PASA.G13677.T9	-0.800946	0.0421396	1.5	floral homeotic protein APETALA 2-like isoform X1	Transcription factor
Ath-miR172c	Cucsat.PASA.G13677.T8	-0.800946	0.0421396	1.5	floral homeotic protein APETALA 2-like isoform X1	Transcription factor
Ath-miR172c	Cucsat.PASA.G13677.T1	-0.800946	0.0421396	1.5	floral homeotic protein APETALA 2-like isoform X1	Transcription factor
Ath-miR172c	Cucsat.PASA.G13677.T4	-0.800946	0.0421396	1.5	floral homeotic protein APETALA 2-like isoform X1	Transcription factor
Ath-miR172c	Cucsat.PASA.G13677.T3	-0.800946	0.0421396	1.5	floral homeotic protein APETALA 2-like isoform X1	Transcription factor
Ath-miR172c	Cucsat.PASA.G13677.T2	-0.800946	0.0421396	1.5	floral homeotic protein APETALA 2-like isoform X1	Transcription factor
Ath-miR172c	Cucsat.PASA.G13677.T5	-0.800946	0.0421396	1.5	floral homeotic protein APETALA 2-like isoform X1	Transcription factor
Ath-miR172d	Cucsat.PASA.G13677.T10	-0.800946	0.0421396	1.5	floral homeotic protein APETALA 2-like isoform X1	Transcription factor
Ath-miR172d	Cucsat.PASA.G13677.T6	-0.800946	0.0421396	1.5	floral homeotic protein APETALA 2-like isoform X1	Transcription factor
Ath-miR172d	Cucsat.PASA.G13677.T9	-0.800946	0.0421396	1.5	floral homeotic protein APETALA 2-like isoform X1	Transcription factor
Ath-miR172d	Cucsat.PASA.G13677.T8	-0.800946	0.0421396	1.5	floral homeotic protein APETALA 2-like isoform X1	Transcription factor
Ath-miR172d	Cucsat.PASA.G13677.T1	-0.800946	0.0421396	1.5	floral homeotic protein APETALA 2-like isoform X1	Transcription factor
Ath-miR172d	Cucsat.PASA.G13677.T4	-0.800946	0.0421396	1.5	floral homeotic protein APETALA 2-like isoform X1	Transcription factor
Ath-miR172d	Cucsat.PASA.G13677.T3	-0.800946	0.0421396	1.5	floral homeotic protein APETALA 2-like isoform X1	Transcription factor
Ath-miR172d	Cucsat.PASA.G13677.T2	-0.800946	0.0421396	1.5	floral homeotic protein APETALA 2-like isoform X1	Transcription factor
Ath-miR172d	Cucsat.PASA.G13677.T5	-0.800946	0.0421396	1.5	floral homeotic protein APETALA 2-like isoform X1	Transcription factor
Cme-miR169a	Cucsat.miRNA.G196.T1	-0.959428	0.00492652	1.5		Similar to cme-MIR169l
Cme-miR169b	Cucsat.miRNA.G196.T1	-0.959428	0.00492652	1.5		Similar to cme-MIR169l
Cme-miR169i	Cucsat.miRNA.G196.T1	-0.959428	0.00492652	1.5		Similar to cme-MIR169l
Cme-miR169j	Cucsat.miRNA.G196.T1	-0.959428	0.00492652	1.5		Similar to cme-MIR169l
Cme-miR169l	Cucsat.miRNA.G196.T1	-1.32419	0.00155033	1.5		Similar to cme-MIR169l
Cme-miR169p	Cucsat.miRNA.G196.T1	-1.32419	0.00155033	1.5		Similar to cme-MIR169l
Cme-miR169q	Cucsat.miRNA.G196.T1	-1.32419	0.00155033	1.5		Similar to cme-MIR169l
Cme-miR172b	Cucsat.PASA.G13677.T10	-1.56685	0.00155033	1.5	floral homeotic protein APETALA 2-like isoform X1	Transcription factor
Cme-miR172b	Cucsat.PASA.G13677.T6	-1.56685	0.00155033	1.5	floral homeotic protein APETALA 2-like isoform X1	Transcription factor
Cme-miR172b	Cucsat.PASA.G13677.T9	-1.56685	0.00155033	1.5	floral homeotic protein APETALA 2-like isoform X1	Transcription factor
Cme-miR172b	Cucsat.PASA.G13677.T8	-1.56685	0.00155033	1.5	floral homeotic protein APETALA 2-like isoform X1	Transcription factor
Cme-miR172b	Cucsat.PASA.G13677.T1	-1.56685	0.00155033	1.5	floral homeotic protein APETALA 2-like isoform X1	Transcription factor
Cme-miR172b	Cucsat.PASA.G13677.T4	-1.56685	0.00155033	1.5	floral homeotic protein APETALA 2-like isoform X1	Transcription factor
Cme-miR172b	Cucsat.PASA.G13677.T3	-1.56685	0.00155033	1.5	floral homeotic protein APETALA 2-like isoform X1	Transcription factor
Cme-miR172b	Cucsat.PASA.G13677.T2	-1.56685	0.00155033	1.5	floral homeotic protein APETALA 2-like isoform X1	Transcription factor
Cme-miR172b	Cucsat.PASA.G13677.T5	-1.56685	0.00155033	1.5	floral homeotic protein APETALA 2-like isoform X1	Transcription factor
Cme-miR172c	Cucsat.PASA.G13677.T10	-1.56685	0.00155033	1.5	floral homeotic protein APETALA 2-like isoform X1	Transcription factor
Cme-miR172c	Cucsat.PASA.G13677.T6	-1.56685	0.00155033	1.5	floral homeotic protein APETALA 2-like isoform X1	Transcription factor
Cme-miR172c	Cucsat.PASA.G13677.T9	-1.56685	0.00155033	1.5	floral homeotic protein APETALA 2-like isoform X1	Transcription factor
Cme-miR172c	Cucsat.PASA.G13677.T8	-1.56685	0.00155033	1.5	floral homeotic protein APETALA 2-like isoform X1	Transcription factor
Cme-miR172c	Cucsat.PASA.G13677.T1	-1.56685	0.00155033	1.5	floral homeotic protein APETALA 2-like isoform X1	Transcription factor
Cme-miR172c	Cucsat.PASA.G13677.T4	-1.56685	0.00155033	1.5	floral homeotic protein APETALA 2-like isoform X1	Transcription factor
Cme-miR172c	Cucsat.PASA.G13677.T3	-1.56685	0.00155033	1.5	floral homeotic protein APETALA 2-like isoform X1	Transcription factor
Cme-miR172c	Cucsat.PASA.G13677.T2	-1.56685	0.00155033	1.5	floral homeotic protein APETALA 2-like isoform X1	Transcription factor
Cme-miR172c	Cucsat.PASA.G13677.T5	-1.56685	0.00155033	1.5	floral homeotic protein APETALA 2-like isoform X1	Transcription factor
Cme-miR172e	Cucsat.PASA.G13677.T10	-0.800946	0.0421396	1.5	floral homeotic protein APETALA 2-like isoform X1	Transcription factor
Cme-miR172e	Cucsat.PASA.G13677.T6	-0.800946	0.0421396	1.5	floral homeotic protein APETALA 2-like isoform X1	Transcription factor
Cme-miR172e	Cucsat.PASA.G13677.T9	-0.800946	0.0421396	1.5	floral homeotic protein APETALA 2-like isoform X1	Transcription factor
Cme-miR172e	Cucsat.PASA.G13677.T8	-0.800946	0.0421396	1.5	floral homeotic protein APETALA 2-like isoform X1	Transcription factor
Cme-miR172e	Cucsat.PASA.G13677.T1	-0.800946	0.0421396	1.5	floral homeotic protein APETALA 2-like isoform X1	Transcription factor
Cme-miR172e	Cucsat.PASA.G13677.T4	-0.800946	0.0421396	1.5	floral homeotic protein APETALA 2-like isoform X1	Transcription factor
Cme-miR172e	Cucsat.PASA.G13677.T3	-0.800946	0.0421396	1.5	floral homeotic protein APETALA 2-like isoform X1	Transcription factor
Cme-miR172e	Cucsat.PASA.G13677.T2	-0.800946	0.0421396	1.5	floral homeotic protein APETALA 2-like isoform X1	Transcription factor
Cme-miR172e	Cucsat.PASA.G13677.T5	-0.800946	0.0421396	1.5	floral homeotic protein APETALA 2-like isoform X1	Transcription factor
Cme-miR172f	Cucsat.PASA.G13677.T10	-1.56685	0.00155033	1.5	floral homeotic protein APETALA 2-like isoform X1	Transcription factor
Cme-miR172f	Cucsat.PASA.G13677.T6	-1.56685	0.00155033	1.5	floral homeotic protein APETALA 2-like isoform X1	Transcription factor
Cme-miR172f	Cucsat.PASA.G13677.T9	-1.56685	0.00155033	1.5	floral homeotic protein APETALA 2-like isoform X1	Transcription factor
Cme-miR172f	Cucsat.PASA.G13677.T8	-1.56685	0.00155033	1.5	floral homeotic protein APETALA 2-like isoform X1	Transcription factor
Cme-miR172f	Cucsat.PASA.G13677.T1	-1.56685	0.00155033	1.5	floral homeotic protein APETALA 2-like isoform X1	Transcription factor
Cme-miR172f	Cucsat.PASA.G13677.T4	-1.56685	0.00155033	1.5	floral homeotic protein APETALA 2-like isoform X1	Transcription factor
Cme-miR172f	Cucsat.PASA.G13677.T3	-1.56685	0.00155033	1.5	floral homeotic protein APETALA 2-like isoform X1	Transcription factor
Cme-miR172f	Cucsat.PASA.G13677.T2	-1.56685	0.00155033	1.5	floral homeotic protein APETALA 2-like isoform X1	Transcription factor
Cme-miR172f	Cucsat.PASA.G13677.T5	-1.56685	0.00155033	1.5	floral homeotic protein APETALA 2-like isoform X1	Transcription factor
Ath-miR172a	Cucsat.PASA.G12475.T25	-1.56685	0.00155033	1.5	floral homeotic protein APETALA 2-like	Transcription factor
Ath-miR172a	Cucsat.PASA.G12475.T29	-1.56685	0.00155033	1.5	floral homeotic protein APETALA 2-like	Transcription factor
Ath-miR172a	Cucsat.PASA.G12475.T36	-1.56685	0.00155033	1.5	floral homeotic protein APETALA 2-like	Transcription factor
Ath-miR172a	Cucsat.PASA.G12475.T27	-1.56685	0.00155033	1.5	floral homeotic protein APETALA 2-like	Transcription factor
Ath-miR172a	Cucsat.PASA.G12475.T34	-1.56685	0.00155033	1.5	floral homeotic protein APETALA 2-like	Transcription factor
Ath-miR172a	Cucsat.PASA.G12475.T38	-1.56685	0.00155033	1.5	floral homeotic protein APETALA 2-like	Transcription factor
Ath-miR172a	Cucsat.PASA.G12475.T20	-1.56685	0.00155033	1.5	floral homeotic protein APETALA 2-like	Transcription factor
Ath-miR172a	Cucsat.PASA.G12475.T21	-1.56685	0.00155033	1.5	floral homeotic protein APETALA 2-like	Transcription factor
Ath-miR172a	Cucsat.PASA.G12475.T24	-1.56685	0.00155033	1.5	floral homeotic protein APETALA 2-like	Transcription factor
Ath-miR172a	Cucsat.PASA.G12475.T26	-1.56685	0.00155033	1.5	floral homeotic protein APETALA 2-like	Transcription factor
Ath-miR172a	Cucsat.PASA.G12475.T30	-1.56685	0.00155033	1.5	floral homeotic protein APETALA 2-like	Transcription factor
Ath-miR172a	Cucsat.PASA.G12475.T31	-1.56685	0.00155033	1.5	floral homeotic protein APETALA 2-like	Transcription factor
Ath-miR172a	Cucsat.PASA.G12475.T19	-1.56685	0.00155033	1.5	floral homeotic protein APETALA 2-like	Transcription factor
Ath-miR172a	Cucsat.PASA.G12475.T37	-1.56685	0.00155033	1.5	floral homeotic protein APETALA 2-like	Transcription factor
Ath-miR172a	Cucsat.PASA.G12475.T32	-1.56685	0.00155033	1.5	floral homeotic protein APETALA 2-like	Transcription factor
Ath-miR172a	Cucsat.PASA.G12475.T17	-1.56685	0.00155033	1.5	floral homeotic protein APETALA 2-like	Transcription factor
Ath-miR172a	Cucsat.PASA.G12475.T35	-1.56685	0.00155033	1.5	floral homeotic protein APETALA 2-like	Transcription factor
Ath-miR172a	Cucsat.PASA.G12475.T23	-1.56685	0.00155033	1.5	floral homeotic protein APETALA 2-like	Transcription factor
Ath-miR172a	Cucsat.PASA.G12475.T22	-1.56685	0.00155033	1.5	floral homeotic protein APETALA 2-like	Transcription factor
Ath-miR172a	Cucsat.PASA.G12475.T18	-1.56685	0.00155033	1.5	floral homeotic protein APETALA 2-like	Transcription factor
Ath-miR172a	Cucsat.PASA.G12475.T13	-1.56685	0.00155033	1.5	floral homeotic protein APETALA 2-like	Transcription factor			0.000207004262672328
Ath-miR172a	Cucsat.PASA.G12475.T4	-1.56685	0.00155033	1.5	floral homeotic protein APETALA 2-like	Transcription factor
Ath-miR172a	Cucsat.PASA.G12475.T3	-1.56685	0.00155033	1.5	floral homeotic protein APETALA 2-like	Transcription factor
Ath-miR172a	Cucsat.PASA.G12475.T12	-1.56685	0.00155033	1.5	floral homeotic protein APETALA 2-like	Transcription factor
Ath-miR172a	Cucsat.PASA.G12475.T5	-1.56685	0.00155033	1.5	floral homeotic protein APETALA 2-like	Transcription factor
Ath-miR172a	Cucsat.PASA.G12475.T7	-1.56685	0.00155033	1.5	floral homeotic protein APETALA 2-like	Transcription factor
Ath-miR172a	Cucsat.PASA.G12475.T15	-1.56685	0.00155033	1.5	floral homeotic protein APETALA 2-like	Transcription factor
Ath-miR172a	Cucsat.PASA.G12475.T11	-1.56685	0.00155033	1.5	floral homeotic protein APETALA 2-like	Transcription factor
Ath-miR172a	Cucsat.PASA.G12475.T10	-1.56685	0.00155033	1.5	floral homeotic protein APETALA 2-like	Transcription factor
Ath-miR172a	Cucsat.PASA.G12475.T2	-1.56685	0.00155033	1.5	floral homeotic protein APETALA 2-like	Transcription factor
Ath-miR172a	Cucsat.PASA.G12475.T1	-1.56685	0.00155033	1.5	floral homeotic protein APETALA 2-like	Transcription factor
Ath-miR172a	Cucsat.PASA.G12475.T28	-1.56685	0.00155033	1.5	floral homeotic protein APETALA 2-like	Transcription factor
Ath-miR172a	Cucsat.PASA.G12475.T8	-1.56685	0.00155033	1.5	floral homeotic protein APETALA 2-like	Transcription factor
Ath-miR172a	Cucsat.PASA.G12475.T6	-1.56685	0.00155033	1.5	floral homeotic protein APETALA 2-like	Transcription factor
Ath-miR172a	Cucsat.PASA.G12475.T9	-1.56685	0.00155033	1.5	floral homeotic protein APETALA 2-like	Transcription factor
Ath-miR172a	Cucsat.PASA.G12475.T16	-1.56685	0.00155033	1.5	floral homeotic protein APETALA 2-like	Transcription factor
Ath-miR172a	Cucsat.PASA.G12475.T14	-1.56685	0.00155033	1.5	floral homeotic protein APETALA 2-like	Transcription factor
Ath-miR172b	Cucsat.PASA.G12475.T25	-1.56685	0.00155033	1.5	floral homeotic protein APETALA 2-like	Transcription factor
Ath-miR172b	Cucsat.PASA.G12475.T29	-1.56685	0.00155033	1.5	floral homeotic protein APETALA 2-like	Transcription factor
Ath-miR172b	Cucsat.PASA.G12475.T36	-1.56685	0.00155033	1.5	floral homeotic protein APETALA 2-like	Transcription factor
Ath-miR172b	Cucsat.PASA.G12475.T27	-1.56685	0.00155033	1.5	floral homeotic protein APETALA 2-like	Transcription factor
Ath-miR172b	Cucsat.PASA.G12475.T34	-1.56685	0.00155033	1.5	floral homeotic protein APETALA 2-like	Transcription factor
Ath-miR172b	Cucsat.PASA.G12475.T38	-1.56685	0.00155033	1.5	floral homeotic protein APETALA 2-like	Transcription factor
Ath-miR172b	Cucsat.PASA.G12475.T20	-1.56685	0.00155033	1.5	floral homeotic protein APETALA 2-like	Transcription factor
Ath-miR172b	Cucsat.PASA.G12475.T21	-1.56685	0.00155033	1.5	floral homeotic protein APETALA 2-like	Transcription factor
Ath-miR172b	Cucsat.PASA.G12475.T24	-1.56685	0.00155033	1.5	floral homeotic protein APETALA 2-like	Transcription factor
Ath-miR172b	Cucsat.PASA.G12475.T26	-1.56685	0.00155033	1.5	floral homeotic protein APETALA 2-like	Transcription factor
Ath-miR172b	Cucsat.PASA.G12475.T30	-1.56685	0.00155033	1.5	floral homeotic protein APETALA 2-like	Transcription factor
Ath-miR172b	Cucsat.PASA.G12475.T31	-1.56685	0.00155033	1.5	floral homeotic protein APETALA 2-like	Transcription factor
Ath-miR172b	Cucsat.PASA.G12475.T19	-1.56685	0.00155033	1.5	floral homeotic protein APETALA 2-like	Transcription factor
Ath-miR172b	Cucsat.PASA.G12475.T37	-1.56685	0.00155033	1.5	floral homeotic protein APETALA 2-like	Transcription factor
Ath-miR172b	Cucsat.PASA.G12475.T32	-1.56685	0.00155033	1.5	floral homeotic protein APETALA 2-like	Transcription factor
Ath-miR172b	Cucsat.PASA.G12475.T17	-1.56685	0.00155033	1.5	floral homeotic protein APETALA 2-like	Transcription factor
Ath-miR172b	Cucsat.PASA.G12475.T35	-1.56685	0.00155033	1.5	floral homeotic protein APETALA 2-like	Transcription factor
Ath-miR172b	Cucsat.PASA.G12475.T23	-1.56685	0.00155033	1.5	floral homeotic protein APETALA 2-like	Transcription factor
Ath-miR172b	Cucsat.PASA.G12475.T22	-1.56685	0.00155033	1.5	floral homeotic protein APETALA 2-like	Transcription factor
Ath-miR172b	Cucsat.PASA.G12475.T18	-1.56685	0.00155033	1.5	floral homeotic protein APETALA 2-like	Transcription factor
Ath-miR172b	Cucsat.PASA.G12475.T13	-1.56685	0.00155033	1.5	floral homeotic protein APETALA 2-like	Transcription factor			0.000207004262672328
Ath-miR172b	Cucsat.PASA.G12475.T4	-1.56685	0.00155033	1.5	floral homeotic protein APETALA 2-like	Transcription factor
Ath-miR172b	Cucsat.PASA.G12475.T3	-1.56685	0.00155033	1.5	floral homeotic protein APETALA 2-like	Transcription factor
Ath-miR172b	Cucsat.PASA.G12475.T12	-1.56685	0.00155033	1.5	floral homeotic protein APETALA 2-like	Transcription factor
Ath-miR172b	Cucsat.PASA.G12475.T5	-1.56685	0.00155033	1.5	floral homeotic protein APETALA 2-like	Transcription factor
Ath-miR172b	Cucsat.PASA.G12475.T7	-1.56685	0.00155033	1.5	floral homeotic protein APETALA 2-like	Transcription factor
Ath-miR172b	Cucsat.PASA.G12475.T15	-1.56685	0.00155033	1.5	floral homeotic protein APETALA 2-like	Transcription factor
Ath-miR172b	Cucsat.PASA.G12475.T11	-1.56685	0.00155033	1.5	floral homeotic protein APETALA 2-like	Transcription factor
Ath-miR172b	Cucsat.PASA.G12475.T10	-1.56685	0.00155033	1.5	floral homeotic protein APETALA 2-like	Transcription factor
Ath-miR172b	Cucsat.PASA.G12475.T2	-1.56685	0.00155033	1.5	floral homeotic protein APETALA 2-like	Transcription factor
Ath-miR172b	Cucsat.PASA.G12475.T1	-1.56685	0.00155033	1.5	floral homeotic protein APETALA 2-like	Transcription factor
Ath-miR172b	Cucsat.PASA.G12475.T28	-1.56685	0.00155033	1.5	floral homeotic protein APETALA 2-like	Transcription factor
Ath-miR172b	Cucsat.PASA.G12475.T8	-1.56685	0.00155033	1.5	floral homeotic protein APETALA 2-like	Transcription factor
Ath-miR172b	Cucsat.PASA.G12475.T6	-1.56685	0.00155033	1.5	floral homeotic protein APETALA 2-like	Transcription factor
Ath-miR172b	Cucsat.PASA.G12475.T9	-1.56685	0.00155033	1.5	floral homeotic protein APETALA 2-like	Transcription factor
Ath-miR172b	Cucsat.PASA.G12475.T16	-1.56685	0.00155033	1.5	floral homeotic protein APETALA 2-like	Transcription factor
Ath-miR172b	Cucsat.PASA.G12475.T14	-1.56685	0.00155033	1.5	floral homeotic protein APETALA 2-like	Transcription factor
Ath-miR172c	Cucsat.PASA.G12475.T14	-0.800946	0.0421396	1.5	floral homeotic protein APETALA 2-like	Transcription factor
Ath-miR172c	Cucsat.PASA.G12475.T16	-0.800946	0.0421396	1.5	floral homeotic protein APETALA 2-like	Transcription factor
Ath-miR172c	Cucsat.PASA.G12475.T9	-0.800946	0.0421396	1.5	floral homeotic protein APETALA 2-like	Transcription factor
Ath-miR172c	Cucsat.PASA.G12475.T6	-0.800946	0.0421396	1.5	floral homeotic protein APETALA 2-like	Transcription factor
Ath-miR172c	Cucsat.PASA.G12475.T8	-0.800946	0.0421396	1.5	floral homeotic protein APETALA 2-like	Transcription factor
Ath-miR172c	Cucsat.PASA.G12475.T28	-0.800946	0.0421396	1.5	floral homeotic protein APETALA 2-like	Transcription factor
Ath-miR172c	Cucsat.PASA.G12475.T1	-0.800946	0.0421396	1.5	floral homeotic protein APETALA 2-like	Transcription factor
Ath-miR172c	Cucsat.PASA.G12475.T2	-0.800946	0.0421396	1.5	floral homeotic protein APETALA 2-like	Transcription factor
Ath-miR172c	Cucsat.PASA.G12475.T10	-0.800946	0.0421396	1.5	floral homeotic protein APETALA 2-like	Transcription factor
Ath-miR172c	Cucsat.PASA.G12475.T11	-0.800946	0.0421396	1.5	floral homeotic protein APETALA 2-like	Transcription factor
Ath-miR172c	Cucsat.PASA.G12475.T15	-0.800946	0.0421396	1.5	floral homeotic protein APETALA 2-like	Transcription factor
Ath-miR172c	Cucsat.PASA.G12475.T7	-0.800946	0.0421396	1.5	floral homeotic protein APETALA 2-like	Transcription factor
Ath-miR172c	Cucsat.PASA.G12475.T5	-0.800946	0.0421396	1.5	floral homeotic protein APETALA 2-like	Transcription factor
Ath-miR172c	Cucsat.PASA.G12475.T12	-0.800946	0.0421396	1.5	floral homeotic protein APETALA 2-like	Transcription factor
Ath-miR172c	Cucsat.PASA.G12475.T3	-0.800946	0.0421396	1.5	floral homeotic protein APETALA 2-like	Transcription factor
Ath-miR172c	Cucsat.PASA.G12475.T4	-0.800946	0.0421396	1.5	floral homeotic protein APETALA 2-like	Transcription factor
Ath-miR172c	Cucsat.PASA.G12475.T13	-0.800946	0.0421396	1.5	floral homeotic protein APETALA 2-like	Transcription factor			0.000207004262672328
Ath-miR172c	Cucsat.PASA.G12475.T18	-0.800946	0.0421396	1.5	floral homeotic protein APETALA 2-like	Transcription factor
Ath-miR172c	Cucsat.PASA.G12475.T22	-0.800946	0.0421396	1.5	floral homeotic protein APETALA 2-like	Transcription factor
Ath-miR172c	Cucsat.PASA.G12475.T23	-0.800946	0.0421396	1.5	floral homeotic protein APETALA 2-like	Transcription factor
Ath-miR172c	Cucsat.PASA.G12475.T35	-0.800946	0.0421396	1.5	floral homeotic protein APETALA 2-like	Transcription factor
Ath-miR172c	Cucsat.PASA.G12475.T17	-0.800946	0.0421396	1.5	floral homeotic protein APETALA 2-like	Transcription factor
Ath-miR172c	Cucsat.PASA.G12475.T32	-0.800946	0.0421396	1.5	floral homeotic protein APETALA 2-like	Transcription factor
Ath-miR172c	Cucsat.PASA.G12475.T37	-0.800946	0.0421396	1.5	floral homeotic protein APETALA 2-like	Transcription factor
Ath-miR172c	Cucsat.PASA.G12475.T19	-0.800946	0.0421396	1.5	floral homeotic protein APETALA 2-like	Transcription factor
Ath-miR172c	Cucsat.PASA.G12475.T31	-0.800946	0.0421396	1.5	floral homeotic protein APETALA 2-like	Transcription factor
Ath-miR172c	Cucsat.PASA.G12475.T30	-0.800946	0.0421396	1.5	floral homeotic protein APETALA 2-like	Transcription factor
Ath-miR172c	Cucsat.PASA.G12475.T26	-0.800946	0.0421396	1.5	floral homeotic protein APETALA 2-like	Transcription factor
Ath-miR172c	Cucsat.PASA.G12475.T24	-0.800946	0.0421396	1.5	floral homeotic protein APETALA 2-like	Transcription factor
Ath-miR172c	Cucsat.PASA.G12475.T21	-0.800946	0.0421396	1.5	floral homeotic protein APETALA 2-like	Transcription factor
Ath-miR172c	Cucsat.PASA.G12475.T20	-0.800946	0.0421396	1.5	floral homeotic protein APETALA 2-like	Transcription factor
Ath-miR172c	Cucsat.PASA.G12475.T38	-0.800946	0.0421396	1.5	floral homeotic protein APETALA 2-like	Transcription factor
Ath-miR172c	Cucsat.PASA.G12475.T34	-0.800946	0.0421396	1.5	floral homeotic protein APETALA 2-like	Transcription factor
Ath-miR172c	Cucsat.PASA.G12475.T27	-0.800946	0.0421396	1.5	floral homeotic protein APETALA 2-like	Transcription factor
Ath-miR172c	Cucsat.PASA.G12475.T36	-0.800946	0.0421396	1.5	floral homeotic protein APETALA 2-like	Transcription factor
Ath-miR172c	Cucsat.PASA.G12475.T29	-0.800946	0.0421396	1.5	floral homeotic protein APETALA 2-like	Transcription factor
Ath-miR172c	Cucsat.PASA.G12475.T25	-0.800946	0.0421396	1.5	floral homeotic protein APETALA 2-like	Transcription factor
Ath-miR172d	Cucsat.PASA.G12475.T14	-0.800946	0.0421396	1.5	floral homeotic protein APETALA 2-like	Transcription factor
Ath-miR172d	Cucsat.PASA.G12475.T16	-0.800946	0.0421396	1.5	floral homeotic protein APETALA 2-like	Transcription factor
Ath-miR172d	Cucsat.PASA.G12475.T9	-0.800946	0.0421396	1.5	floral homeotic protein APETALA 2-like	Transcription factor
Ath-miR172d	Cucsat.PASA.G12475.T6	-0.800946	0.0421396	1.5	floral homeotic protein APETALA 2-like	Transcription factor
Ath-miR172d	Cucsat.PASA.G12475.T8	-0.800946	0.0421396	1.5	floral homeotic protein APETALA 2-like	Transcription factor
Ath-miR172d	Cucsat.PASA.G12475.T28	-0.800946	0.0421396	1.5	floral homeotic protein APETALA 2-like	Transcription factor
Ath-miR172d	Cucsat.PASA.G12475.T1	-0.800946	0.0421396	1.5	floral homeotic protein APETALA 2-like	Transcription factor
Ath-miR172d	Cucsat.PASA.G12475.T2	-0.800946	0.0421396	1.5	floral homeotic protein APETALA 2-like	Transcription factor
Ath-miR172d	Cucsat.PASA.G12475.T10	-0.800946	0.0421396	1.5	floral homeotic protein APETALA 2-like	Transcription factor
Ath-miR172d	Cucsat.PASA.G12475.T11	-0.800946	0.0421396	1.5	floral homeotic protein APETALA 2-like	Transcription factor
Ath-miR172d	Cucsat.PASA.G12475.T15	-0.800946	0.0421396	1.5	floral homeotic protein APETALA 2-like	Transcription factor
Ath-miR172d	Cucsat.PASA.G12475.T7	-0.800946	0.0421396	1.5	floral homeotic protein APETALA 2-like	Transcription factor
Ath-miR172d	Cucsat.PASA.G12475.T5	-0.800946	0.0421396	1.5	floral homeotic protein APETALA 2-like	Transcription factor
Ath-miR172d	Cucsat.PASA.G12475.T12	-0.800946	0.0421396	1.5	floral homeotic protein APETALA 2-like	Transcription factor
Ath-miR172d	Cucsat.PASA.G12475.T3	-0.800946	0.0421396	1.5	floral homeotic protein APETALA 2-like	Transcription factor
Ath-miR172d	Cucsat.PASA.G12475.T4	-0.800946	0.0421396	1.5	floral homeotic protein APETALA 2-like	Transcription factor
Ath-miR172d	Cucsat.PASA.G12475.T13	-0.800946	0.0421396	1.5	floral homeotic protein APETALA 2-like	Transcription factor			0.000207004262672328
Ath-miR172d	Cucsat.PASA.G12475.T18	-0.800946	0.0421396	1.5	floral homeotic protein APETALA 2-like	Transcription factor
Ath-miR172d	Cucsat.PASA.G12475.T22	-0.800946	0.0421396	1.5	floral homeotic protein APETALA 2-like	Transcription factor
Ath-miR172d	Cucsat.PASA.G12475.T23	-0.800946	0.0421396	1.5	floral homeotic protein APETALA 2-like	Transcription factor
Ath-miR172d	Cucsat.PASA.G12475.T35	-0.800946	0.0421396	1.5	floral homeotic protein APETALA 2-like	Transcription factor
Ath-miR172d	Cucsat.PASA.G12475.T17	-0.800946	0.0421396	1.5	floral homeotic protein APETALA 2-like	Transcription factor
Ath-miR172d	Cucsat.PASA.G12475.T32	-0.800946	0.0421396	1.5	floral homeotic protein APETALA 2-like	Transcription factor
Ath-miR172d	Cucsat.PASA.G12475.T37	-0.800946	0.0421396	1.5	floral homeotic protein APETALA 2-like	Transcription factor
Ath-miR172d	Cucsat.PASA.G12475.T19	-0.800946	0.0421396	1.5	floral homeotic protein APETALA 2-like	Transcription factor
Ath-miR172d	Cucsat.PASA.G12475.T31	-0.800946	0.0421396	1.5	floral homeotic protein APETALA 2-like	Transcription factor
Ath-miR172d	Cucsat.PASA.G12475.T30	-0.800946	0.0421396	1.5	floral homeotic protein APETALA 2-like	Transcription factor
Ath-miR172d	Cucsat.PASA.G12475.T26	-0.800946	0.0421396	1.5	floral homeotic protein APETALA 2-like	Transcription factor
Ath-miR172d	Cucsat.PASA.G12475.T24	-0.800946	0.0421396	1.5	floral homeotic protein APETALA 2-like	Transcription factor
Ath-miR172d	Cucsat.PASA.G12475.T21	-0.800946	0.0421396	1.5	floral homeotic protein APETALA 2-like	Transcription factor
Ath-miR172d	Cucsat.PASA.G12475.T20	-0.800946	0.0421396	1.5	floral homeotic protein APETALA 2-like	Transcription factor
Ath-miR172d	Cucsat.PASA.G12475.T38	-0.800946	0.0421396	1.5	floral homeotic protein APETALA 2-like	Transcription factor
Ath-miR172d	Cucsat.PASA.G12475.T34	-0.800946	0.0421396	1.5	floral homeotic protein APETALA 2-like	Transcription factor
Ath-miR172d	Cucsat.PASA.G12475.T27	-0.800946	0.0421396	1.5	floral homeotic protein APETALA 2-like	Transcription factor
Ath-miR172d	Cucsat.PASA.G12475.T36	-0.800946	0.0421396	1.5	floral homeotic protein APETALA 2-like	Transcription factor
Ath-miR172d	Cucsat.PASA.G12475.T29	-0.800946	0.0421396	1.5	floral homeotic protein APETALA 2-like	Transcription factor
Ath-miR172d	Cucsat.PASA.G12475.T25	-0.800946	0.0421396	1.5	floral homeotic protein APETALA 2-like	Transcription factor
Cme-miR169l	Cucsat.PASA.G12598.T4	-1.32419	0.00155033	1.5	Nuclear transcription factor Y subunit	Nuclear transcription factor Y subunit
Cme-miR169l	Cucsat.PASA.G12598.T6	-1.32419	0.00155033	1.5	Nuclear transcription factor Y subunit	Nuclear transcription factor Y subunit
Cme-miR169l	Cucsat.PASA.G12598.T3	-1.32419	0.00155033	1.5	Nuclear transcription factor Y subunit	Nuclear transcription factor Y subunit
Cme-miR169l	Cucsat.PASA.G12598.T5	-1.32419	0.00155033	1.5	Nuclear transcription factor Y subunit	Nuclear transcription factor Y subunit
Cme-miR169l	Cucsat.PASA.G12598.T8	-1.32419	0.00155033	1.5	Nuclear transcription factor Y subunit	Nuclear transcription factor Y subunit
Cme-miR169l	Cucsat.PASA.G12598.T7	-1.32419	0.00155033	1.5	Nuclear transcription factor Y subunit	Nuclear transcription factor Y subunit
Cme-miR169l	Cucsat.PASA.G12598.T2	-1.32419	0.00155033	1.5	Nuclear transcription factor Y subunit	Nuclear transcription factor Y subunit
Cme-miR169l	Cucsat.PASA.G12598.T1	-1.32419	0.00155033	1.5	Nuclear transcription factor Y subunit	Nuclear transcription factor Y subunit
Cme-miR169p	Cucsat.PASA.G12598.T4	-1.32419	0.00155033	1.5	Nuclear transcription factor Y subunit	Nuclear transcription factor Y subunit
Cme-miR169p	Cucsat.PASA.G12598.T6	-1.32419	0.00155033	1.5	Nuclear transcription factor Y subunit	Nuclear transcription factor Y subunit
Cme-miR169p	Cucsat.PASA.G12598.T3	-1.32419	0.00155033	1.5	Nuclear transcription factor Y subunit	Nuclear transcription factor Y subunit
Cme-miR169p	Cucsat.PASA.G12598.T5	-1.32419	0.00155033	1.5	Nuclear transcription factor Y subunit	Nuclear transcription factor Y subunit
Cme-miR169p	Cucsat.PASA.G12598.T8	-1.32419	0.00155033	1.5	Nuclear transcription factor Y subunit	Nuclear transcription factor Y subunit
Cme-miR169p	Cucsat.PASA.G12598.T7	-1.32419	0.00155033	1.5	Nuclear transcription factor Y subunit	Nuclear transcription factor Y subunit
Cme-miR169p	Cucsat.PASA.G12598.T2	-1.32419	0.00155033	1.5	Nuclear transcription factor Y subunit	Nuclear transcription factor Y subunit
Cme-miR169p	Cucsat.PASA.G12598.T1	-1.32419	0.00155033	1.5	Nuclear transcription factor Y subunit	Nuclear transcription factor Y subunit
Cme-miR169q	Cucsat.PASA.G12598.T4	-1.32419	0.00155033	1.5	Nuclear transcription factor Y subunit	Nuclear transcription factor Y subunit
Cme-miR169q	Cucsat.PASA.G12598.T6	-1.32419	0.00155033	1.5	Nuclear transcription factor Y subunit	Nuclear transcription factor Y subunit
Cme-miR169q	Cucsat.PASA.G12598.T3	-1.32419	0.00155033	1.5	Nuclear transcription factor Y subunit	Nuclear transcription factor Y subunit
Cme-miR169q	Cucsat.PASA.G12598.T5	-1.32419	0.00155033	1.5	Nuclear transcription factor Y subunit	Nuclear transcription factor Y subunit
Cme-miR169q	Cucsat.PASA.G12598.T8	-1.32419	0.00155033	1.5	Nuclear transcription factor Y subunit	Nuclear transcription factor Y subunit
Cme-miR169q	Cucsat.PASA.G12598.T7	-1.32419	0.00155033	1.5	Nuclear transcription factor Y subunit	Nuclear transcription factor Y subunit
Cme-miR169q	Cucsat.PASA.G12598.T2	-1.32419	0.00155033	1.5	Nuclear transcription factor Y subunit	Nuclear transcription factor Y subunit
Cme-miR169q	Cucsat.PASA.G12598.T1	-1.32419	0.00155033	1.5	Nuclear transcription factor Y subunit	Nuclear transcription factor Y subunit
Cme-miR172b	Cucsat.PASA.G12475.T25	-1.56685	0.00155033	1.5	floral homeotic protein APETALA 2-like	Transcription factor
Cme-miR172b	Cucsat.PASA.G12475.T29	-1.56685	0.00155033	1.5	floral homeotic protein APETALA 2-like	Transcription factor
Cme-miR172b	Cucsat.PASA.G12475.T36	-1.56685	0.00155033	1.5	floral homeotic protein APETALA 2-like	Transcription factor
Cme-miR172b	Cucsat.PASA.G12475.T27	-1.56685	0.00155033	1.5	floral homeotic protein APETALA 2-like	Transcription factor
Cme-miR172b	Cucsat.PASA.G12475.T34	-1.56685	0.00155033	1.5	floral homeotic protein APETALA 2-like	Transcription factor
Cme-miR172b	Cucsat.PASA.G12475.T38	-1.56685	0.00155033	1.5	floral homeotic protein APETALA 2-like	Transcription factor
Cme-miR172b	Cucsat.PASA.G12475.T20	-1.56685	0.00155033	1.5	floral homeotic protein APETALA 2-like	Transcription factor
Cme-miR172b	Cucsat.PASA.G12475.T21	-1.56685	0.00155033	1.5	floral homeotic protein APETALA 2-like	Transcription factor
Cme-miR172b	Cucsat.PASA.G12475.T24	-1.56685	0.00155033	1.5	floral homeotic protein APETALA 2-like	Transcription factor
Cme-miR172b	Cucsat.PASA.G12475.T26	-1.56685	0.00155033	1.5	floral homeotic protein APETALA 2-like	Transcription factor
Cme-miR172b	Cucsat.PASA.G12475.T30	-1.56685	0.00155033	1.5	floral homeotic protein APETALA 2-like	Transcription factor
Cme-miR172b	Cucsat.PASA.G12475.T31	-1.56685	0.00155033	1.5	floral homeotic protein APETALA 2-like	Transcription factor
Cme-miR172b	Cucsat.PASA.G12475.T19	-1.56685	0.00155033	1.5	floral homeotic protein APETALA 2-like	Transcription factor
Cme-miR172b	Cucsat.PASA.G12475.T37	-1.56685	0.00155033	1.5	floral homeotic protein APETALA 2-like	Transcription factor
Cme-miR172b	Cucsat.PASA.G12475.T32	-1.56685	0.00155033	1.5	floral homeotic protein APETALA 2-like	Transcription factor
Cme-miR172b	Cucsat.PASA.G12475.T17	-1.56685	0.00155033	1.5	floral homeotic protein APETALA 2-like	Transcription factor
Cme-miR172b	Cucsat.PASA.G12475.T35	-1.56685	0.00155033	1.5	floral homeotic protein APETALA 2-like	Transcription factor
Cme-miR172b	Cucsat.PASA.G12475.T23	-1.56685	0.00155033	1.5	floral homeotic protein APETALA 2-like	Transcription factor
Cme-miR172b	Cucsat.PASA.G12475.T22	-1.56685	0.00155033	1.5	floral homeotic protein APETALA 2-like	Transcription factor
Cme-miR172b	Cucsat.PASA.G12475.T18	-1.56685	0.00155033	1.5	floral homeotic protein APETALA 2-like	Transcription factor
Cme-miR172b	Cucsat.PASA.G12475.T13	-1.56685	0.00155033	1.5	floral homeotic protein APETALA 2-like	Transcription factor			0.000207004262672328
Cme-miR172b	Cucsat.PASA.G12475.T4	-1.56685	0.00155033	1.5	floral homeotic protein APETALA 2-like	Transcription factor
Cme-miR172b	Cucsat.PASA.G12475.T3	-1.56685	0.00155033	1.5	floral homeotic protein APETALA 2-like	Transcription factor
Cme-miR172b	Cucsat.PASA.G12475.T12	-1.56685	0.00155033	1.5	floral homeotic protein APETALA 2-like	Transcription factor
Cme-miR172b	Cucsat.PASA.G12475.T5	-1.56685	0.00155033	1.5	floral homeotic protein APETALA 2-like	Transcription factor
Cme-miR172b	Cucsat.PASA.G12475.T7	-1.56685	0.00155033	1.5	floral homeotic protein APETALA 2-like	Transcription factor
Cme-miR172b	Cucsat.PASA.G12475.T15	-1.56685	0.00155033	1.5	floral homeotic protein APETALA 2-like	Transcription factor
Cme-miR172b	Cucsat.PASA.G12475.T11	-1.56685	0.00155033	1.5	floral homeotic protein APETALA 2-like	Transcription factor
Cme-miR172b	Cucsat.PASA.G12475.T10	-1.56685	0.00155033	1.5	floral homeotic protein APETALA 2-like	Transcription factor
Cme-miR172b	Cucsat.PASA.G12475.T2	-1.56685	0.00155033	1.5	floral homeotic protein APETALA 2-like	Transcription factor
Cme-miR172b	Cucsat.PASA.G12475.T1	-1.56685	0.00155033	1.5	floral homeotic protein APETALA 2-like	Transcription factor
Cme-miR172b	Cucsat.PASA.G12475.T28	-1.56685	0.00155033	1.5	floral homeotic protein APETALA 2-like	Transcription factor
Cme-miR172b	Cucsat.PASA.G12475.T8	-1.56685	0.00155033	1.5	floral homeotic protein APETALA 2-like	Transcription factor
Cme-miR172b	Cucsat.PASA.G12475.T6	-1.56685	0.00155033	1.5	floral homeotic protein APETALA 2-like	Transcription factor
Cme-miR172b	Cucsat.PASA.G12475.T9	-1.56685	0.00155033	1.5	floral homeotic protein APETALA 2-like	Transcription factor
Cme-miR172b	Cucsat.PASA.G12475.T16	-1.56685	0.00155033	1.5	floral homeotic protein APETALA 2-like	Transcription factor
Cme-miR172b	Cucsat.PASA.G12475.T14	-1.56685	0.00155033	1.5	floral homeotic protein APETALA 2-like	Transcription factor
Cme-miR172c	Cucsat.PASA.G12475.T25	-1.56685	0.00155033	1.5	floral homeotic protein APETALA 2-like	Transcription factor
Cme-miR172c	Cucsat.PASA.G12475.T29	-1.56685	0.00155033	1.5	floral homeotic protein APETALA 2-like	Transcription factor
Cme-miR172c	Cucsat.PASA.G12475.T36	-1.56685	0.00155033	1.5	floral homeotic protein APETALA 2-like	Transcription factor
Cme-miR172c	Cucsat.PASA.G12475.T27	-1.56685	0.00155033	1.5	floral homeotic protein APETALA 2-like	Transcription factor
Cme-miR172c	Cucsat.PASA.G12475.T34	-1.56685	0.00155033	1.5	floral homeotic protein APETALA 2-like	Transcription factor
Cme-miR172c	Cucsat.PASA.G12475.T38	-1.56685	0.00155033	1.5	floral homeotic protein APETALA 2-like	Transcription factor
Cme-miR172c	Cucsat.PASA.G12475.T20	-1.56685	0.00155033	1.5	floral homeotic protein APETALA 2-like	Transcription factor
Cme-miR172c	Cucsat.PASA.G12475.T21	-1.56685	0.00155033	1.5	floral homeotic protein APETALA 2-like	Transcription factor
Cme-miR172c	Cucsat.PASA.G12475.T24	-1.56685	0.00155033	1.5	floral homeotic protein APETALA 2-like	Transcription factor
Cme-miR172c	Cucsat.PASA.G12475.T26	-1.56685	0.00155033	1.5	floral homeotic protein APETALA 2-like	Transcription factor
Cme-miR172c	Cucsat.PASA.G12475.T30	-1.56685	0.00155033	1.5	floral homeotic protein APETALA 2-like	Transcription factor
Cme-miR172c	Cucsat.PASA.G12475.T31	-1.56685	0.00155033	1.5	floral homeotic protein APETALA 2-like	Transcription factor
Cme-miR172c	Cucsat.PASA.G12475.T19	-1.56685	0.00155033	1.5	floral homeotic protein APETALA 2-like	Transcription factor
Cme-miR172c	Cucsat.PASA.G12475.T37	-1.56685	0.00155033	1.5	floral homeotic protein APETALA 2-like	Transcription factor
Cme-miR172c	Cucsat.PASA.G12475.T32	-1.56685	0.00155033	1.5	floral homeotic protein APETALA 2-like	Transcription factor
Cme-miR172c	Cucsat.PASA.G12475.T17	-1.56685	0.00155033	1.5	floral homeotic protein APETALA 2-like	Transcription factor
Cme-miR172c	Cucsat.PASA.G12475.T35	-1.56685	0.00155033	1.5	floral homeotic protein APETALA 2-like	Transcription factor
Cme-miR172c	Cucsat.PASA.G12475.T23	-1.56685	0.00155033	1.5	floral homeotic protein APETALA 2-like	Transcription factor
Cme-miR172c	Cucsat.PASA.G12475.T22	-1.56685	0.00155033	1.5	floral homeotic protein APETALA 2-like	Transcription factor
Cme-miR172c	Cucsat.PASA.G12475.T18	-1.56685	0.00155033	1.5	floral homeotic protein APETALA 2-like	Transcription factor
Cme-miR172c	Cucsat.PASA.G12475.T13	-1.56685	0.00155033	1.5	floral homeotic protein APETALA 2-like	Transcription factor			0.000207004262672328
Cme-miR172c	Cucsat.PASA.G12475.T4	-1.56685	0.00155033	1.5	floral homeotic protein APETALA 2-like	Transcription factor
Cme-miR172c	Cucsat.PASA.G12475.T3	-1.56685	0.00155033	1.5	floral homeotic protein APETALA 2-like	Transcription factor
Cme-miR172c	Cucsat.PASA.G12475.T12	-1.56685	0.00155033	1.5	floral homeotic protein APETALA 2-like	Transcription factor
Cme-miR172c	Cucsat.PASA.G12475.T5	-1.56685	0.00155033	1.5	floral homeotic protein APETALA 2-like	Transcription factor
Cme-miR172c	Cucsat.PASA.G12475.T7	-1.56685	0.00155033	1.5	floral homeotic protein APETALA 2-like	Transcription factor
Cme-miR172c	Cucsat.PASA.G12475.T15	-1.56685	0.00155033	1.5	floral homeotic protein APETALA 2-like	Transcription factor
Cme-miR172c	Cucsat.PASA.G12475.T11	-1.56685	0.00155033	1.5	floral homeotic protein APETALA 2-like	Transcription factor
Cme-miR172c	Cucsat.PASA.G12475.T10	-1.56685	0.00155033	1.5	floral homeotic protein APETALA 2-like	Transcription factor
Cme-miR172c	Cucsat.PASA.G12475.T2	-1.56685	0.00155033	1.5	floral homeotic protein APETALA 2-like	Transcription factor
Cme-miR172c	Cucsat.PASA.G12475.T1	-1.56685	0.00155033	1.5	floral homeotic protein APETALA 2-like	Transcription factor
Cme-miR172c	Cucsat.PASA.G12475.T28	-1.56685	0.00155033	1.5	floral homeotic protein APETALA 2-like	Transcription factor
Cme-miR172c	Cucsat.PASA.G12475.T8	-1.56685	0.00155033	1.5	floral homeotic protein APETALA 2-like	Transcription factor
Cme-miR172c	Cucsat.PASA.G12475.T6	-1.56685	0.00155033	1.5	floral homeotic protein APETALA 2-like	Transcription factor
Cme-miR172c	Cucsat.PASA.G12475.T9	-1.56685	0.00155033	1.5	floral homeotic protein APETALA 2-like	Transcription factor
Cme-miR172c	Cucsat.PASA.G12475.T16	-1.56685	0.00155033	1.5	floral homeotic protein APETALA 2-like	Transcription factor
Cme-miR172c	Cucsat.PASA.G12475.T14	-1.56685	0.00155033	1.5	floral homeotic protein APETALA 2-like	Transcription factor
Cme-miR172e	Cucsat.PASA.G12475.T14	-0.800946	0.0421396	1.5	floral homeotic protein APETALA 2-like	Transcription factor
Cme-miR172e	Cucsat.PASA.G12475.T16	-0.800946	0.0421396	1.5	floral homeotic protein APETALA 2-like	Transcription factor
Cme-miR172e	Cucsat.PASA.G12475.T9	-0.800946	0.0421396	1.5	floral homeotic protein APETALA 2-like	Transcription factor
Cme-miR172e	Cucsat.PASA.G12475.T6	-0.800946	0.0421396	1.5	floral homeotic protein APETALA 2-like	Transcription factor
Cme-miR172e	Cucsat.PASA.G12475.T8	-0.800946	0.0421396	1.5	floral homeotic protein APETALA 2-like	Transcription factor
Cme-miR172e	Cucsat.PASA.G12475.T28	-0.800946	0.0421396	1.5	floral homeotic protein APETALA 2-like	Transcription factor
Cme-miR172e	Cucsat.PASA.G12475.T1	-0.800946	0.0421396	1.5	floral homeotic protein APETALA 2-like	Transcription factor
Cme-miR172e	Cucsat.PASA.G12475.T2	-0.800946	0.0421396	1.5	floral homeotic protein APETALA 2-like	Transcription factor
Cme-miR172e	Cucsat.PASA.G12475.T10	-0.800946	0.0421396	1.5	floral homeotic protein APETALA 2-like	Transcription factor
Cme-miR172e	Cucsat.PASA.G12475.T11	-0.800946	0.0421396	1.5	floral homeotic protein APETALA 2-like	Transcription factor
Cme-miR172e	Cucsat.PASA.G12475.T15	-0.800946	0.0421396	1.5	floral homeotic protein APETALA 2-like	Transcription factor
Cme-miR172e	Cucsat.PASA.G12475.T7	-0.800946	0.0421396	1.5	floral homeotic protein APETALA 2-like	Transcription factor
Cme-miR172e	Cucsat.PASA.G12475.T5	-0.800946	0.0421396	1.5	floral homeotic protein APETALA 2-like	Transcription factor
Cme-miR172e	Cucsat.PASA.G12475.T12	-0.800946	0.0421396	1.5	floral homeotic protein APETALA 2-like	Transcription factor
Cme-miR172e	Cucsat.PASA.G12475.T3	-0.800946	0.0421396	1.5	floral homeotic protein APETALA 2-like	Transcription factor
Cme-miR172e	Cucsat.PASA.G12475.T4	-0.800946	0.0421396	1.5	floral homeotic protein APETALA 2-like	Transcription factor
Cme-miR172e	Cucsat.PASA.G12475.T13	-0.800946	0.0421396	1.5	floral homeotic protein APETALA 2-like	Transcription factor			0.000207004262672328
Cme-miR172e	Cucsat.PASA.G12475.T18	-0.800946	0.0421396	1.5	floral homeotic protein APETALA 2-like	Transcription factor
Cme-miR172e	Cucsat.PASA.G12475.T22	-0.800946	0.0421396	1.5	floral homeotic protein APETALA 2-like	Transcription factor
Cme-miR172e	Cucsat.PASA.G12475.T23	-0.800946	0.0421396	1.5	floral homeotic protein APETALA 2-like	Transcription factor
Cme-miR172e	Cucsat.PASA.G12475.T35	-0.800946	0.0421396	1.5	floral homeotic protein APETALA 2-like	Transcription factor
Cme-miR172e	Cucsat.PASA.G12475.T17	-0.800946	0.0421396	1.5	floral homeotic protein APETALA 2-like	Transcription factor
Cme-miR172e	Cucsat.PASA.G12475.T32	-0.800946	0.0421396	1.5	floral homeotic protein APETALA 2-like	Transcription factor
Cme-miR172e	Cucsat.PASA.G12475.T37	-0.800946	0.0421396	1.5	floral homeotic protein APETALA 2-like	Transcription factor
Cme-miR172e	Cucsat.PASA.G12475.T19	-0.800946	0.0421396	1.5	floral homeotic protein APETALA 2-like	Transcription factor
Cme-miR172e	Cucsat.PASA.G12475.T31	-0.800946	0.0421396	1.5	floral homeotic protein APETALA 2-like	Transcription factor
Cme-miR172e	Cucsat.PASA.G12475.T30	-0.800946	0.0421396	1.5	floral homeotic protein APETALA 2-like	Transcription factor
Cme-miR172e	Cucsat.PASA.G12475.T26	-0.800946	0.0421396	1.5	floral homeotic protein APETALA 2-like	Transcription factor
Cme-miR172e	Cucsat.PASA.G12475.T24	-0.800946	0.0421396	1.5	floral homeotic protein APETALA 2-like	Transcription factor
Cme-miR172e	Cucsat.PASA.G12475.T21	-0.800946	0.0421396	1.5	floral homeotic protein APETALA 2-like	Transcription factor
Cme-miR172e	Cucsat.PASA.G12475.T20	-0.800946	0.0421396	1.5	floral homeotic protein APETALA 2-like	Transcription factor
Cme-miR172e	Cucsat.PASA.G12475.T38	-0.800946	0.0421396	1.5	floral homeotic protein APETALA 2-like	Transcription factor
Cme-miR172e	Cucsat.PASA.G12475.T34	-0.800946	0.0421396	1.5	floral homeotic protein APETALA 2-like	Transcription factor
Cme-miR172e	Cucsat.PASA.G12475.T27	-0.800946	0.0421396	1.5	floral homeotic protein APETALA 2-like	Transcription factor
Cme-miR172e	Cucsat.PASA.G12475.T36	-0.800946	0.0421396	1.5	floral homeotic protein APETALA 2-like	Transcription factor
Cme-miR172e	Cucsat.PASA.G12475.T29	-0.800946	0.0421396	1.5	floral homeotic protein APETALA 2-like	Transcription factor
Cme-miR172e	Cucsat.PASA.G12475.T25	-0.800946	0.0421396	1.5	floral homeotic protein APETALA 2-like	Transcription factor
Cme-miR172f	Cucsat.PASA.G12475.T25	-1.56685	0.00155033	1.5	floral homeotic protein APETALA 2-like	Transcription factor
Cme-miR172f	Cucsat.PASA.G12475.T29	-1.56685	0.00155033	1.5	floral homeotic protein APETALA 2-like	Transcription factor
Cme-miR172f	Cucsat.PASA.G12475.T36	-1.56685	0.00155033	1.5	floral homeotic protein APETALA 2-like	Transcription factor
Cme-miR172f	Cucsat.PASA.G12475.T27	-1.56685	0.00155033	1.5	floral homeotic protein APETALA 2-like	Transcription factor
Cme-miR172f	Cucsat.PASA.G12475.T34	-1.56685	0.00155033	1.5	floral homeotic protein APETALA 2-like	Transcription factor
Cme-miR172f	Cucsat.PASA.G12475.T38	-1.56685	0.00155033	1.5	floral homeotic protein APETALA 2-like	Transcription factor
Cme-miR172f	Cucsat.PASA.G12475.T20	-1.56685	0.00155033	1.5	floral homeotic protein APETALA 2-like	Transcription factor
Cme-miR172f	Cucsat.PASA.G12475.T21	-1.56685	0.00155033	1.5	floral homeotic protein APETALA 2-like	Transcription factor
Cme-miR172f	Cucsat.PASA.G12475.T24	-1.56685	0.00155033	1.5	floral homeotic protein APETALA 2-like	Transcription factor
Cme-miR172f	Cucsat.PASA.G12475.T26	-1.56685	0.00155033	1.5	floral homeotic protein APETALA 2-like	Transcription factor
Cme-miR172f	Cucsat.PASA.G12475.T30	-1.56685	0.00155033	1.5	floral homeotic protein APETALA 2-like	Transcription factor
Cme-miR172f	Cucsat.PASA.G12475.T31	-1.56685	0.00155033	1.5	floral homeotic protein APETALA 2-like	Transcription factor
Cme-miR172f	Cucsat.PASA.G12475.T19	-1.56685	0.00155033	1.5	floral homeotic protein APETALA 2-like	Transcription factor
Cme-miR172f	Cucsat.PASA.G12475.T37	-1.56685	0.00155033	1.5	floral homeotic protein APETALA 2-like	Transcription factor
Cme-miR172f	Cucsat.PASA.G12475.T32	-1.56685	0.00155033	1.5	floral homeotic protein APETALA 2-like	Transcription factor
Cme-miR172f	Cucsat.PASA.G12475.T17	-1.56685	0.00155033	1.5	floral homeotic protein APETALA 2-like	Transcription factor
Cme-miR172f	Cucsat.PASA.G12475.T35	-1.56685	0.00155033	1.5	floral homeotic protein APETALA 2-like	Transcription factor
Cme-miR172f	Cucsat.PASA.G12475.T23	-1.56685	0.00155033	1.5	floral homeotic protein APETALA 2-like	Transcription factor
Cme-miR172f	Cucsat.PASA.G12475.T22	-1.56685	0.00155033	1.5	floral homeotic protein APETALA 2-like	Transcription factor
Cme-miR172f	Cucsat.PASA.G12475.T18	-1.56685	0.00155033	1.5	floral homeotic protein APETALA 2-like	Transcription factor
Cme-miR172f	Cucsat.PASA.G12475.T13	-1.56685	0.00155033	1.5	floral homeotic protein APETALA 2-like	Transcription factor			0.000207004262672328
Cme-miR172f	Cucsat.PASA.G12475.T4	-1.56685	0.00155033	1.5	floral homeotic protein APETALA 2-like	Transcription factor
Cme-miR172f	Cucsat.PASA.G12475.T3	-1.56685	0.00155033	1.5	floral homeotic protein APETALA 2-like	Transcription factor
Cme-miR172f	Cucsat.PASA.G12475.T12	-1.56685	0.00155033	1.5	floral homeotic protein APETALA 2-like	Transcription factor
Cme-miR172f	Cucsat.PASA.G12475.T5	-1.56685	0.00155033	1.5	floral homeotic protein APETALA 2-like	Transcription factor
Cme-miR172f	Cucsat.PASA.G12475.T7	-1.56685	0.00155033	1.5	floral homeotic protein APETALA 2-like	Transcription factor
Cme-miR172f	Cucsat.PASA.G12475.T15	-1.56685	0.00155033	1.5	floral homeotic protein APETALA 2-like	Transcription factor
Cme-miR172f	Cucsat.PASA.G12475.T11	-1.56685	0.00155033	1.5	floral homeotic protein APETALA 2-like	Transcription factor
Cme-miR172f	Cucsat.PASA.G12475.T10	-1.56685	0.00155033	1.5	floral homeotic protein APETALA 2-like	Transcription factor
Cme-miR172f	Cucsat.PASA.G12475.T2	-1.56685	0.00155033	1.5	floral homeotic protein APETALA 2-like	Transcription factor
Cme-miR172f	Cucsat.PASA.G12475.T1	-1.56685	0.00155033	1.5	floral homeotic protein APETALA 2-like	Transcription factor
Cme-miR172f	Cucsat.PASA.G12475.T28	-1.56685	0.00155033	1.5	floral homeotic protein APETALA 2-like	Transcription factor
Cme-miR172f	Cucsat.PASA.G12475.T8	-1.56685	0.00155033	1.5	floral homeotic protein APETALA 2-like	Transcription factor
Cme-miR172f	Cucsat.PASA.G12475.T6	-1.56685	0.00155033	1.5	floral homeotic protein APETALA 2-like	Transcription factor
Cme-miR172f	Cucsat.PASA.G12475.T9	-1.56685	0.00155033	1.5	floral homeotic protein APETALA 2-like	Transcription factor
Cme-miR172f	Cucsat.PASA.G12475.T16	-1.56685	0.00155033	1.5	floral homeotic protein APETALA 2-like	Transcription factor
Cme-miR172f	Cucsat.PASA.G12475.T14	-1.56685	0.00155033	1.5	floral homeotic protein APETALA 2-like	Transcription factor
Ath-miR858	Cucsat.PASA.G462.T2	-1.62425	7.78074e-05	2	Myb-related transcription factor	Myb-related protein
Ath-miR858	Cucsat.PASA.G462.T3	-1.62425	7.78074e-05	2	Myb-related transcription factor	Myb-related protein
Ath-miR858	Cucsat.PASA.G462.T1	-1.62425	7.78074e-05	2	Myb-related transcription factor	Myb-related protein
Ath-miR858	Cucsat.PASA.G3993.T1	-1.62425	7.78074e-05	2	Myb-related transcription factor	Myb-related protein
Ath-miR858	Cucsat.PASA.G3993.T2	-1.62425	7.78074e-05	2	Myb-related transcription factor	Myb-related protein
Ath-miR172a	Cucsat.miRNA.G195.T1	-1.56685	0.00155033	2		Similar to cme-MIR172b			4.22948858195817e-05	6.49729210214181e-06
Ath-miR172a	Cucsat.PASA.G17946.T1	-1.56685	0.00155033	2					1.3897879133047e-06	8.32193780013715e-08
Ath-miR172b	Cucsat.miRNA.G195.T1	-1.56685	0.00155033	2		Similar to cme-MIR172b			4.22948858195817e-05	6.49729210214181e-06
Ath-miR172b	Cucsat.PASA.G17946.T1	-1.56685	0.00155033	2					1.3897879133047e-06	8.32193780013715e-08
Ath-miR172c	Cucsat.miRNA.G195.T1	-0.800946	0.0421396	2		Similar to cme-MIR172b			4.22948858195817e-05	6.49729210214181e-06
Ath-miR172c	Cucsat.PASA.G17946.T1	-0.800946	0.0421396	2					1.3897879133047e-06	8.32193780013715e-08
Ath-miR172d	Cucsat.miRNA.G195.T1	-0.800946	0.0421396	2		Similar to cme-MIR172b			4.22948858195817e-05	6.49729210214181e-06
Ath-miR172d	Cucsat.PASA.G17946.T1	-0.800946	0.0421396	2					1.3897879133047e-06	8.32193780013715e-08
Cme-miR172b	Cucsat.miRNA.G195.T1	-1.56685	0.00155033	2		Similar to cme-MIR172b			4.22948858195817e-05	6.49729210214181e-06
Cme-miR172b	Cucsat.PASA.G17946.T1	-1.56685	0.00155033	2					1.3897879133047e-06	8.32193780013715e-08
Cme-miR172c	Cucsat.miRNA.G195.T1	-1.56685	0.00155033	2		Similar to cme-MIR172b			4.22948858195817e-05	6.49729210214181e-06
Cme-miR172c	Cucsat.PASA.G17946.T1	-1.56685	0.00155033	2					1.3897879133047e-06	8.32193780013715e-08
Cme-miR172e	Cucsat.miRNA.G195.T1	-0.800946	0.0421396	2		Similar to cme-MIR172b			4.22948858195817e-05	6.49729210214181e-06
Cme-miR172e	Cucsat.PASA.G17946.T1	-0.800946	0.0421396	2					1.3897879133047e-06	8.32193780013715e-08
Cme-miR172f	Cucsat.miRNA.G195.T1	-1.56685	0.00155033	2		Similar to cme-MIR172b			4.22948858195817e-05	6.49729210214181e-06
Cme-miR172f	Cucsat.PASA.G17946.T1	-1.56685	0.00155033	2					1.3897879133047e-06	8.32193780013715e-08
Ath-miR858	Cucsat.PASA.G14684.T2	-1.62425	7.78074e-05	2	transcription factor MYB108-like	Transcription factor
Ath-miR858	Cucsat.PASA.G14684.T1	-1.62425	7.78074e-05	2	transcription factor MYB108-like	Transcription factor
Cme-miR172d	Cucsat.miRNA.G316.T1	-1.56685	0.00155033	2		Similar to cme-MIR172c			1.59383195500989e-06	5.80900849805504e-08
Ath-miR858	Cucsat.PASA.G13338.T3	-1.62425	7.78074e-05	2	transcription factor MYB114-like	Myb-like DNA-binding domain
Ath-miR858	Cucsat.PASA.G13338.T1	-1.62425	7.78074e-05	2	transcription factor MYB114-like	Myb-like DNA-binding domain
Ath-miR858	Cucsat.PASA.G13338.T2	-1.62425	7.78074e-05	2	transcription factor MYB114-like	Myb-like DNA-binding domain
Ath-miR172c	Cucsat.PASA.G21055.T22	-0.800946	0.0421396	2.5	AB hydrolase-1 domain-containing protein	embryogenesis-associated protein EMB8-like
Ath-miR172c	Cucsat.PASA.G21055.T19	-0.800946	0.0421396	2.5	AB hydrolase-1 domain-containing protein	embryogenesis-associated protein EMB8-like
Ath-miR172c	Cucsat.PASA.G21055.T8	-0.800946	0.0421396	2.5	AB hydrolase-1 domain-containing protein	embryogenesis-associated protein EMB8-like
Ath-miR172c	Cucsat.PASA.G21055.T15	-0.800946	0.0421396	2.5	AB hydrolase-1 domain-containing protein	embryogenesis-associated protein EMB8-like
Ath-miR172c	Cucsat.PASA.G21055.T3	-0.800946	0.0421396	2.5	AB hydrolase-1 domain-containing protein	embryogenesis-associated protein EMB8-like
Ath-miR172c	Cucsat.PASA.G21055.T14	-0.800946	0.0421396	2.5	AB hydrolase-1 domain-containing protein	embryogenesis-associated protein EMB8-like
Ath-miR172c	Cucsat.PASA.G21055.T1	-0.800946	0.0421396	2.5	AB hydrolase-1 domain-containing protein	embryogenesis-associated protein EMB8-like
Ath-miR172c	Cucsat.PASA.G21055.T4	-0.800946	0.0421396	2.5	AB hydrolase-1 domain-containing protein	embryogenesis-associated protein EMB8-like
Ath-miR172c	Cucsat.PASA.G21055.T6	-0.800946	0.0421396	2.5	AB hydrolase-1 domain-containing protein	embryogenesis-associated protein EMB8-like
Ath-miR172c	Cucsat.PASA.G21055.T13	-0.800946	0.0421396	2.5	AB hydrolase-1 domain-containing protein	embryogenesis-associated protein EMB8-like
Ath-miR172c	Cucsat.PASA.G21055.T7	-0.800946	0.0421396	2.5	AB hydrolase-1 domain-containing protein	embryogenesis-associated protein EMB8-like
Ath-miR172c	Cucsat.PASA.G21055.T2	-0.800946	0.0421396	2.5	AB hydrolase-1 domain-containing protein	embryogenesis-associated protein EMB8-like
Ath-miR172c	Cucsat.PASA.G21055.T10	-0.800946	0.0421396	2.5	AB hydrolase-1 domain-containing protein	embryogenesis-associated protein EMB8-like
Ath-miR172c	Cucsat.PASA.G21055.T5	-0.800946	0.0421396	2.5	AB hydrolase-1 domain-containing protein	embryogenesis-associated protein EMB8-like
Ath-miR172d	Cucsat.PASA.G21055.T22	-0.800946	0.0421396	2.5	AB hydrolase-1 domain-containing protein	embryogenesis-associated protein EMB8-like
Ath-miR172d	Cucsat.PASA.G21055.T19	-0.800946	0.0421396	2.5	AB hydrolase-1 domain-containing protein	embryogenesis-associated protein EMB8-like
Ath-miR172d	Cucsat.PASA.G21055.T8	-0.800946	0.0421396	2.5	AB hydrolase-1 domain-containing protein	embryogenesis-associated protein EMB8-like
Ath-miR172d	Cucsat.PASA.G21055.T15	-0.800946	0.0421396	2.5	AB hydrolase-1 domain-containing protein	embryogenesis-associated protein EMB8-like
Ath-miR172d	Cucsat.PASA.G21055.T3	-0.800946	0.0421396	2.5	AB hydrolase-1 domain-containing protein	embryogenesis-associated protein EMB8-like
Ath-miR172d	Cucsat.PASA.G21055.T14	-0.800946	0.0421396	2.5	AB hydrolase-1 domain-containing protein	embryogenesis-associated protein EMB8-like
Ath-miR172d	Cucsat.PASA.G21055.T1	-0.800946	0.0421396	2.5	AB hydrolase-1 domain-containing protein	embryogenesis-associated protein EMB8-like
Ath-miR172d	Cucsat.PASA.G21055.T4	-0.800946	0.0421396	2.5	AB hydrolase-1 domain-containing protein	embryogenesis-associated protein EMB8-like
Ath-miR172d	Cucsat.PASA.G21055.T6	-0.800946	0.0421396	2.5	AB hydrolase-1 domain-containing protein	embryogenesis-associated protein EMB8-like
Ath-miR172d	Cucsat.PASA.G21055.T13	-0.800946	0.0421396	2.5	AB hydrolase-1 domain-containing protein	embryogenesis-associated protein EMB8-like
Ath-miR172d	Cucsat.PASA.G21055.T7	-0.800946	0.0421396	2.5	AB hydrolase-1 domain-containing protein	embryogenesis-associated protein EMB8-like
Ath-miR172d	Cucsat.PASA.G21055.T2	-0.800946	0.0421396	2.5	AB hydrolase-1 domain-containing protein	embryogenesis-associated protein EMB8-like
Ath-miR172d	Cucsat.PASA.G21055.T10	-0.800946	0.0421396	2.5	AB hydrolase-1 domain-containing protein	embryogenesis-associated protein EMB8-like
Ath-miR172d	Cucsat.PASA.G21055.T5	-0.800946	0.0421396	2.5	AB hydrolase-1 domain-containing protein	embryogenesis-associated protein EMB8-like
Ath-miR858	Cucsat.PASA.G21322.T1	-1.62425	7.78074e-05	2.5	MYB transcription factor	myb-like DNA-binding domain containing protein	0.00020490912482762	0.000159521990278783
Cme-miR169l	Cucsat.PASA.G20141.T2	-1.32419	0.00155033	2.5	GDP-mannose transporter, putative	GDP-Mannose transporter			1.29763841565032e-07
Cme-miR169p	Cucsat.PASA.G20141.T2	-1.32419	0.00155033	2.5	GDP-mannose transporter, putative	GDP-Mannose transporter			1.29763841565032e-07
Cme-miR169q	Cucsat.PASA.G20141.T2	-1.32419	0.00155033	2.5	GDP-mannose transporter, putative	GDP-Mannose transporter			1.29763841565032e-07
Cme-miR172e	Cucsat.PASA.G21055.T22	-0.800946	0.0421396	2.5	AB hydrolase-1 domain-containing protein	embryogenesis-associated protein EMB8-like
Cme-miR172e	Cucsat.PASA.G21055.T19	-0.800946	0.0421396	2.5	AB hydrolase-1 domain-containing protein	embryogenesis-associated protein EMB8-like
Cme-miR172e	Cucsat.PASA.G21055.T8	-0.800946	0.0421396	2.5	AB hydrolase-1 domain-containing protein	embryogenesis-associated protein EMB8-like
Cme-miR172e	Cucsat.PASA.G21055.T15	-0.800946	0.0421396	2.5	AB hydrolase-1 domain-containing protein	embryogenesis-associated protein EMB8-like
Cme-miR172e	Cucsat.PASA.G21055.T3	-0.800946	0.0421396	2.5	AB hydrolase-1 domain-containing protein	embryogenesis-associated protein EMB8-like
Cme-miR172e	Cucsat.PASA.G21055.T14	-0.800946	0.0421396	2.5	AB hydrolase-1 domain-containing protein	embryogenesis-associated protein EMB8-like
Cme-miR172e	Cucsat.PASA.G21055.T1	-0.800946	0.0421396	2.5	AB hydrolase-1 domain-containing protein	embryogenesis-associated protein EMB8-like
Cme-miR172e	Cucsat.PASA.G21055.T4	-0.800946	0.0421396	2.5	AB hydrolase-1 domain-containing protein	embryogenesis-associated protein EMB8-like
Cme-miR172e	Cucsat.PASA.G21055.T6	-0.800946	0.0421396	2.5	AB hydrolase-1 domain-containing protein	embryogenesis-associated protein EMB8-like
Cme-miR172e	Cucsat.PASA.G21055.T13	-0.800946	0.0421396	2.5	AB hydrolase-1 domain-containing protein	embryogenesis-associated protein EMB8-like
Cme-miR172e	Cucsat.PASA.G21055.T7	-0.800946	0.0421396	2.5	AB hydrolase-1 domain-containing protein	embryogenesis-associated protein EMB8-like
Cme-miR172e	Cucsat.PASA.G21055.T2	-0.800946	0.0421396	2.5	AB hydrolase-1 domain-containing protein	embryogenesis-associated protein EMB8-like
Cme-miR172e	Cucsat.PASA.G21055.T10	-0.800946	0.0421396	2.5	AB hydrolase-1 domain-containing protein	embryogenesis-associated protein EMB8-like
Cme-miR172e	Cucsat.PASA.G21055.T5	-0.800946	0.0421396	2.5	AB hydrolase-1 domain-containing protein	embryogenesis-associated protein EMB8-like
Ath-miR172a	Cucsat.PASA.G219.T4	-1.56685	0.00155033	2.5	Receptor-like serine/threonine-protein kinase	serine threonine-protein kinase
Ath-miR172a	Cucsat.PASA.G219.T5	-1.56685	0.00155033	2.5	Receptor-like serine/threonine-protein kinase	Serine threonine-protein kinase
Ath-miR172a	Cucsat.PASA.G219.T1	-1.56685	0.00155033	2.5	Receptor-like serine/threonine-protein kinase	Serine threonine-protein kinase
Ath-miR172a	Cucsat.PASA.G219.T3	-1.56685	0.00155033	2.5	Receptor-like serine/threonine-protein kinase	Serine threonine-protein kinase
Ath-miR172a	Cucsat.PASA.G219.T6	-1.56685	0.00155033	2.5	Receptor-like serine/threonine-protein kinase	Serine threonine-protein kinase
Ath-miR172a	Cucsat.PASA.G219.T2	-1.56685	0.00155033	2.5	Receptor-like serine/threonine-protein kinase	Serine threonine-protein kinase
Ath-miR172a	Cucsat.PASA.G219.T8	-1.56685	0.00155033	2.5	Receptor-like serine/threonine-protein kinase	Serine threonine-protein kinase
Ath-miR172a	Cucsat.PASA.G219.T7	-1.56685	0.00155033	2.5	Receptor-like serine/threonine-protein kinase	Serine threonine-protein kinase
Ath-miR172b	Cucsat.PASA.G219.T4	-1.56685	0.00155033	2.5	Receptor-like serine/threonine-protein kinase	serine threonine-protein kinase
Ath-miR172b	Cucsat.PASA.G219.T5	-1.56685	0.00155033	2.5	Receptor-like serine/threonine-protein kinase	Serine threonine-protein kinase
Ath-miR172b	Cucsat.PASA.G219.T1	-1.56685	0.00155033	2.5	Receptor-like serine/threonine-protein kinase	Serine threonine-protein kinase
Ath-miR172b	Cucsat.PASA.G219.T3	-1.56685	0.00155033	2.5	Receptor-like serine/threonine-protein kinase	Serine threonine-protein kinase
Ath-miR172b	Cucsat.PASA.G219.T6	-1.56685	0.00155033	2.5	Receptor-like serine/threonine-protein kinase	Serine threonine-protein kinase
Ath-miR172b	Cucsat.PASA.G219.T2	-1.56685	0.00155033	2.5	Receptor-like serine/threonine-protein kinase	Serine threonine-protein kinase
Ath-miR172b	Cucsat.PASA.G219.T8	-1.56685	0.00155033	2.5	Receptor-like serine/threonine-protein kinase	Serine threonine-protein kinase
Ath-miR172b	Cucsat.PASA.G219.T7	-1.56685	0.00155033	2.5	Receptor-like serine/threonine-protein kinase	Serine threonine-protein kinase
Ath-miR172c	Cucsat.PASA.G219.T4	-0.800946	0.0421396	2.5	Receptor-like serine/threonine-protein kinase	serine threonine-protein kinase
Ath-miR172c	Cucsat.PASA.G219.T5	-0.800946	0.0421396	2.5	Receptor-like serine/threonine-protein kinase	Serine threonine-protein kinase
Ath-miR172c	Cucsat.PASA.G219.T1	-0.800946	0.0421396	2.5	Receptor-like serine/threonine-protein kinase	Serine threonine-protein kinase
Ath-miR172c	Cucsat.PASA.G219.T3	-0.800946	0.0421396	2.5	Receptor-like serine/threonine-protein kinase	Serine threonine-protein kinase
Ath-miR172c	Cucsat.PASA.G219.T6	-0.800946	0.0421396	2.5	Receptor-like serine/threonine-protein kinase	Serine threonine-protein kinase
Ath-miR172c	Cucsat.PASA.G219.T2	-0.800946	0.0421396	2.5	Receptor-like serine/threonine-protein kinase	Serine threonine-protein kinase
Ath-miR172c	Cucsat.PASA.G219.T8	-0.800946	0.0421396	2.5	Receptor-like serine/threonine-protein kinase	Serine threonine-protein kinase
Ath-miR172c	Cucsat.PASA.G219.T7	-0.800946	0.0421396	2.5	Receptor-like serine/threonine-protein kinase	Serine threonine-protein kinase
Ath-miR172d	Cucsat.PASA.G219.T4	-0.800946	0.0421396	2.5	Receptor-like serine/threonine-protein kinase	serine threonine-protein kinase
Ath-miR172d	Cucsat.PASA.G219.T5	-0.800946	0.0421396	2.5	Receptor-like serine/threonine-protein kinase	Serine threonine-protein kinase
Ath-miR172d	Cucsat.PASA.G219.T1	-0.800946	0.0421396	2.5	Receptor-like serine/threonine-protein kinase	Serine threonine-protein kinase
Ath-miR172d	Cucsat.PASA.G219.T3	-0.800946	0.0421396	2.5	Receptor-like serine/threonine-protein kinase	Serine threonine-protein kinase
Ath-miR172d	Cucsat.PASA.G219.T6	-0.800946	0.0421396	2.5	Receptor-like serine/threonine-protein kinase	Serine threonine-protein kinase
Ath-miR172d	Cucsat.PASA.G219.T2	-0.800946	0.0421396	2.5	Receptor-like serine/threonine-protein kinase	Serine threonine-protein kinase
Ath-miR172d	Cucsat.PASA.G219.T8	-0.800946	0.0421396	2.5	Receptor-like serine/threonine-protein kinase	Serine threonine-protein kinase
Ath-miR172d	Cucsat.PASA.G219.T7	-0.800946	0.0421396	2.5	Receptor-like serine/threonine-protein kinase	Serine threonine-protein kinase
Ath-miR858	Cucsat.PASA.G1996.T2	-1.62425	7.78074e-05	2.5	transcription factor MYB34-like	Transcription factor
Ath-miR858	Cucsat.PASA.G583.T2	-1.62425	7.78074e-05	2.5	transcription factor MYB108	Transcription factor
Ath-miR858	Cucsat.PASA.G1996.T1	-1.62425	7.78074e-05	2.5	transcription factor MYB34-like	Transcription factor
Ath-miR858	Cucsat.PASA.G583.T1	-1.62425	7.78074e-05	2.5	transcription factor MYB108	Transcription factor
Ath-miR858	Cucsat.PASA.G583.T3	-1.62425	7.78074e-05	2.5	transcription factor MYB108	Transcription factor
Ath-miR858	Cucsat.PASA.G1996.T3	-1.62425	7.78074e-05	2.5	transcription factor MYB34-like	Transcription factor
Cme-miR172b	Cucsat.PASA.G219.T4	-1.56685	0.00155033	2.5	Receptor-like serine/threonine-protein kinase	serine threonine-protein kinase
Cme-miR172b	Cucsat.PASA.G219.T5	-1.56685	0.00155033	2.5	Receptor-like serine/threonine-protein kinase	Serine threonine-protein kinase
Cme-miR172b	Cucsat.PASA.G219.T1	-1.56685	0.00155033	2.5	Receptor-like serine/threonine-protein kinase	Serine threonine-protein kinase
Cme-miR172b	Cucsat.PASA.G219.T3	-1.56685	0.00155033	2.5	Receptor-like serine/threonine-protein kinase	Serine threonine-protein kinase
Cme-miR172b	Cucsat.PASA.G219.T6	-1.56685	0.00155033	2.5	Receptor-like serine/threonine-protein kinase	Serine threonine-protein kinase
Cme-miR172b	Cucsat.PASA.G219.T2	-1.56685	0.00155033	2.5	Receptor-like serine/threonine-protein kinase	Serine threonine-protein kinase
Cme-miR172b	Cucsat.PASA.G219.T8	-1.56685	0.00155033	2.5	Receptor-like serine/threonine-protein kinase	Serine threonine-protein kinase
Cme-miR172b	Cucsat.PASA.G219.T7	-1.56685	0.00155033	2.5	Receptor-like serine/threonine-protein kinase	Serine threonine-protein kinase
Cme-miR172c	Cucsat.PASA.G219.T4	-1.56685	0.00155033	2.5	Receptor-like serine/threonine-protein kinase	serine threonine-protein kinase
Cme-miR172c	Cucsat.PASA.G219.T5	-1.56685	0.00155033	2.5	Receptor-like serine/threonine-protein kinase	Serine threonine-protein kinase
Cme-miR172c	Cucsat.PASA.G219.T1	-1.56685	0.00155033	2.5	Receptor-like serine/threonine-protein kinase	Serine threonine-protein kinase
Cme-miR172c	Cucsat.PASA.G219.T3	-1.56685	0.00155033	2.5	Receptor-like serine/threonine-protein kinase	Serine threonine-protein kinase
Cme-miR172c	Cucsat.PASA.G219.T6	-1.56685	0.00155033	2.5	Receptor-like serine/threonine-protein kinase	Serine threonine-protein kinase
Cme-miR172c	Cucsat.PASA.G219.T2	-1.56685	0.00155033	2.5	Receptor-like serine/threonine-protein kinase	Serine threonine-protein kinase
Cme-miR172c	Cucsat.PASA.G219.T8	-1.56685	0.00155033	2.5	Receptor-like serine/threonine-protein kinase	Serine threonine-protein kinase
Cme-miR172c	Cucsat.PASA.G219.T7	-1.56685	0.00155033	2.5	Receptor-like serine/threonine-protein kinase	Serine threonine-protein kinase
Cme-miR172e	Cucsat.PASA.G219.T4	-0.800946	0.0421396	2.5	Receptor-like serine/threonine-protein kinase	serine threonine-protein kinase
Cme-miR172e	Cucsat.PASA.G219.T5	-0.800946	0.0421396	2.5	Receptor-like serine/threonine-protein kinase	Serine threonine-protein kinase
Cme-miR172e	Cucsat.PASA.G219.T1	-0.800946	0.0421396	2.5	Receptor-like serine/threonine-protein kinase	Serine threonine-protein kinase
Cme-miR172e	Cucsat.PASA.G219.T3	-0.800946	0.0421396	2.5	Receptor-like serine/threonine-protein kinase	Serine threonine-protein kinase
Cme-miR172e	Cucsat.PASA.G219.T6	-0.800946	0.0421396	2.5	Receptor-like serine/threonine-protein kinase	Serine threonine-protein kinase
Cme-miR172e	Cucsat.PASA.G219.T2	-0.800946	0.0421396	2.5	Receptor-like serine/threonine-protein kinase	Serine threonine-protein kinase
Cme-miR172e	Cucsat.PASA.G219.T8	-0.800946	0.0421396	2.5	Receptor-like serine/threonine-protein kinase	Serine threonine-protein kinase
Cme-miR172e	Cucsat.PASA.G219.T7	-0.800946	0.0421396	2.5	Receptor-like serine/threonine-protein kinase	Serine threonine-protein kinase
Cme-miR172f	Cucsat.PASA.G219.T4	-1.56685	0.00155033	2.5	Receptor-like serine/threonine-protein kinase	serine threonine-protein kinase
Cme-miR172f	Cucsat.PASA.G219.T5	-1.56685	0.00155033	2.5	Receptor-like serine/threonine-protein kinase	Serine threonine-protein kinase
Cme-miR172f	Cucsat.PASA.G219.T1	-1.56685	0.00155033	2.5	Receptor-like serine/threonine-protein kinase	Serine threonine-protein kinase
Cme-miR172f	Cucsat.PASA.G219.T3	-1.56685	0.00155033	2.5	Receptor-like serine/threonine-protein kinase	Serine threonine-protein kinase
Cme-miR172f	Cucsat.PASA.G219.T6	-1.56685	0.00155033	2.5	Receptor-like serine/threonine-protein kinase	Serine threonine-protein kinase
Cme-miR172f	Cucsat.PASA.G219.T2	-1.56685	0.00155033	2.5	Receptor-like serine/threonine-protein kinase	Serine threonine-protein kinase
Cme-miR172f	Cucsat.PASA.G219.T8	-1.56685	0.00155033	2.5	Receptor-like serine/threonine-protein kinase	Serine threonine-protein kinase
Cme-miR172f	Cucsat.PASA.G219.T7	-1.56685	0.00155033	2.5	Receptor-like serine/threonine-protein kinase	Serine threonine-protein kinase
Ath-miR858	Cucsat.PASA.G3245.T22	-1.62425	7.78074e-05	2.5	Lipoxygenase	Plant lipoxygenase may be involved in a number of diverse aspects of plant physiology including growth and development, pest resistance, and senescence or responses to wounding (By similarity)
Ath-miR858	Cucsat.PASA.G3245.T17	-1.62425	7.78074e-05	2.5	Lipoxygenase	Plant lipoxygenase may be involved in a number of diverse aspects of plant physiology including growth and development, pest resistance, and senescence or responses to wounding (By similarity)
Ath-miR858	Cucsat.PASA.G3245.T4	-1.62425	7.78074e-05	2.5	Lipoxygenase	Plant lipoxygenase may be involved in a number of diverse aspects of plant physiology including growth and development, pest resistance, and senescence or responses to wounding (By similarity)			0.000505383730709856
Ath-miR858	Cucsat.PASA.G3245.T2	-1.62425	7.78074e-05	2.5	Lipoxygenase	Plant lipoxygenase may be involved in a number of diverse aspects of plant physiology including growth and development, pest resistance, and senescence or responses to wounding (By similarity)
Ath-miR858	Cucsat.PASA.G3245.T7	-1.62425	7.78074e-05	2.5	Lipoxygenase	Plant lipoxygenase may be involved in a number of diverse aspects of plant physiology including growth and development, pest resistance, and senescence or responses to wounding (By similarity)
Ath-miR858	Cucsat.PASA.G3245.T29	-1.62425	7.78074e-05	2.5	Lipoxygenase	Plant lipoxygenase may be involved in a number of diverse aspects of plant physiology including growth and development, pest resistance, and senescence or responses to wounding (By similarity)
Ath-miR858	Cucsat.PASA.G3361.T1	-1.62425	7.78074e-05	2.5	transcription factor MYB108-like	Transcription factor
Ath-miR858	Cucsat.PASA.G3361.T3	-1.62425	7.78074e-05	2.5	transcription factor MYB108-like	Transcription factor
Ath-miR858	Cucsat.PASA.G3361.T2	-1.62425	7.78074e-05	2.5	transcription factor MYB108-like
Ath-miR858	Cucsat.PASA.G3361.T4	-1.62425	7.78074e-05	2.5	transcription factor MYB108-like	transcription factor
Ath-miR858	Cucsat.PASA.G4117.T1	-1.62425	7.78074e-05	2.5	Myb family transcription factor family protein	transcription factor				0.000720443323301389
Cme-miR167c	Cucsat.PASA.G4092.T13	-0.767006	0.0239867	2.5	Protein DETOXIFICATION	MATE efflux family protein 4, chloroplastic-like
Cme-miR167c	Cucsat.PASA.G4092.T6	-0.767006	0.0239867	2.5	Protein DETOXIFICATION	MATE efflux family protein 4, chloroplastic-like	4.80072407845483e-05
Cme-miR167c	Cucsat.PASA.G4092.T16	-0.767006	0.0239867	2.5	Protein DETOXIFICATION	MATE efflux family protein 4, chloroplastic-like
Cme-miR167c	Cucsat.PASA.G4092.T7	-0.767006	0.0239867	2.5	Protein DETOXIFICATION	MATE efflux family protein 4, chloroplastic-like
Cme-miR167c	Cucsat.PASA.G4092.T1	-0.767006	0.0239867	2.5	Protein DETOXIFICATION	MATE efflux family protein 4, chloroplastic-like
Cme-miR167c	Cucsat.PASA.G4092.T10	-0.767006	0.0239867	2.5	Protein DETOXIFICATION	MATE efflux family protein 4, chloroplastic-like
Cme-miR167c	Cucsat.PASA.G4092.T2	-0.767006	0.0239867	2.5	Protein DETOXIFICATION	MATE efflux family protein 4, chloroplastic-like
Cme-miR167c	Cucsat.PASA.G4092.T5	-0.767006	0.0239867	2.5	Protein DETOXIFICATION	MATE efflux family protein 4, chloroplastic-like
Cme-miR167c	Cucsat.PASA.G4092.T4	-0.767006	0.0239867	2.5	Protein DETOXIFICATION	MATE efflux family protein 4, chloroplastic-like
Cme-miR167c	Cucsat.PASA.G3271.T3	-0.767006	0.0239867	2.5
Cme-miR167c	Cucsat.miRNA.G169.T1	-0.767006	0.0239867	2.5		Similar to sly-MIR167a
Cme-miR167c	Cucsat.PASA.G3271.T2	-0.767006	0.0239867	2.5
Cme-miR167c	Cucsat.PASA.G3271.T1	-0.767006	0.0239867	2.5
Ath-miR858	Cucsat.PASA.G5777.T1	-1.62425	7.78074e-05	2.5	Myb transcription factor	Transcription factor
Ath-miR858	Cucsat.PASA.G5777.T2	-1.62425	7.78074e-05	2.5	Myb transcription factor	Transcription factor
Ath-miR858	Cucsat.PASA.G5777.T3	-1.62425	7.78074e-05	2.5	Myb transcription factor
Cme-miR169l	Cucsat.PASA.G6575.T17	-1.32419	0.00155033	2.5	Magnesium transporter	magnesium transporter
Cme-miR169l	Cucsat.PASA.G6575.T24	-1.32419	0.00155033	2.5	Magnesium transporter	magnesium transporter
Cme-miR169l	Cucsat.PASA.G6575.T23	-1.32419	0.00155033	2.5	Magnesium transporter	magnesium transporter
Cme-miR169l	Cucsat.PASA.G6575.T22	-1.32419	0.00155033	2.5	Magnesium transporter	magnesium transporter
Cme-miR169l	Cucsat.PASA.G6575.T2	-1.32419	0.00155033	2.5	Magnesium transporter	magnesium transporter
Cme-miR169l	Cucsat.PASA.G6575.T20	-1.32419	0.00155033	2.5	Magnesium transporter	magnesium transporter
Cme-miR169l	Cucsat.PASA.G6575.T19	-1.32419	0.00155033	2.5	Magnesium transporter	magnesium transporter			6.47493311698718e-05
Cme-miR169p	Cucsat.PASA.G6575.T17	-1.32419	0.00155033	2.5	Magnesium transporter	magnesium transporter
Cme-miR169p	Cucsat.PASA.G6575.T24	-1.32419	0.00155033	2.5	Magnesium transporter	magnesium transporter
Cme-miR169p	Cucsat.PASA.G6575.T23	-1.32419	0.00155033	2.5	Magnesium transporter	magnesium transporter
Cme-miR169p	Cucsat.PASA.G6575.T22	-1.32419	0.00155033	2.5	Magnesium transporter	magnesium transporter
Cme-miR169p	Cucsat.PASA.G6575.T2	-1.32419	0.00155033	2.5	Magnesium transporter	magnesium transporter
Cme-miR169p	Cucsat.PASA.G6575.T20	-1.32419	0.00155033	2.5	Magnesium transporter	magnesium transporter
Cme-miR169p	Cucsat.PASA.G6575.T19	-1.32419	0.00155033	2.5	Magnesium transporter	magnesium transporter			6.47493311698718e-05
Cme-miR169q	Cucsat.PASA.G6575.T17	-1.32419	0.00155033	2.5	Magnesium transporter	magnesium transporter
Cme-miR169q	Cucsat.PASA.G6575.T24	-1.32419	0.00155033	2.5	Magnesium transporter	magnesium transporter
Cme-miR169q	Cucsat.PASA.G6575.T23	-1.32419	0.00155033	2.5	Magnesium transporter	magnesium transporter
Cme-miR169q	Cucsat.PASA.G6575.T22	-1.32419	0.00155033	2.5	Magnesium transporter	magnesium transporter
Cme-miR169q	Cucsat.PASA.G6575.T2	-1.32419	0.00155033	2.5	Magnesium transporter	magnesium transporter
Cme-miR169q	Cucsat.PASA.G6575.T20	-1.32419	0.00155033	2.5	Magnesium transporter	magnesium transporter
Cme-miR169q	Cucsat.PASA.G6575.T19	-1.32419	0.00155033	2.5	Magnesium transporter	magnesium transporter			6.47493311698718e-05
Cme-miR172d	Cucsat.PASA.G6418.T9	-1.56685	0.00155033	2.5	Unknown protein			3.45105705556688e-13
Ath-miR172a	Cucsat.PASA.G18059.T3	-1.56685	0.00155033	2.5	Late cornified envelope protein 1E
Ath-miR172a	Cucsat.PASA.G18676.T2	-1.56685	0.00155033	2.5	homeobox-leucine zipper protein HOX18-like	HALZ
Ath-miR172a	Cucsat.PASA.G18059.T1	-1.56685	0.00155033	2.5	Late cornified envelope protein 1E
Ath-miR172a	Cucsat.PASA.G18676.T1	-1.56685	0.00155033	2.5	homeobox-leucine zipper protein HOX18-like	homeobox-leucine zipper protein
Ath-miR172b	Cucsat.PASA.G18059.T3	-1.56685	0.00155033	2.5	Late cornified envelope protein 1E
Ath-miR172b	Cucsat.PASA.G18676.T2	-1.56685	0.00155033	2.5	homeobox-leucine zipper protein HOX18-like	HALZ
Ath-miR172b	Cucsat.PASA.G18059.T1	-1.56685	0.00155033	2.5	Late cornified envelope protein 1E
Ath-miR172b	Cucsat.PASA.G18676.T1	-1.56685	0.00155033	2.5	homeobox-leucine zipper protein HOX18-like	homeobox-leucine zipper protein
Ath-miR172c	Cucsat.PASA.G18676.T2	-0.800946	0.0421396	2.5	homeobox-leucine zipper protein HOX18-like	HALZ
Ath-miR172c	Cucsat.PASA.G18059.T3	-0.800946	0.0421396	2.5	Late cornified envelope protein 1E
Ath-miR172c	Cucsat.PASA.G18676.T1	-0.800946	0.0421396	2.5	homeobox-leucine zipper protein HOX18-like	homeobox-leucine zipper protein
Ath-miR172c	Cucsat.PASA.G18059.T1	-0.800946	0.0421396	2.5	Late cornified envelope protein 1E
Ath-miR172d	Cucsat.PASA.G18676.T2	-0.800946	0.0421396	2.5	homeobox-leucine zipper protein HOX18-like	HALZ
Ath-miR172d	Cucsat.PASA.G18059.T3	-0.800946	0.0421396	2.5	Late cornified envelope protein 1E
Ath-miR172d	Cucsat.PASA.G18676.T1	-0.800946	0.0421396	2.5	homeobox-leucine zipper protein HOX18-like	homeobox-leucine zipper protein
Ath-miR172d	Cucsat.PASA.G18059.T1	-0.800946	0.0421396	2.5	Late cornified envelope protein 1E
Ath-miR858	Cucsat.PASA.G17988.T3	-1.62425	7.78074e-05	2.5	Regulator of Vps4 activity in the MVB pathway protein	Regulator of Vps4 activity in the MVB pathway		0.000222495137810769
Ath-miR858	Cucsat.PASA.G17988.T2	-1.62425	7.78074e-05	2.5	Regulator of Vps4 activity in the MVB pathway protein	Regulator of Vps4 activity in the MVB pathway		0.000222495137810769
Ath-miR858	Cucsat.PASA.G16659.T1	-1.62425	7.78074e-05	2.5	myb-related protein 308-like	Transcription factor
Ath-miR858	Cucsat.PASA.G18016.T1	-1.62425	7.78074e-05	2.5	transcription repressor MYB6-like	myb-related protein Myb4-like
Ath-miR858	Cucsat.PASA.G18016.T2	-1.62425	7.78074e-05	2.5	transcription repressor MYB6-like	Myb-like DNA-binding domain
Cme-miR172b	Cucsat.PASA.G18059.T3	-1.56685	0.00155033	2.5	Late cornified envelope protein 1E
Cme-miR172b	Cucsat.PASA.G18676.T2	-1.56685	0.00155033	2.5	homeobox-leucine zipper protein HOX18-like	HALZ
Cme-miR172b	Cucsat.PASA.G18059.T1	-1.56685	0.00155033	2.5	Late cornified envelope protein 1E
Cme-miR172b	Cucsat.PASA.G18676.T1	-1.56685	0.00155033	2.5	homeobox-leucine zipper protein HOX18-like	homeobox-leucine zipper protein
Cme-miR172c	Cucsat.PASA.G18059.T3	-1.56685	0.00155033	2.5	Late cornified envelope protein 1E
Cme-miR172c	Cucsat.PASA.G18676.T2	-1.56685	0.00155033	2.5	homeobox-leucine zipper protein HOX18-like	HALZ
Cme-miR172c	Cucsat.PASA.G18059.T1	-1.56685	0.00155033	2.5	Late cornified envelope protein 1E
Cme-miR172c	Cucsat.PASA.G18676.T1	-1.56685	0.00155033	2.5	homeobox-leucine zipper protein HOX18-like	homeobox-leucine zipper protein
Cme-miR172e	Cucsat.PASA.G18676.T2	-0.800946	0.0421396	2.5	homeobox-leucine zipper protein HOX18-like	HALZ
Cme-miR172e	Cucsat.PASA.G18059.T3	-0.800946	0.0421396	2.5	Late cornified envelope protein 1E
Cme-miR172e	Cucsat.PASA.G18676.T1	-0.800946	0.0421396	2.5	homeobox-leucine zipper protein HOX18-like	homeobox-leucine zipper protein
Cme-miR172e	Cucsat.PASA.G18059.T1	-0.800946	0.0421396	2.5	Late cornified envelope protein 1E
Cme-miR172f	Cucsat.PASA.G18059.T3	-1.56685	0.00155033	2.5	Late cornified envelope protein 1E
Cme-miR172f	Cucsat.PASA.G18676.T2	-1.56685	0.00155033	2.5	homeobox-leucine zipper protein HOX18-like	HALZ
Cme-miR172f	Cucsat.PASA.G18059.T1	-1.56685	0.00155033	2.5	Late cornified envelope protein 1E
Cme-miR172f	Cucsat.PASA.G18676.T1	-1.56685	0.00155033	2.5	homeobox-leucine zipper protein HOX18-like	homeobox-leucine zipper protein
Ath-miR858	Cucsat.PASA.G10381.T1	-1.62425	7.78074e-05	2.5	transcription factor MYB20-like	Transcription factor	6.14549671630177e-06	7.78447619339213e-07
Ath-miR858	Cucsat.PASA.G10381.T2	-1.62425	7.78074e-05	2.5	transcription factor MYB20-like	Transcription factor		7.78447619339213e-07
Ath-miR858	Cucsat.PASA.G10381.T3	-1.62425	7.78074e-05	2.5	transcription factor MYB20-like	Transcription factor		7.78447619339213e-07
Ath-miR858	Cucsat.PASA.G8189.T4	-1.62425	7.78074e-05	2.5	O-fucosyltransferase family protein	DUF246 domain-containing protein
Ath-miR858	Cucsat.PASA.G8189.T5	-1.62425	7.78074e-05	2.5	O-fucosyltransferase family protein	Myb-related protein
Ath-miR858	Cucsat.PASA.G8189.T2	-1.62425	7.78074e-05	2.5	O-fucosyltransferase family protein	Myb-related protein
Ath-miR858	Cucsat.PASA.G8189.T8	-1.62425	7.78074e-05	2.5	O-fucosyltransferase family protein	Myb-related protein
Ath-miR858	Cucsat.PASA.G8189.T9	-1.62425	7.78074e-05	2.5	O-fucosyltransferase family protein	Myb-related protein
Cme-miR172d	Cucsat.miRNA.G273.T1	-1.56685	0.00155033	2.5		Similar to cme-MIR172e
Cme-miR172d	Cucsat.PASA.G9710.T1	-1.56685	0.00155033	2.5					6.38920538865566e-06	1.38299622440261e-08
Ath-miR858	Cucsat.PASA.G15697.T5	-1.62425	7.78074e-05	2.5	transcription repressor MYB6	myb-related protein 315-like
Ath-miR858	Cucsat.PASA.G15697.T6	-1.62425	7.78074e-05	2.5	transcription repressor MYB6	myb-related protein 315-like
Ath-miR858	Cucsat.PASA.G15697.T3	-1.62425	7.78074e-05	2.5	transcription repressor MYB6	myb-related protein 315-like
Ath-miR858	Cucsat.PASA.G15697.T2	-1.62425	7.78074e-05	2.5	transcription repressor MYB6	myb-related protein 315-like
Ath-miR858	Cucsat.PASA.G15697.T4	-1.62425	7.78074e-05	2.5	transcription repressor MYB6	myb-related protein 315-like
Ath-miR858	Cucsat.PASA.G15697.T8	-1.62425	7.78074e-05	2.5	transcription repressor MYB6	myb-related protein 315-like
Ath-miR858	Cucsat.PASA.G15697.T7	-1.62425	7.78074e-05	2.5	transcription repressor MYB6	myb-related protein 315-like
Ath-miR858	Cucsat.PASA.G15697.T10	-1.62425	7.78074e-05	2.5	transcription repressor MYB6	myb-related protein 315-like
Ath-miR858	Cucsat.PASA.G15511.T10	-1.62425	7.78074e-05	2.5	Myb transcription factor	Transcription factor
Ath-miR858	Cucsat.PASA.G15511.T8	-1.62425	7.78074e-05	2.5	Myb transcription factor	Transcription factor
Ath-miR858	Cucsat.PASA.G15511.T11	-1.62425	7.78074e-05	2.5	Myb transcription factor	Transcription factor
Ath-miR858	Cucsat.PASA.G15511.T5	-1.62425	7.78074e-05	2.5	Myb transcription factor	Transcription factor
Ath-miR858	Cucsat.PASA.G15511.T9	-1.62425	7.78074e-05	2.5	Myb transcription factor	Transcription factor
Ath-miR858	Cucsat.PASA.G15511.T7	-1.62425	7.78074e-05	2.5	Myb transcription factor	Transcription factor
Ath-miR858	Cucsat.PASA.G15511.T4	-1.62425	7.78074e-05	2.5	Myb transcription factor	Transcription factor
Ath-miR858	Cucsat.PASA.G15511.T2	-1.62425	7.78074e-05	2.5	Myb transcription factor	Transcription factor
Ath-miR858	Cucsat.PASA.G15511.T6	-1.62425	7.78074e-05	2.5	Myb transcription factor	Transcription factor
Ath-miR858	Cucsat.PASA.G15511.T3	-1.62425	7.78074e-05	2.5	Myb transcription factor	Transcription factor
Ath-miR858	Cucsat.PASA.G15511.T1	-1.62425	7.78074e-05	2.5	Myb transcription factor	Transcription factor
Ath-miR858	Cucsat.PASA.G15350.T1	-1.62425	7.78074e-05	2.5	WRKY domain-containing protein	WRKY transcription factor				7.55424744022049e-05
Cme-miR169a	Cucsat.PASA.G14269.T15	-0.959428	0.00492652	2.5	Deoxycytidylate deaminase-like	deoxycytidylate deaminase		8.15872638857645e-11
Cme-miR169a	Cucsat.PASA.G14269.T2	-0.959428	0.00492652	2.5	Deoxycytidylate deaminase-like	deoxycytidylate deaminase	7.9831585277313e-12	8.15872638857645e-11
Cme-miR169a	Cucsat.PASA.G14269.T8	-0.959428	0.00492652	2.5	Deoxycytidylate deaminase-like	deoxycytidylate deaminase		8.15872638857645e-11
Cme-miR169a	Cucsat.PASA.G14269.T19	-0.959428	0.00492652	2.5	Deoxycytidylate deaminase-like	deoxycytidylate deaminase		8.15872638857645e-11
Cme-miR169a	Cucsat.PASA.G14269.T14	-0.959428	0.00492652	2.5	Deoxycytidylate deaminase-like	deoxycytidylate deaminase		8.15872638857645e-11
Cme-miR169a	Cucsat.PASA.G14269.T13	-0.959428	0.00492652	2.5	Deoxycytidylate deaminase-like	deoxycytidylate deaminase		8.15872638857645e-11
Cme-miR169a	Cucsat.PASA.G14269.T5	-0.959428	0.00492652	2.5	Deoxycytidylate deaminase-like	deoxycytidylate deaminase		8.15872638857645e-11
Cme-miR169a	Cucsat.PASA.G14269.T4	-0.959428	0.00492652	2.5	Deoxycytidylate deaminase-like	deoxycytidylate deaminase		8.15872638857645e-11
Cme-miR169a	Cucsat.PASA.G14269.T3	-0.959428	0.00492652	2.5	Deoxycytidylate deaminase-like	deoxycytidylate deaminase		8.15872638857645e-11
Cme-miR169a	Cucsat.PASA.G14269.T16	-0.959428	0.00492652	2.5	Deoxycytidylate deaminase-like	deoxycytidylate deaminase		8.15872638857645e-11
Cme-miR169a	Cucsat.PASA.G14269.T12	-0.959428	0.00492652	2.5	Deoxycytidylate deaminase-like	deoxycytidylate deaminase		8.15872638857645e-11
Cme-miR169a	Cucsat.PASA.G14269.T18	-0.959428	0.00492652	2.5	Deoxycytidylate deaminase-like	deoxycytidylate deaminase		8.15872638857645e-11
Cme-miR169a	Cucsat.PASA.G14269.T10	-0.959428	0.00492652	2.5	Deoxycytidylate deaminase-like	deoxycytidylate deaminase		8.15872638857645e-11
Cme-miR169a	Cucsat.PASA.G14269.T9	-0.959428	0.00492652	2.5	Deoxycytidylate deaminase-like	deoxycytidylate deaminase		8.15872638857645e-11
Cme-miR169a	Cucsat.PASA.G14269.T6	-0.959428	0.00492652	2.5	Deoxycytidylate deaminase-like	deoxycytidylate deaminase		8.15872638857645e-11
Cme-miR169a	Cucsat.PASA.G14269.T1	-0.959428	0.00492652	2.5	Deoxycytidylate deaminase-like	deoxycytidylate deaminase		8.15872638857645e-11
Cme-miR169b	Cucsat.PASA.G14269.T15	-0.959428	0.00492652	2.5	Deoxycytidylate deaminase-like	deoxycytidylate deaminase		8.15872638857645e-11
Cme-miR169b	Cucsat.PASA.G14269.T2	-0.959428	0.00492652	2.5	Deoxycytidylate deaminase-like	deoxycytidylate deaminase	7.9831585277313e-12	8.15872638857645e-11
Cme-miR169b	Cucsat.PASA.G14269.T8	-0.959428	0.00492652	2.5	Deoxycytidylate deaminase-like	deoxycytidylate deaminase		8.15872638857645e-11
Cme-miR169b	Cucsat.PASA.G14269.T19	-0.959428	0.00492652	2.5	Deoxycytidylate deaminase-like	deoxycytidylate deaminase		8.15872638857645e-11
Cme-miR169b	Cucsat.PASA.G14269.T14	-0.959428	0.00492652	2.5	Deoxycytidylate deaminase-like	deoxycytidylate deaminase		8.15872638857645e-11
Cme-miR169b	Cucsat.PASA.G14269.T13	-0.959428	0.00492652	2.5	Deoxycytidylate deaminase-like	deoxycytidylate deaminase		8.15872638857645e-11
Cme-miR169b	Cucsat.PASA.G14269.T5	-0.959428	0.00492652	2.5	Deoxycytidylate deaminase-like	deoxycytidylate deaminase		8.15872638857645e-11
Cme-miR169b	Cucsat.PASA.G14269.T4	-0.959428	0.00492652	2.5	Deoxycytidylate deaminase-like	deoxycytidylate deaminase		8.15872638857645e-11
Cme-miR169b	Cucsat.PASA.G14269.T3	-0.959428	0.00492652	2.5	Deoxycytidylate deaminase-like	deoxycytidylate deaminase		8.15872638857645e-11
Cme-miR169b	Cucsat.PASA.G14269.T16	-0.959428	0.00492652	2.5	Deoxycytidylate deaminase-like	deoxycytidylate deaminase		8.15872638857645e-11
Cme-miR169b	Cucsat.PASA.G14269.T12	-0.959428	0.00492652	2.5	Deoxycytidylate deaminase-like	deoxycytidylate deaminase		8.15872638857645e-11
Cme-miR169b	Cucsat.PASA.G14269.T18	-0.959428	0.00492652	2.5	Deoxycytidylate deaminase-like	deoxycytidylate deaminase		8.15872638857645e-11
Cme-miR169b	Cucsat.PASA.G14269.T10	-0.959428	0.00492652	2.5	Deoxycytidylate deaminase-like	deoxycytidylate deaminase		8.15872638857645e-11
Cme-miR169b	Cucsat.PASA.G14269.T9	-0.959428	0.00492652	2.5	Deoxycytidylate deaminase-like	deoxycytidylate deaminase		8.15872638857645e-11
Cme-miR169b	Cucsat.PASA.G14269.T6	-0.959428	0.00492652	2.5	Deoxycytidylate deaminase-like	deoxycytidylate deaminase		8.15872638857645e-11
Cme-miR169b	Cucsat.PASA.G14269.T1	-0.959428	0.00492652	2.5	Deoxycytidylate deaminase-like	deoxycytidylate deaminase		8.15872638857645e-11
Cme-miR169i	Cucsat.PASA.G14269.T15	-0.959428	0.00492652	2.5	Deoxycytidylate deaminase-like	deoxycytidylate deaminase		8.15872638857645e-11
Cme-miR169i	Cucsat.PASA.G14269.T2	-0.959428	0.00492652	2.5	Deoxycytidylate deaminase-like	deoxycytidylate deaminase	7.9831585277313e-12	8.15872638857645e-11
Cme-miR169i	Cucsat.PASA.G14269.T8	-0.959428	0.00492652	2.5	Deoxycytidylate deaminase-like	deoxycytidylate deaminase		8.15872638857645e-11
Cme-miR169i	Cucsat.PASA.G14269.T19	-0.959428	0.00492652	2.5	Deoxycytidylate deaminase-like	deoxycytidylate deaminase		8.15872638857645e-11
Cme-miR169i	Cucsat.PASA.G14269.T14	-0.959428	0.00492652	2.5	Deoxycytidylate deaminase-like	deoxycytidylate deaminase		8.15872638857645e-11
Cme-miR169i	Cucsat.PASA.G14269.T13	-0.959428	0.00492652	2.5	Deoxycytidylate deaminase-like	deoxycytidylate deaminase		8.15872638857645e-11
Cme-miR169i	Cucsat.PASA.G14269.T5	-0.959428	0.00492652	2.5	Deoxycytidylate deaminase-like	deoxycytidylate deaminase		8.15872638857645e-11
Cme-miR169i	Cucsat.PASA.G14269.T4	-0.959428	0.00492652	2.5	Deoxycytidylate deaminase-like	deoxycytidylate deaminase		8.15872638857645e-11
Cme-miR169i	Cucsat.PASA.G14269.T3	-0.959428	0.00492652	2.5	Deoxycytidylate deaminase-like	deoxycytidylate deaminase		8.15872638857645e-11
Cme-miR169i	Cucsat.PASA.G14269.T16	-0.959428	0.00492652	2.5	Deoxycytidylate deaminase-like	deoxycytidylate deaminase		8.15872638857645e-11
Cme-miR169i	Cucsat.PASA.G14269.T12	-0.959428	0.00492652	2.5	Deoxycytidylate deaminase-like	deoxycytidylate deaminase		8.15872638857645e-11
Cme-miR169i	Cucsat.PASA.G14269.T18	-0.959428	0.00492652	2.5	Deoxycytidylate deaminase-like	deoxycytidylate deaminase		8.15872638857645e-11
Cme-miR169i	Cucsat.PASA.G14269.T10	-0.959428	0.00492652	2.5	Deoxycytidylate deaminase-like	deoxycytidylate deaminase		8.15872638857645e-11
Cme-miR169i	Cucsat.PASA.G14269.T9	-0.959428	0.00492652	2.5	Deoxycytidylate deaminase-like	deoxycytidylate deaminase		8.15872638857645e-11
Cme-miR169i	Cucsat.PASA.G14269.T6	-0.959428	0.00492652	2.5	Deoxycytidylate deaminase-like	deoxycytidylate deaminase		8.15872638857645e-11
Cme-miR169i	Cucsat.PASA.G14269.T1	-0.959428	0.00492652	2.5	Deoxycytidylate deaminase-like	deoxycytidylate deaminase		8.15872638857645e-11
Cme-miR169j	Cucsat.PASA.G14269.T15	-0.959428	0.00492652	2.5	Deoxycytidylate deaminase-like	deoxycytidylate deaminase		8.15872638857645e-11
Cme-miR169j	Cucsat.PASA.G14269.T2	-0.959428	0.00492652	2.5	Deoxycytidylate deaminase-like	deoxycytidylate deaminase	7.9831585277313e-12	8.15872638857645e-11
Cme-miR169j	Cucsat.PASA.G14269.T8	-0.959428	0.00492652	2.5	Deoxycytidylate deaminase-like	deoxycytidylate deaminase		8.15872638857645e-11
Cme-miR169j	Cucsat.PASA.G14269.T19	-0.959428	0.00492652	2.5	Deoxycytidylate deaminase-like	deoxycytidylate deaminase		8.15872638857645e-11
Cme-miR169j	Cucsat.PASA.G14269.T14	-0.959428	0.00492652	2.5	Deoxycytidylate deaminase-like	deoxycytidylate deaminase		8.15872638857645e-11
Cme-miR169j	Cucsat.PASA.G14269.T13	-0.959428	0.00492652	2.5	Deoxycytidylate deaminase-like	deoxycytidylate deaminase		8.15872638857645e-11
Cme-miR169j	Cucsat.PASA.G14269.T5	-0.959428	0.00492652	2.5	Deoxycytidylate deaminase-like	deoxycytidylate deaminase		8.15872638857645e-11
Cme-miR169j	Cucsat.PASA.G14269.T4	-0.959428	0.00492652	2.5	Deoxycytidylate deaminase-like	deoxycytidylate deaminase		8.15872638857645e-11
Cme-miR169j	Cucsat.PASA.G14269.T3	-0.959428	0.00492652	2.5	Deoxycytidylate deaminase-like	deoxycytidylate deaminase		8.15872638857645e-11
Cme-miR169j	Cucsat.PASA.G14269.T16	-0.959428	0.00492652	2.5	Deoxycytidylate deaminase-like	deoxycytidylate deaminase		8.15872638857645e-11
Cme-miR169j	Cucsat.PASA.G14269.T12	-0.959428	0.00492652	2.5	Deoxycytidylate deaminase-like	deoxycytidylate deaminase		8.15872638857645e-11
Cme-miR169j	Cucsat.PASA.G14269.T18	-0.959428	0.00492652	2.5	Deoxycytidylate deaminase-like	deoxycytidylate deaminase		8.15872638857645e-11
Cme-miR169j	Cucsat.PASA.G14269.T10	-0.959428	0.00492652	2.5	Deoxycytidylate deaminase-like	deoxycytidylate deaminase		8.15872638857645e-11
Cme-miR169j	Cucsat.PASA.G14269.T9	-0.959428	0.00492652	2.5	Deoxycytidylate deaminase-like	deoxycytidylate deaminase		8.15872638857645e-11
Cme-miR169j	Cucsat.PASA.G14269.T6	-0.959428	0.00492652	2.5	Deoxycytidylate deaminase-like	deoxycytidylate deaminase		8.15872638857645e-11
Cme-miR169j	Cucsat.PASA.G14269.T1	-0.959428	0.00492652	2.5	Deoxycytidylate deaminase-like	deoxycytidylate deaminase		8.15872638857645e-11
Cme-miR172d	Cucsat.PASA.G15055.T8	-1.56685	0.00155033	2.5	Transposase
Cme-miR172d	Cucsat.PASA.G15055.T9	-1.56685	0.00155033	2.5	Transposase
Ath-miR172a	Cucsat.PASA.G21274.T5	-1.56685	0.00155033	3	J domain-containing protein	dnaJ domain containing protein, expressed
Ath-miR172a	Cucsat.PASA.G21274.T4	-1.56685	0.00155033	3	J domain-containing protein	dnaJ domain containing protein, expressed
Ath-miR172a	Cucsat.PASA.G21274.T3	-1.56685	0.00155033	3	J domain-containing protein	dnaJ domain containing protein, expressed
Ath-miR172a	Cucsat.PASA.G21274.T1	-1.56685	0.00155033	3	J domain-containing protein	dnaJ domain containing protein, expressed
Ath-miR172a	Cucsat.PASA.G21274.T2	-1.56685	0.00155033	3	J domain-containing protein	dnaJ domain containing protein, expressed
Ath-miR172b	Cucsat.PASA.G21274.T5	-1.56685	0.00155033	3	J domain-containing protein	dnaJ domain containing protein, expressed
Ath-miR172b	Cucsat.PASA.G21274.T4	-1.56685	0.00155033	3	J domain-containing protein	dnaJ domain containing protein, expressed
Ath-miR172b	Cucsat.PASA.G21274.T3	-1.56685	0.00155033	3	J domain-containing protein	dnaJ domain containing protein, expressed
Ath-miR172b	Cucsat.PASA.G21274.T1	-1.56685	0.00155033	3	J domain-containing protein	dnaJ domain containing protein, expressed
Ath-miR172b	Cucsat.PASA.G21274.T2	-1.56685	0.00155033	3	J domain-containing protein	dnaJ domain containing protein, expressed
Ath-miR172c	Cucsat.PASA.G21274.T5	-0.800946	0.0421396	3	J domain-containing protein	dnaJ domain containing protein, expressed
Ath-miR172c	Cucsat.PASA.G21274.T4	-0.800946	0.0421396	3	J domain-containing protein	dnaJ domain containing protein, expressed
Ath-miR172c	Cucsat.PASA.G21274.T3	-0.800946	0.0421396	3	J domain-containing protein	dnaJ domain containing protein, expressed
Ath-miR172c	Cucsat.PASA.G21274.T1	-0.800946	0.0421396	3	J domain-containing protein	dnaJ domain containing protein, expressed
Ath-miR172c	Cucsat.PASA.G21274.T2	-0.800946	0.0421396	3	J domain-containing protein	dnaJ domain containing protein, expressed
Ath-miR172d	Cucsat.PASA.G21274.T5	-0.800946	0.0421396	3	J domain-containing protein	dnaJ domain containing protein, expressed
Ath-miR172d	Cucsat.PASA.G21274.T4	-0.800946	0.0421396	3	J domain-containing protein	dnaJ domain containing protein, expressed
Ath-miR172d	Cucsat.PASA.G21274.T3	-0.800946	0.0421396	3	J domain-containing protein	dnaJ domain containing protein, expressed
Ath-miR172d	Cucsat.PASA.G21274.T1	-0.800946	0.0421396	3	J domain-containing protein	dnaJ domain containing protein, expressed
Ath-miR172d	Cucsat.PASA.G21274.T2	-0.800946	0.0421396	3	J domain-containing protein	dnaJ domain containing protein, expressed
Ath-miR858	Cucsat.PASA.G20946.T3	-1.62425	7.78074e-05	3	transcription factor MYB36-like
Ath-miR858	Cucsat.PASA.G20946.T1	-1.62425	7.78074e-05	3	transcription factor MYB36-like	Transcription factor
Ath-miR858	Cucsat.PASA.G20769.T1	-1.62425	7.78074e-05	3	MYB transcription factor	Transcription factor
Cme-miR169a	Cucsat.PASA.G21706.T2	-0.959428	0.00492652	3	Envelope-like protein
Cme-miR169b	Cucsat.PASA.G21706.T2	-0.959428	0.00492652	3	Envelope-like protein
Cme-miR169i	Cucsat.PASA.G21706.T2	-0.959428	0.00492652	3	Envelope-like protein
Cme-miR169j	Cucsat.PASA.G21706.T2	-0.959428	0.00492652	3	Envelope-like protein
Cme-miR172b	Cucsat.PASA.G21274.T5	-1.56685	0.00155033	3	J domain-containing protein	dnaJ domain containing protein, expressed
Cme-miR172b	Cucsat.PASA.G21274.T4	-1.56685	0.00155033	3	J domain-containing protein	dnaJ domain containing protein, expressed
Cme-miR172b	Cucsat.PASA.G21274.T3	-1.56685	0.00155033	3	J domain-containing protein	dnaJ domain containing protein, expressed
Cme-miR172b	Cucsat.PASA.G21274.T1	-1.56685	0.00155033	3	J domain-containing protein	dnaJ domain containing protein, expressed
Cme-miR172b	Cucsat.PASA.G21274.T2	-1.56685	0.00155033	3	J domain-containing protein	dnaJ domain containing protein, expressed
Cme-miR172c	Cucsat.PASA.G21274.T5	-1.56685	0.00155033	3	J domain-containing protein	dnaJ domain containing protein, expressed
Cme-miR172c	Cucsat.PASA.G21274.T4	-1.56685	0.00155033	3	J domain-containing protein	dnaJ domain containing protein, expressed
Cme-miR172c	Cucsat.PASA.G21274.T3	-1.56685	0.00155033	3	J domain-containing protein	dnaJ domain containing protein, expressed
Cme-miR172c	Cucsat.PASA.G21274.T1	-1.56685	0.00155033	3	J domain-containing protein	dnaJ domain containing protein, expressed
Cme-miR172c	Cucsat.PASA.G21274.T2	-1.56685	0.00155033	3	J domain-containing protein	dnaJ domain containing protein, expressed
Cme-miR172d	Cucsat.PASA.G20992.T12	-1.56685	0.00155033	3	BSD domain-containing protein	BSD domain
Cme-miR172d	Cucsat.PASA.G20691.T29	-1.56685	0.00155033	3	protein POLLEN DEFECTIVE IN GUIDANCE 1 isoform X1	Eukaryotic membrane protein family
Cme-miR172d	Cucsat.PASA.G20691.T20	-1.56685	0.00155033	3	protein POLLEN DEFECTIVE IN GUIDANCE 1 isoform X1	Eukaryotic membrane protein family
Cme-miR172d	Cucsat.PASA.G20691.T16	-1.56685	0.00155033	3	protein POLLEN DEFECTIVE IN GUIDANCE 1 isoform X1	Eukaryotic membrane protein family
Cme-miR172d	Cucsat.PASA.G21356.T11	-1.56685	0.00155033	3	DUF3741 domain-containing protein/DUF4378 domain-containing protein	Protein of unknown function (DUF3741)
Cme-miR172d	Cucsat.PASA.G20691.T8	-1.56685	0.00155033	3	protein POLLEN DEFECTIVE IN GUIDANCE 1 isoform X1	Eukaryotic membrane protein family
Cme-miR172d	Cucsat.PASA.G20691.T21	-1.56685	0.00155033	3	protein POLLEN DEFECTIVE IN GUIDANCE 1 isoform X1	Eukaryotic membrane protein family
Cme-miR172d	Cucsat.PASA.G20691.T5	-1.56685	0.00155033	3	protein POLLEN DEFECTIVE IN GUIDANCE 1 isoform X1	Eukaryotic membrane protein family
Cme-miR172d	Cucsat.PASA.G20691.T1	-1.56685	0.00155033	3	protein POLLEN DEFECTIVE IN GUIDANCE 1 isoform X1	Eukaryotic membrane protein family
Cme-miR172d	Cucsat.PASA.G21356.T9	-1.56685	0.00155033	3	DUF3741 domain-containing protein/DUF4378 domain-containing protein	Protein of unknown function (DUF3741)
Cme-miR172d	Cucsat.PASA.G20691.T4	-1.56685	0.00155033	3	protein POLLEN DEFECTIVE IN GUIDANCE 1 isoform X1	Eukaryotic membrane protein family
Cme-miR172d	Cucsat.PASA.G20691.T17	-1.56685	0.00155033	3	protein POLLEN DEFECTIVE IN GUIDANCE 1 isoform X1	Eukaryotic membrane protein family
Cme-miR172d	Cucsat.PASA.G20691.T22	-1.56685	0.00155033	3	protein POLLEN DEFECTIVE IN GUIDANCE 1 isoform X1	Eukaryotic membrane protein family
Cme-miR172d	Cucsat.PASA.G20691.T11	-1.56685	0.00155033	3	protein POLLEN DEFECTIVE IN GUIDANCE 1 isoform X1	Eukaryotic membrane protein family
Cme-miR172d	Cucsat.PASA.G20691.T12	-1.56685	0.00155033	3	protein POLLEN DEFECTIVE IN GUIDANCE 1 isoform X1	Eukaryotic membrane protein family
Cme-miR172d	Cucsat.PASA.G20691.T6	-1.56685	0.00155033	3	protein POLLEN DEFECTIVE IN GUIDANCE 1 isoform X1	Eukaryotic membrane protein family
Cme-miR172d	Cucsat.PASA.G20691.T3	-1.56685	0.00155033	3	protein POLLEN DEFECTIVE IN GUIDANCE 1 isoform X1	Eukaryotic membrane protein family
Cme-miR172d	Cucsat.PASA.G20691.T26	-1.56685	0.00155033	3	protein POLLEN DEFECTIVE IN GUIDANCE 1 isoform X1	Eukaryotic membrane protein family
Cme-miR172d	Cucsat.PASA.G21356.T1	-1.56685	0.00155033	3	DUF3741 domain-containing protein/DUF4378 domain-containing protein	Protein of unknown function (DUF3741)
Cme-miR172d	Cucsat.PASA.G20691.T19	-1.56685	0.00155033	3	protein POLLEN DEFECTIVE IN GUIDANCE 1 isoform X1	Eukaryotic membrane protein family
Cme-miR172d	Cucsat.PASA.G20691.T10	-1.56685	0.00155033	3	protein POLLEN DEFECTIVE IN GUIDANCE 1 isoform X1	Eukaryotic membrane protein family
Cme-miR172d	Cucsat.PASA.G20691.T7	-1.56685	0.00155033	3	protein POLLEN DEFECTIVE IN GUIDANCE 1 isoform X1	Eukaryotic membrane protein family
Cme-miR172d	Cucsat.PASA.G20691.T18	-1.56685	0.00155033	3	protein POLLEN DEFECTIVE IN GUIDANCE 1 isoform X1	Eukaryotic membrane protein family
Cme-miR172d	Cucsat.PASA.G21356.T8	-1.56685	0.00155033	3	DUF3741 domain-containing protein/DUF4378 domain-containing protein	Protein of unknown function (DUF3741)
Cme-miR172d	Cucsat.PASA.G21356.T5	-1.56685	0.00155033	3	DUF3741 domain-containing protein/DUF4378 domain-containing protein	Protein of unknown function (DUF3741)
Cme-miR172d	Cucsat.PASA.G20691.T2	-1.56685	0.00155033	3	protein POLLEN DEFECTIVE IN GUIDANCE 1 isoform X1	Eukaryotic membrane protein family
Cme-miR172d	Cucsat.PASA.G20691.T13	-1.56685	0.00155033	3	protein POLLEN DEFECTIVE IN GUIDANCE 1 isoform X1	Eukaryotic membrane protein family
Cme-miR172d	Cucsat.PASA.G21356.T6	-1.56685	0.00155033	3	DUF3741 domain-containing protein/DUF4378 domain-containing protein	Protein of unknown function (DUF3741)
Cme-miR172d	Cucsat.PASA.G20691.T23	-1.56685	0.00155033	3	protein POLLEN DEFECTIVE IN GUIDANCE 1 isoform X1	Eukaryotic membrane protein family
Cme-miR172d	Cucsat.PASA.G21356.T13	-1.56685	0.00155033	3	DUF3741 domain-containing protein/DUF4378 domain-containing protein	Protein of unknown function (DUF3741)
Cme-miR172d	Cucsat.PASA.G21356.T4	-1.56685	0.00155033	3	DUF3741 domain-containing protein/DUF4378 domain-containing protein	Protein of unknown function (DUF3741)
Cme-miR172d	Cucsat.PASA.G20691.T24	-1.56685	0.00155033	3	protein POLLEN DEFECTIVE IN GUIDANCE 1 isoform X1	Eukaryotic membrane protein family
Cme-miR172d	Cucsat.PASA.G21356.T2	-1.56685	0.00155033	3	DUF3741 domain-containing protein/DUF4378 domain-containing protein	Protein of unknown function (DUF3741)
Cme-miR172d	Cucsat.PASA.G20691.T27	-1.56685	0.00155033	3	protein POLLEN DEFECTIVE IN GUIDANCE 1 isoform X1	Eukaryotic membrane protein family
Cme-miR172d	Cucsat.PASA.G21356.T10	-1.56685	0.00155033	3	DUF3741 domain-containing protein/DUF4378 domain-containing protein	Protein of unknown function (DUF3741)
Cme-miR172d	Cucsat.PASA.G20691.T25	-1.56685	0.00155033	3	protein POLLEN DEFECTIVE IN GUIDANCE 1 isoform X1	Eukaryotic membrane protein family			0.000198624492548897
Cme-miR172d	Cucsat.PASA.G21356.T14	-1.56685	0.00155033	3	DUF3741 domain-containing protein/DUF4378 domain-containing protein	Protein of unknown function (DUF3741)
Cme-miR172d	Cucsat.PASA.G21356.T7	-1.56685	0.00155033	3	DUF3741 domain-containing protein/DUF4378 domain-containing protein	Protein of unknown function (DUF3741)
Cme-miR172d	Cucsat.PASA.G21356.T3	-1.56685	0.00155033	3	DUF3741 domain-containing protein/DUF4378 domain-containing protein	Protein of unknown function (DUF3741)
Cme-miR172d	Cucsat.PASA.G21356.T12	-1.56685	0.00155033	3	DUF3741 domain-containing protein/DUF4378 domain-containing protein	Protein of unknown function (DUF3741)
Cme-miR172d	Cucsat.PASA.G20691.T9	-1.56685	0.00155033	3	protein POLLEN DEFECTIVE IN GUIDANCE 1 isoform X1	Eukaryotic membrane protein family
Cme-miR172d	Cucsat.PASA.G20691.T31	-1.56685	0.00155033	3	protein POLLEN DEFECTIVE IN GUIDANCE 1 isoform X1	Eukaryotic membrane protein family
Cme-miR172e	Cucsat.PASA.G21274.T5	-0.800946	0.0421396	3	J domain-containing protein	dnaJ domain containing protein, expressed
Cme-miR172e	Cucsat.PASA.G21274.T4	-0.800946	0.0421396	3	J domain-containing protein	dnaJ domain containing protein, expressed
Cme-miR172e	Cucsat.PASA.G21274.T3	-0.800946	0.0421396	3	J domain-containing protein	dnaJ domain containing protein, expressed
Cme-miR172e	Cucsat.PASA.G21274.T1	-0.800946	0.0421396	3	J domain-containing protein	dnaJ domain containing protein, expressed
Cme-miR172e	Cucsat.PASA.G21274.T2	-0.800946	0.0421396	3	J domain-containing protein	dnaJ domain containing protein, expressed
Cme-miR172f	Cucsat.PASA.G21274.T5	-1.56685	0.00155033	3	J domain-containing protein	dnaJ domain containing protein, expressed
Cme-miR172f	Cucsat.PASA.G21274.T4	-1.56685	0.00155033	3	J domain-containing protein	dnaJ domain containing protein, expressed
Cme-miR172f	Cucsat.PASA.G21274.T3	-1.56685	0.00155033	3	J domain-containing protein	dnaJ domain containing protein, expressed
Cme-miR172f	Cucsat.PASA.G21274.T1	-1.56685	0.00155033	3	J domain-containing protein	dnaJ domain containing protein, expressed
Cme-miR172f	Cucsat.PASA.G21274.T2	-1.56685	0.00155033	3	J domain-containing protein	dnaJ domain containing protein, expressed
Cme-miR172d	Cucsat.PASA.G576.T15	-1.56685	0.00155033	3	bromodomain and WD repeat-containing protein 1-like	Bromodomain
Cme-miR172d	Cucsat.PASA.G576.T12	-1.56685	0.00155033	3	bromodomain and WD repeat-containing protein 1-like	Bromodomain
Cme-miR172d	Cucsat.PASA.G576.T4	-1.56685	0.00155033	3	bromodomain and WD repeat-containing protein 1-like	Bromodomain
Cme-miR172d	Cucsat.PASA.G576.T11	-1.56685	0.00155033	3	bromodomain and WD repeat-containing protein 1-like	Bromodomain
Cme-miR172d	Cucsat.PASA.G576.T10	-1.56685	0.00155033	3	bromodomain and WD repeat-containing protein 1-like	Bromodomain
Cme-miR172d	Cucsat.PASA.G576.T8	-1.56685	0.00155033	3	bromodomain and WD repeat-containing protein 1-like	Bromodomain
Cme-miR172d	Cucsat.PASA.G576.T16	-1.56685	0.00155033	3	bromodomain and WD repeat-containing protein 1-like	Bromodomain
Cme-miR172d	Cucsat.PASA.G576.T14	-1.56685	0.00155033	3	bromodomain and WD repeat-containing protein 1-like	Bromodomain
Cme-miR172d	Cucsat.PASA.G576.T9	-1.56685	0.00155033	3	bromodomain and WD repeat-containing protein 1-like	Bromodomain
Cme-miR172d	Cucsat.PASA.G576.T5	-1.56685	0.00155033	3	bromodomain and WD repeat-containing protein 1-like	Bromodomain
Cme-miR172d	Cucsat.PASA.G576.T13	-1.56685	0.00155033	3	bromodomain and WD repeat-containing protein 1-like	Bromodomain
Cme-miR172d	Cucsat.PASA.G576.T1	-1.56685	0.00155033	3	bromodomain and WD repeat-containing protein 1-like	Bromodomain
Cme-miR172d	Cucsat.PASA.G576.T7	-1.56685	0.00155033	3	bromodomain and WD repeat-containing protein 1-like	Bromodomain
Cme-miR172d	Cucsat.PASA.G576.T3	-1.56685	0.00155033	3	bromodomain and WD repeat-containing protein 1-like	Bromodomain
Cme-miR172d	Cucsat.PASA.G576.T6	-1.56685	0.00155033	3	bromodomain and WD repeat-containing protein 1-like	Bromodomain
Cme-miR172d	Cucsat.PASA.G576.T2	-1.56685	0.00155033	3	bromodomain and WD repeat-containing protein 1-like	Bromodomain
Cme-miR172d	Cucsat.PASA.G219.T4	-1.56685	0.00155033	3	Receptor-like serine/threonine-protein kinase	serine threonine-protein kinase
Cme-miR172d	Cucsat.PASA.G219.T5	-1.56685	0.00155033	3	Receptor-like serine/threonine-protein kinase	Serine threonine-protein kinase
Cme-miR172d	Cucsat.PASA.G219.T1	-1.56685	0.00155033	3	Receptor-like serine/threonine-protein kinase	Serine threonine-protein kinase
Cme-miR172d	Cucsat.PASA.G219.T3	-1.56685	0.00155033	3	Receptor-like serine/threonine-protein kinase	Serine threonine-protein kinase
Cme-miR172d	Cucsat.PASA.G219.T6	-1.56685	0.00155033	3	Receptor-like serine/threonine-protein kinase	Serine threonine-protein kinase
Cme-miR172d	Cucsat.PASA.G219.T2	-1.56685	0.00155033	3	Receptor-like serine/threonine-protein kinase	Serine threonine-protein kinase
Cme-miR172d	Cucsat.PASA.G219.T8	-1.56685	0.00155033	3	Receptor-like serine/threonine-protein kinase	Serine threonine-protein kinase
Cme-miR172d	Cucsat.PASA.G219.T7	-1.56685	0.00155033	3	Receptor-like serine/threonine-protein kinase	Serine threonine-protein kinase
Ath-miR858	Cucsat.PASA.G5001.T20	-1.62425	7.78074e-05	3	CBL-interacting serine/threonine-protein kinase 8	CBL-interacting serine threonine-protein kinase
Ath-miR858	Cucsat.PASA.G5001.T11	-1.62425	7.78074e-05	3	CBL-interacting serine/threonine-protein kinase 8	CBL-interacting serine threonine-protein kinase
Ath-miR858	Cucsat.PASA.G5001.T8	-1.62425	7.78074e-05	3	CBL-interacting serine/threonine-protein kinase 8	CBL-interacting serine threonine-protein kinase
Ath-miR858	Cucsat.PASA.G5001.T14	-1.62425	7.78074e-05	3	CBL-interacting serine/threonine-protein kinase 8	CBL-interacting serine threonine-protein kinase
Ath-miR858	Cucsat.PASA.G5001.T16	-1.62425	7.78074e-05	3	CBL-interacting serine/threonine-protein kinase 8	CBL-interacting serine threonine-protein kinase
Ath-miR858	Cucsat.PASA.G5001.T19	-1.62425	7.78074e-05	3	CBL-interacting serine/threonine-protein kinase 8	CBL-interacting serine threonine-protein kinase
Ath-miR858	Cucsat.PASA.G5001.T15	-1.62425	7.78074e-05	3	CBL-interacting serine/threonine-protein kinase 8	CBL-interacting serine threonine-protein kinase
Ath-miR858	Cucsat.PASA.G5001.T4	-1.62425	7.78074e-05	3	CBL-interacting serine/threonine-protein kinase 8	CBL-interacting serine threonine-protein kinase
Ath-miR858	Cucsat.PASA.G5001.T12	-1.62425	7.78074e-05	3	CBL-interacting serine/threonine-protein kinase 8	CBL-interacting serine threonine-protein kinase
Ath-miR858	Cucsat.PASA.G5001.T18	-1.62425	7.78074e-05	3	CBL-interacting serine/threonine-protein kinase 8	CBL-interacting serine threonine-protein kinase
Ath-miR858	Cucsat.PASA.G5001.T25	-1.62425	7.78074e-05	3	CBL-interacting serine/threonine-protein kinase 8	CBL-interacting serine threonine-protein kinase
Ath-miR858	Cucsat.PASA.G5001.T10	-1.62425	7.78074e-05	3	CBL-interacting serine/threonine-protein kinase 8	CBL-interacting serine threonine-protein kinase
Ath-miR858	Cucsat.PASA.G5001.T3	-1.62425	7.78074e-05	3	CBL-interacting serine/threonine-protein kinase 8	CBL-interacting serine threonine-protein kinase
Ath-miR858	Cucsat.PASA.G5001.T22	-1.62425	7.78074e-05	3	CBL-interacting serine/threonine-protein kinase 8	CBL-interacting serine threonine-protein kinase
Ath-miR858	Cucsat.PASA.G5001.T28	-1.62425	7.78074e-05	3	CBL-interacting serine/threonine-protein kinase 8	CBL-interacting serine threonine-protein kinase
Ath-miR858	Cucsat.PASA.G5001.T7	-1.62425	7.78074e-05	3	CBL-interacting serine/threonine-protein kinase 8	CBL-interacting serine threonine-protein kinase
Ath-miR858	Cucsat.PASA.G5001.T31	-1.62425	7.78074e-05	3	CBL-interacting serine/threonine-protein kinase 8	CBL-interacting serine threonine-protein kinase
Ath-miR858	Cucsat.PASA.G5001.T1	-1.62425	7.78074e-05	3	CBL-interacting serine/threonine-protein kinase 8	CBL-interacting serine threonine-protein kinase
Ath-miR858	Cucsat.PASA.G5001.T29	-1.62425	7.78074e-05	3	CBL-interacting serine/threonine-protein kinase 8	CBL-interacting serine threonine-protein kinase
Ath-miR858	Cucsat.PASA.G5001.T40	-1.62425	7.78074e-05	3	CBL-interacting serine/threonine-protein kinase 8	CBL-interacting serine threonine-protein kinase
Ath-miR858	Cucsat.PASA.G5001.T5	-1.62425	7.78074e-05	3	CBL-interacting serine/threonine-protein kinase 8	CBL-interacting serine threonine-protein kinase
Ath-miR858	Cucsat.PASA.G5001.T26	-1.62425	7.78074e-05	3	CBL-interacting serine/threonine-protein kinase 8	CBL-interacting serine threonine-protein kinase
Ath-miR858	Cucsat.PASA.G5001.T9	-1.62425	7.78074e-05	3	CBL-interacting serine/threonine-protein kinase 8	CBL-interacting serine threonine-protein kinase
Ath-miR858	Cucsat.PASA.G5001.T17	-1.62425	7.78074e-05	3	CBL-interacting serine/threonine-protein kinase 8	CBL-interacting serine threonine-protein kinase
Ath-miR858	Cucsat.PASA.G5001.T34	-1.62425	7.78074e-05	3	CBL-interacting serine/threonine-protein kinase 8	CBL-interacting serine threonine-protein kinase
Ath-miR858	Cucsat.PASA.G5001.T27	-1.62425	7.78074e-05	3	CBL-interacting serine/threonine-protein kinase 8	CBL-interacting serine threonine-protein kinase
Ath-miR858	Cucsat.PASA.G5001.T21	-1.62425	7.78074e-05	3	CBL-interacting serine/threonine-protein kinase 8	CBL-interacting serine threonine-protein kinase
Ath-miR858	Cucsat.PASA.G5001.T37	-1.62425	7.78074e-05	3	CBL-interacting serine/threonine-protein kinase 8	CBL-interacting serine threonine-protein kinase
Ath-miR858	Cucsat.PASA.G5001.T33	-1.62425	7.78074e-05	3	CBL-interacting serine/threonine-protein kinase 8	CBL-interacting serine threonine-protein kinase
Ath-miR858	Cucsat.PASA.G5001.T6	-1.62425	7.78074e-05	3	CBL-interacting serine/threonine-protein kinase 8	CBL-interacting serine threonine-protein kinase
Ath-miR858	Cucsat.PASA.G5001.T42	-1.62425	7.78074e-05	3	CBL-interacting serine/threonine-protein kinase 8	CBL-interacting serine threonine-protein kinase
Ath-miR858	Cucsat.PASA.G5001.T43	-1.62425	7.78074e-05	3	CBL-interacting serine/threonine-protein kinase 8	CBL-interacting serine threonine-protein kinase
Ath-miR858	Cucsat.PASA.G5001.T2	-1.62425	7.78074e-05	3	CBL-interacting serine/threonine-protein kinase 8	CBL-interacting serine threonine-protein kinase
Ath-miR858	Cucsat.PASA.G5000.T1	-1.62425	7.78074e-05	3	Pentatricopeptide repeat-containing protein	Pentatricopeptide repeat-containing protein
Ath-miR858	Cucsat.PASA.G5001.T32	-1.62425	7.78074e-05	3	CBL-interacting serine/threonine-protein kinase 8	CBL-interacting serine threonine-protein kinase
Ath-miR858	Cucsat.PASA.G5001.T24	-1.62425	7.78074e-05	3	CBL-interacting serine/threonine-protein kinase 8	CBL-interacting serine threonine-protein kinase
Ath-miR858	Cucsat.PASA.G5001.T41	-1.62425	7.78074e-05	3	CBL-interacting serine/threonine-protein kinase 8	CBL-interacting serine threonine-protein kinase
Ath-miR858	Cucsat.PASA.G5001.T39	-1.62425	7.78074e-05	3	CBL-interacting serine/threonine-protein kinase 8	CBL-interacting serine threonine-protein kinase
Ath-miR858	Cucsat.PASA.G5001.T23	-1.62425	7.78074e-05	3	CBL-interacting serine/threonine-protein kinase 8	CBL-interacting serine threonine-protein kinase
Ath-miR858	Cucsat.PASA.G5001.T30	-1.62425	7.78074e-05	3	CBL-interacting serine/threonine-protein kinase 8	CBL-interacting serine threonine-protein kinase
Ath-miR858	Cucsat.PASA.G5000.T2	-1.62425	7.78074e-05	3	Pentatricopeptide repeat-containing protein	Pentatricopeptide repeat-containing protein
Ath-miR858	Cucsat.PASA.G5001.T13	-1.62425	7.78074e-05	3	CBL-interacting serine/threonine-protein kinase 8	CBL-interacting serine threonine-protein kinase
Ath-miR858	Cucsat.PASA.G5001.T44	-1.62425	7.78074e-05	3	CBL-interacting serine/threonine-protein kinase 8	CBL-interacting serine threonine-protein kinase
Ath-miR858	Cucsat.PASA.G5001.T35	-1.62425	7.78074e-05	3	CBL-interacting serine/threonine-protein kinase 8	CBL-interacting serine threonine-protein kinase
Ath-miR858	Cucsat.PASA.G3252.T1	-1.62425	7.78074e-05	3	Myb transcription factor	Myb-related protein
Ath-miR858	Cucsat.PASA.G3252.T3	-1.62425	7.78074e-05	3	Myb transcription factor	Myb-related protein
Ath-miR858	Cucsat.PASA.G3252.T2	-1.62425	7.78074e-05	3	Myb transcription factor	Myb-related protein
Cme-miR172d	Cucsat.PASA.G4777.T39	-1.56685	0.00155033	3	Dihydrolipoamide acetyltransferase component of pyruvate dehydrogenase complex	dihydrolipoyllysine-residue acetyltransferase component 1 of pyruvate dehydrogenase complex
Cme-miR172d	Cucsat.PASA.G4777.T27	-1.56685	0.00155033	3	Dihydrolipoamide acetyltransferase component of pyruvate dehydrogenase complex	dihydrolipoyllysine-residue acetyltransferase component 1 of pyruvate dehydrogenase complex
Cme-miR172d	Cucsat.PASA.G4777.T8	-1.56685	0.00155033	3	Dihydrolipoamide acetyltransferase component of pyruvate dehydrogenase complex	dihydrolipoyllysine-residue acetyltransferase component 1 of pyruvate dehydrogenase complex
Cme-miR172d	Cucsat.PASA.G4777.T7	-1.56685	0.00155033	3	Dihydrolipoamide acetyltransferase component of pyruvate dehydrogenase complex	dihydrolipoyllysine-residue acetyltransferase component 1 of pyruvate dehydrogenase complex
Cme-miR172d	Cucsat.PASA.G4777.T6	-1.56685	0.00155033	3	Dihydrolipoamide acetyltransferase component of pyruvate dehydrogenase complex	dihydrolipoyllysine-residue acetyltransferase component 1 of pyruvate dehydrogenase complex
Cme-miR172d	Cucsat.PASA.G4777.T22	-1.56685	0.00155033	3	Dihydrolipoamide acetyltransferase component of pyruvate dehydrogenase complex	dihydrolipoyllysine-residue acetyltransferase component 1 of pyruvate dehydrogenase complex
Ath-miR172a	Cucsat.PASA.G7048.T3	-1.56685	0.00155033	3	Pentatricopeptide repeat-containing protein	Pentatricopeptide repeat-containing protein
Ath-miR172a	Cucsat.PASA.G7048.T1	-1.56685	0.00155033	3	Pentatricopeptide repeat-containing protein	Pentatricopeptide repeat-containing protein
Ath-miR172a	Cucsat.PASA.G7048.T2	-1.56685	0.00155033	3	Pentatricopeptide repeat-containing protein	Pentatricopeptide repeat-containing protein
Ath-miR172b	Cucsat.PASA.G7048.T3	-1.56685	0.00155033	3	Pentatricopeptide repeat-containing protein	Pentatricopeptide repeat-containing protein
Ath-miR172b	Cucsat.PASA.G7048.T1	-1.56685	0.00155033	3	Pentatricopeptide repeat-containing protein	Pentatricopeptide repeat-containing protein
Ath-miR172b	Cucsat.PASA.G7048.T2	-1.56685	0.00155033	3	Pentatricopeptide repeat-containing protein	Pentatricopeptide repeat-containing protein
Ath-miR172c	Cucsat.PASA.G7048.T3	-0.800946	0.0421396	3	Pentatricopeptide repeat-containing protein	Pentatricopeptide repeat-containing protein
Ath-miR172c	Cucsat.PASA.G7048.T1	-0.800946	0.0421396	3	Pentatricopeptide repeat-containing protein	Pentatricopeptide repeat-containing protein
Ath-miR172c	Cucsat.PASA.G7048.T2	-0.800946	0.0421396	3	Pentatricopeptide repeat-containing protein	Pentatricopeptide repeat-containing protein
Ath-miR172d	Cucsat.PASA.G7048.T3	-0.800946	0.0421396	3	Pentatricopeptide repeat-containing protein	Pentatricopeptide repeat-containing protein
Ath-miR172d	Cucsat.PASA.G7048.T1	-0.800946	0.0421396	3	Pentatricopeptide repeat-containing protein	Pentatricopeptide repeat-containing protein
Ath-miR172d	Cucsat.PASA.G7048.T2	-0.800946	0.0421396	3	Pentatricopeptide repeat-containing protein	Pentatricopeptide repeat-containing protein
Ath-miR858	Cucsat.PASA.G6456.T43	-1.62425	7.78074e-05	3	Endoribonuclease Dicer-like protein 3	endoribonuclease Dicer
Ath-miR858	Cucsat.PASA.G6456.T46	-1.62425	7.78074e-05	3	Endoribonuclease Dicer-like protein 3	endoribonuclease Dicer
Ath-miR858	Cucsat.PASA.G6456.T31	-1.62425	7.78074e-05	3	Endoribonuclease Dicer-like protein 3	endoribonuclease Dicer
Ath-miR858	Cucsat.PASA.G6456.T23	-1.62425	7.78074e-05	3	Endoribonuclease Dicer-like protein 3	endoribonuclease Dicer
Ath-miR858	Cucsat.PASA.G6456.T25	-1.62425	7.78074e-05	3	Endoribonuclease Dicer-like protein 3	endoribonuclease Dicer
Ath-miR858	Cucsat.PASA.G6456.T29	-1.62425	7.78074e-05	3	Endoribonuclease Dicer-like protein 3	endoribonuclease Dicer
Ath-miR858	Cucsat.PASA.G6456.T13	-1.62425	7.78074e-05	3	Endoribonuclease Dicer-like protein 3	endoribonuclease Dicer
Ath-miR858	Cucsat.PASA.G6456.T14	-1.62425	7.78074e-05	3	Endoribonuclease Dicer-like protein 3	endoribonuclease Dicer
Ath-miR858	Cucsat.PASA.G6456.T11	-1.62425	7.78074e-05	3	Endoribonuclease Dicer-like protein 3	endoribonuclease Dicer
Ath-miR858	Cucsat.PASA.G6456.T28	-1.62425	7.78074e-05	3	Endoribonuclease Dicer-like protein 3	endoribonuclease Dicer
Ath-miR858	Cucsat.PASA.G6456.T2	-1.62425	7.78074e-05	3	Endoribonuclease Dicer-like protein 3	endoribonuclease Dicer
Ath-miR858	Cucsat.PASA.G6456.T27	-1.62425	7.78074e-05	3	Endoribonuclease Dicer-like protein 3	endoribonuclease Dicer
Ath-miR858	Cucsat.PASA.G6456.T17	-1.62425	7.78074e-05	3	Endoribonuclease Dicer-like protein 3	endoribonuclease Dicer
Ath-miR858	Cucsat.PASA.G6456.T33	-1.62425	7.78074e-05	3	Endoribonuclease Dicer-like protein 3	endoribonuclease Dicer
Ath-miR858	Cucsat.PASA.G6456.T12	-1.62425	7.78074e-05	3	Endoribonuclease Dicer-like protein 3	endoribonuclease Dicer
Ath-miR858	Cucsat.PASA.G6456.T5	-1.62425	7.78074e-05	3	Endoribonuclease Dicer-like protein 3	endoribonuclease Dicer
Ath-miR858	Cucsat.PASA.G6456.T1	-1.62425	7.78074e-05	3	Endoribonuclease Dicer-like protein 3	endoribonuclease Dicer
Ath-miR858	Cucsat.PASA.G6456.T9	-1.62425	7.78074e-05	3	Endoribonuclease Dicer-like protein 3	endoribonuclease Dicer
Ath-miR858	Cucsat.PASA.G6456.T19	-1.62425	7.78074e-05	3	Endoribonuclease Dicer-like protein 3	endoribonuclease Dicer
Ath-miR858	Cucsat.PASA.G6456.T21	-1.62425	7.78074e-05	3	Endoribonuclease Dicer-like protein 3	endoribonuclease Dicer
Ath-miR858	Cucsat.PASA.G6456.T3	-1.62425	7.78074e-05	3	Endoribonuclease Dicer-like protein 3	endoribonuclease Dicer
Ath-miR858	Cucsat.PASA.G6456.T8	-1.62425	7.78074e-05	3	Endoribonuclease Dicer-like protein 3	endoribonuclease Dicer
Ath-miR858	Cucsat.PASA.G6456.T24	-1.62425	7.78074e-05	3	Endoribonuclease Dicer-like protein 3	endoribonuclease Dicer
Ath-miR858	Cucsat.PASA.G6456.T22	-1.62425	7.78074e-05	3	Endoribonuclease Dicer-like protein 3	endoribonuclease Dicer
Ath-miR858	Cucsat.PASA.G6456.T39	-1.62425	7.78074e-05	3	Endoribonuclease Dicer-like protein 3	endoribonuclease Dicer
Ath-miR858	Cucsat.PASA.G6456.T4	-1.62425	7.78074e-05	3	Endoribonuclease Dicer-like protein 3	endoribonuclease Dicer
Ath-miR858	Cucsat.PASA.G6456.T34	-1.62425	7.78074e-05	3	Endoribonuclease Dicer-like protein 3	endoribonuclease Dicer
Ath-miR858	Cucsat.PASA.G6456.T7	-1.62425	7.78074e-05	3	Endoribonuclease Dicer-like protein 3	endoribonuclease Dicer	0.000737071360558148
Ath-miR858	Cucsat.PASA.G6456.T35	-1.62425	7.78074e-05	3	Endoribonuclease Dicer-like protein 3	endoribonuclease Dicer
Ath-miR858	Cucsat.PASA.G6456.T36	-1.62425	7.78074e-05	3	Endoribonuclease Dicer-like protein 3	endoribonuclease Dicer
Ath-miR858	Cucsat.PASA.G6456.T26	-1.62425	7.78074e-05	3	Endoribonuclease Dicer-like protein 3	endoribonuclease Dicer
Ath-miR858	Cucsat.PASA.G6456.T6	-1.62425	7.78074e-05	3	Endoribonuclease Dicer-like protein 3	endoribonuclease Dicer
Ath-miR858	Cucsat.PASA.G6456.T42	-1.62425	7.78074e-05	3	Endoribonuclease Dicer-like protein 3	endoribonuclease Dicer
Ath-miR858	Cucsat.PASA.G6456.T45	-1.62425	7.78074e-05	3	Endoribonuclease Dicer-like protein 3	endoribonuclease Dicer
Ath-miR858	Cucsat.PASA.G6456.T18	-1.62425	7.78074e-05	3	Endoribonuclease Dicer-like protein 3	endoribonuclease Dicer
Ath-miR858	Cucsat.PASA.G6456.T20	-1.62425	7.78074e-05	3	Endoribonuclease Dicer-like protein 3	endoribonuclease Dicer
Ath-miR858	Cucsat.PASA.G6456.T30	-1.62425	7.78074e-05	3	Endoribonuclease Dicer-like protein 3	endoribonuclease Dicer
Ath-miR858	Cucsat.PASA.G6456.T15	-1.62425	7.78074e-05	3	Endoribonuclease Dicer-like protein 3	endoribonuclease Dicer
Ath-miR858	Cucsat.PASA.G6456.T40	-1.62425	7.78074e-05	3	Endoribonuclease Dicer-like protein 3	endoribonuclease Dicer
Ath-miR858	Cucsat.PASA.G6456.T32	-1.62425	7.78074e-05	3	Endoribonuclease Dicer-like protein 3	endoribonuclease Dicer
Ath-miR858	Cucsat.PASA.G6456.T47	-1.62425	7.78074e-05	3	Endoribonuclease Dicer-like protein 3	endoribonuclease Dicer
Ath-miR858	Cucsat.PASA.G6456.T38	-1.62425	7.78074e-05	3	Endoribonuclease Dicer-like protein 3	endoribonuclease Dicer
Ath-miR858	Cucsat.PASA.G6456.T16	-1.62425	7.78074e-05	3	Endoribonuclease Dicer-like protein 3	endoribonuclease Dicer
Ath-miR858	Cucsat.PASA.G6456.T41	-1.62425	7.78074e-05	3	Endoribonuclease Dicer-like protein 3	endoribonuclease Dicer
Ath-miR858	Cucsat.PASA.G6456.T10	-1.62425	7.78074e-05	3	Endoribonuclease Dicer-like protein 3	endoribonuclease Dicer
Ath-miR858	Cucsat.PASA.G6456.T48	-1.62425	7.78074e-05	3	Endoribonuclease Dicer-like protein 3	endoribonuclease Dicer
Ath-miR858	Cucsat.PASA.G6456.T44	-1.62425	7.78074e-05	3	Endoribonuclease Dicer-like protein 3	endoribonuclease Dicer
Ath-miR858	Cucsat.PASA.G6456.T49	-1.62425	7.78074e-05	3	Endoribonuclease Dicer-like protein 3	endoribonuclease Dicer
Ath-miR858	Cucsat.PASA.G5999.T9	-1.62425	7.78074e-05	3	Transcriptional regulator ATRX
Ath-miR858	Cucsat.PASA.G6456.T37	-1.62425	7.78074e-05	3	Endoribonuclease Dicer-like protein 3	endoribonuclease Dicer
Ath-miR858	Cucsat.PASA.G6456.T50	-1.62425	7.78074e-05	3	Endoribonuclease Dicer-like protein 3	endoribonuclease Dicer
Ath-miR858	Cucsat.PASA.G6456.T51	-1.62425	7.78074e-05	3	Endoribonuclease Dicer-like protein 3	endoribonuclease Dicer
Ath-miR858	Cucsat.PASA.G6456.T52	-1.62425	7.78074e-05	3	Endoribonuclease Dicer-like protein 3	endoribonuclease Dicer
Cme-miR169a	Cucsat.PASA.G6376.T1	-0.959428	0.00492652	3	LITAF domain-containing protein	LITAF
Cme-miR169a	Cucsat.PASA.G6376.T2	-0.959428	0.00492652	3	LITAF domain-containing protein
Cme-miR169a	Cucsat.PASA.G6092.T13	-0.959428	0.00492652	3	chromo domain-containing protein LHP1-like	CHROMO			0.000189155586221017	6.51252272041367e-13
Cme-miR169b	Cucsat.PASA.G6376.T1	-0.959428	0.00492652	3	LITAF domain-containing protein	LITAF
Cme-miR169b	Cucsat.PASA.G6376.T2	-0.959428	0.00492652	3	LITAF domain-containing protein
Cme-miR169b	Cucsat.PASA.G6092.T13	-0.959428	0.00492652	3	chromo domain-containing protein LHP1-like	CHROMO			0.000189155586221017	6.51252272041367e-13
Cme-miR169i	Cucsat.PASA.G6376.T1	-0.959428	0.00492652	3	LITAF domain-containing protein	LITAF
Cme-miR169i	Cucsat.PASA.G6376.T2	-0.959428	0.00492652	3	LITAF domain-containing protein
Cme-miR169i	Cucsat.PASA.G6092.T13	-0.959428	0.00492652	3	chromo domain-containing protein LHP1-like	CHROMO			0.000189155586221017	6.51252272041367e-13
Cme-miR169j	Cucsat.PASA.G6376.T1	-0.959428	0.00492652	3	LITAF domain-containing protein	LITAF
Cme-miR169j	Cucsat.PASA.G6376.T2	-0.959428	0.00492652	3	LITAF domain-containing protein
Cme-miR169j	Cucsat.PASA.G6092.T13	-0.959428	0.00492652	3	chromo domain-containing protein LHP1-like	CHROMO			0.000189155586221017	6.51252272041367e-13
Cme-miR172b	Cucsat.PASA.G7048.T3	-1.56685	0.00155033	3	Pentatricopeptide repeat-containing protein	Pentatricopeptide repeat-containing protein
Cme-miR172b	Cucsat.PASA.G7048.T1	-1.56685	0.00155033	3	Pentatricopeptide repeat-containing protein	Pentatricopeptide repeat-containing protein
Cme-miR172b	Cucsat.PASA.G7048.T2	-1.56685	0.00155033	3	Pentatricopeptide repeat-containing protein	Pentatricopeptide repeat-containing protein
Cme-miR172c	Cucsat.PASA.G7048.T3	-1.56685	0.00155033	3	Pentatricopeptide repeat-containing protein	Pentatricopeptide repeat-containing protein
Cme-miR172c	Cucsat.PASA.G7048.T1	-1.56685	0.00155033	3	Pentatricopeptide repeat-containing protein	Pentatricopeptide repeat-containing protein
Cme-miR172c	Cucsat.PASA.G7048.T2	-1.56685	0.00155033	3	Pentatricopeptide repeat-containing protein	Pentatricopeptide repeat-containing protein
Cme-miR172e	Cucsat.PASA.G7048.T3	-0.800946	0.0421396	3	Pentatricopeptide repeat-containing protein	Pentatricopeptide repeat-containing protein
Cme-miR172e	Cucsat.PASA.G7048.T1	-0.800946	0.0421396	3	Pentatricopeptide repeat-containing protein	Pentatricopeptide repeat-containing protein
Cme-miR172e	Cucsat.PASA.G7048.T2	-0.800946	0.0421396	3	Pentatricopeptide repeat-containing protein	Pentatricopeptide repeat-containing protein
Cme-miR172f	Cucsat.PASA.G7048.T3	-1.56685	0.00155033	3	Pentatricopeptide repeat-containing protein	Pentatricopeptide repeat-containing protein
Cme-miR172f	Cucsat.PASA.G7048.T1	-1.56685	0.00155033	3	Pentatricopeptide repeat-containing protein	Pentatricopeptide repeat-containing protein
Cme-miR172f	Cucsat.PASA.G7048.T2	-1.56685	0.00155033	3	Pentatricopeptide repeat-containing protein	Pentatricopeptide repeat-containing protein
Ath-miR172a	Cucsat.PASA.G18889.T7	-1.56685	0.00155033	3	Vesicle-associated membrane protein	vesicle-associated membrane protein
Ath-miR172a	Cucsat.PASA.G18889.T4	-1.56685	0.00155033	3	Vesicle-associated membrane protein	vesicle-associated membrane protein
Ath-miR172a	Cucsat.PASA.G18889.T1	-1.56685	0.00155033	3	Vesicle-associated membrane protein	vesicle-associated membrane protein
Ath-miR172a	Cucsat.PASA.G18889.T2	-1.56685	0.00155033	3	Vesicle-associated membrane protein	vesicle-associated membrane protein
Ath-miR172a	Cucsat.PASA.G18889.T6	-1.56685	0.00155033	3	Vesicle-associated membrane protein	vesicle-associated membrane protein
Ath-miR172a	Cucsat.PASA.G18889.T3	-1.56685	0.00155033	3	Vesicle-associated membrane protein	vesicle-associated membrane protein
Ath-miR172a	Cucsat.PASA.G18642.T26	-1.56685	0.00155033	3	bifunctional dethiobiotin synthetase/7,8-diamino-pelargonic acid aminotransferase, mitochondrial	dethiobiotin synthase activity
Ath-miR172a	Cucsat.PASA.G19596.T14	-1.56685	0.00155033	3	26S proteasome regulatory subunit 6A homolog	26S protease regulatory subunit 6A		3.20928227734469e-26
Ath-miR172a	Cucsat.PASA.G19596.T5	-1.56685	0.00155033	3	26S proteasome regulatory subunit 6A homolog	26S protease regulatory subunit 6A		3.20928227734469e-26
Ath-miR172a	Cucsat.PASA.G19596.T1	-1.56685	0.00155033	3	26S proteasome regulatory subunit 6A homolog	26S protease regulatory subunit 6A	6.53575962467408e-19	3.20928227734469e-26
Ath-miR172a	Cucsat.PASA.G19596.T11	-1.56685	0.00155033	3	26S proteasome regulatory subunit 6A homolog	26S protease regulatory subunit 6A		3.20928227734469e-26
Ath-miR172a	Cucsat.PASA.G19596.T13	-1.56685	0.00155033	3	26S proteasome regulatory subunit 6A homolog	26S protease regulatory subunit 6A		3.20928227734469e-26
Ath-miR172b	Cucsat.PASA.G18889.T7	-1.56685	0.00155033	3	Vesicle-associated membrane protein	vesicle-associated membrane protein
Ath-miR172b	Cucsat.PASA.G18889.T4	-1.56685	0.00155033	3	Vesicle-associated membrane protein	vesicle-associated membrane protein
Ath-miR172b	Cucsat.PASA.G18889.T1	-1.56685	0.00155033	3	Vesicle-associated membrane protein	vesicle-associated membrane protein
Ath-miR172b	Cucsat.PASA.G18889.T2	-1.56685	0.00155033	3	Vesicle-associated membrane protein	vesicle-associated membrane protein
Ath-miR172b	Cucsat.PASA.G18889.T6	-1.56685	0.00155033	3	Vesicle-associated membrane protein	vesicle-associated membrane protein
Ath-miR172b	Cucsat.PASA.G18889.T3	-1.56685	0.00155033	3	Vesicle-associated membrane protein	vesicle-associated membrane protein
Ath-miR172b	Cucsat.PASA.G18642.T26	-1.56685	0.00155033	3	bifunctional dethiobiotin synthetase/7,8-diamino-pelargonic acid aminotransferase, mitochondrial	dethiobiotin synthase activity
Ath-miR172b	Cucsat.PASA.G19596.T14	-1.56685	0.00155033	3	26S proteasome regulatory subunit 6A homolog	26S protease regulatory subunit 6A		3.20928227734469e-26
Ath-miR172b	Cucsat.PASA.G19596.T5	-1.56685	0.00155033	3	26S proteasome regulatory subunit 6A homolog	26S protease regulatory subunit 6A		3.20928227734469e-26
Ath-miR172b	Cucsat.PASA.G19596.T1	-1.56685	0.00155033	3	26S proteasome regulatory subunit 6A homolog	26S protease regulatory subunit 6A	6.53575962467408e-19	3.20928227734469e-26
Ath-miR172b	Cucsat.PASA.G19596.T11	-1.56685	0.00155033	3	26S proteasome regulatory subunit 6A homolog	26S protease regulatory subunit 6A		3.20928227734469e-26
Ath-miR172b	Cucsat.PASA.G19596.T13	-1.56685	0.00155033	3	26S proteasome regulatory subunit 6A homolog	26S protease regulatory subunit 6A		3.20928227734469e-26
Ath-miR172c	Cucsat.PASA.G18889.T7	-0.800946	0.0421396	3	Vesicle-associated membrane protein	vesicle-associated membrane protein
Ath-miR172c	Cucsat.PASA.G18889.T4	-0.800946	0.0421396	3	Vesicle-associated membrane protein	vesicle-associated membrane protein
Ath-miR172c	Cucsat.PASA.G18889.T1	-0.800946	0.0421396	3	Vesicle-associated membrane protein	vesicle-associated membrane protein
Ath-miR172c	Cucsat.PASA.G18889.T2	-0.800946	0.0421396	3	Vesicle-associated membrane protein	vesicle-associated membrane protein
Ath-miR172c	Cucsat.PASA.G18889.T6	-0.800946	0.0421396	3	Vesicle-associated membrane protein	vesicle-associated membrane protein
Ath-miR172c	Cucsat.PASA.G18889.T3	-0.800946	0.0421396	3	Vesicle-associated membrane protein	vesicle-associated membrane protein
Ath-miR172c	Cucsat.PASA.G19596.T14	-0.800946	0.0421396	3	26S proteasome regulatory subunit 6A homolog	26S protease regulatory subunit 6A		3.20928227734469e-26
Ath-miR172c	Cucsat.PASA.G19596.T5	-0.800946	0.0421396	3	26S proteasome regulatory subunit 6A homolog	26S protease regulatory subunit 6A		3.20928227734469e-26
Ath-miR172c	Cucsat.PASA.G19596.T1	-0.800946	0.0421396	3	26S proteasome regulatory subunit 6A homolog	26S protease regulatory subunit 6A	6.53575962467408e-19	3.20928227734469e-26
Ath-miR172c	Cucsat.PASA.G19596.T11	-0.800946	0.0421396	3	26S proteasome regulatory subunit 6A homolog	26S protease regulatory subunit 6A		3.20928227734469e-26
Ath-miR172c	Cucsat.PASA.G19596.T13	-0.800946	0.0421396	3	26S proteasome regulatory subunit 6A homolog	26S protease regulatory subunit 6A		3.20928227734469e-26
Ath-miR172c	Cucsat.PASA.G18642.T26	-0.800946	0.0421396	3	bifunctional dethiobiotin synthetase/7,8-diamino-pelargonic acid aminotransferase, mitochondrial	dethiobiotin synthase activity
Ath-miR172d	Cucsat.PASA.G18889.T7	-0.800946	0.0421396	3	Vesicle-associated membrane protein	vesicle-associated membrane protein
Ath-miR172d	Cucsat.PASA.G18889.T4	-0.800946	0.0421396	3	Vesicle-associated membrane protein	vesicle-associated membrane protein
Ath-miR172d	Cucsat.PASA.G18889.T1	-0.800946	0.0421396	3	Vesicle-associated membrane protein	vesicle-associated membrane protein
Ath-miR172d	Cucsat.PASA.G18889.T2	-0.800946	0.0421396	3	Vesicle-associated membrane protein	vesicle-associated membrane protein
Ath-miR172d	Cucsat.PASA.G18889.T6	-0.800946	0.0421396	3	Vesicle-associated membrane protein	vesicle-associated membrane protein
Ath-miR172d	Cucsat.PASA.G18889.T3	-0.800946	0.0421396	3	Vesicle-associated membrane protein	vesicle-associated membrane protein
Ath-miR172d	Cucsat.PASA.G19596.T14	-0.800946	0.0421396	3	26S proteasome regulatory subunit 6A homolog	26S protease regulatory subunit 6A		3.20928227734469e-26
Ath-miR172d	Cucsat.PASA.G19596.T5	-0.800946	0.0421396	3	26S proteasome regulatory subunit 6A homolog	26S protease regulatory subunit 6A		3.20928227734469e-26
Ath-miR172d	Cucsat.PASA.G19596.T1	-0.800946	0.0421396	3	26S proteasome regulatory subunit 6A homolog	26S protease regulatory subunit 6A	6.53575962467408e-19	3.20928227734469e-26
Ath-miR172d	Cucsat.PASA.G19596.T11	-0.800946	0.0421396	3	26S proteasome regulatory subunit 6A homolog	26S protease regulatory subunit 6A		3.20928227734469e-26
Ath-miR172d	Cucsat.PASA.G19596.T13	-0.800946	0.0421396	3	26S proteasome regulatory subunit 6A homolog	26S protease regulatory subunit 6A		3.20928227734469e-26
Ath-miR172d	Cucsat.PASA.G18642.T26	-0.800946	0.0421396	3	bifunctional dethiobiotin synthetase/7,8-diamino-pelargonic acid aminotransferase, mitochondrial	dethiobiotin synthase activity
Ath-miR858	Cucsat.PASA.G18055.T7	-1.62425	7.78074e-05	3	vesicle-associated protein 1-3	vesicle-associated protein				1.31105867437295e-06
Ath-miR858	Cucsat.PASA.G18055.T31	-1.62425	7.78074e-05	3	vesicle-associated protein 1-3	autophagy-related protein				1.31105867437295e-06
Ath-miR858	Cucsat.PASA.G18055.T14	-1.62425	7.78074e-05	3	vesicle-associated protein 1-3	vesicle-associated protein				1.31105867437295e-06
Ath-miR858	Cucsat.PASA.G18055.T6	-1.62425	7.78074e-05	3	vesicle-associated protein 1-3	vesicle-associated protein				1.31105867437295e-06
Ath-miR858	Cucsat.PASA.G18055.T28	-1.62425	7.78074e-05	3	vesicle-associated protein 1-3	vesicle-associated				1.31105867437295e-06
Ath-miR858	Cucsat.PASA.G18055.T1	-1.62425	7.78074e-05	3	vesicle-associated protein 1-3	vesicle-associated protein				1.31105867437295e-06
Ath-miR858	Cucsat.PASA.G18055.T29	-1.62425	7.78074e-05	3	vesicle-associated protein 1-3	vesicle-associated				1.31105867437295e-06
Ath-miR858	Cucsat.PASA.G18055.T10	-1.62425	7.78074e-05	3	vesicle-associated protein 1-3	vesicle-associated protein				1.31105867437295e-06
Ath-miR858	Cucsat.PASA.G18055.T5	-1.62425	7.78074e-05	3	vesicle-associated protein 1-3	vesicle-associated protein				1.31105867437295e-06
Ath-miR858	Cucsat.PASA.G18055.T17	-1.62425	7.78074e-05	3	vesicle-associated protein 1-3	vesicle-associated protein				1.31105867437295e-06
Ath-miR858	Cucsat.PASA.G18055.T12	-1.62425	7.78074e-05	3	vesicle-associated protein 1-3	vesicle-associated protein				1.31105867437295e-06
Ath-miR858	Cucsat.PASA.G18055.T21	-1.62425	7.78074e-05	3	vesicle-associated protein 1-3	vesicle-associated protein				1.31105867437295e-06
Ath-miR858	Cucsat.PASA.G18055.T8	-1.62425	7.78074e-05	3	vesicle-associated protein 1-3	vesicle-associated protein				1.31105867437295e-06
Ath-miR858	Cucsat.PASA.G18055.T9	-1.62425	7.78074e-05	3	vesicle-associated protein 1-3	vesicle-associated protein				1.31105867437295e-06
Ath-miR858	Cucsat.PASA.G18055.T25	-1.62425	7.78074e-05	3	vesicle-associated protein 1-3	vesicle-associated				1.31105867437295e-06
Ath-miR858	Cucsat.PASA.G18055.T18	-1.62425	7.78074e-05	3	vesicle-associated protein 1-3	vesicle-associated protein				1.31105867437295e-06
Ath-miR858	Cucsat.PASA.G18055.T2	-1.62425	7.78074e-05	3	vesicle-associated protein 1-3	vesicle-associated			1.16570834975628e-15	1.31105867437295e-06
Ath-miR858	Cucsat.PASA.G18055.T15	-1.62425	7.78074e-05	3	vesicle-associated protein 1-3	vesicle-associated protein				1.31105867437295e-06
Ath-miR858	Cucsat.PASA.G18055.T3	-1.62425	7.78074e-05	3	vesicle-associated protein 1-3	vesicle-associated protein				1.31105867437295e-06
Ath-miR858	Cucsat.PASA.G18055.T16	-1.62425	7.78074e-05	3	vesicle-associated protein 1-3	vesicle-associated protein				1.31105867437295e-06
Ath-miR858	Cucsat.PASA.G18055.T4	-1.62425	7.78074e-05	3	vesicle-associated protein 1-3	vesicle-associated protein			5.33744430473774e-13	1.31105867437295e-06
Ath-miR858	Cucsat.PASA.G18055.T13	-1.62425	7.78074e-05	3	vesicle-associated protein 1-3	vesicle-associated protein				1.31105867437295e-06
Ath-miR858	Cucsat.PASA.G18055.T11	-1.62425	7.78074e-05	3	vesicle-associated protein 1-3	vesicle-associated protein			1.36014753415011e-12	1.31105867437295e-06
Ath-miR858	Cucsat.PASA.G18055.T20	-1.62425	7.78074e-05	3	vesicle-associated protein 1-3	vesicle-associated protein				1.31105867437295e-06
Ath-miR858	Cucsat.PASA.G18055.T19	-1.62425	7.78074e-05	3	vesicle-associated protein 1-3	vesicle-associated protein				1.31105867437295e-06
Ath-miR858	Cucsat.PASA.G18055.T23	-1.62425	7.78074e-05	3	vesicle-associated protein 1-3	vesicle-associated protein				1.31105867437295e-06
[truncated: 409 more rows]

## Sheet: B10_3_5_B10_1_2
miRNA_Acc.	Target_Acc.	logFC	FDR	Expectation	Cucdb_annotation	B10_Description	FDR_transcript_upregulated	FDR_gene_upregulated	FDR_transcript_downregulated	FDR_gene_downregulated
Cme-miR172d	Cucsat.PASA.G1761.T4	1.54231	0.00215735	0.5	AP2-like ethylene-responsive transcription factor TOE3	floral homeotic protein APETALA
Cme-miR172d	Cucsat.PASA.G1761.T7	1.54231	0.00215735	0.5	AP2-like ethylene-responsive transcription factor TOE3	floral homeotic protein APETALA
Cme-miR172d	Cucsat.PASA.G1761.T3	1.54231	0.00215735	0.5	AP2-like ethylene-responsive transcription factor TOE3	floral homeotic protein APETALA
Cme-miR172d	Cucsat.PASA.G1761.T16	1.54231	0.00215735	0.5	AP2-like ethylene-responsive transcription factor TOE3	floral homeotic protein APETALA
Cme-miR172d	Cucsat.PASA.G1761.T5	1.54231	0.00215735	0.5	AP2-like ethylene-responsive transcription factor TOE3	floral homeotic protein APETALA
Cme-miR172d	Cucsat.PASA.G1761.T13	1.54231	0.00215735	0.5	AP2-like ethylene-responsive transcription factor TOE3	floral homeotic protein APETALA
Cme-miR172d	Cucsat.PASA.G1761.T11	1.54231	0.00215735	0.5	AP2-like ethylene-responsive transcription factor TOE3	floral homeotic protein APETALA
Cme-miR172d	Cucsat.PASA.G1761.T12	1.54231	0.00215735	0.5	AP2-like ethylene-responsive transcription factor TOE3	floral homeotic protein APETALA
Cme-miR172d	Cucsat.PASA.G1761.T2	1.54231	0.00215735	0.5	AP2-like ethylene-responsive transcription factor TOE3	floral homeotic protein APETALA
Cme-miR172d	Cucsat.PASA.G1761.T6	1.54231	0.00215735	0.5	AP2-like ethylene-responsive transcription factor TOE3	floral homeotic protein APETALA
Cme-miR172d	Cucsat.PASA.G1761.T8	1.54231	0.00215735	0.5	AP2-like ethylene-responsive transcription factor TOE3	floral homeotic protein APETALA
Cme-miR172d	Cucsat.PASA.G1761.T15	1.54231	0.00215735	0.5	AP2-like ethylene-responsive transcription factor TOE3	floral homeotic protein APETALA
Cme-miR172d	Cucsat.PASA.G1761.T1	1.54231	0.00215735	0.5	AP2-like ethylene-responsive transcription factor TOE3	floral homeotic protein APETALA
Cme-miR172d	Cucsat.PASA.G1761.T17	1.54231	0.00215735	0.5	AP2-like ethylene-responsive transcription factor TOE3	floral homeotic protein APETALA
Cme-miR172d	Cucsat.PASA.G1761.T10	1.54231	0.00215735	0.5	AP2-like ethylene-responsive transcription factor TOE3	floral homeotic protein APETALA
Cme-miR172d	Cucsat.PASA.G1761.T9	1.54231	0.00215735	0.5	AP2-like ethylene-responsive transcription factor TOE3	floral homeotic protein APETALA
Cme-miR172d	Cucsat.PASA.G1761.T14	1.54231	0.00215735	0.5	AP2-like ethylene-responsive transcription factor TOE3	floral homeotic protein APETALA
Ath-miR172a	Cucsat.PASA.G5494.T32	1.54231	0.00215735	0.5	ethylene-responsive transcription factor RAP2-7 isoform X1	Transcription factor				0.000102063584702208
Ath-miR172a	Cucsat.PASA.G5494.T37	1.54231	0.00215735	0.5	ethylene-responsive transcription factor RAP2-7 isoform X1	Transcription factor				0.000102063584702208
Ath-miR172a	Cucsat.PASA.G5494.T31	1.54231	0.00215735	0.5	ethylene-responsive transcription factor RAP2-7 isoform X1	Transcription factor				0.000102063584702208
Ath-miR172a	Cucsat.PASA.G5494.T36	1.54231	0.00215735	0.5	ethylene-responsive transcription factor RAP2-7 isoform X1					0.000102063584702208
Ath-miR172a	Cucsat.PASA.G5494.T2	1.54231	0.00215735	0.5	ethylene-responsive transcription factor RAP2-7 isoform X1	Transcription factor				0.000102063584702208
Ath-miR172a	Cucsat.PASA.G5494.T1	1.54231	0.00215735	0.5	ethylene-responsive transcription factor RAP2-7 isoform X1	Transcription factor				0.000102063584702208
Ath-miR172a	Cucsat.PASA.G5494.T15	1.54231	0.00215735	0.5	ethylene-responsive transcription factor RAP2-7 isoform X1	Transcription factor				0.000102063584702208
Ath-miR172a	Cucsat.PASA.G5494.T16	1.54231	0.00215735	0.5	ethylene-responsive transcription factor RAP2-7 isoform X1	Transcription factor				0.000102063584702208
Ath-miR172a	Cucsat.PASA.G5494.T17	1.54231	0.00215735	0.5	ethylene-responsive transcription factor RAP2-7 isoform X1	Transcription factor				0.000102063584702208
Ath-miR172a	Cucsat.PASA.G5494.T4	1.54231	0.00215735	0.5	ethylene-responsive transcription factor RAP2-7 isoform X1	Transcription factor				0.000102063584702208
Ath-miR172a	Cucsat.PASA.G5494.T23	1.54231	0.00215735	0.5	ethylene-responsive transcription factor RAP2-7 isoform X1	Transcription factor				0.000102063584702208
Ath-miR172a	Cucsat.PASA.G5494.T3	1.54231	0.00215735	0.5	ethylene-responsive transcription factor RAP2-7 isoform X1	Transcription factor				0.000102063584702208
Ath-miR172a	Cucsat.PASA.G5494.T14	1.54231	0.00215735	0.5	ethylene-responsive transcription factor RAP2-7 isoform X1	AP2				0.000102063584702208
Ath-miR172a	Cucsat.PASA.G5494.T22	1.54231	0.00215735	0.5	ethylene-responsive transcription factor RAP2-7 isoform X1	Transcription factor				0.000102063584702208
Ath-miR172a	Cucsat.PASA.G5494.T33	1.54231	0.00215735	0.5	ethylene-responsive transcription factor RAP2-7 isoform X1	Transcription factor				0.000102063584702208
Ath-miR172a	Cucsat.PASA.G5494.T12	1.54231	0.00215735	0.5	ethylene-responsive transcription factor RAP2-7 isoform X1	AP2				0.000102063584702208
Ath-miR172a	Cucsat.PASA.G5494.T30	1.54231	0.00215735	0.5	ethylene-responsive transcription factor RAP2-7 isoform X1	Transcription factor				0.000102063584702208
Ath-miR172a	Cucsat.PASA.G5494.T20	1.54231	0.00215735	0.5	ethylene-responsive transcription factor RAP2-7 isoform X1	AP2				0.000102063584702208
Ath-miR172a	Cucsat.PASA.G5494.T6	1.54231	0.00215735	0.5	ethylene-responsive transcription factor RAP2-7 isoform X1	AP2				0.000102063584702208
Ath-miR172a	Cucsat.PASA.G5494.T25	1.54231	0.00215735	0.5	ethylene-responsive transcription factor RAP2-7 isoform X1	Transcription factor				0.000102063584702208
Ath-miR172a	Cucsat.PASA.G5494.T18	1.54231	0.00215735	0.5	ethylene-responsive transcription factor RAP2-7 isoform X1	AP2				0.000102063584702208
Ath-miR172a	Cucsat.PASA.G5494.T29	1.54231	0.00215735	0.5	ethylene-responsive transcription factor RAP2-7 isoform X1	Transcription factor				0.000102063584702208
Ath-miR172a	Cucsat.PASA.G5494.T27	1.54231	0.00215735	0.5	ethylene-responsive transcription factor RAP2-7 isoform X1	Transcription factor				0.000102063584702208
Ath-miR172a	Cucsat.PASA.G5494.T35	1.54231	0.00215735	0.5	ethylene-responsive transcription factor RAP2-7 isoform X1	AP2				0.000102063584702208
Ath-miR172a	Cucsat.PASA.G5494.T13	1.54231	0.00215735	0.5	ethylene-responsive transcription factor RAP2-7 isoform X1	AP2				0.000102063584702208
Ath-miR172a	Cucsat.PASA.G5494.T24	1.54231	0.00215735	0.5	ethylene-responsive transcription factor RAP2-7 isoform X1	Transcription factor				0.000102063584702208
Ath-miR172a	Cucsat.PASA.G5494.T19	1.54231	0.00215735	0.5	ethylene-responsive transcription factor RAP2-7 isoform X1	AP2				0.000102063584702208
Ath-miR172a	Cucsat.PASA.G5494.T21	1.54231	0.00215735	0.5	ethylene-responsive transcription factor RAP2-7 isoform X1	Transcription factor				0.000102063584702208
Ath-miR172a	Cucsat.PASA.G5494.T8	1.54231	0.00215735	0.5	ethylene-responsive transcription factor RAP2-7 isoform X1	AP2				0.000102063584702208
Ath-miR172a	Cucsat.PASA.G5494.T10	1.54231	0.00215735	0.5	ethylene-responsive transcription factor RAP2-7 isoform X1	AP2				0.000102063584702208
Ath-miR172a	Cucsat.PASA.G5494.T11	1.54231	0.00215735	0.5	ethylene-responsive transcription factor RAP2-7 isoform X1	AP2				0.000102063584702208
Ath-miR172a	Cucsat.PASA.G5494.T7	1.54231	0.00215735	0.5	ethylene-responsive transcription factor RAP2-7 isoform X1	AP2				0.000102063584702208
Ath-miR172a	Cucsat.PASA.G5494.T26	1.54231	0.00215735	0.5	ethylene-responsive transcription factor RAP2-7 isoform X1	AP2				0.000102063584702208
Ath-miR172a	Cucsat.PASA.G5494.T34	1.54231	0.00215735	0.5	ethylene-responsive transcription factor RAP2-7 isoform X1	AP2				0.000102063584702208
Ath-miR172a	Cucsat.PASA.G5494.T9	1.54231	0.00215735	0.5	ethylene-responsive transcription factor RAP2-7 isoform X1	AP2				0.000102063584702208
Ath-miR172a	Cucsat.PASA.G5494.T5	1.54231	0.00215735	0.5	ethylene-responsive transcription factor RAP2-7 isoform X1	AP2				0.000102063584702208
Ath-miR172b	Cucsat.PASA.G5494.T32	1.54231	0.00215735	0.5	ethylene-responsive transcription factor RAP2-7 isoform X1	Transcription factor				0.000102063584702208
Ath-miR172b	Cucsat.PASA.G5494.T37	1.54231	0.00215735	0.5	ethylene-responsive transcription factor RAP2-7 isoform X1	Transcription factor				0.000102063584702208
Ath-miR172b	Cucsat.PASA.G5494.T31	1.54231	0.00215735	0.5	ethylene-responsive transcription factor RAP2-7 isoform X1	Transcription factor				0.000102063584702208
Ath-miR172b	Cucsat.PASA.G5494.T36	1.54231	0.00215735	0.5	ethylene-responsive transcription factor RAP2-7 isoform X1					0.000102063584702208
Ath-miR172b	Cucsat.PASA.G5494.T2	1.54231	0.00215735	0.5	ethylene-responsive transcription factor RAP2-7 isoform X1	Transcription factor				0.000102063584702208
Ath-miR172b	Cucsat.PASA.G5494.T1	1.54231	0.00215735	0.5	ethylene-responsive transcription factor RAP2-7 isoform X1	Transcription factor				0.000102063584702208
Ath-miR172b	Cucsat.PASA.G5494.T15	1.54231	0.00215735	0.5	ethylene-responsive transcription factor RAP2-7 isoform X1	Transcription factor				0.000102063584702208
Ath-miR172b	Cucsat.PASA.G5494.T16	1.54231	0.00215735	0.5	ethylene-responsive transcription factor RAP2-7 isoform X1	Transcription factor				0.000102063584702208
Ath-miR172b	Cucsat.PASA.G5494.T17	1.54231	0.00215735	0.5	ethylene-responsive transcription factor RAP2-7 isoform X1	Transcription factor				0.000102063584702208
Ath-miR172b	Cucsat.PASA.G5494.T4	1.54231	0.00215735	0.5	ethylene-responsive transcription factor RAP2-7 isoform X1	Transcription factor				0.000102063584702208
Ath-miR172b	Cucsat.PASA.G5494.T23	1.54231	0.00215735	0.5	ethylene-responsive transcription factor RAP2-7 isoform X1	Transcription factor				0.000102063584702208
Ath-miR172b	Cucsat.PASA.G5494.T3	1.54231	0.00215735	0.5	ethylene-responsive transcription factor RAP2-7 isoform X1	Transcription factor				0.000102063584702208
Ath-miR172b	Cucsat.PASA.G5494.T14	1.54231	0.00215735	0.5	ethylene-responsive transcription factor RAP2-7 isoform X1	AP2				0.000102063584702208
Ath-miR172b	Cucsat.PASA.G5494.T22	1.54231	0.00215735	0.5	ethylene-responsive transcription factor RAP2-7 isoform X1	Transcription factor				0.000102063584702208
Ath-miR172b	Cucsat.PASA.G5494.T33	1.54231	0.00215735	0.5	ethylene-responsive transcription factor RAP2-7 isoform X1	Transcription factor				0.000102063584702208
Ath-miR172b	Cucsat.PASA.G5494.T12	1.54231	0.00215735	0.5	ethylene-responsive transcription factor RAP2-7 isoform X1	AP2				0.000102063584702208
Ath-miR172b	Cucsat.PASA.G5494.T30	1.54231	0.00215735	0.5	ethylene-responsive transcription factor RAP2-7 isoform X1	Transcription factor				0.000102063584702208
Ath-miR172b	Cucsat.PASA.G5494.T20	1.54231	0.00215735	0.5	ethylene-responsive transcription factor RAP2-7 isoform X1	AP2				0.000102063584702208
Ath-miR172b	Cucsat.PASA.G5494.T6	1.54231	0.00215735	0.5	ethylene-responsive transcription factor RAP2-7 isoform X1	AP2				0.000102063584702208
Ath-miR172b	Cucsat.PASA.G5494.T25	1.54231	0.00215735	0.5	ethylene-responsive transcription factor RAP2-7 isoform X1	Transcription factor				0.000102063584702208
Ath-miR172b	Cucsat.PASA.G5494.T18	1.54231	0.00215735	0.5	ethylene-responsive transcription factor RAP2-7 isoform X1	AP2				0.000102063584702208
Ath-miR172b	Cucsat.PASA.G5494.T29	1.54231	0.00215735	0.5	ethylene-responsive transcription factor RAP2-7 isoform X1	Transcription factor				0.000102063584702208
Ath-miR172b	Cucsat.PASA.G5494.T27	1.54231	0.00215735	0.5	ethylene-responsive transcription factor RAP2-7 isoform X1	Transcription factor				0.000102063584702208
Ath-miR172b	Cucsat.PASA.G5494.T35	1.54231	0.00215735	0.5	ethylene-responsive transcription factor RAP2-7 isoform X1	AP2				0.000102063584702208
Ath-miR172b	Cucsat.PASA.G5494.T13	1.54231	0.00215735	0.5	ethylene-responsive transcription factor RAP2-7 isoform X1	AP2				0.000102063584702208
Ath-miR172b	Cucsat.PASA.G5494.T24	1.54231	0.00215735	0.5	ethylene-responsive transcription factor RAP2-7 isoform X1	Transcription factor				0.000102063584702208
Ath-miR172b	Cucsat.PASA.G5494.T19	1.54231	0.00215735	0.5	ethylene-responsive transcription factor RAP2-7 isoform X1	AP2				0.000102063584702208
Ath-miR172b	Cucsat.PASA.G5494.T21	1.54231	0.00215735	0.5	ethylene-responsive transcription factor RAP2-7 isoform X1	Transcription factor				0.000102063584702208
Ath-miR172b	Cucsat.PASA.G5494.T8	1.54231	0.00215735	0.5	ethylene-responsive transcription factor RAP2-7 isoform X1	AP2				0.000102063584702208
Ath-miR172b	Cucsat.PASA.G5494.T10	1.54231	0.00215735	0.5	ethylene-responsive transcription factor RAP2-7 isoform X1	AP2				0.000102063584702208
Ath-miR172b	Cucsat.PASA.G5494.T11	1.54231	0.00215735	0.5	ethylene-responsive transcription factor RAP2-7 isoform X1	AP2				0.000102063584702208
Ath-miR172b	Cucsat.PASA.G5494.T7	1.54231	0.00215735	0.5	ethylene-responsive transcription factor RAP2-7 isoform X1	AP2				0.000102063584702208
Ath-miR172b	Cucsat.PASA.G5494.T26	1.54231	0.00215735	0.5	ethylene-responsive transcription factor RAP2-7 isoform X1	AP2				0.000102063584702208
Ath-miR172b	Cucsat.PASA.G5494.T34	1.54231	0.00215735	0.5	ethylene-responsive transcription factor RAP2-7 isoform X1	AP2				0.000102063584702208
Ath-miR172b	Cucsat.PASA.G5494.T9	1.54231	0.00215735	0.5	ethylene-responsive transcription factor RAP2-7 isoform X1	AP2				0.000102063584702208
Ath-miR172b	Cucsat.PASA.G5494.T5	1.54231	0.00215735	0.5	ethylene-responsive transcription factor RAP2-7 isoform X1	AP2				0.000102063584702208
Cme-miR172b	Cucsat.PASA.G5494.T32	1.54231	0.00215735	0.5	ethylene-responsive transcription factor RAP2-7 isoform X1	Transcription factor				0.000102063584702208
Cme-miR172b	Cucsat.PASA.G5494.T37	1.54231	0.00215735	0.5	ethylene-responsive transcription factor RAP2-7 isoform X1	Transcription factor				0.000102063584702208
Cme-miR172b	Cucsat.PASA.G5494.T31	1.54231	0.00215735	0.5	ethylene-responsive transcription factor RAP2-7 isoform X1	Transcription factor				0.000102063584702208
Cme-miR172b	Cucsat.PASA.G5494.T36	1.54231	0.00215735	0.5	ethylene-responsive transcription factor RAP2-7 isoform X1					0.000102063584702208
Cme-miR172b	Cucsat.PASA.G5494.T2	1.54231	0.00215735	0.5	ethylene-responsive transcription factor RAP2-7 isoform X1	Transcription factor				0.000102063584702208
Cme-miR172b	Cucsat.PASA.G5494.T1	1.54231	0.00215735	0.5	ethylene-responsive transcription factor RAP2-7 isoform X1	Transcription factor				0.000102063584702208
Cme-miR172b	Cucsat.PASA.G5494.T15	1.54231	0.00215735	0.5	ethylene-responsive transcription factor RAP2-7 isoform X1	Transcription factor				0.000102063584702208
Cme-miR172b	Cucsat.PASA.G5494.T16	1.54231	0.00215735	0.5	ethylene-responsive transcription factor RAP2-7 isoform X1	Transcription factor				0.000102063584702208
Cme-miR172b	Cucsat.PASA.G5494.T17	1.54231	0.00215735	0.5	ethylene-responsive transcription factor RAP2-7 isoform X1	Transcription factor				0.000102063584702208
Cme-miR172b	Cucsat.PASA.G5494.T4	1.54231	0.00215735	0.5	ethylene-responsive transcription factor RAP2-7 isoform X1	Transcription factor				0.000102063584702208
Cme-miR172b	Cucsat.PASA.G5494.T23	1.54231	0.00215735	0.5	ethylene-responsive transcription factor RAP2-7 isoform X1	Transcription factor				0.000102063584702208
Cme-miR172b	Cucsat.PASA.G5494.T3	1.54231	0.00215735	0.5	ethylene-responsive transcription factor RAP2-7 isoform X1	Transcription factor				0.000102063584702208
Cme-miR172b	Cucsat.PASA.G5494.T14	1.54231	0.00215735	0.5	ethylene-responsive transcription factor RAP2-7 isoform X1	AP2				0.000102063584702208
Cme-miR172b	Cucsat.PASA.G5494.T22	1.54231	0.00215735	0.5	ethylene-responsive transcription factor RAP2-7 isoform X1	Transcription factor				0.000102063584702208
Cme-miR172b	Cucsat.PASA.G5494.T33	1.54231	0.00215735	0.5	ethylene-responsive transcription factor RAP2-7 isoform X1	Transcription factor				0.000102063584702208
Cme-miR172b	Cucsat.PASA.G5494.T12	1.54231	0.00215735	0.5	ethylene-responsive transcription factor RAP2-7 isoform X1	AP2				0.000102063584702208
Cme-miR172b	Cucsat.PASA.G5494.T30	1.54231	0.00215735	0.5	ethylene-responsive transcription factor RAP2-7 isoform X1	Transcription factor				0.000102063584702208
Cme-miR172b	Cucsat.PASA.G5494.T20	1.54231	0.00215735	0.5	ethylene-responsive transcription factor RAP2-7 isoform X1	AP2				0.000102063584702208
Cme-miR172b	Cucsat.PASA.G5494.T6	1.54231	0.00215735	0.5	ethylene-responsive transcription factor RAP2-7 isoform X1	AP2				0.000102063584702208
Cme-miR172b	Cucsat.PASA.G5494.T25	1.54231	0.00215735	0.5	ethylene-responsive transcription factor RAP2-7 isoform X1	Transcription factor				0.000102063584702208
Cme-miR172b	Cucsat.PASA.G5494.T18	1.54231	0.00215735	0.5	ethylene-responsive transcription factor RAP2-7 isoform X1	AP2				0.000102063584702208
Cme-miR172b	Cucsat.PASA.G5494.T29	1.54231	0.00215735	0.5	ethylene-responsive transcription factor RAP2-7 isoform X1	Transcription factor				0.000102063584702208
Cme-miR172b	Cucsat.PASA.G5494.T27	1.54231	0.00215735	0.5	ethylene-responsive transcription factor RAP2-7 isoform X1	Transcription factor				0.000102063584702208
Cme-miR172b	Cucsat.PASA.G5494.T35	1.54231	0.00215735	0.5	ethylene-responsive transcription factor RAP2-7 isoform X1	AP2				0.000102063584702208
Cme-miR172b	Cucsat.PASA.G5494.T13	1.54231	0.00215735	0.5	ethylene-responsive transcription factor RAP2-7 isoform X1	AP2				0.000102063584702208
Cme-miR172b	Cucsat.PASA.G5494.T24	1.54231	0.00215735	0.5	ethylene-responsive transcription factor RAP2-7 isoform X1	Transcription factor				0.000102063584702208
Cme-miR172b	Cucsat.PASA.G5494.T19	1.54231	0.00215735	0.5	ethylene-responsive transcription factor RAP2-7 isoform X1	AP2				0.000102063584702208
Cme-miR172b	Cucsat.PASA.G5494.T21	1.54231	0.00215735	0.5	ethylene-responsive transcription factor RAP2-7 isoform X1	Transcription factor				0.000102063584702208
Cme-miR172b	Cucsat.PASA.G5494.T8	1.54231	0.00215735	0.5	ethylene-responsive transcription factor RAP2-7 isoform X1	AP2				0.000102063584702208
Cme-miR172b	Cucsat.PASA.G5494.T10	1.54231	0.00215735	0.5	ethylene-responsive transcription factor RAP2-7 isoform X1	AP2				0.000102063584702208
Cme-miR172b	Cucsat.PASA.G5494.T11	1.54231	0.00215735	0.5	ethylene-responsive transcription factor RAP2-7 isoform X1	AP2				0.000102063584702208
Cme-miR172b	Cucsat.PASA.G5494.T7	1.54231	0.00215735	0.5	ethylene-responsive transcription factor RAP2-7 isoform X1	AP2				0.000102063584702208
Cme-miR172b	Cucsat.PASA.G5494.T26	1.54231	0.00215735	0.5	ethylene-responsive transcription factor RAP2-7 isoform X1	AP2				0.000102063584702208
Cme-miR172b	Cucsat.PASA.G5494.T34	1.54231	0.00215735	0.5	ethylene-responsive transcription factor RAP2-7 isoform X1	AP2				0.000102063584702208
Cme-miR172b	Cucsat.PASA.G5494.T9	1.54231	0.00215735	0.5	ethylene-responsive transcription factor RAP2-7 isoform X1	AP2				0.000102063584702208
Cme-miR172b	Cucsat.PASA.G5494.T5	1.54231	0.00215735	0.5	ethylene-responsive transcription factor RAP2-7 isoform X1	AP2				0.000102063584702208
Cme-miR172c	Cucsat.PASA.G5494.T32	1.54231	0.00215735	0.5	ethylene-responsive transcription factor RAP2-7 isoform X1	Transcription factor				0.000102063584702208
Cme-miR172c	Cucsat.PASA.G5494.T37	1.54231	0.00215735	0.5	ethylene-responsive transcription factor RAP2-7 isoform X1	Transcription factor				0.000102063584702208
Cme-miR172c	Cucsat.PASA.G5494.T31	1.54231	0.00215735	0.5	ethylene-responsive transcription factor RAP2-7 isoform X1	Transcription factor				0.000102063584702208
Cme-miR172c	Cucsat.PASA.G5494.T36	1.54231	0.00215735	0.5	ethylene-responsive transcription factor RAP2-7 isoform X1					0.000102063584702208
Cme-miR172c	Cucsat.PASA.G5494.T2	1.54231	0.00215735	0.5	ethylene-responsive transcription factor RAP2-7 isoform X1	Transcription factor				0.000102063584702208
Cme-miR172c	Cucsat.PASA.G5494.T1	1.54231	0.00215735	0.5	ethylene-responsive transcription factor RAP2-7 isoform X1	Transcription factor				0.000102063584702208
Cme-miR172c	Cucsat.PASA.G5494.T15	1.54231	0.00215735	0.5	ethylene-responsive transcription factor RAP2-7 isoform X1	Transcription factor				0.000102063584702208
Cme-miR172c	Cucsat.PASA.G5494.T16	1.54231	0.00215735	0.5	ethylene-responsive transcription factor RAP2-7 isoform X1	Transcription factor				0.000102063584702208
Cme-miR172c	Cucsat.PASA.G5494.T17	1.54231	0.00215735	0.5	ethylene-responsive transcription factor RAP2-7 isoform X1	Transcription factor				0.000102063584702208
Cme-miR172c	Cucsat.PASA.G5494.T4	1.54231	0.00215735	0.5	ethylene-responsive transcription factor RAP2-7 isoform X1	Transcription factor				0.000102063584702208
Cme-miR172c	Cucsat.PASA.G5494.T23	1.54231	0.00215735	0.5	ethylene-responsive transcription factor RAP2-7 isoform X1	Transcription factor				0.000102063584702208
Cme-miR172c	Cucsat.PASA.G5494.T3	1.54231	0.00215735	0.5	ethylene-responsive transcription factor RAP2-7 isoform X1	Transcription factor				0.000102063584702208
Cme-miR172c	Cucsat.PASA.G5494.T14	1.54231	0.00215735	0.5	ethylene-responsive transcription factor RAP2-7 isoform X1	AP2				0.000102063584702208
Cme-miR172c	Cucsat.PASA.G5494.T22	1.54231	0.00215735	0.5	ethylene-responsive transcription factor RAP2-7 isoform X1	Transcription factor				0.000102063584702208
Cme-miR172c	Cucsat.PASA.G5494.T33	1.54231	0.00215735	0.5	ethylene-responsive transcription factor RAP2-7 isoform X1	Transcription factor				0.000102063584702208
Cme-miR172c	Cucsat.PASA.G5494.T12	1.54231	0.00215735	0.5	ethylene-responsive transcription factor RAP2-7 isoform X1	AP2				0.000102063584702208
Cme-miR172c	Cucsat.PASA.G5494.T30	1.54231	0.00215735	0.5	ethylene-responsive transcription factor RAP2-7 isoform X1	Transcription factor				0.000102063584702208
Cme-miR172c	Cucsat.PASA.G5494.T20	1.54231	0.00215735	0.5	ethylene-responsive transcription factor RAP2-7 isoform X1	AP2				0.000102063584702208
Cme-miR172c	Cucsat.PASA.G5494.T6	1.54231	0.00215735	0.5	ethylene-responsive transcription factor RAP2-7 isoform X1	AP2				0.000102063584702208
Cme-miR172c	Cucsat.PASA.G5494.T25	1.54231	0.00215735	0.5	ethylene-responsive transcription factor RAP2-7 isoform X1	Transcription factor				0.000102063584702208
Cme-miR172c	Cucsat.PASA.G5494.T18	1.54231	0.00215735	0.5	ethylene-responsive transcription factor RAP2-7 isoform X1	AP2				0.000102063584702208
Cme-miR172c	Cucsat.PASA.G5494.T29	1.54231	0.00215735	0.5	ethylene-responsive transcription factor RAP2-7 isoform X1	Transcription factor				0.000102063584702208
Cme-miR172c	Cucsat.PASA.G5494.T27	1.54231	0.00215735	0.5	ethylene-responsive transcription factor RAP2-7 isoform X1	Transcription factor				0.000102063584702208
Cme-miR172c	Cucsat.PASA.G5494.T35	1.54231	0.00215735	0.5	ethylene-responsive transcription factor RAP2-7 isoform X1	AP2				0.000102063584702208
Cme-miR172c	Cucsat.PASA.G5494.T13	1.54231	0.00215735	0.5	ethylene-responsive transcription factor RAP2-7 isoform X1	AP2				0.000102063584702208
Cme-miR172c	Cucsat.PASA.G5494.T24	1.54231	0.00215735	0.5	ethylene-responsive transcription factor RAP2-7 isoform X1	Transcription factor				0.000102063584702208
Cme-miR172c	Cucsat.PASA.G5494.T19	1.54231	0.00215735	0.5	ethylene-responsive transcription factor RAP2-7 isoform X1	AP2				0.000102063584702208
Cme-miR172c	Cucsat.PASA.G5494.T21	1.54231	0.00215735	0.5	ethylene-responsive transcription factor RAP2-7 isoform X1	Transcription factor				0.000102063584702208
Cme-miR172c	Cucsat.PASA.G5494.T8	1.54231	0.00215735	0.5	ethylene-responsive transcription factor RAP2-7 isoform X1	AP2				0.000102063584702208
Cme-miR172c	Cucsat.PASA.G5494.T10	1.54231	0.00215735	0.5	ethylene-responsive transcription factor RAP2-7 isoform X1	AP2				0.000102063584702208
Cme-miR172c	Cucsat.PASA.G5494.T11	1.54231	0.00215735	0.5	ethylene-responsive transcription factor RAP2-7 isoform X1	AP2				0.000102063584702208
Cme-miR172c	Cucsat.PASA.G5494.T7	1.54231	0.00215735	0.5	ethylene-responsive transcription factor RAP2-7 isoform X1	AP2				0.000102063584702208
Cme-miR172c	Cucsat.PASA.G5494.T26	1.54231	0.00215735	0.5	ethylene-responsive transcription factor RAP2-7 isoform X1	AP2				0.000102063584702208
Cme-miR172c	Cucsat.PASA.G5494.T34	1.54231	0.00215735	0.5	ethylene-responsive transcription factor RAP2-7 isoform X1	AP2				0.000102063584702208
Cme-miR172c	Cucsat.PASA.G5494.T9	1.54231	0.00215735	0.5	ethylene-responsive transcription factor RAP2-7 isoform X1	AP2				0.000102063584702208
Cme-miR172c	Cucsat.PASA.G5494.T5	1.54231	0.00215735	0.5	ethylene-responsive transcription factor RAP2-7 isoform X1	AP2				0.000102063584702208
Cme-miR172d	Cucsat.PASA.G5494.T32	1.54231	0.00215735	0.5	ethylene-responsive transcription factor RAP2-7 isoform X1	Transcription factor				0.000102063584702208
Cme-miR172d	Cucsat.PASA.G5494.T37	1.54231	0.00215735	0.5	ethylene-responsive transcription factor RAP2-7 isoform X1	Transcription factor				0.000102063584702208
Cme-miR172d	Cucsat.PASA.G5494.T31	1.54231	0.00215735	0.5	ethylene-responsive transcription factor RAP2-7 isoform X1	Transcription factor				0.000102063584702208
Cme-miR172d	Cucsat.PASA.G5494.T36	1.54231	0.00215735	0.5	ethylene-responsive transcription factor RAP2-7 isoform X1					0.000102063584702208
Cme-miR172d	Cucsat.PASA.G5494.T2	1.54231	0.00215735	0.5	ethylene-responsive transcription factor RAP2-7 isoform X1	Transcription factor				0.000102063584702208
Cme-miR172d	Cucsat.PASA.G5494.T1	1.54231	0.00215735	0.5	ethylene-responsive transcription factor RAP2-7 isoform X1	Transcription factor				0.000102063584702208
Cme-miR172d	Cucsat.PASA.G5494.T15	1.54231	0.00215735	0.5	ethylene-responsive transcription factor RAP2-7 isoform X1	Transcription factor				0.000102063584702208
Cme-miR172d	Cucsat.PASA.G5494.T16	1.54231	0.00215735	0.5	ethylene-responsive transcription factor RAP2-7 isoform X1	Transcription factor				0.000102063584702208
Cme-miR172d	Cucsat.PASA.G5494.T17	1.54231	0.00215735	0.5	ethylene-responsive transcription factor RAP2-7 isoform X1	Transcription factor				0.000102063584702208
Cme-miR172d	Cucsat.PASA.G5494.T4	1.54231	0.00215735	0.5	ethylene-responsive transcription factor RAP2-7 isoform X1	Transcription factor				0.000102063584702208
Cme-miR172d	Cucsat.PASA.G5494.T23	1.54231	0.00215735	0.5	ethylene-responsive transcription factor RAP2-7 isoform X1	Transcription factor				0.000102063584702208
Cme-miR172d	Cucsat.PASA.G5494.T3	1.54231	0.00215735	0.5	ethylene-responsive transcription factor RAP2-7 isoform X1	Transcription factor				0.000102063584702208
Cme-miR172d	Cucsat.PASA.G5494.T14	1.54231	0.00215735	0.5	ethylene-responsive transcription factor RAP2-7 isoform X1	AP2				0.000102063584702208
Cme-miR172d	Cucsat.PASA.G5494.T22	1.54231	0.00215735	0.5	ethylene-responsive transcription factor RAP2-7 isoform X1	Transcription factor				0.000102063584702208
Cme-miR172d	Cucsat.PASA.G5494.T33	1.54231	0.00215735	0.5	ethylene-responsive transcription factor RAP2-7 isoform X1	Transcription factor				0.000102063584702208
Cme-miR172d	Cucsat.PASA.G5494.T12	1.54231	0.00215735	0.5	ethylene-responsive transcription factor RAP2-7 isoform X1	AP2				0.000102063584702208
Cme-miR172d	Cucsat.PASA.G5494.T30	1.54231	0.00215735	0.5	ethylene-responsive transcription factor RAP2-7 isoform X1	Transcription factor				0.000102063584702208
Cme-miR172d	Cucsat.PASA.G5494.T20	1.54231	0.00215735	0.5	ethylene-responsive transcription factor RAP2-7 isoform X1	AP2				0.000102063584702208
Cme-miR172d	Cucsat.PASA.G5494.T6	1.54231	0.00215735	0.5	ethylene-responsive transcription factor RAP2-7 isoform X1	AP2				0.000102063584702208
Cme-miR172d	Cucsat.PASA.G5494.T25	1.54231	0.00215735	0.5	ethylene-responsive transcription factor RAP2-7 isoform X1	Transcription factor				0.000102063584702208
Cme-miR172d	Cucsat.PASA.G5494.T18	1.54231	0.00215735	0.5	ethylene-responsive transcription factor RAP2-7 isoform X1	AP2				0.000102063584702208
Cme-miR172d	Cucsat.PASA.G5494.T29	1.54231	0.00215735	0.5	ethylene-responsive transcription factor RAP2-7 isoform X1	Transcription factor				0.000102063584702208
Cme-miR172d	Cucsat.PASA.G5494.T27	1.54231	0.00215735	0.5	ethylene-responsive transcription factor RAP2-7 isoform X1	Transcription factor				0.000102063584702208
Cme-miR172d	Cucsat.PASA.G5494.T35	1.54231	0.00215735	0.5	ethylene-responsive transcription factor RAP2-7 isoform X1	AP2				0.000102063584702208
Cme-miR172d	Cucsat.PASA.G5494.T13	1.54231	0.00215735	0.5	ethylene-responsive transcription factor RAP2-7 isoform X1	AP2				0.000102063584702208
Cme-miR172d	Cucsat.PASA.G5494.T24	1.54231	0.00215735	0.5	ethylene-responsive transcription factor RAP2-7 isoform X1	Transcription factor				0.000102063584702208
Cme-miR172d	Cucsat.PASA.G5494.T19	1.54231	0.00215735	0.5	ethylene-responsive transcription factor RAP2-7 isoform X1	AP2				0.000102063584702208
Cme-miR172d	Cucsat.PASA.G5494.T21	1.54231	0.00215735	0.5	ethylene-responsive transcription factor RAP2-7 isoform X1	Transcription factor				0.000102063584702208
Cme-miR172d	Cucsat.PASA.G5494.T8	1.54231	0.00215735	0.5	ethylene-responsive transcription factor RAP2-7 isoform X1	AP2				0.000102063584702208
Cme-miR172d	Cucsat.PASA.G5494.T10	1.54231	0.00215735	0.5	ethylene-responsive transcription factor RAP2-7 isoform X1	AP2				0.000102063584702208
Cme-miR172d	Cucsat.PASA.G5494.T11	1.54231	0.00215735	0.5	ethylene-responsive transcription factor RAP2-7 isoform X1	AP2				0.000102063584702208
Cme-miR172d	Cucsat.PASA.G5494.T7	1.54231	0.00215735	0.5	ethylene-responsive transcription factor RAP2-7 isoform X1	AP2				0.000102063584702208
Cme-miR172d	Cucsat.PASA.G5494.T26	1.54231	0.00215735	0.5	ethylene-responsive transcription factor RAP2-7 isoform X1	AP2				0.000102063584702208
Cme-miR172d	Cucsat.PASA.G5494.T34	1.54231	0.00215735	0.5	ethylene-responsive transcription factor RAP2-7 isoform X1	AP2				0.000102063584702208
Cme-miR172d	Cucsat.PASA.G5494.T9	1.54231	0.00215735	0.5	ethylene-responsive transcription factor RAP2-7 isoform X1	AP2				0.000102063584702208
Cme-miR172d	Cucsat.PASA.G5494.T5	1.54231	0.00215735	0.5	ethylene-responsive transcription factor RAP2-7 isoform X1	AP2				0.000102063584702208
Cme-miR172f	Cucsat.PASA.G5494.T32	1.54231	0.00215735	0.5	ethylene-responsive transcription factor RAP2-7 isoform X1	Transcription factor				0.000102063584702208
Cme-miR172f	Cucsat.PASA.G5494.T37	1.54231	0.00215735	0.5	ethylene-responsive transcription factor RAP2-7 isoform X1	Transcription factor				0.000102063584702208
Cme-miR172f	Cucsat.PASA.G5494.T31	1.54231	0.00215735	0.5	ethylene-responsive transcription factor RAP2-7 isoform X1	Transcription factor				0.000102063584702208
Cme-miR172f	Cucsat.PASA.G5494.T36	1.54231	0.00215735	0.5	ethylene-responsive transcription factor RAP2-7 isoform X1					0.000102063584702208
Cme-miR172f	Cucsat.PASA.G5494.T2	1.54231	0.00215735	0.5	ethylene-responsive transcription factor RAP2-7 isoform X1	Transcription factor				0.000102063584702208
Cme-miR172f	Cucsat.PASA.G5494.T1	1.54231	0.00215735	0.5	ethylene-responsive transcription factor RAP2-7 isoform X1	Transcription factor				0.000102063584702208
Cme-miR172f	Cucsat.PASA.G5494.T15	1.54231	0.00215735	0.5	ethylene-responsive transcription factor RAP2-7 isoform X1	Transcription factor				0.000102063584702208
Cme-miR172f	Cucsat.PASA.G5494.T16	1.54231	0.00215735	0.5	ethylene-responsive transcription factor RAP2-7 isoform X1	Transcription factor				0.000102063584702208
Cme-miR172f	Cucsat.PASA.G5494.T17	1.54231	0.00215735	0.5	ethylene-responsive transcription factor RAP2-7 isoform X1	Transcription factor				0.000102063584702208
Cme-miR172f	Cucsat.PASA.G5494.T4	1.54231	0.00215735	0.5	ethylene-responsive transcription factor RAP2-7 isoform X1	Transcription factor				0.000102063584702208
Cme-miR172f	Cucsat.PASA.G5494.T23	1.54231	0.00215735	0.5	ethylene-responsive transcription factor RAP2-7 isoform X1	Transcription factor				0.000102063584702208
Cme-miR172f	Cucsat.PASA.G5494.T3	1.54231	0.00215735	0.5	ethylene-responsive transcription factor RAP2-7 isoform X1	Transcription factor				0.000102063584702208
Cme-miR172f	Cucsat.PASA.G5494.T14	1.54231	0.00215735	0.5	ethylene-responsive transcription factor RAP2-7 isoform X1	AP2				0.000102063584702208
Cme-miR172f	Cucsat.PASA.G5494.T22	1.54231	0.00215735	0.5	ethylene-responsive transcription factor RAP2-7 isoform X1	Transcription factor				0.000102063584702208
Cme-miR172f	Cucsat.PASA.G5494.T33	1.54231	0.00215735	0.5	ethylene-responsive transcription factor RAP2-7 isoform X1	Transcription factor				0.000102063584702208
Cme-miR172f	Cucsat.PASA.G5494.T12	1.54231	0.00215735	0.5	ethylene-responsive transcription factor RAP2-7 isoform X1	AP2				0.000102063584702208
Cme-miR172f	Cucsat.PASA.G5494.T30	1.54231	0.00215735	0.5	ethylene-responsive transcription factor RAP2-7 isoform X1	Transcription factor				0.000102063584702208
Cme-miR172f	Cucsat.PASA.G5494.T20	1.54231	0.00215735	0.5	ethylene-responsive transcription factor RAP2-7 isoform X1	AP2				0.000102063584702208
Cme-miR172f	Cucsat.PASA.G5494.T6	1.54231	0.00215735	0.5	ethylene-responsive transcription factor RAP2-7 isoform X1	AP2				0.000102063584702208
Cme-miR172f	Cucsat.PASA.G5494.T25	1.54231	0.00215735	0.5	ethylene-responsive transcription factor RAP2-7 isoform X1	Transcription factor				0.000102063584702208
Cme-miR172f	Cucsat.PASA.G5494.T18	1.54231	0.00215735	0.5	ethylene-responsive transcription factor RAP2-7 isoform X1	AP2				0.000102063584702208
Cme-miR172f	Cucsat.PASA.G5494.T29	1.54231	0.00215735	0.5	ethylene-responsive transcription factor RAP2-7 isoform X1	Transcription factor				0.000102063584702208
Cme-miR172f	Cucsat.PASA.G5494.T27	1.54231	0.00215735	0.5	ethylene-responsive transcription factor RAP2-7 isoform X1	Transcription factor				0.000102063584702208
Cme-miR172f	Cucsat.PASA.G5494.T35	1.54231	0.00215735	0.5	ethylene-responsive transcription factor RAP2-7 isoform X1	AP2				0.000102063584702208
Cme-miR172f	Cucsat.PASA.G5494.T13	1.54231	0.00215735	0.5	ethylene-responsive transcription factor RAP2-7 isoform X1	AP2				0.000102063584702208
Cme-miR172f	Cucsat.PASA.G5494.T24	1.54231	0.00215735	0.5	ethylene-responsive transcription factor RAP2-7 isoform X1	Transcription factor				0.000102063584702208
Cme-miR172f	Cucsat.PASA.G5494.T19	1.54231	0.00215735	0.5	ethylene-responsive transcription factor RAP2-7 isoform X1	AP2				0.000102063584702208
Cme-miR172f	Cucsat.PASA.G5494.T21	1.54231	0.00215735	0.5	ethylene-responsive transcription factor RAP2-7 isoform X1	Transcription factor				0.000102063584702208
Cme-miR172f	Cucsat.PASA.G5494.T8	1.54231	0.00215735	0.5	ethylene-responsive transcription factor RAP2-7 isoform X1	AP2				0.000102063584702208
Cme-miR172f	Cucsat.PASA.G5494.T10	1.54231	0.00215735	0.5	ethylene-responsive transcription factor RAP2-7 isoform X1	AP2				0.000102063584702208
Cme-miR172f	Cucsat.PASA.G5494.T11	1.54231	0.00215735	0.5	ethylene-responsive transcription factor RAP2-7 isoform X1	AP2				0.000102063584702208
Cme-miR172f	Cucsat.PASA.G5494.T7	1.54231	0.00215735	0.5	ethylene-responsive transcription factor RAP2-7 isoform X1	AP2				0.000102063584702208
Cme-miR172f	Cucsat.PASA.G5494.T26	1.54231	0.00215735	0.5	ethylene-responsive transcription factor RAP2-7 isoform X1	AP2				0.000102063584702208
Cme-miR172f	Cucsat.PASA.G5494.T34	1.54231	0.00215735	0.5	ethylene-responsive transcription factor RAP2-7 isoform X1	AP2				0.000102063584702208
Cme-miR172f	Cucsat.PASA.G5494.T9	1.54231	0.00215735	0.5	ethylene-responsive transcription factor RAP2-7 isoform X1	AP2				0.000102063584702208
Cme-miR172f	Cucsat.PASA.G5494.T5	1.54231	0.00215735	0.5	ethylene-responsive transcription factor RAP2-7 isoform X1	AP2				0.000102063584702208
Cme-miR172d	Cucsat.miRNA.G110.T1	1.54231	0.00215735	0.5		Similar to cpa-MIR172b
Cme-miR172d	Cucsat.PASA.G17267.T1	1.54231	0.00215735	0.5
Cme-miR172d	Cucsat.PASA.G16940.T32	1.54231	0.00215735	0.5	AP2-like ethylene-responsive transcription factor TOE3	floral homeotic protein APETALA
Cme-miR172d	Cucsat.PASA.G16940.T31	1.54231	0.00215735	0.5	AP2-like ethylene-responsive transcription factor TOE3	floral homeotic protein APETALA
Cme-miR172d	Cucsat.PASA.G16940.T9	1.54231	0.00215735	0.5	AP2-like ethylene-responsive transcription factor TOE3	floral homeotic protein APETALA
Cme-miR172d	Cucsat.PASA.G16940.T20	1.54231	0.00215735	0.5	AP2-like ethylene-responsive transcription factor TOE3	floral homeotic protein APETALA
Cme-miR172d	Cucsat.PASA.G16940.T19	1.54231	0.00215735	0.5	AP2-like ethylene-responsive transcription factor TOE3	floral homeotic protein APETALA
Cme-miR172d	Cucsat.PASA.G16940.T12	1.54231	0.00215735	0.5	AP2-like ethylene-responsive transcription factor TOE3	floral homeotic protein APETALA
Cme-miR172d	Cucsat.PASA.G16940.T4	1.54231	0.00215735	0.5	AP2-like ethylene-responsive transcription factor TOE3	floral homeotic protein APETALA
Cme-miR172d	Cucsat.PASA.G16940.T17	1.54231	0.00215735	0.5	AP2-like ethylene-responsive transcription factor TOE3	floral homeotic protein APETALA
Cme-miR172d	Cucsat.PASA.G16940.T21	1.54231	0.00215735	0.5	AP2-like ethylene-responsive transcription factor TOE3	floral homeotic protein APETALA
Cme-miR172d	Cucsat.PASA.G16940.T18	1.54231	0.00215735	0.5	AP2-like ethylene-responsive transcription factor TOE3	floral homeotic protein APETALA
Cme-miR172d	Cucsat.PASA.G16940.T15	1.54231	0.00215735	0.5	AP2-like ethylene-responsive transcription factor TOE3	floral homeotic protein APETALA
Cme-miR172d	Cucsat.PASA.G16940.T2	1.54231	0.00215735	0.5	AP2-like ethylene-responsive transcription factor TOE3	floral homeotic protein APETALA
Cme-miR172d	Cucsat.PASA.G16940.T27	1.54231	0.00215735	0.5	AP2-like ethylene-responsive transcription factor TOE3	floral homeotic protein APETALA
Cme-miR172d	Cucsat.PASA.G16940.T16	1.54231	0.00215735	0.5	AP2-like ethylene-responsive transcription factor TOE3	floral homeotic protein APETALA
Cme-miR172d	Cucsat.PASA.G16940.T3	1.54231	0.00215735	0.5	AP2-like ethylene-responsive transcription factor TOE3	floral homeotic protein APETALA
Cme-miR172d	Cucsat.PASA.G16940.T23	1.54231	0.00215735	0.5	AP2-like ethylene-responsive transcription factor TOE3	floral homeotic protein APETALA
Cme-miR172d	Cucsat.PASA.G16940.T28	1.54231	0.00215735	0.5	AP2-like ethylene-responsive transcription factor TOE3	floral homeotic protein APETALA
Cme-miR172d	Cucsat.PASA.G16940.T24	1.54231	0.00215735	0.5	AP2-like ethylene-responsive transcription factor TOE3	floral homeotic protein APETALA
Cme-miR172d	Cucsat.PASA.G16940.T1	1.54231	0.00215735	0.5	AP2-like ethylene-responsive transcription factor TOE3	floral homeotic protein APETALA
Cme-miR172d	Cucsat.PASA.G16940.T14	1.54231	0.00215735	0.5	AP2-like ethylene-responsive transcription factor TOE3	floral homeotic protein APETALA
Cme-miR172d	Cucsat.PASA.G16940.T7	1.54231	0.00215735	0.5	AP2-like ethylene-responsive transcription factor TOE3	floral homeotic protein APETALA
Cme-miR172d	Cucsat.PASA.G16940.T6	1.54231	0.00215735	0.5	AP2-like ethylene-responsive transcription factor TOE3	floral homeotic protein APETALA
Cme-miR172d	Cucsat.PASA.G16940.T5	1.54231	0.00215735	0.5	AP2-like ethylene-responsive transcription factor TOE3	floral homeotic protein APETALA
Cme-miR172d	Cucsat.PASA.G16940.T13	1.54231	0.00215735	0.5	AP2-like ethylene-responsive transcription factor TOE3	floral homeotic protein APETALA
Cme-miR172d	Cucsat.PASA.G16940.T11	1.54231	0.00215735	0.5	AP2-like ethylene-responsive transcription factor TOE3	floral homeotic protein APETALA
Cme-miR172d	Cucsat.PASA.G16940.T8	1.54231	0.00215735	0.5	AP2-like ethylene-responsive transcription factor TOE3	floral homeotic protein APETALA
Cme-miR172d	Cucsat.PASA.G16940.T29	1.54231	0.00215735	0.5	AP2-like ethylene-responsive transcription factor TOE3	floral homeotic protein APETALA
Cme-miR172d	Cucsat.PASA.G16940.T30	1.54231	0.00215735	0.5	AP2-like ethylene-responsive transcription factor TOE3	floral homeotic protein APETALA
Cme-miR172d	Cucsat.PASA.G16940.T10	1.54231	0.00215735	0.5	AP2-like ethylene-responsive transcription factor TOE3	floral homeotic protein APETALA
Cme-miR172d	Cucsat.PASA.G16940.T22	1.54231	0.00215735	0.5	AP2-like ethylene-responsive transcription factor TOE3	floral homeotic protein APETALA
Cme-miR172d	Cucsat.PASA.G12475.T14	1.54231	0.00215735	0.5	floral homeotic protein APETALA 2-like	Transcription factor				9.5643435148556e-13
Cme-miR172d	Cucsat.PASA.G12475.T16	1.54231	0.00215735	0.5	floral homeotic protein APETALA 2-like	Transcription factor				9.5643435148556e-13
Cme-miR172d	Cucsat.PASA.G12475.T9	1.54231	0.00215735	0.5	floral homeotic protein APETALA 2-like	Transcription factor				9.5643435148556e-13
Cme-miR172d	Cucsat.PASA.G12475.T6	1.54231	0.00215735	0.5	floral homeotic protein APETALA 2-like	Transcription factor				9.5643435148556e-13
Cme-miR172d	Cucsat.PASA.G12475.T8	1.54231	0.00215735	0.5	floral homeotic protein APETALA 2-like	Transcription factor				9.5643435148556e-13
Cme-miR172d	Cucsat.PASA.G12475.T28	1.54231	0.00215735	0.5	floral homeotic protein APETALA 2-like	Transcription factor				9.5643435148556e-13
Cme-miR172d	Cucsat.PASA.G12475.T1	1.54231	0.00215735	0.5	floral homeotic protein APETALA 2-like	Transcription factor				9.5643435148556e-13
Cme-miR172d	Cucsat.PASA.G12475.T2	1.54231	0.00215735	0.5	floral homeotic protein APETALA 2-like	Transcription factor				9.5643435148556e-13
Cme-miR172d	Cucsat.PASA.G12475.T10	1.54231	0.00215735	0.5	floral homeotic protein APETALA 2-like	Transcription factor				9.5643435148556e-13
Cme-miR172d	Cucsat.PASA.G12475.T11	1.54231	0.00215735	0.5	floral homeotic protein APETALA 2-like	Transcription factor				9.5643435148556e-13
Cme-miR172d	Cucsat.PASA.G12475.T15	1.54231	0.00215735	0.5	floral homeotic protein APETALA 2-like	Transcription factor				9.5643435148556e-13
Cme-miR172d	Cucsat.PASA.G12475.T7	1.54231	0.00215735	0.5	floral homeotic protein APETALA 2-like	Transcription factor				9.5643435148556e-13
Cme-miR172d	Cucsat.PASA.G12475.T5	1.54231	0.00215735	0.5	floral homeotic protein APETALA 2-like	Transcription factor				9.5643435148556e-13
Cme-miR172d	Cucsat.PASA.G12475.T12	1.54231	0.00215735	0.5	floral homeotic protein APETALA 2-like	Transcription factor				9.5643435148556e-13
Cme-miR172d	Cucsat.PASA.G12475.T3	1.54231	0.00215735	0.5	floral homeotic protein APETALA 2-like	Transcription factor				9.5643435148556e-13
Cme-miR172d	Cucsat.PASA.G12475.T4	1.54231	0.00215735	0.5	floral homeotic protein APETALA 2-like	Transcription factor				9.5643435148556e-13
Cme-miR172d	Cucsat.PASA.G12475.T13	1.54231	0.00215735	0.5	floral homeotic protein APETALA 2-like	Transcription factor				9.5643435148556e-13
Cme-miR172d	Cucsat.PASA.G12475.T18	1.54231	0.00215735	0.5	floral homeotic protein APETALA 2-like	Transcription factor				9.5643435148556e-13
Cme-miR172d	Cucsat.PASA.G12475.T22	1.54231	0.00215735	0.5	floral homeotic protein APETALA 2-like	Transcription factor				9.5643435148556e-13
Cme-miR172d	Cucsat.PASA.G12475.T23	1.54231	0.00215735	0.5	floral homeotic protein APETALA 2-like	Transcription factor				9.5643435148556e-13
Cme-miR172d	Cucsat.PASA.G12475.T35	1.54231	0.00215735	0.5	floral homeotic protein APETALA 2-like	Transcription factor				9.5643435148556e-13
Cme-miR172d	Cucsat.PASA.G12475.T17	1.54231	0.00215735	0.5	floral homeotic protein APETALA 2-like	Transcription factor				9.5643435148556e-13
Cme-miR172d	Cucsat.PASA.G12475.T32	1.54231	0.00215735	0.5	floral homeotic protein APETALA 2-like	Transcription factor				9.5643435148556e-13
Cme-miR172d	Cucsat.PASA.G12475.T37	1.54231	0.00215735	0.5	floral homeotic protein APETALA 2-like	Transcription factor				9.5643435148556e-13
Cme-miR172d	Cucsat.PASA.G12475.T19	1.54231	0.00215735	0.5	floral homeotic protein APETALA 2-like	Transcription factor				9.5643435148556e-13
Cme-miR172d	Cucsat.PASA.G12475.T31	1.54231	0.00215735	0.5	floral homeotic protein APETALA 2-like	Transcription factor				9.5643435148556e-13
Cme-miR172d	Cucsat.PASA.G12475.T30	1.54231	0.00215735	0.5	floral homeotic protein APETALA 2-like	Transcription factor				9.5643435148556e-13
Cme-miR172d	Cucsat.PASA.G12475.T26	1.54231	0.00215735	0.5	floral homeotic protein APETALA 2-like	Transcription factor				9.5643435148556e-13
Cme-miR172d	Cucsat.PASA.G12475.T24	1.54231	0.00215735	0.5	floral homeotic protein APETALA 2-like	Transcription factor				9.5643435148556e-13
Cme-miR172d	Cucsat.PASA.G12475.T21	1.54231	0.00215735	0.5	floral homeotic protein APETALA 2-like	Transcription factor				9.5643435148556e-13
Cme-miR172d	Cucsat.PASA.G12475.T20	1.54231	0.00215735	0.5	floral homeotic protein APETALA 2-like	Transcription factor				9.5643435148556e-13
Cme-miR172d	Cucsat.PASA.G12475.T38	1.54231	0.00215735	0.5	floral homeotic protein APETALA 2-like	Transcription factor				9.5643435148556e-13
Cme-miR172d	Cucsat.PASA.G12475.T34	1.54231	0.00215735	0.5	floral homeotic protein APETALA 2-like	Transcription factor				9.5643435148556e-13
Cme-miR172d	Cucsat.PASA.G12475.T27	1.54231	0.00215735	0.5	floral homeotic protein APETALA 2-like	Transcription factor				9.5643435148556e-13
Cme-miR172d	Cucsat.PASA.G12475.T36	1.54231	0.00215735	0.5	floral homeotic protein APETALA 2-like	Transcription factor				9.5643435148556e-13
Cme-miR172d	Cucsat.PASA.G12475.T29	1.54231	0.00215735	0.5	floral homeotic protein APETALA 2-like	Transcription factor				9.5643435148556e-13
Cme-miR172d	Cucsat.PASA.G12475.T25	1.54231	0.00215735	0.5	floral homeotic protein APETALA 2-like	Transcription factor				9.5643435148556e-13
Ath-miR172a	Cucsat.PASA.G15089.T9	1.54231	0.00215735	0.5	ethylene-responsive transcription factor RAP2-7	Transcription factor				4.16418542058464e-11
Ath-miR172a	Cucsat.PASA.G15089.T6	1.54231	0.00215735	0.5	ethylene-responsive transcription factor RAP2-7	Transcription factor				4.16418542058464e-11
Ath-miR172a	Cucsat.PASA.G15089.T1	1.54231	0.00215735	0.5	ethylene-responsive transcription factor RAP2-7	Transcription factor			1.73417443795859e-07	4.16418542058464e-11
Ath-miR172a	Cucsat.PASA.G15089.T7	1.54231	0.00215735	0.5	ethylene-responsive transcription factor RAP2-7	Transcription factor				4.16418542058464e-11
Ath-miR172a	Cucsat.PASA.G15089.T2	1.54231	0.00215735	0.5	ethylene-responsive transcription factor RAP2-7	Transcription factor				4.16418542058464e-11
Ath-miR172a	Cucsat.PASA.G15089.T3	1.54231	0.00215735	0.5	ethylene-responsive transcription factor RAP2-7	Transcription factor				4.16418542058464e-11
Ath-miR172a	Cucsat.PASA.G15089.T5	1.54231	0.00215735	0.5	ethylene-responsive transcription factor RAP2-7	floral homeotic protein APETALA				4.16418542058464e-11
Ath-miR172a	Cucsat.PASA.G15089.T4	1.54231	0.00215735	0.5	ethylene-responsive transcription factor RAP2-7	Transcription factor				4.16418542058464e-11
Ath-miR172b	Cucsat.PASA.G15089.T9	1.54231	0.00215735	0.5	ethylene-responsive transcription factor RAP2-7	Transcription factor				4.16418542058464e-11
Ath-miR172b	Cucsat.PASA.G15089.T6	1.54231	0.00215735	0.5	ethylene-responsive transcription factor RAP2-7	Transcription factor				4.16418542058464e-11
Ath-miR172b	Cucsat.PASA.G15089.T1	1.54231	0.00215735	0.5	ethylene-responsive transcription factor RAP2-7	Transcription factor			1.73417443795859e-07	4.16418542058464e-11
Ath-miR172b	Cucsat.PASA.G15089.T7	1.54231	0.00215735	0.5	ethylene-responsive transcription factor RAP2-7	Transcription factor				4.16418542058464e-11
Ath-miR172b	Cucsat.PASA.G15089.T2	1.54231	0.00215735	0.5	ethylene-responsive transcription factor RAP2-7	Transcription factor				4.16418542058464e-11
Ath-miR172b	Cucsat.PASA.G15089.T3	1.54231	0.00215735	0.5	ethylene-responsive transcription factor RAP2-7	Transcription factor				4.16418542058464e-11
Ath-miR172b	Cucsat.PASA.G15089.T5	1.54231	0.00215735	0.5	ethylene-responsive transcription factor RAP2-7	floral homeotic protein APETALA				4.16418542058464e-11
Ath-miR172b	Cucsat.PASA.G15089.T4	1.54231	0.00215735	0.5	ethylene-responsive transcription factor RAP2-7	Transcription factor				4.16418542058464e-11
Cme-miR172b	Cucsat.PASA.G15089.T9	1.54231	0.00215735	0.5	ethylene-responsive transcription factor RAP2-7	Transcription factor				4.16418542058464e-11
Cme-miR172b	Cucsat.PASA.G15089.T6	1.54231	0.00215735	0.5	ethylene-responsive transcription factor RAP2-7	Transcription factor				4.16418542058464e-11
Cme-miR172b	Cucsat.PASA.G15089.T1	1.54231	0.00215735	0.5	ethylene-responsive transcription factor RAP2-7	Transcription factor			1.73417443795859e-07	4.16418542058464e-11
Cme-miR172b	Cucsat.PASA.G15089.T7	1.54231	0.00215735	0.5	ethylene-responsive transcription factor RAP2-7	Transcription factor				4.16418542058464e-11
Cme-miR172b	Cucsat.PASA.G15089.T2	1.54231	0.00215735	0.5	ethylene-responsive transcription factor RAP2-7	Transcription factor				4.16418542058464e-11
Cme-miR172b	Cucsat.PASA.G15089.T3	1.54231	0.00215735	0.5	ethylene-responsive transcription factor RAP2-7	Transcription factor				4.16418542058464e-11
Cme-miR172b	Cucsat.PASA.G15089.T5	1.54231	0.00215735	0.5	ethylene-responsive transcription factor RAP2-7	floral homeotic protein APETALA				4.16418542058464e-11
Cme-miR172b	Cucsat.PASA.G15089.T4	1.54231	0.00215735	0.5	ethylene-responsive transcription factor RAP2-7	Transcription factor				4.16418542058464e-11
Cme-miR172c	Cucsat.PASA.G15089.T9	1.54231	0.00215735	0.5	ethylene-responsive transcription factor RAP2-7	Transcription factor				4.16418542058464e-11
Cme-miR172c	Cucsat.PASA.G15089.T6	1.54231	0.00215735	0.5	ethylene-responsive transcription factor RAP2-7	Transcription factor				4.16418542058464e-11
Cme-miR172c	Cucsat.PASA.G15089.T1	1.54231	0.00215735	0.5	ethylene-responsive transcription factor RAP2-7	Transcription factor			1.73417443795859e-07	4.16418542058464e-11
Cme-miR172c	Cucsat.PASA.G15089.T7	1.54231	0.00215735	0.5	ethylene-responsive transcription factor RAP2-7	Transcription factor				4.16418542058464e-11
Cme-miR172c	Cucsat.PASA.G15089.T2	1.54231	0.00215735	0.5	ethylene-responsive transcription factor RAP2-7	Transcription factor				4.16418542058464e-11
Cme-miR172c	Cucsat.PASA.G15089.T3	1.54231	0.00215735	0.5	ethylene-responsive transcription factor RAP2-7	Transcription factor				4.16418542058464e-11
Cme-miR172c	Cucsat.PASA.G15089.T5	1.54231	0.00215735	0.5	ethylene-responsive transcription factor RAP2-7	floral homeotic protein APETALA				4.16418542058464e-11
Cme-miR172c	Cucsat.PASA.G15089.T4	1.54231	0.00215735	0.5	ethylene-responsive transcription factor RAP2-7	Transcription factor				4.16418542058464e-11
Cme-miR172d	Cucsat.PASA.G13677.T10	1.54231	0.00215735	0.5	floral homeotic protein APETALA 2-like isoform X1	Transcription factor				9.06331569297575e-24
Cme-miR172d	Cucsat.PASA.G13677.T6	1.54231	0.00215735	0.5	floral homeotic protein APETALA 2-like isoform X1	Transcription factor				9.06331569297575e-24
Cme-miR172d	Cucsat.PASA.G15089.T9	1.54231	0.00215735	0.5	ethylene-responsive transcription factor RAP2-7	Transcription factor				4.16418542058464e-11
Cme-miR172d	Cucsat.PASA.G15089.T6	1.54231	0.00215735	0.5	ethylene-responsive transcription factor RAP2-7	Transcription factor				4.16418542058464e-11
Cme-miR172d	Cucsat.PASA.G13677.T9	1.54231	0.00215735	0.5	floral homeotic protein APETALA 2-like isoform X1	Transcription factor				9.06331569297575e-24
Cme-miR172d	Cucsat.PASA.G13677.T8	1.54231	0.00215735	0.5	floral homeotic protein APETALA 2-like isoform X1	Transcription factor				9.06331569297575e-24
Cme-miR172d	Cucsat.PASA.G13677.T1	1.54231	0.00215735	0.5	floral homeotic protein APETALA 2-like isoform X1	Transcription factor				9.06331569297575e-24
Cme-miR172d	Cucsat.PASA.G13677.T4	1.54231	0.00215735	0.5	floral homeotic protein APETALA 2-like isoform X1	Transcription factor				9.06331569297575e-24
Cme-miR172d	Cucsat.PASA.G13677.T3	1.54231	0.00215735	0.5	floral homeotic protein APETALA 2-like isoform X1	Transcription factor				9.06331569297575e-24
Cme-miR172d	Cucsat.PASA.G13677.T2	1.54231	0.00215735	0.5	floral homeotic protein APETALA 2-like isoform X1	Transcription factor			2.81351118939946e-05	9.06331569297575e-24
Cme-miR172d	Cucsat.PASA.G13677.T5	1.54231	0.00215735	0.5	floral homeotic protein APETALA 2-like isoform X1	Transcription factor				9.06331569297575e-24
Cme-miR172d	Cucsat.PASA.G15089.T1	1.54231	0.00215735	0.5	ethylene-responsive transcription factor RAP2-7	Transcription factor			1.73417443795859e-07	4.16418542058464e-11
Cme-miR172d	Cucsat.PASA.G15089.T7	1.54231	0.00215735	0.5	ethylene-responsive transcription factor RAP2-7	Transcription factor				4.16418542058464e-11
Cme-miR172d	Cucsat.PASA.G15089.T2	1.54231	0.00215735	0.5	ethylene-responsive transcription factor RAP2-7	Transcription factor				4.16418542058464e-11
Cme-miR172d	Cucsat.PASA.G15089.T3	1.54231	0.00215735	0.5	ethylene-responsive transcription factor RAP2-7	Transcription factor				4.16418542058464e-11
Cme-miR172d	Cucsat.PASA.G15089.T5	1.54231	0.00215735	0.5	ethylene-responsive transcription factor RAP2-7	floral homeotic protein APETALA				4.16418542058464e-11
Cme-miR172d	Cucsat.PASA.G15089.T4	1.54231	0.00215735	0.5	ethylene-responsive transcription factor RAP2-7	Transcription factor				4.16418542058464e-11
Cme-miR172f	Cucsat.PASA.G15089.T9	1.54231	0.00215735	0.5	ethylene-responsive transcription factor RAP2-7	Transcription factor				4.16418542058464e-11
Cme-miR172f	Cucsat.PASA.G15089.T6	1.54231	0.00215735	0.5	ethylene-responsive transcription factor RAP2-7	Transcription factor				4.16418542058464e-11
Cme-miR172f	Cucsat.PASA.G15089.T1	1.54231	0.00215735	0.5	ethylene-responsive transcription factor RAP2-7	Transcription factor			1.73417443795859e-07	4.16418542058464e-11
Cme-miR172f	Cucsat.PASA.G15089.T7	1.54231	0.00215735	0.5	ethylene-responsive transcription factor RAP2-7	Transcription factor				4.16418542058464e-11
Cme-miR172f	Cucsat.PASA.G15089.T2	1.54231	0.00215735	0.5	ethylene-responsive transcription factor RAP2-7	Transcription factor				4.16418542058464e-11
Cme-miR172f	Cucsat.PASA.G15089.T3	1.54231	0.00215735	0.5	ethylene-responsive transcription factor RAP2-7	Transcription factor				4.16418542058464e-11
Cme-miR172f	Cucsat.PASA.G15089.T5	1.54231	0.00215735	0.5	ethylene-responsive transcription factor RAP2-7	floral homeotic protein APETALA				4.16418542058464e-11
Cme-miR172f	Cucsat.PASA.G15089.T4	1.54231	0.00215735	0.5	ethylene-responsive transcription factor RAP2-7	Transcription factor				4.16418542058464e-11
Ath-miR393a	Cucsat.PASA.G3312.T2	1.20984	0.0184708	1	Transport inhibitor response 1	transport inhibitor response
Ath-miR393a	Cucsat.PASA.G3312.T5	1.20984	0.0184708	1	Transport inhibitor response 1	transport inhibitor response
Ath-miR393a	Cucsat.PASA.G3312.T4	1.20984	0.0184708	1	Transport inhibitor response 1	transport inhibitor response
Ath-miR393a	Cucsat.PASA.G3312.T3	1.20984	0.0184708	1	Transport inhibitor response 1	transport inhibitor response
Ath-miR393a	Cucsat.PASA.G3312.T1	1.20984	0.0184708	1	Transport inhibitor response 1	transport inhibitor response
Ath-miR393b	Cucsat.PASA.G3312.T2	1.20984	0.0184708	1	Transport inhibitor response 1	transport inhibitor response
Ath-miR393b	Cucsat.PASA.G3312.T5	1.20984	0.0184708	1	Transport inhibitor response 1	transport inhibitor response
Ath-miR393b	Cucsat.PASA.G3312.T4	1.20984	0.0184708	1	Transport inhibitor response 1	transport inhibitor response
Ath-miR393b	Cucsat.PASA.G3312.T3	1.20984	0.0184708	1	Transport inhibitor response 1	transport inhibitor response
Ath-miR393b	Cucsat.PASA.G3312.T1	1.20984	0.0184708	1	Transport inhibitor response 1	transport inhibitor response
Cme-miR393a	Cucsat.PASA.G3312.T2	1.20984	0.0184708	1	Transport inhibitor response 1	transport inhibitor response
Cme-miR393a	Cucsat.PASA.G3312.T5	1.20984	0.0184708	1	Transport inhibitor response 1	transport inhibitor response
Cme-miR393a	Cucsat.PASA.G3312.T4	1.20984	0.0184708	1	Transport inhibitor response 1	transport inhibitor response
Cme-miR393a	Cucsat.PASA.G3312.T3	1.20984	0.0184708	1	Transport inhibitor response 1	transport inhibitor response
Cme-miR393a	Cucsat.PASA.G3312.T1	1.20984	0.0184708	1	Transport inhibitor response 1	transport inhibitor response
Cme-miR393b	Cucsat.PASA.G3312.T2	1.20984	0.0184708	1	Transport inhibitor response 1	transport inhibitor response
Cme-miR393b	Cucsat.PASA.G3312.T5	1.20984	0.0184708	1	Transport inhibitor response 1	transport inhibitor response
Cme-miR393b	Cucsat.PASA.G3312.T4	1.20984	0.0184708	1	Transport inhibitor response 1	transport inhibitor response
Cme-miR393b	Cucsat.PASA.G3312.T3	1.20984	0.0184708	1	Transport inhibitor response 1	transport inhibitor response
Cme-miR393b	Cucsat.PASA.G3312.T1	1.20984	0.0184708	1	Transport inhibitor response 1	transport inhibitor response
Cme-miR393c	Cucsat.PASA.G3312.T2	1.20984	0.0184708	1	Transport inhibitor response 1	transport inhibitor response
Cme-miR393c	Cucsat.PASA.G3312.T5	1.20984	0.0184708	1	Transport inhibitor response 1	transport inhibitor response
Cme-miR393c	Cucsat.PASA.G3312.T4	1.20984	0.0184708	1	Transport inhibitor response 1	transport inhibitor response
Cme-miR393c	Cucsat.PASA.G3312.T3	1.20984	0.0184708	1	Transport inhibitor response 1	transport inhibitor response
Cme-miR393c	Cucsat.PASA.G3312.T1	1.20984	0.0184708	1	Transport inhibitor response 1	transport inhibitor response
Cme-miR172d	Cucsat.miRNA.G195.T1	1.54231	0.00215735	1		Similar to cme-MIR172b
Cme-miR172d	Cucsat.PASA.G17946.T1	1.54231	0.00215735	1
Ath-miR393a	Cucsat.PASA.G15474.T5	1.20984	0.0184708	1	Protein AUXIN SIGNALING F-BOX 2-like	transport inhibitor response
Ath-miR393a	Cucsat.PASA.G15474.T4	1.20984	0.0184708	1	Protein AUXIN SIGNALING F-BOX 2-like	transport inhibitor response
Ath-miR393a	Cucsat.PASA.G15474.T6	1.20984	0.0184708	1	Protein AUXIN SIGNALING F-BOX 2-like	transport inhibitor response
Ath-miR393a	Cucsat.PASA.G15474.T1	1.20984	0.0184708	1	Protein AUXIN SIGNALING F-BOX 2-like	transport inhibitor response
Ath-miR393a	Cucsat.PASA.G15474.T3	1.20984	0.0184708	1	Protein AUXIN SIGNALING F-BOX 2-like	transport inhibitor response
Ath-miR393a	Cucsat.PASA.G15474.T2	1.20984	0.0184708	1	Protein AUXIN SIGNALING F-BOX 2-like	transport inhibitor response
Ath-miR393b	Cucsat.PASA.G15474.T5	1.20984	0.0184708	1	Protein AUXIN SIGNALING F-BOX 2-like	transport inhibitor response
Ath-miR393b	Cucsat.PASA.G15474.T4	1.20984	0.0184708	1	Protein AUXIN SIGNALING F-BOX 2-like	transport inhibitor response
Ath-miR393b	Cucsat.PASA.G15474.T6	1.20984	0.0184708	1	Protein AUXIN SIGNALING F-BOX 2-like	transport inhibitor response
Ath-miR393b	Cucsat.PASA.G15474.T1	1.20984	0.0184708	1	Protein AUXIN SIGNALING F-BOX 2-like	transport inhibitor response
Ath-miR393b	Cucsat.PASA.G15474.T3	1.20984	0.0184708	1	Protein AUXIN SIGNALING F-BOX 2-like	transport inhibitor response
Ath-miR393b	Cucsat.PASA.G15474.T2	1.20984	0.0184708	1	Protein AUXIN SIGNALING F-BOX 2-like	transport inhibitor response
Cme-miR393a	Cucsat.PASA.G15474.T5	1.20984	0.0184708	1	Protein AUXIN SIGNALING F-BOX 2-like	transport inhibitor response
Cme-miR393a	Cucsat.PASA.G15474.T4	1.20984	0.0184708	1	Protein AUXIN SIGNALING F-BOX 2-like	transport inhibitor response
Cme-miR393a	Cucsat.PASA.G15474.T6	1.20984	0.0184708	1	Protein AUXIN SIGNALING F-BOX 2-like	transport inhibitor response
Cme-miR393a	Cucsat.PASA.G15474.T1	1.20984	0.0184708	1	Protein AUXIN SIGNALING F-BOX 2-like	transport inhibitor response
Cme-miR393a	Cucsat.PASA.G15474.T3	1.20984	0.0184708	1	Protein AUXIN SIGNALING F-BOX 2-like	transport inhibitor response
Cme-miR393a	Cucsat.PASA.G15474.T2	1.20984	0.0184708	1	Protein AUXIN SIGNALING F-BOX 2-like	transport inhibitor response
Cme-miR393b	Cucsat.PASA.G15474.T5	1.20984	0.0184708	1	Protein AUXIN SIGNALING F-BOX 2-like	transport inhibitor response
Cme-miR393b	Cucsat.PASA.G15474.T4	1.20984	0.0184708	1	Protein AUXIN SIGNALING F-BOX 2-like	transport inhibitor response
Cme-miR393b	Cucsat.PASA.G15474.T6	1.20984	0.0184708	1	Protein AUXIN SIGNALING F-BOX 2-like	transport inhibitor response
Cme-miR393b	Cucsat.PASA.G15474.T1	1.20984	0.0184708	1	Protein AUXIN SIGNALING F-BOX 2-like	transport inhibitor response
Cme-miR393b	Cucsat.PASA.G15474.T3	1.20984	0.0184708	1	Protein AUXIN SIGNALING F-BOX 2-like	transport inhibitor response
Cme-miR393b	Cucsat.PASA.G15474.T2	1.20984	0.0184708	1	Protein AUXIN SIGNALING F-BOX 2-like	transport inhibitor response
Cme-miR393c	Cucsat.PASA.G15474.T5	1.20984	0.0184708	1	Protein AUXIN SIGNALING F-BOX 2-like	transport inhibitor response
Cme-miR393c	Cucsat.PASA.G15474.T4	1.20984	0.0184708	1	Protein AUXIN SIGNALING F-BOX 2-like	transport inhibitor response
Cme-miR393c	Cucsat.PASA.G15474.T6	1.20984	0.0184708	1	Protein AUXIN SIGNALING F-BOX 2-like	transport inhibitor response
Cme-miR393c	Cucsat.PASA.G15474.T1	1.20984	0.0184708	1	Protein AUXIN SIGNALING F-BOX 2-like	transport inhibitor response
Cme-miR393c	Cucsat.PASA.G15474.T3	1.20984	0.0184708	1	Protein AUXIN SIGNALING F-BOX 2-like	transport inhibitor response
Cme-miR393c	Cucsat.PASA.G15474.T2	1.20984	0.0184708	1	Protein AUXIN SIGNALING F-BOX 2-like	transport inhibitor response
Ath-miR172a	Cucsat.PASA.G1761.T4	1.54231	0.00215735	1.5	AP2-like ethylene-responsive transcription factor TOE3	floral homeotic protein APETALA
Ath-miR172a	Cucsat.PASA.G1761.T7	1.54231	0.00215735	1.5	AP2-like ethylene-responsive transcription factor TOE3	floral homeotic protein APETALA
Ath-miR172a	Cucsat.PASA.G1761.T3	1.54231	0.00215735	1.5	AP2-like ethylene-responsive transcription factor TOE3	floral homeotic protein APETALA
Ath-miR172a	Cucsat.PASA.G1761.T16	1.54231	0.00215735	1.5	AP2-like ethylene-responsive transcription factor TOE3	floral homeotic protein APETALA
Ath-miR172a	Cucsat.PASA.G1761.T5	1.54231	0.00215735	1.5	AP2-like ethylene-responsive transcription factor TOE3	floral homeotic protein APETALA
Ath-miR172a	Cucsat.PASA.G1761.T13	1.54231	0.00215735	1.5	AP2-like ethylene-responsive transcription factor TOE3	floral homeotic protein APETALA
Ath-miR172a	Cucsat.PASA.G1761.T11	1.54231	0.00215735	1.5	AP2-like ethylene-responsive transcription factor TOE3	floral homeotic protein APETALA
Ath-miR172a	Cucsat.PASA.G1761.T12	1.54231	0.00215735	1.5	AP2-like ethylene-responsive transcription factor TOE3	floral homeotic protein APETALA
Ath-miR172a	Cucsat.PASA.G1761.T2	1.54231	0.00215735	1.5	AP2-like ethylene-responsive transcription factor TOE3	floral homeotic protein APETALA
Ath-miR172a	Cucsat.PASA.G1761.T6	1.54231	0.00215735	1.5	AP2-like ethylene-responsive transcription factor TOE3	floral homeotic protein APETALA
Ath-miR172a	Cucsat.PASA.G1761.T8	1.54231	0.00215735	1.5	AP2-like ethylene-responsive transcription factor TOE3	floral homeotic protein APETALA
Ath-miR172a	Cucsat.PASA.G1761.T15	1.54231	0.00215735	1.5	AP2-like ethylene-responsive transcription factor TOE3	floral homeotic protein APETALA
Ath-miR172a	Cucsat.PASA.G1761.T1	1.54231	0.00215735	1.5	AP2-like ethylene-responsive transcription factor TOE3	floral homeotic protein APETALA
Ath-miR172a	Cucsat.PASA.G1761.T17	1.54231	0.00215735	1.5	AP2-like ethylene-responsive transcription factor TOE3	floral homeotic protein APETALA
Ath-miR172a	Cucsat.PASA.G1761.T10	1.54231	0.00215735	1.5	AP2-like ethylene-responsive transcription factor TOE3	floral homeotic protein APETALA
Ath-miR172a	Cucsat.PASA.G1761.T9	1.54231	0.00215735	1.5	AP2-like ethylene-responsive transcription factor TOE3	floral homeotic protein APETALA
Ath-miR172a	Cucsat.PASA.G1761.T14	1.54231	0.00215735	1.5	AP2-like ethylene-responsive transcription factor TOE3	floral homeotic protein APETALA
Ath-miR172b	Cucsat.PASA.G1761.T4	1.54231	0.00215735	1.5	AP2-like ethylene-responsive transcription factor TOE3	floral homeotic protein APETALA
Ath-miR172b	Cucsat.PASA.G1761.T7	1.54231	0.00215735	1.5	AP2-like ethylene-responsive transcription factor TOE3	floral homeotic protein APETALA
Ath-miR172b	Cucsat.PASA.G1761.T3	1.54231	0.00215735	1.5	AP2-like ethylene-responsive transcription factor TOE3	floral homeotic protein APETALA
Ath-miR172b	Cucsat.PASA.G1761.T16	1.54231	0.00215735	1.5	AP2-like ethylene-responsive transcription factor TOE3	floral homeotic protein APETALA
Ath-miR172b	Cucsat.PASA.G1761.T5	1.54231	0.00215735	1.5	AP2-like ethylene-responsive transcription factor TOE3	floral homeotic protein APETALA
Ath-miR172b	Cucsat.PASA.G1761.T13	1.54231	0.00215735	1.5	AP2-like ethylene-responsive transcription factor TOE3	floral homeotic protein APETALA
Ath-miR172b	Cucsat.PASA.G1761.T11	1.54231	0.00215735	1.5	AP2-like ethylene-responsive transcription factor TOE3	floral homeotic protein APETALA
Ath-miR172b	Cucsat.PASA.G1761.T12	1.54231	0.00215735	1.5	AP2-like ethylene-responsive transcription factor TOE3	floral homeotic protein APETALA
Ath-miR172b	Cucsat.PASA.G1761.T2	1.54231	0.00215735	1.5	AP2-like ethylene-responsive transcription factor TOE3	floral homeotic protein APETALA
Ath-miR172b	Cucsat.PASA.G1761.T6	1.54231	0.00215735	1.5	AP2-like ethylene-responsive transcription factor TOE3	floral homeotic protein APETALA
Ath-miR172b	Cucsat.PASA.G1761.T8	1.54231	0.00215735	1.5	AP2-like ethylene-responsive transcription factor TOE3	floral homeotic protein APETALA
Ath-miR172b	Cucsat.PASA.G1761.T15	1.54231	0.00215735	1.5	AP2-like ethylene-responsive transcription factor TOE3	floral homeotic protein APETALA
Ath-miR172b	Cucsat.PASA.G1761.T1	1.54231	0.00215735	1.5	AP2-like ethylene-responsive transcription factor TOE3	floral homeotic protein APETALA
Ath-miR172b	Cucsat.PASA.G1761.T17	1.54231	0.00215735	1.5	AP2-like ethylene-responsive transcription factor TOE3	floral homeotic protein APETALA
Ath-miR172b	Cucsat.PASA.G1761.T10	1.54231	0.00215735	1.5	AP2-like ethylene-responsive transcription factor TOE3	floral homeotic protein APETALA
Ath-miR172b	Cucsat.PASA.G1761.T9	1.54231	0.00215735	1.5	AP2-like ethylene-responsive transcription factor TOE3	floral homeotic protein APETALA
Ath-miR172b	Cucsat.PASA.G1761.T14	1.54231	0.00215735	1.5	AP2-like ethylene-responsive transcription factor TOE3	floral homeotic protein APETALA
Cme-miR172b	Cucsat.PASA.G1761.T4	1.54231	0.00215735	1.5	AP2-like ethylene-responsive transcription factor TOE3	floral homeotic protein APETALA
Cme-miR172b	Cucsat.PASA.G1761.T7	1.54231	0.00215735	1.5	AP2-like ethylene-responsive transcription factor TOE3	floral homeotic protein APETALA
Cme-miR172b	Cucsat.PASA.G1761.T3	1.54231	0.00215735	1.5	AP2-like ethylene-responsive transcription factor TOE3	floral homeotic protein APETALA
Cme-miR172b	Cucsat.PASA.G1761.T16	1.54231	0.00215735	1.5	AP2-like ethylene-responsive transcription factor TOE3	floral homeotic protein APETALA
Cme-miR172b	Cucsat.PASA.G1761.T5	1.54231	0.00215735	1.5	AP2-like ethylene-responsive transcription factor TOE3	floral homeotic protein APETALA
Cme-miR172b	Cucsat.PASA.G1761.T13	1.54231	0.00215735	1.5	AP2-like ethylene-responsive transcription factor TOE3	floral homeotic protein APETALA
Cme-miR172b	Cucsat.PASA.G1761.T11	1.54231	0.00215735	1.5	AP2-like ethylene-responsive transcription factor TOE3	floral homeotic protein APETALA
Cme-miR172b	Cucsat.PASA.G1761.T12	1.54231	0.00215735	1.5	AP2-like ethylene-responsive transcription factor TOE3	floral homeotic protein APETALA
Cme-miR172b	Cucsat.PASA.G1761.T2	1.54231	0.00215735	1.5	AP2-like ethylene-responsive transcription factor TOE3	floral homeotic protein APETALA
Cme-miR172b	Cucsat.PASA.G1761.T6	1.54231	0.00215735	1.5	AP2-like ethylene-responsive transcription factor TOE3	floral homeotic protein APETALA
Cme-miR172b	Cucsat.PASA.G1761.T8	1.54231	0.00215735	1.5	AP2-like ethylene-responsive transcription factor TOE3	floral homeotic protein APETALA
Cme-miR172b	Cucsat.PASA.G1761.T15	1.54231	0.00215735	1.5	AP2-like ethylene-responsive transcription factor TOE3	floral homeotic protein APETALA
Cme-miR172b	Cucsat.PASA.G1761.T1	1.54231	0.00215735	1.5	AP2-like ethylene-responsive transcription factor TOE3	floral homeotic protein APETALA
Cme-miR172b	Cucsat.PASA.G1761.T17	1.54231	0.00215735	1.5	AP2-like ethylene-responsive transcription factor TOE3	floral homeotic protein APETALA
Cme-miR172b	Cucsat.PASA.G1761.T10	1.54231	0.00215735	1.5	AP2-like ethylene-responsive transcription factor TOE3	floral homeotic protein APETALA
Cme-miR172b	Cucsat.PASA.G1761.T9	1.54231	0.00215735	1.5	AP2-like ethylene-responsive transcription factor TOE3	floral homeotic protein APETALA
Cme-miR172b	Cucsat.PASA.G1761.T14	1.54231	0.00215735	1.5	AP2-like ethylene-responsive transcription factor TOE3	floral homeotic protein APETALA
Cme-miR172c	Cucsat.PASA.G1761.T4	1.54231	0.00215735	1.5	AP2-like ethylene-responsive transcription factor TOE3	floral homeotic protein APETALA
Cme-miR172c	Cucsat.PASA.G1761.T7	1.54231	0.00215735	1.5	AP2-like ethylene-responsive transcription factor TOE3	floral homeotic protein APETALA
Cme-miR172c	Cucsat.PASA.G1761.T3	1.54231	0.00215735	1.5	AP2-like ethylene-responsive transcription factor TOE3	floral homeotic protein APETALA
Cme-miR172c	Cucsat.PASA.G1761.T16	1.54231	0.00215735	1.5	AP2-like ethylene-responsive transcription factor TOE3	floral homeotic protein APETALA
Cme-miR172c	Cucsat.PASA.G1761.T5	1.54231	0.00215735	1.5	AP2-like ethylene-responsive transcription factor TOE3	floral homeotic protein APETALA
Cme-miR172c	Cucsat.PASA.G1761.T13	1.54231	0.00215735	1.5	AP2-like ethylene-responsive transcription factor TOE3	floral homeotic protein APETALA
Cme-miR172c	Cucsat.PASA.G1761.T11	1.54231	0.00215735	1.5	AP2-like ethylene-responsive transcription factor TOE3	floral homeotic protein APETALA
Cme-miR172c	Cucsat.PASA.G1761.T12	1.54231	0.00215735	1.5	AP2-like ethylene-responsive transcription factor TOE3	floral homeotic protein APETALA
Cme-miR172c	Cucsat.PASA.G1761.T2	1.54231	0.00215735	1.5	AP2-like ethylene-responsive transcription factor TOE3	floral homeotic protein APETALA
Cme-miR172c	Cucsat.PASA.G1761.T6	1.54231	0.00215735	1.5	AP2-like ethylene-responsive transcription factor TOE3	floral homeotic protein APETALA
Cme-miR172c	Cucsat.PASA.G1761.T8	1.54231	0.00215735	1.5	AP2-like ethylene-responsive transcription factor TOE3	floral homeotic protein APETALA
Cme-miR172c	Cucsat.PASA.G1761.T15	1.54231	0.00215735	1.5	AP2-like ethylene-responsive transcription factor TOE3	floral homeotic protein APETALA
Cme-miR172c	Cucsat.PASA.G1761.T1	1.54231	0.00215735	1.5	AP2-like ethylene-responsive transcription factor TOE3	floral homeotic protein APETALA
Cme-miR172c	Cucsat.PASA.G1761.T17	1.54231	0.00215735	1.5	AP2-like ethylene-responsive transcription factor TOE3	floral homeotic protein APETALA
Cme-miR172c	Cucsat.PASA.G1761.T10	1.54231	0.00215735	1.5	AP2-like ethylene-responsive transcription factor TOE3	floral homeotic protein APETALA
Cme-miR172c	Cucsat.PASA.G1761.T9	1.54231	0.00215735	1.5	AP2-like ethylene-responsive transcription factor TOE3	floral homeotic protein APETALA
Cme-miR172c	Cucsat.PASA.G1761.T14	1.54231	0.00215735	1.5	AP2-like ethylene-responsive transcription factor TOE3	floral homeotic protein APETALA
Cme-miR172f	Cucsat.PASA.G1761.T4	1.54231	0.00215735	1.5	AP2-like ethylene-responsive transcription factor TOE3	floral homeotic protein APETALA
Cme-miR172f	Cucsat.PASA.G1761.T7	1.54231	0.00215735	1.5	AP2-like ethylene-responsive transcription factor TOE3	floral homeotic protein APETALA
Cme-miR172f	Cucsat.PASA.G1761.T3	1.54231	0.00215735	1.5	AP2-like ethylene-responsive transcription factor TOE3	floral homeotic protein APETALA
Cme-miR172f	Cucsat.PASA.G1761.T16	1.54231	0.00215735	1.5	AP2-like ethylene-responsive transcription factor TOE3	floral homeotic protein APETALA
Cme-miR172f	Cucsat.PASA.G1761.T5	1.54231	0.00215735	1.5	AP2-like ethylene-responsive transcription factor TOE3	floral homeotic protein APETALA
Cme-miR172f	Cucsat.PASA.G1761.T13	1.54231	0.00215735	1.5	AP2-like ethylene-responsive transcription factor TOE3	floral homeotic protein APETALA
Cme-miR172f	Cucsat.PASA.G1761.T11	1.54231	0.00215735	1.5	AP2-like ethylene-responsive transcription factor TOE3	floral homeotic protein APETALA
Cme-miR172f	Cucsat.PASA.G1761.T12	1.54231	0.00215735	1.5	AP2-like ethylene-responsive transcription factor TOE3	floral homeotic protein APETALA
Cme-miR172f	Cucsat.PASA.G1761.T2	1.54231	0.00215735	1.5	AP2-like ethylene-responsive transcription factor TOE3	floral homeotic protein APETALA
Cme-miR172f	Cucsat.PASA.G1761.T6	1.54231	0.00215735	1.5	AP2-like ethylene-responsive transcription factor TOE3	floral homeotic protein APETALA
Cme-miR172f	Cucsat.PASA.G1761.T8	1.54231	0.00215735	1.5	AP2-like ethylene-responsive transcription factor TOE3	floral homeotic protein APETALA
Cme-miR172f	Cucsat.PASA.G1761.T15	1.54231	0.00215735	1.5	AP2-like ethylene-responsive transcription factor TOE3	floral homeotic protein APETALA
Cme-miR172f	Cucsat.PASA.G1761.T1	1.54231	0.00215735	1.5	AP2-like ethylene-responsive transcription factor TOE3	floral homeotic protein APETALA
Cme-miR172f	Cucsat.PASA.G1761.T17	1.54231	0.00215735	1.5	AP2-like ethylene-responsive transcription factor TOE3	floral homeotic protein APETALA
Cme-miR172f	Cucsat.PASA.G1761.T10	1.54231	0.00215735	1.5	AP2-like ethylene-responsive transcription factor TOE3	floral homeotic protein APETALA
Cme-miR172f	Cucsat.PASA.G1761.T9	1.54231	0.00215735	1.5	AP2-like ethylene-responsive transcription factor TOE3	floral homeotic protein APETALA
Cme-miR172f	Cucsat.PASA.G1761.T14	1.54231	0.00215735	1.5	AP2-like ethylene-responsive transcription factor TOE3	floral homeotic protein APETALA
Ath-miR172a	Cucsat.miRNA.G110.T1	1.54231	0.00215735	1.5		Similar to cpa-MIR172b
Ath-miR172a	Cucsat.PASA.G17267.T1	1.54231	0.00215735	1.5
Ath-miR172a	Cucsat.PASA.G16940.T32	1.54231	0.00215735	1.5	AP2-like ethylene-responsive transcription factor TOE3	floral homeotic protein APETALA
Ath-miR172a	Cucsat.PASA.G16940.T31	1.54231	0.00215735	1.5	AP2-like ethylene-responsive transcription factor TOE3	floral homeotic protein APETALA
Ath-miR172a	Cucsat.PASA.G16940.T9	1.54231	0.00215735	1.5	AP2-like ethylene-responsive transcription factor TOE3	floral homeotic protein APETALA
Ath-miR172a	Cucsat.PASA.G16940.T20	1.54231	0.00215735	1.5	AP2-like ethylene-responsive transcription factor TOE3	floral homeotic protein APETALA
Ath-miR172a	Cucsat.PASA.G16940.T19	1.54231	0.00215735	1.5	AP2-like ethylene-responsive transcription factor TOE3	floral homeotic protein APETALA
Ath-miR172a	Cucsat.PASA.G16940.T12	1.54231	0.00215735	1.5	AP2-like ethylene-responsive transcription factor TOE3	floral homeotic protein APETALA
Ath-miR172a	Cucsat.PASA.G16940.T4	1.54231	0.00215735	1.5	AP2-like ethylene-responsive transcription factor TOE3	floral homeotic protein APETALA
Ath-miR172a	Cucsat.PASA.G16940.T17	1.54231	0.00215735	1.5	AP2-like ethylene-responsive transcription factor TOE3	floral homeotic protein APETALA
Ath-miR172a	Cucsat.PASA.G16940.T21	1.54231	0.00215735	1.5	AP2-like ethylene-responsive transcription factor TOE3	floral homeotic protein APETALA
Ath-miR172a	Cucsat.PASA.G16940.T18	1.54231	0.00215735	1.5	AP2-like ethylene-responsive transcription factor TOE3	floral homeotic protein APETALA
Ath-miR172a	Cucsat.PASA.G16940.T15	1.54231	0.00215735	1.5	AP2-like ethylene-responsive transcription factor TOE3	floral homeotic protein APETALA
Ath-miR172a	Cucsat.PASA.G16940.T2	1.54231	0.00215735	1.5	AP2-like ethylene-responsive transcription factor TOE3	floral homeotic protein APETALA
Ath-miR172a	Cucsat.PASA.G16940.T27	1.54231	0.00215735	1.5	AP2-like ethylene-responsive transcription factor TOE3	floral homeotic protein APETALA
Ath-miR172a	Cucsat.PASA.G16940.T16	1.54231	0.00215735	1.5	AP2-like ethylene-responsive transcription factor TOE3	floral homeotic protein APETALA
Ath-miR172a	Cucsat.PASA.G16940.T3	1.54231	0.00215735	1.5	AP2-like ethylene-responsive transcription factor TOE3	floral homeotic protein APETALA
Ath-miR172a	Cucsat.PASA.G16940.T23	1.54231	0.00215735	1.5	AP2-like ethylene-responsive transcription factor TOE3	floral homeotic protein APETALA
Ath-miR172a	Cucsat.PASA.G16940.T28	1.54231	0.00215735	1.5	AP2-like ethylene-responsive transcription factor TOE3	floral homeotic protein APETALA
Ath-miR172a	Cucsat.PASA.G16940.T24	1.54231	0.00215735	1.5	AP2-like ethylene-responsive transcription factor TOE3	floral homeotic protein APETALA
Ath-miR172a	Cucsat.PASA.G16940.T1	1.54231	0.00215735	1.5	AP2-like ethylene-responsive transcription factor TOE3	floral homeotic protein APETALA
Ath-miR172a	Cucsat.PASA.G16940.T14	1.54231	0.00215735	1.5	AP2-like ethylene-responsive transcription factor TOE3	floral homeotic protein APETALA
Ath-miR172a	Cucsat.PASA.G16940.T7	1.54231	0.00215735	1.5	AP2-like ethylene-responsive transcription factor TOE3	floral homeotic protein APETALA
Ath-miR172a	Cucsat.PASA.G16940.T6	1.54231	0.00215735	1.5	AP2-like ethylene-responsive transcription factor TOE3	floral homeotic protein APETALA
Ath-miR172a	Cucsat.PASA.G16940.T5	1.54231	0.00215735	1.5	AP2-like ethylene-responsive transcription factor TOE3	floral homeotic protein APETALA
Ath-miR172a	Cucsat.PASA.G16940.T13	1.54231	0.00215735	1.5	AP2-like ethylene-responsive transcription factor TOE3	floral homeotic protein APETALA
Ath-miR172a	Cucsat.PASA.G16940.T11	1.54231	0.00215735	1.5	AP2-like ethylene-responsive transcription factor TOE3	floral homeotic protein APETALA
Ath-miR172a	Cucsat.PASA.G16940.T8	1.54231	0.00215735	1.5	AP2-like ethylene-responsive transcription factor TOE3	floral homeotic protein APETALA
Ath-miR172a	Cucsat.PASA.G16940.T29	1.54231	0.00215735	1.5	AP2-like ethylene-responsive transcription factor TOE3	floral homeotic protein APETALA
Ath-miR172a	Cucsat.PASA.G16940.T30	1.54231	0.00215735	1.5	AP2-like ethylene-responsive transcription factor TOE3	floral homeotic protein APETALA
Ath-miR172a	Cucsat.PASA.G16940.T10	1.54231	0.00215735	1.5	AP2-like ethylene-responsive transcription factor TOE3	floral homeotic protein APETALA
Ath-miR172a	Cucsat.PASA.G16940.T22	1.54231	0.00215735	1.5	AP2-like ethylene-responsive transcription factor TOE3	floral homeotic protein APETALA
Ath-miR172b	Cucsat.miRNA.G110.T1	1.54231	0.00215735	1.5		Similar to cpa-MIR172b
Ath-miR172b	Cucsat.PASA.G17267.T1	1.54231	0.00215735	1.5
Ath-miR172b	Cucsat.PASA.G16940.T32	1.54231	0.00215735	1.5	AP2-like ethylene-responsive transcription factor TOE3	floral homeotic protein APETALA
Ath-miR172b	Cucsat.PASA.G16940.T31	1.54231	0.00215735	1.5	AP2-like ethylene-responsive transcription factor TOE3	floral homeotic protein APETALA
Ath-miR172b	Cucsat.PASA.G16940.T9	1.54231	0.00215735	1.5	AP2-like ethylene-responsive transcription factor TOE3	floral homeotic protein APETALA
Ath-miR172b	Cucsat.PASA.G16940.T20	1.54231	0.00215735	1.5	AP2-like ethylene-responsive transcription factor TOE3	floral homeotic protein APETALA
Ath-miR172b	Cucsat.PASA.G16940.T19	1.54231	0.00215735	1.5	AP2-like ethylene-responsive transcription factor TOE3	floral homeotic protein APETALA
Ath-miR172b	Cucsat.PASA.G16940.T12	1.54231	0.00215735	1.5	AP2-like ethylene-responsive transcription factor TOE3	floral homeotic protein APETALA
Ath-miR172b	Cucsat.PASA.G16940.T4	1.54231	0.00215735	1.5	AP2-like ethylene-responsive transcription factor TOE3	floral homeotic protein APETALA
Ath-miR172b	Cucsat.PASA.G16940.T17	1.54231	0.00215735	1.5	AP2-like ethylene-responsive transcription factor TOE3	floral homeotic protein APETALA
Ath-miR172b	Cucsat.PASA.G16940.T21	1.54231	0.00215735	1.5	AP2-like ethylene-responsive transcription factor TOE3	floral homeotic protein APETALA
Ath-miR172b	Cucsat.PASA.G16940.T18	1.54231	0.00215735	1.5	AP2-like ethylene-responsive transcription factor TOE3	floral homeotic protein APETALA
Ath-miR172b	Cucsat.PASA.G16940.T15	1.54231	0.00215735	1.5	AP2-like ethylene-responsive transcription factor TOE3	floral homeotic protein APETALA
Ath-miR172b	Cucsat.PASA.G16940.T2	1.54231	0.00215735	1.5	AP2-like ethylene-responsive transcription factor TOE3	floral homeotic protein APETALA
Ath-miR172b	Cucsat.PASA.G16940.T27	1.54231	0.00215735	1.5	AP2-like ethylene-responsive transcription factor TOE3	floral homeotic protein APETALA
Ath-miR172b	Cucsat.PASA.G16940.T16	1.54231	0.00215735	1.5	AP2-like ethylene-responsive transcription factor TOE3	floral homeotic protein APETALA
Ath-miR172b	Cucsat.PASA.G16940.T3	1.54231	0.00215735	1.5	AP2-like ethylene-responsive transcription factor TOE3	floral homeotic protein APETALA
Ath-miR172b	Cucsat.PASA.G16940.T23	1.54231	0.00215735	1.5	AP2-like ethylene-responsive transcription factor TOE3	floral homeotic protein APETALA
Ath-miR172b	Cucsat.PASA.G16940.T28	1.54231	0.00215735	1.5	AP2-like ethylene-responsive transcription factor TOE3	floral homeotic protein APETALA
Ath-miR172b	Cucsat.PASA.G16940.T24	1.54231	0.00215735	1.5	AP2-like ethylene-responsive transcription factor TOE3	floral homeotic protein APETALA
Ath-miR172b	Cucsat.PASA.G16940.T1	1.54231	0.00215735	1.5	AP2-like ethylene-responsive transcription factor TOE3	floral homeotic protein APETALA
Ath-miR172b	Cucsat.PASA.G16940.T14	1.54231	0.00215735	1.5	AP2-like ethylene-responsive transcription factor TOE3	floral homeotic protein APETALA
Ath-miR172b	Cucsat.PASA.G16940.T7	1.54231	0.00215735	1.5	AP2-like ethylene-responsive transcription factor TOE3	floral homeotic protein APETALA
Ath-miR172b	Cucsat.PASA.G16940.T6	1.54231	0.00215735	1.5	AP2-like ethylene-responsive transcription factor TOE3	floral homeotic protein APETALA
Ath-miR172b	Cucsat.PASA.G16940.T5	1.54231	0.00215735	1.5	AP2-like ethylene-responsive transcription factor TOE3	floral homeotic protein APETALA
Ath-miR172b	Cucsat.PASA.G16940.T13	1.54231	0.00215735	1.5	AP2-like ethylene-responsive transcription factor TOE3	floral homeotic protein APETALA
Ath-miR172b	Cucsat.PASA.G16940.T11	1.54231	0.00215735	1.5	AP2-like ethylene-responsive transcription factor TOE3	floral homeotic protein APETALA
Ath-miR172b	Cucsat.PASA.G16940.T8	1.54231	0.00215735	1.5	AP2-like ethylene-responsive transcription factor TOE3	floral homeotic protein APETALA
Ath-miR172b	Cucsat.PASA.G16940.T29	1.54231	0.00215735	1.5	AP2-like ethylene-responsive transcription factor TOE3	floral homeotic protein APETALA
Ath-miR172b	Cucsat.PASA.G16940.T30	1.54231	0.00215735	1.5	AP2-like ethylene-responsive transcription factor TOE3	floral homeotic protein APETALA
Ath-miR172b	Cucsat.PASA.G16940.T10	1.54231	0.00215735	1.5	AP2-like ethylene-responsive transcription factor TOE3	floral homeotic protein APETALA
Ath-miR172b	Cucsat.PASA.G16940.T22	1.54231	0.00215735	1.5	AP2-like ethylene-responsive transcription factor TOE3	floral homeotic protein APETALA
Cme-miR172b	Cucsat.miRNA.G110.T1	1.54231	0.00215735	1.5		Similar to cpa-MIR172b
Cme-miR172b	Cucsat.PASA.G17267.T1	1.54231	0.00215735	1.5
Cme-miR172b	Cucsat.PASA.G16940.T32	1.54231	0.00215735	1.5	AP2-like ethylene-responsive transcription factor TOE3	floral homeotic protein APETALA
Cme-miR172b	Cucsat.PASA.G16940.T31	1.54231	0.00215735	1.5	AP2-like ethylene-responsive transcription factor TOE3	floral homeotic protein APETALA
Cme-miR172b	Cucsat.PASA.G16940.T9	1.54231	0.00215735	1.5	AP2-like ethylene-responsive transcription factor TOE3	floral homeotic protein APETALA
Cme-miR172b	Cucsat.PASA.G16940.T20	1.54231	0.00215735	1.5	AP2-like ethylene-responsive transcription factor TOE3	floral homeotic protein APETALA
Cme-miR172b	Cucsat.PASA.G16940.T19	1.54231	0.00215735	1.5	AP2-like ethylene-responsive transcription factor TOE3	floral homeotic protein APETALA
Cme-miR172b	Cucsat.PASA.G16940.T12	1.54231	0.00215735	1.5	AP2-like ethylene-responsive transcription factor TOE3	floral homeotic protein APETALA
Cme-miR172b	Cucsat.PASA.G16940.T4	1.54231	0.00215735	1.5	AP2-like ethylene-responsive transcription factor TOE3	floral homeotic protein APETALA
Cme-miR172b	Cucsat.PASA.G16940.T17	1.54231	0.00215735	1.5	AP2-like ethylene-responsive transcription factor TOE3	floral homeotic protein APETALA
Cme-miR172b	Cucsat.PASA.G16940.T21	1.54231	0.00215735	1.5	AP2-like ethylene-responsive transcription factor TOE3	floral homeotic protein APETALA
Cme-miR172b	Cucsat.PASA.G16940.T18	1.54231	0.00215735	1.5	AP2-like ethylene-responsive transcription factor TOE3	floral homeotic protein APETALA
Cme-miR172b	Cucsat.PASA.G16940.T15	1.54231	0.00215735	1.5	AP2-like ethylene-responsive transcription factor TOE3	floral homeotic protein APETALA
Cme-miR172b	Cucsat.PASA.G16940.T2	1.54231	0.00215735	1.5	AP2-like ethylene-responsive transcription factor TOE3	floral homeotic protein APETALA
Cme-miR172b	Cucsat.PASA.G16940.T27	1.54231	0.00215735	1.5	AP2-like ethylene-responsive transcription factor TOE3	floral homeotic protein APETALA
Cme-miR172b	Cucsat.PASA.G16940.T16	1.54231	0.00215735	1.5	AP2-like ethylene-responsive transcription factor TOE3	floral homeotic protein APETALA
Cme-miR172b	Cucsat.PASA.G16940.T3	1.54231	0.00215735	1.5	AP2-like ethylene-responsive transcription factor TOE3	floral homeotic protein APETALA
Cme-miR172b	Cucsat.PASA.G16940.T23	1.54231	0.00215735	1.5	AP2-like ethylene-responsive transcription factor TOE3	floral homeotic protein APETALA
Cme-miR172b	Cucsat.PASA.G16940.T28	1.54231	0.00215735	1.5	AP2-like ethylene-responsive transcription factor TOE3	floral homeotic protein APETALA
Cme-miR172b	Cucsat.PASA.G16940.T24	1.54231	0.00215735	1.5	AP2-like ethylene-responsive transcription factor TOE3	floral homeotic protein APETALA
Cme-miR172b	Cucsat.PASA.G16940.T1	1.54231	0.00215735	1.5	AP2-like ethylene-responsive transcription factor TOE3	floral homeotic protein APETALA
Cme-miR172b	Cucsat.PASA.G16940.T14	1.54231	0.00215735	1.5	AP2-like ethylene-responsive transcription factor TOE3	floral homeotic protein APETALA
Cme-miR172b	Cucsat.PASA.G16940.T7	1.54231	0.00215735	1.5	AP2-like ethylene-responsive transcription factor TOE3	floral homeotic protein APETALA
Cme-miR172b	Cucsat.PASA.G16940.T6	1.54231	0.00215735	1.5	AP2-like ethylene-responsive transcription factor TOE3	floral homeotic protein APETALA
Cme-miR172b	Cucsat.PASA.G16940.T5	1.54231	0.00215735	1.5	AP2-like ethylene-responsive transcription factor TOE3	floral homeotic protein APETALA
Cme-miR172b	Cucsat.PASA.G16940.T13	1.54231	0.00215735	1.5	AP2-like ethylene-responsive transcription factor TOE3	floral homeotic protein APETALA
Cme-miR172b	Cucsat.PASA.G16940.T11	1.54231	0.00215735	1.5	AP2-like ethylene-responsive transcription factor TOE3	floral homeotic protein APETALA
Cme-miR172b	Cucsat.PASA.G16940.T8	1.54231	0.00215735	1.5	AP2-like ethylene-responsive transcription factor TOE3	floral homeotic protein APETALA
Cme-miR172b	Cucsat.PASA.G16940.T29	1.54231	0.00215735	1.5	AP2-like ethylene-responsive transcription factor TOE3	floral homeotic protein APETALA
Cme-miR172b	Cucsat.PASA.G16940.T30	1.54231	0.00215735	1.5	AP2-like ethylene-responsive transcription factor TOE3	floral homeotic protein APETALA
Cme-miR172b	Cucsat.PASA.G16940.T10	1.54231	0.00215735	1.5	AP2-like ethylene-responsive transcription factor TOE3	floral homeotic protein APETALA
Cme-miR172b	Cucsat.PASA.G16940.T22	1.54231	0.00215735	1.5	AP2-like ethylene-responsive transcription factor TOE3	floral homeotic protein APETALA
Cme-miR172c	Cucsat.miRNA.G110.T1	1.54231	0.00215735	1.5		Similar to cpa-MIR172b
Cme-miR172c	Cucsat.PASA.G17267.T1	1.54231	0.00215735	1.5
Cme-miR172c	Cucsat.PASA.G16940.T32	1.54231	0.00215735	1.5	AP2-like ethylene-responsive transcription factor TOE3	floral homeotic protein APETALA
Cme-miR172c	Cucsat.PASA.G16940.T31	1.54231	0.00215735	1.5	AP2-like ethylene-responsive transcription factor TOE3	floral homeotic protein APETALA
Cme-miR172c	Cucsat.PASA.G16940.T9	1.54231	0.00215735	1.5	AP2-like ethylene-responsive transcription factor TOE3	floral homeotic protein APETALA
Cme-miR172c	Cucsat.PASA.G16940.T20	1.54231	0.00215735	1.5	AP2-like ethylene-responsive transcription factor TOE3	floral homeotic protein APETALA
Cme-miR172c	Cucsat.PASA.G16940.T19	1.54231	0.00215735	1.5	AP2-like ethylene-responsive transcription factor TOE3	floral homeotic protein APETALA
Cme-miR172c	Cucsat.PASA.G16940.T12	1.54231	0.00215735	1.5	AP2-like ethylene-responsive transcription factor TOE3	floral homeotic protein APETALA
Cme-miR172c	Cucsat.PASA.G16940.T4	1.54231	0.00215735	1.5	AP2-like ethylene-responsive transcription factor TOE3	floral homeotic protein APETALA
Cme-miR172c	Cucsat.PASA.G16940.T17	1.54231	0.00215735	1.5	AP2-like ethylene-responsive transcription factor TOE3	floral homeotic protein APETALA
Cme-miR172c	Cucsat.PASA.G16940.T21	1.54231	0.00215735	1.5	AP2-like ethylene-responsive transcription factor TOE3	floral homeotic protein APETALA
Cme-miR172c	Cucsat.PASA.G16940.T18	1.54231	0.00215735	1.5	AP2-like ethylene-responsive transcription factor TOE3	floral homeotic protein APETALA
Cme-miR172c	Cucsat.PASA.G16940.T15	1.54231	0.00215735	1.5	AP2-like ethylene-responsive transcription factor TOE3	floral homeotic protein APETALA
Cme-miR172c	Cucsat.PASA.G16940.T2	1.54231	0.00215735	1.5	AP2-like ethylene-responsive transcription factor TOE3	floral homeotic protein APETALA
Cme-miR172c	Cucsat.PASA.G16940.T27	1.54231	0.00215735	1.5	AP2-like ethylene-responsive transcription factor TOE3	floral homeotic protein APETALA
Cme-miR172c	Cucsat.PASA.G16940.T16	1.54231	0.00215735	1.5	AP2-like ethylene-responsive transcription factor TOE3	floral homeotic protein APETALA
Cme-miR172c	Cucsat.PASA.G16940.T3	1.54231	0.00215735	1.5	AP2-like ethylene-responsive transcription factor TOE3	floral homeotic protein APETALA
Cme-miR172c	Cucsat.PASA.G16940.T23	1.54231	0.00215735	1.5	AP2-like ethylene-responsive transcription factor TOE3	floral homeotic protein APETALA
Cme-miR172c	Cucsat.PASA.G16940.T28	1.54231	0.00215735	1.5	AP2-like ethylene-responsive transcription factor TOE3	floral homeotic protein APETALA
Cme-miR172c	Cucsat.PASA.G16940.T24	1.54231	0.00215735	1.5	AP2-like ethylene-responsive transcription factor TOE3	floral homeotic protein APETALA
Cme-miR172c	Cucsat.PASA.G16940.T1	1.54231	0.00215735	1.5	AP2-like ethylene-responsive transcription factor TOE3	floral homeotic protein APETALA
Cme-miR172c	Cucsat.PASA.G16940.T14	1.54231	0.00215735	1.5	AP2-like ethylene-responsive transcription factor TOE3	floral homeotic protein APETALA
Cme-miR172c	Cucsat.PASA.G16940.T7	1.54231	0.00215735	1.5	AP2-like ethylene-responsive transcription factor TOE3	floral homeotic protein APETALA
Cme-miR172c	Cucsat.PASA.G16940.T6	1.54231	0.00215735	1.5	AP2-like ethylene-responsive transcription factor TOE3	floral homeotic protein APETALA
Cme-miR172c	Cucsat.PASA.G16940.T5	1.54231	0.00215735	1.5	AP2-like ethylene-responsive transcription factor TOE3	floral homeotic protein APETALA
Cme-miR172c	Cucsat.PASA.G16940.T13	1.54231	0.00215735	1.5	AP2-like ethylene-responsive transcription factor TOE3	floral homeotic protein APETALA
Cme-miR172c	Cucsat.PASA.G16940.T11	1.54231	0.00215735	1.5	AP2-like ethylene-responsive transcription factor TOE3	floral homeotic protein APETALA
Cme-miR172c	Cucsat.PASA.G16940.T8	1.54231	0.00215735	1.5	AP2-like ethylene-responsive transcription factor TOE3	floral homeotic protein APETALA
Cme-miR172c	Cucsat.PASA.G16940.T29	1.54231	0.00215735	1.5	AP2-like ethylene-responsive transcription factor TOE3	floral homeotic protein APETALA
Cme-miR172c	Cucsat.PASA.G16940.T30	1.54231	0.00215735	1.5	AP2-like ethylene-responsive transcription factor TOE3	floral homeotic protein APETALA
Cme-miR172c	Cucsat.PASA.G16940.T10	1.54231	0.00215735	1.5	AP2-like ethylene-responsive transcription factor TOE3	floral homeotic protein APETALA
Cme-miR172c	Cucsat.PASA.G16940.T22	1.54231	0.00215735	1.5	AP2-like ethylene-responsive transcription factor TOE3	floral homeotic protein APETALA
Cme-miR172f	Cucsat.miRNA.G110.T1	1.54231	0.00215735	1.5		Similar to cpa-MIR172b
Cme-miR172f	Cucsat.PASA.G17267.T1	1.54231	0.00215735	1.5
Cme-miR172f	Cucsat.PASA.G16940.T32	1.54231	0.00215735	1.5	AP2-like ethylene-responsive transcription factor TOE3	floral homeotic protein APETALA
Cme-miR172f	Cucsat.PASA.G16940.T31	1.54231	0.00215735	1.5	AP2-like ethylene-responsive transcription factor TOE3	floral homeotic protein APETALA
Cme-miR172f	Cucsat.PASA.G16940.T9	1.54231	0.00215735	1.5	AP2-like ethylene-responsive transcription factor TOE3	floral homeotic protein APETALA
Cme-miR172f	Cucsat.PASA.G16940.T20	1.54231	0.00215735	1.5	AP2-like ethylene-responsive transcription factor TOE3	floral homeotic protein APETALA
Cme-miR172f	Cucsat.PASA.G16940.T19	1.54231	0.00215735	1.5	AP2-like ethylene-responsive transcription factor TOE3	floral homeotic protein APETALA
Cme-miR172f	Cucsat.PASA.G16940.T12	1.54231	0.00215735	1.5	AP2-like ethylene-responsive transcription factor TOE3	floral homeotic protein APETALA
Cme-miR172f	Cucsat.PASA.G16940.T4	1.54231	0.00215735	1.5	AP2-like ethylene-responsive transcription factor TOE3	floral homeotic protein APETALA
Cme-miR172f	Cucsat.PASA.G16940.T17	1.54231	0.00215735	1.5	AP2-like ethylene-responsive transcription factor TOE3	floral homeotic protein APETALA
Cme-miR172f	Cucsat.PASA.G16940.T21	1.54231	0.00215735	1.5	AP2-like ethylene-responsive transcription factor TOE3	floral homeotic protein APETALA
Cme-miR172f	Cucsat.PASA.G16940.T18	1.54231	0.00215735	1.5	AP2-like ethylene-responsive transcription factor TOE3	floral homeotic protein APETALA
Cme-miR172f	Cucsat.PASA.G16940.T15	1.54231	0.00215735	1.5	AP2-like ethylene-responsive transcription factor TOE3	floral homeotic protein APETALA
Cme-miR172f	Cucsat.PASA.G16940.T2	1.54231	0.00215735	1.5	AP2-like ethylene-responsive transcription factor TOE3	floral homeotic protein APETALA
Cme-miR172f	Cucsat.PASA.G16940.T27	1.54231	0.00215735	1.5	AP2-like ethylene-responsive transcription factor TOE3	floral homeotic protein APETALA
Cme-miR172f	Cucsat.PASA.G16940.T16	1.54231	0.00215735	1.5	AP2-like ethylene-responsive transcription factor TOE3	floral homeotic protein APETALA
Cme-miR172f	Cucsat.PASA.G16940.T3	1.54231	0.00215735	1.5	AP2-like ethylene-responsive transcription factor TOE3	floral homeotic protein APETALA
Cme-miR172f	Cucsat.PASA.G16940.T23	1.54231	0.00215735	1.5	AP2-like ethylene-responsive transcription factor TOE3	floral homeotic protein APETALA
Cme-miR172f	Cucsat.PASA.G16940.T28	1.54231	0.00215735	1.5	AP2-like ethylene-responsive transcription factor TOE3	floral homeotic protein APETALA
Cme-miR172f	Cucsat.PASA.G16940.T24	1.54231	0.00215735	1.5	AP2-like ethylene-responsive transcription factor TOE3	floral homeotic protein APETALA
Cme-miR172f	Cucsat.PASA.G16940.T1	1.54231	0.00215735	1.5	AP2-like ethylene-responsive transcription factor TOE3	floral homeotic protein APETALA
Cme-miR172f	Cucsat.PASA.G16940.T14	1.54231	0.00215735	1.5	AP2-like ethylene-responsive transcription factor TOE3	floral homeotic protein APETALA
Cme-miR172f	Cucsat.PASA.G16940.T7	1.54231	0.00215735	1.5	AP2-like ethylene-responsive transcription factor TOE3	floral homeotic protein APETALA
Cme-miR172f	Cucsat.PASA.G16940.T6	1.54231	0.00215735	1.5	AP2-like ethylene-responsive transcription factor TOE3	floral homeotic protein APETALA
Cme-miR172f	Cucsat.PASA.G16940.T5	1.54231	0.00215735	1.5	AP2-like ethylene-responsive transcription factor TOE3	floral homeotic protein APETALA
Cme-miR172f	Cucsat.PASA.G16940.T13	1.54231	0.00215735	1.5	AP2-like ethylene-responsive transcription factor TOE3	floral homeotic protein APETALA
Cme-miR172f	Cucsat.PASA.G16940.T11	1.54231	0.00215735	1.5	AP2-like ethylene-responsive transcription factor TOE3	floral homeotic protein APETALA
Cme-miR172f	Cucsat.PASA.G16940.T8	1.54231	0.00215735	1.5	AP2-like ethylene-responsive transcription factor TOE3	floral homeotic protein APETALA
Cme-miR172f	Cucsat.PASA.G16940.T29	1.54231	0.00215735	1.5	AP2-like ethylene-responsive transcription factor TOE3	floral homeotic protein APETALA
Cme-miR172f	Cucsat.PASA.G16940.T30	1.54231	0.00215735	1.5	AP2-like ethylene-responsive transcription factor TOE3	floral homeotic protein APETALA
Cme-miR172f	Cucsat.PASA.G16940.T10	1.54231	0.00215735	1.5	AP2-like ethylene-responsive transcription factor TOE3	floral homeotic protein APETALA
Cme-miR172f	Cucsat.PASA.G16940.T22	1.54231	0.00215735	1.5	AP2-like ethylene-responsive transcription factor TOE3	floral homeotic protein APETALA
Ath-miR172a	Cucsat.PASA.G12475.T25	1.54231	0.00215735	1.5	floral homeotic protein APETALA 2-like	Transcription factor				9.5643435148556e-13
Ath-miR172a	Cucsat.PASA.G12475.T29	1.54231	0.00215735	1.5	floral homeotic protein APETALA 2-like	Transcription factor				9.5643435148556e-13
Ath-miR172a	Cucsat.PASA.G12475.T36	1.54231	0.00215735	1.5	floral homeotic protein APETALA 2-like	Transcription factor				9.5643435148556e-13
Ath-miR172a	Cucsat.PASA.G12475.T27	1.54231	0.00215735	1.5	floral homeotic protein APETALA 2-like	Transcription factor				9.5643435148556e-13
Ath-miR172a	Cucsat.PASA.G12475.T34	1.54231	0.00215735	1.5	floral homeotic protein APETALA 2-like	Transcription factor				9.5643435148556e-13
Ath-miR172a	Cucsat.PASA.G12475.T38	1.54231	0.00215735	1.5	floral homeotic protein APETALA 2-like	Transcription factor				9.5643435148556e-13
Ath-miR172a	Cucsat.PASA.G12475.T20	1.54231	0.00215735	1.5	floral homeotic protein APETALA 2-like	Transcription factor				9.5643435148556e-13
Ath-miR172a	Cucsat.PASA.G12475.T21	1.54231	0.00215735	1.5	floral homeotic protein APETALA 2-like	Transcription factor				9.5643435148556e-13
Ath-miR172a	Cucsat.PASA.G12475.T24	1.54231	0.00215735	1.5	floral homeotic protein APETALA 2-like	Transcription factor				9.5643435148556e-13
Ath-miR172a	Cucsat.PASA.G12475.T26	1.54231	0.00215735	1.5	floral homeotic protein APETALA 2-like	Transcription factor				9.5643435148556e-13
Ath-miR172a	Cucsat.PASA.G12475.T30	1.54231	0.00215735	1.5	floral homeotic protein APETALA 2-like	Transcription factor				9.5643435148556e-13
Ath-miR172a	Cucsat.PASA.G12475.T31	1.54231	0.00215735	1.5	floral homeotic protein APETALA 2-like	Transcription factor				9.5643435148556e-13
Ath-miR172a	Cucsat.PASA.G12475.T19	1.54231	0.00215735	1.5	floral homeotic protein APETALA 2-like	Transcription factor				9.5643435148556e-13
Ath-miR172a	Cucsat.PASA.G12475.T37	1.54231	0.00215735	1.5	floral homeotic protein APETALA 2-like	Transcription factor				9.5643435148556e-13
Ath-miR172a	Cucsat.PASA.G12475.T32	1.54231	0.00215735	1.5	floral homeotic protein APETALA 2-like	Transcription factor				9.5643435148556e-13
Ath-miR172a	Cucsat.PASA.G12475.T17	1.54231	0.00215735	1.5	floral homeotic protein APETALA 2-like	Transcription factor				9.5643435148556e-13
Ath-miR172a	Cucsat.PASA.G12475.T35	1.54231	0.00215735	1.5	floral homeotic protein APETALA 2-like	Transcription factor				9.5643435148556e-13
Ath-miR172a	Cucsat.PASA.G12475.T23	1.54231	0.00215735	1.5	floral homeotic protein APETALA 2-like	Transcription factor				9.5643435148556e-13
Ath-miR172a	Cucsat.PASA.G12475.T22	1.54231	0.00215735	1.5	floral homeotic protein APETALA 2-like	Transcription factor				9.5643435148556e-13
Ath-miR172a	Cucsat.PASA.G12475.T18	1.54231	0.00215735	1.5	floral homeotic protein APETALA 2-like	Transcription factor				9.5643435148556e-13
Ath-miR172a	Cucsat.PASA.G12475.T13	1.54231	0.00215735	1.5	floral homeotic protein APETALA 2-like	Transcription factor				9.5643435148556e-13
Ath-miR172a	Cucsat.PASA.G12475.T4	1.54231	0.00215735	1.5	floral homeotic protein APETALA 2-like	Transcription factor				9.5643435148556e-13
Ath-miR172a	Cucsat.PASA.G12475.T3	1.54231	0.00215735	1.5	floral homeotic protein APETALA 2-like	Transcription factor				9.5643435148556e-13
Ath-miR172a	Cucsat.PASA.G12475.T12	1.54231	0.00215735	1.5	floral homeotic protein APETALA 2-like	Transcription factor				9.5643435148556e-13
Ath-miR172a	Cucsat.PASA.G12475.T5	1.54231	0.00215735	1.5	floral homeotic protein APETALA 2-like	Transcription factor				9.5643435148556e-13
Ath-miR172a	Cucsat.PASA.G12475.T7	1.54231	0.00215735	1.5	floral homeotic protein APETALA 2-like	Transcription factor				9.5643435148556e-13
Ath-miR172a	Cucsat.PASA.G12475.T15	1.54231	0.00215735	1.5	floral homeotic protein APETALA 2-like	Transcription factor				9.5643435148556e-13
Ath-miR172a	Cucsat.PASA.G12475.T11	1.54231	0.00215735	1.5	floral homeotic protein APETALA 2-like	Transcription factor				9.5643435148556e-13
Ath-miR172a	Cucsat.PASA.G12475.T10	1.54231	0.00215735	1.5	floral homeotic protein APETALA 2-like	Transcription factor				9.5643435148556e-13
Ath-miR172a	Cucsat.PASA.G12475.T2	1.54231	0.00215735	1.5	floral homeotic protein APETALA 2-like	Transcription factor				9.5643435148556e-13
Ath-miR172a	Cucsat.PASA.G12475.T1	1.54231	0.00215735	1.5	floral homeotic protein APETALA 2-like	Transcription factor				9.5643435148556e-13
Ath-miR172a	Cucsat.PASA.G12475.T28	1.54231	0.00215735	1.5	floral homeotic protein APETALA 2-like	Transcription factor				9.5643435148556e-13
Ath-miR172a	Cucsat.PASA.G12475.T8	1.54231	0.00215735	1.5	floral homeotic protein APETALA 2-like	Transcription factor				9.5643435148556e-13
Ath-miR172a	Cucsat.PASA.G12475.T6	1.54231	0.00215735	1.5	floral homeotic protein APETALA 2-like	Transcription factor				9.5643435148556e-13
Ath-miR172a	Cucsat.PASA.G12475.T9	1.54231	0.00215735	1.5	floral homeotic protein APETALA 2-like	Transcription factor				9.5643435148556e-13
Ath-miR172a	Cucsat.PASA.G12475.T16	1.54231	0.00215735	1.5	floral homeotic protein APETALA 2-like	Transcription factor				9.5643435148556e-13
Ath-miR172a	Cucsat.PASA.G12475.T14	1.54231	0.00215735	1.5	floral homeotic protein APETALA 2-like	Transcription factor				9.5643435148556e-13
Ath-miR172b	Cucsat.PASA.G12475.T25	1.54231	0.00215735	1.5	floral homeotic protein APETALA 2-like	Transcription factor				9.5643435148556e-13
Ath-miR172b	Cucsat.PASA.G12475.T29	1.54231	0.00215735	1.5	floral homeotic protein APETALA 2-like	Transcription factor				9.5643435148556e-13
Ath-miR172b	Cucsat.PASA.G12475.T36	1.54231	0.00215735	1.5	floral homeotic protein APETALA 2-like	Transcription factor				9.5643435148556e-13
Ath-miR172b	Cucsat.PASA.G12475.T27	1.54231	0.00215735	1.5	floral homeotic protein APETALA 2-like	Transcription factor				9.5643435148556e-13
Ath-miR172b	Cucsat.PASA.G12475.T34	1.54231	0.00215735	1.5	floral homeotic protein APETALA 2-like	Transcription factor				9.5643435148556e-13
Ath-miR172b	Cucsat.PASA.G12475.T38	1.54231	0.00215735	1.5	floral homeotic protein APETALA 2-like	Transcription factor				9.5643435148556e-13
Ath-miR172b	Cucsat.PASA.G12475.T20	1.54231	0.00215735	1.5	floral homeotic protein APETALA 2-like	Transcription factor				9.5643435148556e-13
Ath-miR172b	Cucsat.PASA.G12475.T21	1.54231	0.00215735	1.5	floral homeotic protein APETALA 2-like	Transcription factor				9.5643435148556e-13
Ath-miR172b	Cucsat.PASA.G12475.T24	1.54231	0.00215735	1.5	floral homeotic protein APETALA 2-like	Transcription factor				9.5643435148556e-13
Ath-miR172b	Cucsat.PASA.G12475.T26	1.54231	0.00215735	1.5	floral homeotic protein APETALA 2-like	Transcription factor				9.5643435148556e-13
Ath-miR172b	Cucsat.PASA.G12475.T30	1.54231	0.00215735	1.5	floral homeotic protein APETALA 2-like	Transcription factor				9.5643435148556e-13
Ath-miR172b	Cucsat.PASA.G12475.T31	1.54231	0.00215735	1.5	floral homeotic protein APETALA 2-like	Transcription factor				9.5643435148556e-13
Ath-miR172b	Cucsat.PASA.G12475.T19	1.54231	0.00215735	1.5	floral homeotic protein APETALA 2-like	Transcription factor				9.5643435148556e-13
Ath-miR172b	Cucsat.PASA.G12475.T37	1.54231	0.00215735	1.5	floral homeotic protein APETALA 2-like	Transcription factor				9.5643435148556e-13
Ath-miR172b	Cucsat.PASA.G12475.T32	1.54231	0.00215735	1.5	floral homeotic protein APETALA 2-like	Transcription factor				9.5643435148556e-13
Ath-miR172b	Cucsat.PASA.G12475.T17	1.54231	0.00215735	1.5	floral homeotic protein APETALA 2-like	Transcription factor				9.5643435148556e-13
Ath-miR172b	Cucsat.PASA.G12475.T35	1.54231	0.00215735	1.5	floral homeotic protein APETALA 2-like	Transcription factor				9.5643435148556e-13
Ath-miR172b	Cucsat.PASA.G12475.T23	1.54231	0.00215735	1.5	floral homeotic protein APETALA 2-like	Transcription factor				9.5643435148556e-13
Ath-miR172b	Cucsat.PASA.G12475.T22	1.54231	0.00215735	1.5	floral homeotic protein APETALA 2-like	Transcription factor				9.5643435148556e-13
Ath-miR172b	Cucsat.PASA.G12475.T18	1.54231	0.00215735	1.5	floral homeotic protein APETALA 2-like	Transcription factor				9.5643435148556e-13
Ath-miR172b	Cucsat.PASA.G12475.T13	1.54231	0.00215735	1.5	floral homeotic protein APETALA 2-like	Transcription factor				9.5643435148556e-13
Ath-miR172b	Cucsat.PASA.G12475.T4	1.54231	0.00215735	1.5	floral homeotic protein APETALA 2-like	Transcription factor				9.5643435148556e-13
Ath-miR172b	Cucsat.PASA.G12475.T3	1.54231	0.00215735	1.5	floral homeotic protein APETALA 2-like	Transcription factor				9.5643435148556e-13
Ath-miR172b	Cucsat.PASA.G12475.T12	1.54231	0.00215735	1.5	floral homeotic protein APETALA 2-like	Transcription factor				9.5643435148556e-13
Ath-miR172b	Cucsat.PASA.G12475.T5	1.54231	0.00215735	1.5	floral homeotic protein APETALA 2-like	Transcription factor				9.5643435148556e-13
Ath-miR172b	Cucsat.PASA.G12475.T7	1.54231	0.00215735	1.5	floral homeotic protein APETALA 2-like	Transcription factor				9.5643435148556e-13
Ath-miR172b	Cucsat.PASA.G12475.T15	1.54231	0.00215735	1.5	floral homeotic protein APETALA 2-like	Transcription factor				9.5643435148556e-13
Ath-miR172b	Cucsat.PASA.G12475.T11	1.54231	0.00215735	1.5	floral homeotic protein APETALA 2-like	Transcription factor				9.5643435148556e-13
Ath-miR172b	Cucsat.PASA.G12475.T10	1.54231	0.00215735	1.5	floral homeotic protein APETALA 2-like	Transcription factor				9.5643435148556e-13
Ath-miR172b	Cucsat.PASA.G12475.T2	1.54231	0.00215735	1.5	floral homeotic protein APETALA 2-like	Transcription factor				9.5643435148556e-13
Ath-miR172b	Cucsat.PASA.G12475.T1	1.54231	0.00215735	1.5	floral homeotic protein APETALA 2-like	Transcription factor				9.5643435148556e-13
Ath-miR172b	Cucsat.PASA.G12475.T28	1.54231	0.00215735	1.5	floral homeotic protein APETALA 2-like	Transcription factor				9.5643435148556e-13
Ath-miR172b	Cucsat.PASA.G12475.T8	1.54231	0.00215735	1.5	floral homeotic protein APETALA 2-like	Transcription factor				9.5643435148556e-13
Ath-miR172b	Cucsat.PASA.G12475.T6	1.54231	0.00215735	1.5	floral homeotic protein APETALA 2-like	Transcription factor				9.5643435148556e-13
Ath-miR172b	Cucsat.PASA.G12475.T9	1.54231	0.00215735	1.5	floral homeotic protein APETALA 2-like	Transcription factor				9.5643435148556e-13
Ath-miR172b	Cucsat.PASA.G12475.T16	1.54231	0.00215735	1.5	floral homeotic protein APETALA 2-like	Transcription factor				9.5643435148556e-13
Ath-miR172b	Cucsat.PASA.G12475.T14	1.54231	0.00215735	1.5	floral homeotic protein APETALA 2-like	Transcription factor				9.5643435148556e-13
Cme-miR172b	Cucsat.PASA.G12475.T25	1.54231	0.00215735	1.5	floral homeotic protein APETALA 2-like	Transcription factor				9.5643435148556e-13
Cme-miR172b	Cucsat.PASA.G12475.T29	1.54231	0.00215735	1.5	floral homeotic protein APETALA 2-like	Transcription factor				9.5643435148556e-13
Cme-miR172b	Cucsat.PASA.G12475.T36	1.54231	0.00215735	1.5	floral homeotic protein APETALA 2-like	Transcription factor				9.5643435148556e-13
Cme-miR172b	Cucsat.PASA.G12475.T27	1.54231	0.00215735	1.5	floral homeotic protein APETALA 2-like	Transcription factor				9.5643435148556e-13
Cme-miR172b	Cucsat.PASA.G12475.T34	1.54231	0.00215735	1.5	floral homeotic protein APETALA 2-like	Transcription factor				9.5643435148556e-13
Cme-miR172b	Cucsat.PASA.G12475.T38	1.54231	0.00215735	1.5	floral homeotic protein APETALA 2-like	Transcription factor				9.5643435148556e-13
Cme-miR172b	Cucsat.PASA.G12475.T20	1.54231	0.00215735	1.5	floral homeotic protein APETALA 2-like	Transcription factor				9.5643435148556e-13
Cme-miR172b	Cucsat.PASA.G12475.T21	1.54231	0.00215735	1.5	floral homeotic protein APETALA 2-like	Transcription factor				9.5643435148556e-13
Cme-miR172b	Cucsat.PASA.G12475.T24	1.54231	0.00215735	1.5	floral homeotic protein APETALA 2-like	Transcription factor				9.5643435148556e-13
Cme-miR172b	Cucsat.PASA.G12475.T26	1.54231	0.00215735	1.5	floral homeotic protein APETALA 2-like	Transcription factor				9.5643435148556e-13
Cme-miR172b	Cucsat.PASA.G12475.T30	1.54231	0.00215735	1.5	floral homeotic protein APETALA 2-like	Transcription factor				9.5643435148556e-13
Cme-miR172b	Cucsat.PASA.G12475.T31	1.54231	0.00215735	1.5	floral homeotic protein APETALA 2-like	Transcription factor				9.5643435148556e-13
Cme-miR172b	Cucsat.PASA.G12475.T19	1.54231	0.00215735	1.5	floral homeotic protein APETALA 2-like	Transcription factor				9.5643435148556e-13
Cme-miR172b	Cucsat.PASA.G12475.T37	1.54231	0.00215735	1.5	floral homeotic protein APETALA 2-like	Transcription factor				9.5643435148556e-13
Cme-miR172b	Cucsat.PASA.G12475.T32	1.54231	0.00215735	1.5	floral homeotic protein APETALA 2-like	Transcription factor				9.5643435148556e-13
Cme-miR172b	Cucsat.PASA.G12475.T17	1.54231	0.00215735	1.5	floral homeotic protein APETALA 2-like	Transcription factor				9.5643435148556e-13
Cme-miR172b	Cucsat.PASA.G12475.T35	1.54231	0.00215735	1.5	floral homeotic protein APETALA 2-like	Transcription factor				9.5643435148556e-13
Cme-miR172b	Cucsat.PASA.G12475.T23	1.54231	0.00215735	1.5	floral homeotic protein APETALA 2-like	Transcription factor				9.5643435148556e-13
Cme-miR172b	Cucsat.PASA.G12475.T22	1.54231	0.00215735	1.5	floral homeotic protein APETALA 2-like	Transcription factor				9.5643435148556e-13
Cme-miR172b	Cucsat.PASA.G12475.T18	1.54231	0.00215735	1.5	floral homeotic protein APETALA 2-like	Transcription factor				9.5643435148556e-13
Cme-miR172b	Cucsat.PASA.G12475.T13	1.54231	0.00215735	1.5	floral homeotic protein APETALA 2-like	Transcription factor				9.5643435148556e-13
Cme-miR172b	Cucsat.PASA.G12475.T4	1.54231	0.00215735	1.5	floral homeotic protein APETALA 2-like	Transcription factor				9.5643435148556e-13
Cme-miR172b	Cucsat.PASA.G12475.T3	1.54231	0.00215735	1.5	floral homeotic protein APETALA 2-like	Transcription factor				9.5643435148556e-13
Cme-miR172b	Cucsat.PASA.G12475.T12	1.54231	0.00215735	1.5	floral homeotic protein APETALA 2-like	Transcription factor				9.5643435148556e-13
Cme-miR172b	Cucsat.PASA.G12475.T5	1.54231	0.00215735	1.5	floral homeotic protein APETALA 2-like	Transcription factor				9.5643435148556e-13
Cme-miR172b	Cucsat.PASA.G12475.T7	1.54231	0.00215735	1.5	floral homeotic protein APETALA 2-like	Transcription factor				9.5643435148556e-13
Cme-miR172b	Cucsat.PASA.G12475.T15	1.54231	0.00215735	1.5	floral homeotic protein APETALA 2-like	Transcription factor				9.5643435148556e-13
Cme-miR172b	Cucsat.PASA.G12475.T11	1.54231	0.00215735	1.5	floral homeotic protein APETALA 2-like	Transcription factor				9.5643435148556e-13
Cme-miR172b	Cucsat.PASA.G12475.T10	1.54231	0.00215735	1.5	floral homeotic protein APETALA 2-like	Transcription factor				9.5643435148556e-13
Cme-miR172b	Cucsat.PASA.G12475.T2	1.54231	0.00215735	1.5	floral homeotic protein APETALA 2-like	Transcription factor				9.5643435148556e-13
Cme-miR172b	Cucsat.PASA.G12475.T1	1.54231	0.00215735	1.5	floral homeotic protein APETALA 2-like	Transcription factor				9.5643435148556e-13
Cme-miR172b	Cucsat.PASA.G12475.T28	1.54231	0.00215735	1.5	floral homeotic protein APETALA 2-like	Transcription factor				9.5643435148556e-13
Cme-miR172b	Cucsat.PASA.G12475.T8	1.54231	0.00215735	1.5	floral homeotic protein APETALA 2-like	Transcription factor				9.5643435148556e-13
Cme-miR172b	Cucsat.PASA.G12475.T6	1.54231	0.00215735	1.5	floral homeotic protein APETALA 2-like	Transcription factor				9.5643435148556e-13
Cme-miR172b	Cucsat.PASA.G12475.T9	1.54231	0.00215735	1.5	floral homeotic protein APETALA 2-like	Transcription factor				9.5643435148556e-13
Cme-miR172b	Cucsat.PASA.G12475.T16	1.54231	0.00215735	1.5	floral homeotic protein APETALA 2-like	Transcription factor				9.5643435148556e-13
Cme-miR172b	Cucsat.PASA.G12475.T14	1.54231	0.00215735	1.5	floral homeotic protein APETALA 2-like	Transcription factor				9.5643435148556e-13
Cme-miR172c	Cucsat.PASA.G12475.T25	1.54231	0.00215735	1.5	floral homeotic protein APETALA 2-like	Transcription factor				9.5643435148556e-13
Cme-miR172c	Cucsat.PASA.G12475.T29	1.54231	0.00215735	1.5	floral homeotic protein APETALA 2-like	Transcription factor				9.5643435148556e-13
Cme-miR172c	Cucsat.PASA.G12475.T36	1.54231	0.00215735	1.5	floral homeotic protein APETALA 2-like	Transcription factor				9.5643435148556e-13
Cme-miR172c	Cucsat.PASA.G12475.T27	1.54231	0.00215735	1.5	floral homeotic protein APETALA 2-like	Transcription factor				9.5643435148556e-13
Cme-miR172c	Cucsat.PASA.G12475.T34	1.54231	0.00215735	1.5	floral homeotic protein APETALA 2-like	Transcription factor				9.5643435148556e-13
Cme-miR172c	Cucsat.PASA.G12475.T38	1.54231	0.00215735	1.5	floral homeotic protein APETALA 2-like	Transcription factor				9.5643435148556e-13
Cme-miR172c	Cucsat.PASA.G12475.T20	1.54231	0.00215735	1.5	floral homeotic protein APETALA 2-like	Transcription factor				9.5643435148556e-13
Cme-miR172c	Cucsat.PASA.G12475.T21	1.54231	0.00215735	1.5	floral homeotic protein APETALA 2-like	Transcription factor				9.5643435148556e-13
Cme-miR172c	Cucsat.PASA.G12475.T24	1.54231	0.00215735	1.5	floral homeotic protein APETALA 2-like	Transcription factor				9.5643435148556e-13
Cme-miR172c	Cucsat.PASA.G12475.T26	1.54231	0.00215735	1.5	floral homeotic protein APETALA 2-like	Transcription factor				9.5643435148556e-13
Cme-miR172c	Cucsat.PASA.G12475.T30	1.54231	0.00215735	1.5	floral homeotic protein APETALA 2-like	Transcription factor				9.5643435148556e-13
Cme-miR172c	Cucsat.PASA.G12475.T31	1.54231	0.00215735	1.5	floral homeotic protein APETALA 2-like	Transcription factor				9.5643435148556e-13
Cme-miR172c	Cucsat.PASA.G12475.T19	1.54231	0.00215735	1.5	floral homeotic protein APETALA 2-like	Transcription factor				9.5643435148556e-13
Cme-miR172c	Cucsat.PASA.G12475.T37	1.54231	0.00215735	1.5	floral homeotic protein APETALA 2-like	Transcription factor				9.5643435148556e-13
Cme-miR172c	Cucsat.PASA.G12475.T32	1.54231	0.00215735	1.5	floral homeotic protein APETALA 2-like	Transcription factor				9.5643435148556e-13
Cme-miR172c	Cucsat.PASA.G12475.T17	1.54231	0.00215735	1.5	floral homeotic protein APETALA 2-like	Transcription factor				9.5643435148556e-13
Cme-miR172c	Cucsat.PASA.G12475.T35	1.54231	0.00215735	1.5	floral homeotic protein APETALA 2-like	Transcription factor				9.5643435148556e-13
Cme-miR172c	Cucsat.PASA.G12475.T23	1.54231	0.00215735	1.5	floral homeotic protein APETALA 2-like	Transcription factor				9.5643435148556e-13
Cme-miR172c	Cucsat.PASA.G12475.T22	1.54231	0.00215735	1.5	floral homeotic protein APETALA 2-like	Transcription factor				9.5643435148556e-13
Cme-miR172c	Cucsat.PASA.G12475.T18	1.54231	0.00215735	1.5	floral homeotic protein APETALA 2-like	Transcription factor				9.5643435148556e-13
Cme-miR172c	Cucsat.PASA.G12475.T13	1.54231	0.00215735	1.5	floral homeotic protein APETALA 2-like	Transcription factor				9.5643435148556e-13
Cme-miR172c	Cucsat.PASA.G12475.T4	1.54231	0.00215735	1.5	floral homeotic protein APETALA 2-like	Transcription factor				9.5643435148556e-13
Cme-miR172c	Cucsat.PASA.G12475.T3	1.54231	0.00215735	1.5	floral homeotic protein APETALA 2-like	Transcription factor				9.5643435148556e-13
Cme-miR172c	Cucsat.PASA.G12475.T12	1.54231	0.00215735	1.5	floral homeotic protein APETALA 2-like	Transcription factor				9.5643435148556e-13
Cme-miR172c	Cucsat.PASA.G12475.T5	1.54231	0.00215735	1.5	floral homeotic protein APETALA 2-like	Transcription factor				9.5643435148556e-13
Cme-miR172c	Cucsat.PASA.G12475.T7	1.54231	0.00215735	1.5	floral homeotic protein APETALA 2-like	Transcription factor				9.5643435148556e-13
Cme-miR172c	Cucsat.PASA.G12475.T15	1.54231	0.00215735	1.5	floral homeotic protein APETALA 2-like	Transcription factor				9.5643435148556e-13
Cme-miR172c	Cucsat.PASA.G12475.T11	1.54231	0.00215735	1.5	floral homeotic protein APETALA 2-like	Transcription factor				9.5643435148556e-13
Cme-miR172c	Cucsat.PASA.G12475.T10	1.54231	0.00215735	1.5	floral homeotic protein APETALA 2-like	Transcription factor				9.5643435148556e-13
Cme-miR172c	Cucsat.PASA.G12475.T2	1.54231	0.00215735	1.5	floral homeotic protein APETALA 2-like	Transcription factor				9.5643435148556e-13
Cme-miR172c	Cucsat.PASA.G12475.T1	1.54231	0.00215735	1.5	floral homeotic protein APETALA 2-like	Transcription factor				9.5643435148556e-13
Cme-miR172c	Cucsat.PASA.G12475.T28	1.54231	0.00215735	1.5	floral homeotic protein APETALA 2-like	Transcription factor				9.5643435148556e-13
Cme-miR172c	Cucsat.PASA.G12475.T8	1.54231	0.00215735	1.5	floral homeotic protein APETALA 2-like	Transcription factor				9.5643435148556e-13
Cme-miR172c	Cucsat.PASA.G12475.T6	1.54231	0.00215735	1.5	floral homeotic protein APETALA 2-like	Transcription factor				9.5643435148556e-13
Cme-miR172c	Cucsat.PASA.G12475.T9	1.54231	0.00215735	1.5	floral homeotic protein APETALA 2-like	Transcription factor				9.5643435148556e-13
Cme-miR172c	Cucsat.PASA.G12475.T16	1.54231	0.00215735	1.5	floral homeotic protein APETALA 2-like	Transcription factor				9.5643435148556e-13
Cme-miR172c	Cucsat.PASA.G12475.T14	1.54231	0.00215735	1.5	floral homeotic protein APETALA 2-like	Transcription factor				9.5643435148556e-13
Cme-miR172f	Cucsat.PASA.G12475.T25	1.54231	0.00215735	1.5	floral homeotic protein APETALA 2-like	Transcription factor				9.5643435148556e-13
Cme-miR172f	Cucsat.PASA.G12475.T29	1.54231	0.00215735	1.5	floral homeotic protein APETALA 2-like	Transcription factor				9.5643435148556e-13
Cme-miR172f	Cucsat.PASA.G12475.T36	1.54231	0.00215735	1.5	floral homeotic protein APETALA 2-like	Transcription factor				9.5643435148556e-13
Cme-miR172f	Cucsat.PASA.G12475.T27	1.54231	0.00215735	1.5	floral homeotic protein APETALA 2-like	Transcription factor				9.5643435148556e-13
Cme-miR172f	Cucsat.PASA.G12475.T34	1.54231	0.00215735	1.5	floral homeotic protein APETALA 2-like	Transcription factor				9.5643435148556e-13
Cme-miR172f	Cucsat.PASA.G12475.T38	1.54231	0.00215735	1.5	floral homeotic protein APETALA 2-like	Transcription factor				9.5643435148556e-13
Cme-miR172f	Cucsat.PASA.G12475.T20	1.54231	0.00215735	1.5	floral homeotic protein APETALA 2-like	Transcription factor				9.5643435148556e-13
Cme-miR172f	Cucsat.PASA.G12475.T21	1.54231	0.00215735	1.5	floral homeotic protein APETALA 2-like	Transcription factor				9.5643435148556e-13
Cme-miR172f	Cucsat.PASA.G12475.T24	1.54231	0.00215735	1.5	floral homeotic protein APETALA 2-like	Transcription factor				9.5643435148556e-13
Cme-miR172f	Cucsat.PASA.G12475.T26	1.54231	0.00215735	1.5	floral homeotic protein APETALA 2-like	Transcription factor				9.5643435148556e-13
Cme-miR172f	Cucsat.PASA.G12475.T30	1.54231	0.00215735	1.5	floral homeotic protein APETALA 2-like	Transcription factor				9.5643435148556e-13
Cme-miR172f	Cucsat.PASA.G12475.T31	1.54231	0.00215735	1.5	floral homeotic protein APETALA 2-like	Transcription factor				9.5643435148556e-13
Cme-miR172f	Cucsat.PASA.G12475.T19	1.54231	0.00215735	1.5	floral homeotic protein APETALA 2-like	Transcription factor				9.5643435148556e-13
Cme-miR172f	Cucsat.PASA.G12475.T37	1.54231	0.00215735	1.5	floral homeotic protein APETALA 2-like	Transcription factor				9.5643435148556e-13
Cme-miR172f	Cucsat.PASA.G12475.T32	1.54231	0.00215735	1.5	floral homeotic protein APETALA 2-like	Transcription factor				9.5643435148556e-13
Cme-miR172f	Cucsat.PASA.G12475.T17	1.54231	0.00215735	1.5	floral homeotic protein APETALA 2-like	Transcription factor				9.5643435148556e-13
Cme-miR172f	Cucsat.PASA.G12475.T35	1.54231	0.00215735	1.5	floral homeotic protein APETALA 2-like	Transcription factor				9.5643435148556e-13
Cme-miR172f	Cucsat.PASA.G12475.T23	1.54231	0.00215735	1.5	floral homeotic protein APETALA 2-like	Transcription factor				9.5643435148556e-13
Cme-miR172f	Cucsat.PASA.G12475.T22	1.54231	0.00215735	1.5	floral homeotic protein APETALA 2-like	Transcription factor				9.5643435148556e-13
Cme-miR172f	Cucsat.PASA.G12475.T18	1.54231	0.00215735	1.5	floral homeotic protein APETALA 2-like	Transcription factor				9.5643435148556e-13
Cme-miR172f	Cucsat.PASA.G12475.T13	1.54231	0.00215735	1.5	floral homeotic protein APETALA 2-like	Transcription factor				9.5643435148556e-13
Cme-miR172f	Cucsat.PASA.G12475.T4	1.54231	0.00215735	1.5	floral homeotic protein APETALA 2-like	Transcription factor				9.5643435148556e-13
Cme-miR172f	Cucsat.PASA.G12475.T3	1.54231	0.00215735	1.5	floral homeotic protein APETALA 2-like	Transcription factor				9.5643435148556e-13
Cme-miR172f	Cucsat.PASA.G12475.T12	1.54231	0.00215735	1.5	floral homeotic protein APETALA 2-like	Transcription factor				9.5643435148556e-13
Cme-miR172f	Cucsat.PASA.G12475.T5	1.54231	0.00215735	1.5	floral homeotic protein APETALA 2-like	Transcription factor				9.5643435148556e-13
Cme-miR172f	Cucsat.PASA.G12475.T7	1.54231	0.00215735	1.5	floral homeotic protein APETALA 2-like	Transcription factor				9.5643435148556e-13
Cme-miR172f	Cucsat.PASA.G12475.T15	1.54231	0.00215735	1.5	floral homeotic protein APETALA 2-like	Transcription factor				9.5643435148556e-13
Cme-miR172f	Cucsat.PASA.G12475.T11	1.54231	0.00215735	1.5	floral homeotic protein APETALA 2-like	Transcription factor				9.5643435148556e-13
Cme-miR172f	Cucsat.PASA.G12475.T10	1.54231	0.00215735	1.5	floral homeotic protein APETALA 2-like	Transcription factor				9.5643435148556e-13
Cme-miR172f	Cucsat.PASA.G12475.T2	1.54231	0.00215735	1.5	floral homeotic protein APETALA 2-like	Transcription factor				9.5643435148556e-13
Cme-miR172f	Cucsat.PASA.G12475.T1	1.54231	0.00215735	1.5	floral homeotic protein APETALA 2-like	Transcription factor				9.5643435148556e-13
Cme-miR172f	Cucsat.PASA.G12475.T28	1.54231	0.00215735	1.5	floral homeotic protein APETALA 2-like	Transcription factor				9.5643435148556e-13
Cme-miR172f	Cucsat.PASA.G12475.T8	1.54231	0.00215735	1.5	floral homeotic protein APETALA 2-like	Transcription factor				9.5643435148556e-13
Cme-miR172f	Cucsat.PASA.G12475.T6	1.54231	0.00215735	1.5	floral homeotic protein APETALA 2-like	Transcription factor				9.5643435148556e-13
Cme-miR172f	Cucsat.PASA.G12475.T9	1.54231	0.00215735	1.5	floral homeotic protein APETALA 2-like	Transcription factor				9.5643435148556e-13
Cme-miR172f	Cucsat.PASA.G12475.T16	1.54231	0.00215735	1.5	floral homeotic protein APETALA 2-like	Transcription factor				9.5643435148556e-13
Cme-miR172f	Cucsat.PASA.G12475.T14	1.54231	0.00215735	1.5	floral homeotic protein APETALA 2-like	Transcription factor				9.5643435148556e-13
Ath-miR172a	Cucsat.PASA.G13677.T10	1.54231	0.00215735	1.5	floral homeotic protein APETALA 2-like isoform X1	Transcription factor				9.06331569297575e-24
Ath-miR172a	Cucsat.PASA.G13677.T6	1.54231	0.00215735	1.5	floral homeotic protein APETALA 2-like isoform X1	Transcription factor				9.06331569297575e-24
Ath-miR172a	Cucsat.PASA.G13677.T9	1.54231	0.00215735	1.5	floral homeotic protein APETALA 2-like isoform X1	Transcription factor				9.06331569297575e-24
Ath-miR172a	Cucsat.PASA.G13677.T8	1.54231	0.00215735	1.5	floral homeotic protein APETALA 2-like isoform X1	Transcription factor				9.06331569297575e-24
Ath-miR172a	Cucsat.PASA.G13677.T1	1.54231	0.00215735	1.5	floral homeotic protein APETALA 2-like isoform X1	Transcription factor				9.06331569297575e-24
Ath-miR172a	Cucsat.PASA.G13677.T4	1.54231	0.00215735	1.5	floral homeotic protein APETALA 2-like isoform X1	Transcription factor				9.06331569297575e-24
Ath-miR172a	Cucsat.PASA.G13677.T3	1.54231	0.00215735	1.5	floral homeotic protein APETALA 2-like isoform X1	Transcription factor				9.06331569297575e-24
Ath-miR172a	Cucsat.PASA.G13677.T2	1.54231	0.00215735	1.5	floral homeotic protein APETALA 2-like isoform X1	Transcription factor			2.81351118939946e-05	9.06331569297575e-24
Ath-miR172a	Cucsat.PASA.G13677.T5	1.54231	0.00215735	1.5	floral homeotic protein APETALA 2-like isoform X1	Transcription factor				9.06331569297575e-24
Ath-miR172b	Cucsat.PASA.G13677.T10	1.54231	0.00215735	1.5	floral homeotic protein APETALA 2-like isoform X1	Transcription factor				9.06331569297575e-24
Ath-miR172b	Cucsat.PASA.G13677.T6	1.54231	0.00215735	1.5	floral homeotic protein APETALA 2-like isoform X1	Transcription factor				9.06331569297575e-24
Ath-miR172b	Cucsat.PASA.G13677.T9	1.54231	0.00215735	1.5	floral homeotic protein APETALA 2-like isoform X1	Transcription factor				9.06331569297575e-24
Ath-miR172b	Cucsat.PASA.G13677.T8	1.54231	0.00215735	1.5	floral homeotic protein APETALA 2-like isoform X1	Transcription factor				9.06331569297575e-24
Ath-miR172b	Cucsat.PASA.G13677.T1	1.54231	0.00215735	1.5	floral homeotic protein APETALA 2-like isoform X1	Transcription factor				9.06331569297575e-24
Ath-miR172b	Cucsat.PASA.G13677.T4	1.54231	0.00215735	1.5	floral homeotic protein APETALA 2-like isoform X1	Transcription factor				9.06331569297575e-24
Ath-miR172b	Cucsat.PASA.G13677.T3	1.54231	0.00215735	1.5	floral homeotic protein APETALA 2-like isoform X1	Transcription factor				9.06331569297575e-24
Ath-miR172b	Cucsat.PASA.G13677.T2	1.54231	0.00215735	1.5	floral homeotic protein APETALA 2-like isoform X1	Transcription factor			2.81351118939946e-05	9.06331569297575e-24
Ath-miR172b	Cucsat.PASA.G13677.T5	1.54231	0.00215735	1.5	floral homeotic protein APETALA 2-like isoform X1	Transcription factor				9.06331569297575e-24
Cme-miR172b	Cucsat.PASA.G13677.T10	1.54231	0.00215735	1.5	floral homeotic protein APETALA 2-like isoform X1	Transcription factor				9.06331569297575e-24
Cme-miR172b	Cucsat.PASA.G13677.T6	1.54231	0.00215735	1.5	floral homeotic protein APETALA 2-like isoform X1	Transcription factor				9.06331569297575e-24
Cme-miR172b	Cucsat.PASA.G13677.T9	1.54231	0.00215735	1.5	floral homeotic protein APETALA 2-like isoform X1	Transcription factor				9.06331569297575e-24
Cme-miR172b	Cucsat.PASA.G13677.T8	1.54231	0.00215735	1.5	floral homeotic protein APETALA 2-like isoform X1	Transcription factor				9.06331569297575e-24
Cme-miR172b	Cucsat.PASA.G13677.T1	1.54231	0.00215735	1.5	floral homeotic protein APETALA 2-like isoform X1	Transcription factor				9.06331569297575e-24
Cme-miR172b	Cucsat.PASA.G13677.T4	1.54231	0.00215735	1.5	floral homeotic protein APETALA 2-like isoform X1	Transcription factor				9.06331569297575e-24
Cme-miR172b	Cucsat.PASA.G13677.T3	1.54231	0.00215735	1.5	floral homeotic protein APETALA 2-like isoform X1	Transcription factor				9.06331569297575e-24
Cme-miR172b	Cucsat.PASA.G13677.T2	1.54231	0.00215735	1.5	floral homeotic protein APETALA 2-like isoform X1	Transcription factor			2.81351118939946e-05	9.06331569297575e-24
Cme-miR172b	Cucsat.PASA.G13677.T5	1.54231	0.00215735	1.5	floral homeotic protein APETALA 2-like isoform X1	Transcription factor				9.06331569297575e-24
Cme-miR172c	Cucsat.PASA.G13677.T10	1.54231	0.00215735	1.5	floral homeotic protein APETALA 2-like isoform X1	Transcription factor				9.06331569297575e-24
Cme-miR172c	Cucsat.PASA.G13677.T6	1.54231	0.00215735	1.5	floral homeotic protein APETALA 2-like isoform X1	Transcription factor				9.06331569297575e-24
Cme-miR172c	Cucsat.PASA.G13677.T9	1.54231	0.00215735	1.5	floral homeotic protein APETALA 2-like isoform X1	Transcription factor				9.06331569297575e-24
Cme-miR172c	Cucsat.PASA.G13677.T8	1.54231	0.00215735	1.5	floral homeotic protein APETALA 2-like isoform X1	Transcription factor				9.06331569297575e-24
Cme-miR172c	Cucsat.PASA.G13677.T1	1.54231	0.00215735	1.5	floral homeotic protein APETALA 2-like isoform X1	Transcription factor				9.06331569297575e-24
Cme-miR172c	Cucsat.PASA.G13677.T4	1.54231	0.00215735	1.5	floral homeotic protein APETALA 2-like isoform X1	Transcription factor				9.06331569297575e-24
Cme-miR172c	Cucsat.PASA.G13677.T3	1.54231	0.00215735	1.5	floral homeotic protein APETALA 2-like isoform X1	Transcription factor				9.06331569297575e-24
Cme-miR172c	Cucsat.PASA.G13677.T2	1.54231	0.00215735	1.5	floral homeotic protein APETALA 2-like isoform X1	Transcription factor			2.81351118939946e-05	9.06331569297575e-24
Cme-miR172c	Cucsat.PASA.G13677.T5	1.54231	0.00215735	1.5	floral homeotic protein APETALA 2-like isoform X1	Transcription factor				9.06331569297575e-24
Cme-miR172f	Cucsat.PASA.G13677.T10	1.54231	0.00215735	1.5	floral homeotic protein APETALA 2-like isoform X1	Transcription factor				9.06331569297575e-24
Cme-miR172f	Cucsat.PASA.G13677.T6	1.54231	0.00215735	1.5	floral homeotic protein APETALA 2-like isoform X1	Transcription factor				9.06331569297575e-24
Cme-miR172f	Cucsat.PASA.G13677.T9	1.54231	0.00215735	1.5	floral homeotic protein APETALA 2-like isoform X1	Transcription factor				9.06331569297575e-24
Cme-miR172f	Cucsat.PASA.G13677.T8	1.54231	0.00215735	1.5	floral homeotic protein APETALA 2-like isoform X1	Transcription factor				9.06331569297575e-24
Cme-miR172f	Cucsat.PASA.G13677.T1	1.54231	0.00215735	1.5	floral homeotic protein APETALA 2-like isoform X1	Transcription factor				9.06331569297575e-24
Cme-miR172f	Cucsat.PASA.G13677.T4	1.54231	0.00215735	1.5	floral homeotic protein APETALA 2-like isoform X1	Transcription factor				9.06331569297575e-24
Cme-miR172f	Cucsat.PASA.G13677.T3	1.54231	0.00215735	1.5	floral homeotic protein APETALA 2-like isoform X1	Transcription factor				9.06331569297575e-24
Cme-miR172f	Cucsat.PASA.G13677.T2	1.54231	0.00215735	1.5	floral homeotic protein APETALA 2-like isoform X1	Transcription factor			2.81351118939946e-05	9.06331569297575e-24
Cme-miR172f	Cucsat.PASA.G13677.T5	1.54231	0.00215735	1.5	floral homeotic protein APETALA 2-like isoform X1	Transcription factor				9.06331569297575e-24
Ath-miR827	Cucsat.PASA.G5780.T9	-2.36998	0.00053832	2	Protein kinase domain-containing protein	serine threonine protein kinase
Ath-miR827	Cucsat.PASA.G5780.T11	-2.36998	0.00053832	2	Protein kinase domain-containing protein	serine threonine protein kinase
Ath-miR827	Cucsat.PASA.G5780.T7	-2.36998	0.00053832	2	Protein kinase domain-containing protein	serine threonine protein kinase
[truncated: 1,047 more rows]

## Sheet: B10_6_8_B10_3_5
miRNA_Acc.	Target_Acc.	logFC	FDR	Expectation	Cucdb_annotation	B10_Description	FDR_transcript_upregulated	FDR_gene_upregulated	FDR_transcript_downregulated	FDR_gene_downregulated
[truncated: 3,465 more rows]

[truncated: 6 more sheets: B10_9_B10_6_8, B10_1_2_B10_L, B10_3_5_L, B10_6_8_B10_L, B10_9_B10_L, B10_apex_B10_L]
