# Supplementary material for: Multi-omics integration of transcriptome, miRNA, and metabolome uncovers molecular mechanisms of male flower development in cucumber line B10 (Cucumis sativus L.)
Source: Sci Rep. 2025 Nov 29;15:45734. doi: 10.1038/s41598-025-28485-6 (PMC12753748; doi:10.1038/s41598-025-28485-6)
Supplement: Supplementary file 1 — Supplementary Material 1 [file 41598_2025_28485_MOESM1_ESM.zip › Supplements_B10/S3.DEGs_results.xlsx]

## Sheet: B10_1_2vsB10_apex
Gene	Fold_change	FDR	Locus	Symbol	Biotype	Description
Cucsat.PASA.G14050	301.211935109482	1.88781283906534E-07	ctg1869:1810240-1811705(-)		protein_coding	DNA-binding protein ESCAROLA-like
Cucsat.PASA.G8023	118.741067160458	5.00456980349493E-08	ctg1556:2562639-2564630(-)		protein_coding	chalcone synthase
Cucsat.PASA.G18338	111.290224852158	0.0000129874744820676	ctg3347:137012-139183(+)		lincRNA
Cucsat.PASA.G2419	107.673385995511	1.50128517305556E-09	ctg1002:4814486-4816633(+)		protein_coding	Pectate lyase
Cucsat.PASA.G5768	79.3759972918218	1.06645828987565E-10	ctg1402:2546093-2549414(+)		lincRNA
Cucsat.PASA.G6538	42.5289696578367	1.51590111558633E-13	ctg1450:338924-340637(+)		protein_coding	Esterase lipase thioesterase family protein
Cucsat.PASA.G21442	40.2180025798285	2.92473147176216E-18	ctg910:3382275-3385553(+)		protein_coding	Cellulase (glycosyl hydrolase family 5)
Cucsat.PASA.G309	39.3803950427888	0.000186977985073089	ctg1:6873811-6877775(-)		lincRNA
Cucsat.PASA.G15213	36.3972859358041	1.60904860047582E-11	ctg197:1034331-1035435(+)		protein_coding	Late embryogenesis abundant protein
Cucsat.PASA.G9984	34.4731867681729	0.000442597836945986	ctg1673:2828401-2831564(+)		protein_coding	lysine histidine transporter
Cucsat.PASA.G2243	33.5879423666936	3.72217901644737E-13	ctg1002:1979071-1981382(+)	GH3.3	protein_coding	Indole-3-acetic acid-amido synthetase
Cucsat.PASA.G2824	28.8097723400106	4.13281529962203E-12	ctg1041:3096052-3098351(-)		lincRNA
Cucsat.PASA.G16636	28.2916192023666	4.13464180564164E-08	ctg24:2021524-2025311(+)		protein_coding	Desaturase
Cucsat.PASA.G610	26.3402457801745	5.42676119634884E-12	ctg1:11820096-11822874(-)		protein_coding	adipocyte plasma membrane-associated protein-like
Cucsat.PASA.G11893	23.8677652956096	5.97665134329391E-13	ctg1820:2701359-2702630(-)		lincRNA
Cucsat.PASA.G881	23.304274586136	1.05832568258827E-10	ctg1:3538085-3542129(+)		protein_coding	ABC transporter G family member
Cucsat.PASA.G10879	23.274319488859	0.00064042557221245	ctg1681:1311585-1314437(-)		lincRNA
Cucsat.PASA.G4591	22.7704654487044	0.0000235560475862079	ctg1227:320054-321869(+)		protein_coding	pathogenesis-related protein 5-like
Cucsat.PASA.G9882	21.3057763944636	0.000182542980563363	ctg1673:1241633-1244173(+)		protein_coding	heparanase-like protein
Cucsat.PASA.G7404	20.3058707063404	4.2195781007899E-07	ctg1528:1311297-1313753(+)	CYP79A2	protein_coding	cytochrome P450
Cucsat.PASA.G14955	19.7652376426872	0.000633138267722091	ctg1869:1313646-1317730(+)		lincRNA
Cucsat.PASA.G15354	19.7578669122245	8.63339115249825E-12	ctg2009:1833834-1835852(-)		protein_coding	Plastocyanin-like domain
Cucsat.PASA.G21133	17.3789022040179	8.95960307564118E-09	ctg910:2261016-2262419(-)		protein_coding	Plastocyanin-like domain
Cucsat.PASA.G2682	17.0151728082885	0.000462090156718146	ctg1006:329184-331190(-)		lincRNA
Cucsat.PASA.G9264	15.7279766561298	0.000187221881819372	ctg1658:185465-186945(-)		protein_coding	secretory protein
Cucsat.PASA.G16121	15.6122867962451	4.53761786674416E-06	ctg2194:278713-279720(+)		lincRNA
Cucsat.PASA.G19541	15.5233897361107	1.53318896224071E-07	ctg4:1986639-1987404(-)		protein_coding	wound-induced protein
Cucsat.PASA.G16753	15.3395136358894	0.000491962248551077	ctg24:550406-551044(-)		lincRNA
Cucsat.PASA.G1550	14.2119109169075	1.38307342249739E-06	ctg1000:1392956-1394952(-)		lincRNA
Cucsat.PASA.G7187	13.6873534378656	0.000194473685624212	ctg1528:3201621-3204970(-)	BGAL7	protein_coding	beta-galactosidase
Cucsat.PASA.G21643	12.9682391691318	0.000372787690892202	ctg949:333555-340188(-)		protein_coding	UDP-Glycosyltransferase | UDP-glycosyltransferase
Cucsat.PASA.G10293	12.3365680880672	1.15756559240196E-06	ctg1675:608621-612984(+)		protein_coding	Pfam:DUF231
Cucsat.PASA.G599	12.0775357850236	1.7100785561198E-18	ctg1:11622532-11635008(-)		protein_coding	glucan endo-1-3-beta-glucosidase | resistance protein | X8 domain
Cucsat.PASA.G7779	11.8290545549365	8.27076698973861E-06	ctg1556:949934-953623(+)		protein_coding	reductase
Cucsat.PASA.G17067	11.511026700628	9.41241189169667E-07	ctg2607:74166-76745(-)		protein_coding	MLP-like protein
Cucsat.PASA.G1805	11.437030436712	3.12686528016445E-13	ctg1002:2583012-2585610(-)		protein_coding	Transcription factor
Cucsat.PASA.G17348	11.2039590877224	2.10700377164707E-18	ctg27:481409-484175(-)		protein_coding	glycerol-3-phosphate acyltransferase
Cucsat.PASA.G3035	11.1715254161107	1.27244062084724E-07	ctg1041:6829001-6831020(-)	4CL1	protein_coding	4-coumarate-coa ligase
Cucsat.PASA.G4235	10.6256994680764	1.06527327630772E-07	ctg109:80853-84281(-)		protein_coding	germin-like protein
Cucsat.PASA.G8457	10.0668529538347	0.000468704250915076	ctg1557:2613202-2614632(-)		protein_coding	F-box domain containing protein
Cucsat.PASA.G4475	9.97111823408434	0.0000789237565346165	ctg1190:407450-408288(+)		lincRNA
Cucsat.PASA.G3291	9.45432215047754	4.88940376513621E-06	ctg1041:4572389-4575573(+)		protein_coding
Cucsat.PASA.G14505	9.29712016767062	2.49085103588187E-14	ctg1869:356217-358311(+)		protein_coding	chalcone synthase
Cucsat.PASA.G38	9.08678084096981	1.17787509224438E-07	ctg1:517359-520051(-)	F3H	protein_coding	flavanone 3-hydroxylase
Cucsat.PASA.G7087	8.82524627392901	6.7008634224714E-14	ctg1528:694725-698120(-)		protein_coding	Aluminum-activated malate transporter
Cucsat.PASA.G4561	8.57146202099254	0.000315055668176482	ctg1216:1187424-1191176(-)		protein_coding	WD domain. G-beta repeat
Cucsat.PASA.G20799	8.20253504180904	0.0000497315526635064	ctg6659:183-2760(-)		protein_coding	lysosomal Pro-X carboxypeptidase-like
Cucsat.PASA.G3006	7.89719293426462	2.61651801080714E-20	ctg1041:6440887-6446897(-)	OSI_25331	protein_coding	polygalacturonase
Cucsat.PASA.G8034	7.84234247322995	2.24977534269838E-08	ctg1556:2928537-2933967(-)		lincRNA
Cucsat.PASA.G21229	7.82711145123168	0.000492708536419115	ctg910:406930-411542(-)		protein_coding	Glycosyl hydrolases family 18
Cucsat.PASA.G14874	7.79820109451464	1.75597232490033E-09	ctg1869:6571508-6573692(+)		protein_coding
Cucsat.PASA.G4425	7.54356448187965	0.000064025926137243	ctg1173:927827-928749(+)		protein_coding	Bet_v_1
Cucsat.PASA.G9925	7.41096486398184	1.55086210866774E-13	ctg1673:1761576-1762535(+)		protein_coding	Thioredoxin
Cucsat.PASA.G10364	7.36945705881965	6.2249224722116E-10	ctg1675:839516-843188(-)		protein_coding	Cation H( ) antiporter
Cucsat.PASA.G15927	7.26917188331132	4.51815930963739E-13	ctg2174:138665-142685(+)		protein_coding	(No apical meristem) protein
Cucsat.PASA.G1027	7.1645216630669	1.26812607386046E-07	ctg1:6870317-6878356(+)		protein_coding	Thioredoxin | RING-H2 finger protein
Cucsat.PASA.G16452	7.15798207674581	7.87095638074872E-16	ctg2387:27008-29431(+)	CCOAOMT. CCOAOMT1	protein_coding	Methylates caffeoyl-CoA to feruloyl-CoA and 5- hydroxyferuloyl-CoA to sinapoyl-CoA. Plays a role in the synthesis of feruloylated polysaccharides. Involved in the reinforcement of the plant cell wall. Also involved in the responding to wounding or pathogen challenge by the increased formation of cell wall- bound ferulic acid polymers
Cucsat.PASA.G21176	7.12979978411452	1.02286836775314E-12	ctg910:3063897-3066024(-)		protein_coding	AUX/IAA family
Cucsat.PASA.G8180	7.11318095541982	0.0000114768807925173	ctg1557:2304255-2305841(+)	BG3	protein_coding	glucan endo-1-3-beta-glucosidase
Cucsat.PASA.G17958	7.10263315145206	1.41936168341642E-12	ctg3345:1982986-1985773(+)	WRKY28	protein_coding	Transcription factor
Cucsat.PASA.G11592	7.08767487818889	0.0000084962813558304	ctg1820:941746-942683(+)		protein_coding
Cucsat.PASA.G21085	6.93652810674531	0.000458910884986195	ctg910:1408039-1410032(-)		protein_coding	Cellulase (glycosyl hydrolase family 5)
Cucsat.PASA.G14018	6.85633337038613	0.000945620511744234	ctg1869:1313423-1317730(-)		protein_coding
Cucsat.PASA.G13952	6.81567731594119	8.34868918392482E-10	ctg1869:447464-449091(-)	OSI_11146	protein_coding	Transcription factor | Myb-like DNA-binding domain
Cucsat.PASA.G13335	6.81094929672861	0.0000867936110681419	ctg1838:4625154-4627658(+)		protein_coding	cytochrome P450
Cucsat.PASA.G1389	6.65356592696341	1.24578499610175E-06	ctg1:3213210-3213554(+)		lincRNA
Cucsat.PASA.G19074	6.40196880271144	0.00015992067205838	ctg35:1131862-1134306(-)		protein_coding	cytochrome P450
Cucsat.PASA.G11209	6.38999297321853	2.91429814061012E-07	ctg1780:301497-303081(+)		protein_coding	NAC domain-containing protein
Cucsat.PASA.G21408	6.33396729592944	0.00022220530004812	ctg910:2796117-2800827(+)		protein_coding	pectinesterase
Cucsat.PASA.G7608	6.29917709965694	0.0000124247323467723	ctg1528:5289820-5291641(+)		protein_coding	FBOX
Cucsat.PASA.G15918	6.27771032067807	2.73710716309452E-06	ctg2174:366522-368586(-)		protein_coding	seed storage protein
Cucsat.PASA.G3677	6.24569105906621	3.19693498410575E-12	ctg1047:925901-931182(+)		protein_coding	Plant lipoxygenase may be involved in a number of diverse aspects of plant physiology including growth and development. pest resistance. and senescence or responses to wounding (By similarity)
Cucsat.PASA.G1806	6.10494786320371	2.02042875971677E-11	ctg1002:2590271-2592507(-)		protein_coding	Transcription factor
Cucsat.PASA.G8429	6.07165231198142	8.30934466626333E-29	ctg1557:2036914-2039277(-)		protein_coding	CRAL/TRIO domain
Cucsat.PASA.G18639	6.06461482444246	2.03593340133066E-10	ctg3379:2721427-2722789(-)		protein_coding	Xyloglucan endotransglucosylase hydrolase protein
Cucsat.PASA.G21116	6.03885600258523	0.000926926205597345	ctg910:1960675-1961837(-)		protein_coding	thaumatin-like protein
Cucsat.PASA.G8899	6.00773459806939	4.58261040980213E-14	ctg1635:1582201-1583284(-)		protein_coding	X8 domain
Cucsat.PASA.G3892	5.97192922753455	4.70965229016991E-14	ctg105:4378452-4381397(+)		protein_coding	Proline-rich protein
Cucsat.PASA.G4116	5.96696935567894	2.16052574525981E-09	ctg105:4596784-4598446(-)		lincRNA
Cucsat.PASA.G3062	5.94316105646168	2.9488758134978E-08	ctg1041:7293312-7294492(-)		protein_coding	copper ion binding
Cucsat.PASA.G9187	5.87550555168304	2.72167282968767E-10	ctg1658:1118659-1120962(+)		protein_coding
Cucsat.PASA.G14662	5.87239869876736	1.75703014887665E-19	ctg1869:3076289-3078708(+)		protein_coding	cytochrome P450
Cucsat.PASA.G12628	5.80459472219807	1.09214198008802E-11	ctg1838:1254978-1256852(-)		protein_coding
Cucsat.PASA.G10928	5.78542469467188	6.48774247690891E-23	ctg1681:2198826-2201052(-)		protein_coding	Proline-rich protein
Cucsat.PASA.G16994	5.77591275781562	1.26007890622366E-17	ctg2465:150811-152384(-)	SYP111	protein_coding	syntaxin-related protein
Cucsat.PASA.G891	5.74476043103172	7.83281463493826E-28	ctg1:3660778-3667308(+)		protein_coding	Kinesin motor domain domain containing protein. expressed
Cucsat.PASA.G751	5.71254663715009	3.30939013493158E-15	ctg1:608275-611174(+)		protein_coding	Aldolase
Cucsat.PASA.G11519	5.71223820002974	9.21871111277155E-23	ctg1808:35214-37633(-)		protein_coding
Cucsat.PASA.G5141	5.67623848404914	0.0000524934371864229	ctg1227:4359337-4365370(-)		lincRNA
Cucsat.PASA.G4386	5.66870453131817	0.000125768871256943	ctg1173:1543926-1545497(-)		protein_coding	Bet_v_1
Cucsat.PASA.G2369	5.52008473705583	2.76562074253861E-27	ctg1002:4151256-4153475(+)		protein_coding	Tetratricopeptide repeat
Cucsat.PASA.G12455	5.49273605897521	2.89874413054917E-26	ctg1837:2541646-2545763(+)		protein_coding	kinesin-like protein
Cucsat.PASA.G18325	5.48377845108908	1.01102836897599E-17	ctg3347:136962-141771(-)		protein_coding	omega-hydroxypalmitate O-feruloyl transferase-like
Cucsat.PASA.G3036	5.4836964812266	3.83329407993953E-08	ctg1041:6836040-6845697(-)	4CL1	protein_coding	4-coumarate-coa ligase
Cucsat.PASA.G17350	5.48335152405234	8.66746986867533E-18	ctg27:527574-543502(-)		protein_coding	Xyloglucan endo-transglycosylase (XET) C-terminus | Xyloglucan endotransglucosylase hydrolase protein
Cucsat.PASA.G19579	5.45776290802873	2.39399125895389E-14	ctg4:2710271-2713409(-)		protein_coding
Cucsat.PASA.G3873	5.45618153356887	8.12911987317813E-06	ctg105:3931957-3938383(+)		protein_coding	beta-galactosidase | Beta-galactosidase
Cucsat.PASA.G3896	5.40870986985296	6.11231492825762E-06	ctg105:4444381-4445768(+)		protein_coding	Pollen proteins Ole e I like
Cucsat.PASA.G4759	5.39320968575538	1.31825556481727E-17	ctg1227:3088744-3089684(+)		protein_coding	Early nodulin-like protein
Cucsat.PASA.G13804	5.34236081707458	7.96453517989895E-07	ctg184:728237-730331(+)		protein_coding	Transcription factor
Cucsat.PASA.G16872	5.25850889353218	3.83397592700616E-23	ctg24:2387057-2407574(-)		protein_coding	cellulose synthase-like
Cucsat.PASA.G9123	5.21323450921367	8.01699530502869E-07	ctg1658:111446-114521(+)		protein_coding	cysteine
Cucsat.PASA.G14911	5.18757526731711	3.87064928095298E-07	ctg1869:7357699-7361065(+)		protein_coding	laccase-17-like
Cucsat.PASA.G171	5.17512503371926	2.64129176641963E-21	ctg1:3589278-3590631(-)	OSI_29740	protein_coding
Cucsat.PASA.G1600	5.15980856470051	2.17932490513653E-22	ctg1000:363050-364956(+)	UBC19	protein_coding	ubiquitin-conjugating enzyme | Ubiquitin-conjugating enzyme
Cucsat.PASA.G1932	5.14634832877716	2.28348245170639E-29	ctg1002:4369163-4372084(-)		protein_coding	G2 mitotic-specific
Cucsat.PASA.G8271	5.11872824111399	4.06905853280161E-10	ctg1557:3974718-3976589(+)		protein_coding	Pollen allergen
Cucsat.PASA.G21051	5.11769542727397	0.000527902313670334	ctg910:880610-887299(-)		protein_coding	alcohol dehydrogenase
Cucsat.PASA.G12461	5.0560917475109	7.09033010864169E-37	ctg1837:2610570-2614083(+)		protein_coding	Dehydrogenase
Cucsat.PASA.G12107	5.0511429841582	2.21945489661104E-15	ctg1837:399137-400733(-)		lincRNA
Cucsat.PASA.G746	5.04605921075383	2.04934571805366E-08	ctg1:521584-523407(+)		protein_coding
Cucsat.PASA.G9325	4.97371833303062	5.92510441106877E-11	ctg1658:1380762-1383007(-)	CEVI16	protein_coding	Cationic peroxidase
Cucsat.PASA.G2283	4.95101906171551	8.11772499669073E-11	ctg1002:2832596-2837280(+)		protein_coding
Cucsat.PASA.G6908	4.94964874035752	3.69950833121054E-06	ctg1522:220431-222767(+)		protein_coding	expressed protein
Cucsat.PASA.G11866	4.9413644408127	5.32242910680804E-14	ctg1820:1808675-1810398(-)		protein_coding
Cucsat.PASA.G4408	4.93480915170803	1.26585510675242E-08	ctg1173:36542-37299(+)		protein_coding
Cucsat.PASA.G15445	4.92443775341075	1.78543966029786E-20	ctg2009:5265993-5269828(-)		protein_coding
Cucsat.PASA.G4197	4.92080528995095	7.5138024200169E-14	ctg1057:167601-171841(+)	OSI_08049	protein_coding	Glycosyltransferase
Cucsat.PASA.G17250	4.91933251379557	7.59739010869277E-26	ctg27:1238612-1241105(+)		protein_coding
Cucsat.PASA.G17196	4.91671589879121	3.69153518781377E-30	ctg27:282228-287888(+)		protein_coding	Protein tyrosine kinase | Mitogen-activated protein kinase kinase kinase | KISc
Cucsat.PASA.G2097	4.89834510968795	7.85503928696669E-23	ctg1002:6949358-6953902(-)		protein_coding	Snf7 | Vacuolar protein sorting-associated protein
Cucsat.PASA.G10878	4.89320605407116	5.67236046867819E-09	ctg1681:1307247-1309036(-)		protein_coding	Xylem cysteine proteinase
Cucsat.PASA.G4006	4.87350318561539	3.17158007671371E-16	ctg105:2083686-2089661(-)		protein_coding	Mediator complex subunit 28
Cucsat.PASA.G9606	4.87008715923259	1.24968906053005E-21	ctg1673:3328705-3333118(-)		protein_coding	zinc finger
Cucsat.PASA.G16241	4.7499711032026	8.70697363405086E-09	ctg2231:1187931-1189208(+)		protein_coding	lignin-forming anionic peroxidase-like
Cucsat.PASA.G854	4.74847328070903	5.2815132443709E-17	ctg1:3049204-3052104(+)		protein_coding	Scarecrow-like protein
Cucsat.PASA.G13380	4.74201938864068	9.32425004701608E-08	ctg1838:5695596-5696392(+)		lincRNA
Cucsat.PASA.G13959	4.73444078252074	1.7448166396576E-16	ctg1869:518998-521379(-)		protein_coding	Nitrate transporter
Cucsat.PASA.G9338	4.7219774054606	0.000012864061043533	ctg1658:1663249-1663667(-)		lincRNA
Cucsat.PASA.G1340	4.6926316967644	1.75343749966664E-21	ctg1:11962619-11967605(+)		protein_coding	Removes the phosphate from trehalose 6-phosphate to produce free trehalose. Trehalose accumulation in plant may improve abiotic stress tolerance
Cucsat.PASA.G13572	4.68516061362193	2.66345202641811E-12	ctg1838:9362797-9365008(+)		protein_coding
Cucsat.PASA.G18123	4.64449244771178	4.64254833016776E-19	ctg3345:870045-872448(-)		protein_coding	Reticulon-like protein
Cucsat.PASA.G10263	4.6312729732037	4.84203968588148E-21	ctg1674:348815-353137(-)		protein_coding	phosphate transporter PHO1 homolog
Cucsat.PASA.G11509	4.6305070544846	1.4980723580229E-11	ctg1808:666898-670083(+)		protein_coding	ribosome biogenesis protein
Cucsat.PASA.G18216	4.61913350124247	1.52680558998012E-08	ctg3345:3036728-3037952(-)		protein_coding	Early nodulin-like protein
Cucsat.PASA.G20570	4.59977030889465	1.14538656748329E-06	ctg5848:9183-11066(+)		protein_coding	Condensin-2 complex subunit
Cucsat.PASA.G21583	4.59897201608092	1.71156317647488E-17	ctg944:643238-653315(-)		protein_coding	ANK
Cucsat.PASA.G18035	4.59606644315055	1.25986679176333E-23	ctg3345:4002377-4009639(+)		protein_coding
Cucsat.PASA.G7785	4.59405532588576	7.66051274129798E-27	ctg1556:1076625-1079406(+)	CYCB1-1	protein_coding	G2 mitotic-specific
Cucsat.PASA.G14944	4.58400369332025	0.0000845626677748043	ctg1869:5648570-5649314(+)		protein_coding
Cucsat.PASA.G18433	4.58241263303637	8.36510693942921E-16	ctg3379:1328716-1333106(+)		protein_coding	Integrin-linked protein kinase
Cucsat.PASA.G15959	4.58226512830899	8.91405665222671E-10	ctg2178:371604-373156(-)	OSI_12652	protein_coding	B3 domain-containing | B3
Cucsat.PASA.G8648	4.57237180662182	3.37473116405252E-11	ctg1558:1355558-1358188(-)		protein_coding
Cucsat.PASA.G4960	4.5657304346014	9.56341684979498E-06	ctg1227:932743-933841(-)		protein_coding
Cucsat.PASA.G10195	4.55806334349634	2.03505513593856E-12	ctg1673:1376040-1376461(+)		lincRNA
Cucsat.PASA.G14056	4.55367925410596	3.05275451538263E-17	ctg1869:1863281-1868251(-)	OSI_20868	protein_coding	phosphoethanolamine N-methyltransferase
Cucsat.PASA.G18897	4.54067569651185	4.24656202430982E-24	ctg3419:339824-344906(+)		protein_coding	Pectate lyase
Cucsat.PASA.G8534	4.54067053512102	4.08099024186845E-26	ctg1557:3775248-3778152(-)		protein_coding	Targeting protein for Xklp2 (TPX2)
Cucsat.PASA.G14241	4.53496966250505	8.42634055582211E-09	ctg1869:4718988-4721273(-)		protein_coding	cytochrome P450
Cucsat.PASA.G8282	4.52548472836582	3.34213701957887E-08	ctg1557:4189135-4192777(+)		protein_coding	homeobox-leucine zipper protein
Cucsat.PASA.G21375	4.50163534285602	7.8277691313243E-18	ctg910:2045240-2048711(+)		protein_coding
Cucsat.PASA.G21178	4.47899645594419	3.90176358157782E-20	ctg910:3076817-3082340(-)		protein_coding	Kinesin motor domain
Cucsat.PASA.G6616	4.46375427378667	0.000588805538985611	ctg1456:111562-113402(+)		protein_coding	peroxidase
Cucsat.PASA.G9900	4.46168345948269	6.86503107131931E-13	ctg1673:1413321-1415088(+)	EXPA5	protein_coding	loosening and extension of plant cell walls by disrupting non-covalent bonding between cellulose microfibrils and matrix glucans. No enzymatic activity has been found
Cucsat.PASA.G8640	4.4496770675919	2.25709578764725E-17	ctg1558:933779-938518(-)		protein_coding	GDSL esterase lipase
Cucsat.PASA.G6866	4.44646059948868	7.88568402754792E-16	ctg1522:1026199-1031209(-)	ZCF125	protein_coding	KISc
Cucsat.PASA.G15458	4.44149620331698	0.000160125609565077	ctg2009:5824259-5826037(-)		protein_coding	Protein of unknown function (DUF642)
Cucsat.PASA.G11751	4.42505487193538	1.04114390978902E-12	ctg1820:4555227-4557899(+)	ACS1	protein_coding	1-aminocyclopropane-1-carboxylate synthase
Cucsat.PASA.G16004	4.42147150681339	0.000404164303846033	ctg2178:290871-291991(+)		protein_coding	STS14 protein-like
Cucsat.PASA.G10575	4.42138490574699	1.95972005103203E-18	ctg1679:364898-368885(-)		protein_coding
Cucsat.PASA.G16524	4.40495950314157	0.0000634130461039448	ctg2397:17666-18207(+)		protein_coding
Cucsat.PASA.G12348	4.38939338565316	2.67650107996236E-19	ctg1837:796533-803810(+)		protein_coding	Control of topological states of DNA by transient breakage and subsequent rejoining of DNA strands. Topoisomerase II makes double-strand breaks (By similarity)
Cucsat.PASA.G16118	4.37998400372299	0.000300231495576107	ctg2194:198305-201815(+)		protein_coding
Cucsat.PASA.G4004	4.37913402916839	9.87033226228991E-11	ctg105:1990265-1995294(-)		protein_coding	Mediator complex subunit 28
Cucsat.PASA.G1262	4.36526706868132	3.00283629692407E-22	ctg1:10473952-10480865(+)		protein_coding	serine threonine-protein kinase
Cucsat.PASA.G8246	4.3447353204212	4.95791664497197E-15	ctg1557:3600126-3601868(+)		protein_coding	pollen Ole e 1 allergen and extensin
Cucsat.PASA.G5854	4.3422026946473	1.11352674979006E-22	ctg1402:967303-970338(-)		protein_coding	rop guanine nucleotide exchange factor
Cucsat.PASA.G19108	4.34160506468572	0.000128491889115775	ctg35:584427-589530(+)	4CL3	protein_coding	4-coumarate--CoA ligase
Cucsat.PASA.G21316	4.33667474080645	1.27899996165905E-14	ctg910:933774-937553(+)	OSI_17069	protein_coding	GDSL esterase lipase
Cucsat.PASA.G9454	4.32389143506778	1.60873084495231E-08	ctg1673:941891-944112(-)	OSI_29251	protein_coding	expressed protein
Cucsat.PASA.G9157	4.32259999435109	3.93944882389116E-22	ctg1658:658259-662873(+)		protein_coding
Cucsat.PASA.G10292	4.29788754067972	1.43925850173239E-10	ctg1675:597074-600777(+)		protein_coding	Cation H( ) antiporter
Cucsat.PASA.G18491	4.2966707537156	8.42342391457255E-16	ctg3379:2747379-2749220(+)		protein_coding	Xyloglucan endotransglucosylase hydrolase protein
Cucsat.PASA.G14597	4.28905330311539	7.7274294091731E-16	ctg1869:1996525-2005842(+)		protein_coding	kinesin motor domain containing protein
Cucsat.PASA.G3960	4.2702344462893	0.000677128101852172	ctg105:884898-886372(-)		protein_coding
Cucsat.PASA.G13104	4.26638087348335	3.43905178746026E-23	ctg1838:264376-270812(+)		protein_coding	125 kDa kinesin-related
Cucsat.PASA.G14309	4.26395584808225	1.60321317673445E-19	ctg1869:5809711-5814301(-)	OSI_26158	protein_coding	L-ascorbate oxidase homolog
Cucsat.PASA.G7230	4.26158009675229	1.53955723427735E-09	ctg1528:4021606-4024213(-)	ACS5	protein_coding	1-aminocyclopropane-1-carboxylate synthase
Cucsat.PASA.G2570	4.24389050429618	9.65530697950888E-14	ctg1002:7024716-7027107(+)		protein_coding	polygalacturonase QRT3-like
Cucsat.PASA.G9347	4.2397669274842	6.44142895275927E-24	ctg1658:1799129-1804174(-)		protein_coding	Cell cycle regulated microtubule associated protein
Cucsat.PASA.G3985	4.23429336869958	1.53950163409548E-09	ctg105:1477864-1479549(-)		protein_coding
Cucsat.PASA.G1816	4.22787388896548	4.92545676899754E-28	ctg1002:2724209-2729296(-)		protein_coding	interconversion of serine and glycine (By similarity)
Cucsat.PASA.G15443	4.22661470162966	6.92251839101304E-06	ctg2009:5161059-5166317(-)		protein_coding	boron transporter
Cucsat.PASA.G21446	4.22008146657787	1.47345795206078E-25	ctg910:3454960-3460099(+)		protein_coding	microtubule-associated protein
Cucsat.PASA.G2157	4.19808853685599	3.33735060099789E-09	ctg1002:2447477-2448237(-)		lincRNA
Cucsat.PASA.G19797	4.19624967434514	0.0000228559289981239	ctg4:1280901-1282710(+)		protein_coding	Plastocyanin-like domain
Cucsat.PASA.G10309	4.19106828782304	4.23451133453242E-22	ctg1675:1082627-1085673(+)		protein_coding
Cucsat.PASA.G15580	4.17042226886435	5.75096533346759E-06	ctg2009:2130229-2131850(+)		protein_coding	Inherit from euNOG: expressed protein
Cucsat.PASA.G15049	4.16758641342264	1.08592323687459E-17	ctg1918:106512-111098(+)		protein_coding	rho guanine nucleotide exchange factor 8-like
Cucsat.PASA.G6293	4.16531413516199	4.41057629127704E-10	ctg1425:664531-666091(+)		protein_coding	Glutaredoxin
Cucsat.PASA.G4934	4.16448743131424	1.51936513040315E-09	ctg1227:515613-518647(-)		protein_coding	Isoflavone reductase
Cucsat.PASA.G18069	4.15615434084443	8.44400110754018E-10	ctg3345:4924504-4931559(+)		protein_coding	Kinesin light
Cucsat.PASA.G8874	4.14866133728469	3.53586413638778E-20	ctg1635:959859-962968(-)		protein_coding	GDSL esterase lipase
Cucsat.PASA.G14692	4.14635432153838	1.147611936238E-22	ctg1869:3538870-3544670(+)		protein_coding	Domain of unknown function (DUF3490)
Cucsat.PASA.G6655	4.14421125991374	0.000191067281076459	ctg1502:468220-469451(+)		lincRNA
Cucsat.PASA.G11772	4.14317135569202	4.67519795636463E-12	ctg1820:4908286-4912254(+)		protein_coding	mitochondrial chaperone
Cucsat.PASA.G3326	4.13691579916835	1.03873318616523E-13	ctg1041:5222584-5224381(+)		protein_coding	desiccation-related protein PCC13-62-like
Cucsat.PASA.G7676	4.12459641492077	0.0001533102541585	ctg1544:730903-736070(+)		protein_coding
Cucsat.PASA.G18579	4.12120336743501	1.50707735377503E-17	ctg3379:1359971-1363422(-)		protein_coding	GDSL esterase lipase
Cucsat.PASA.G13542	4.11906415544182	1.35356259176026E-17	ctg1838:8718636-8721575(+)		protein_coding	transcription factor
Cucsat.PASA.G15535	4.10291772499645	3.3149760939953E-20	ctg2009:487770-489785(+)	OSI_18480	protein_coding	Heavy-metal-associated domain
Cucsat.PASA.G16442	4.10280462338573	2.2490270729729E-11	ctg2332:55146-59543(+)		protein_coding	pectinesterase
Cucsat.PASA.G11923	4.08973689982544	2.35381542509423E-21	ctg1820:3257304-3263015(-)		protein_coding	kinesin motor
Cucsat.PASA.G13961	4.08330927797642	1.26285197795222E-28	ctg1869:559046-561939(-)		protein_coding
Cucsat.PASA.G4905	4.0770924666361	1.93304970947318E-12	ctg1227:120948-123292(-)		protein_coding	B3 domain-containing protein
Cucsat.PASA.G14181	4.07037401011846	7.36871930799195E-20	ctg1869:3773018-3774946(-)		protein_coding	Zinc-finger domain of monoamine-oxidase A repressor R1
Cucsat.PASA.G4841	4.06186333028113	2.6428895317989E-22	ctg1227:4718738-4723523(+)		protein_coding	Regulatory subunit of the condensin complex. a complex required for conversion of interphase chromatin into mitotic-like condense chromosomes. The condensin complex probably introduces positive supercoils into relaxed DNA in the presence of type I topoisomerases and converts nicked DNA into positive knotted forms in the presence of type II topoisomerases (By similarity)
Cucsat.PASA.G11761	4.05592950046578	0.000563300014653473	ctg1820:4695085-4698904(+)		protein_coding	Protein of unknown function. DUF604
Cucsat.PASA.G16914	4.05315876080656	3.02376500137682E-19	ctg24:2943958-2948022(-)		protein_coding
Cucsat.PASA.G13579	4.05052876223904	4.1192326817742E-13	ctg1838:9484202-9488072(+)		protein_coding	Inherit from KOG: Metallopeptidase M20 family | acetylornithine
Cucsat.PASA.G12738	4.04557337928935	0.000305878512350744	ctg1838:3410994-3412782(-)		protein_coding	Thaumatin family
Cucsat.PASA.G16138	4.04164691851192	4.71863768195354E-18	ctg2194:263652-272374(-)	CDKB	protein_coding	Cyclin-dependent kinase
Cucsat.PASA.G11564	4.02871539627128	1.27244062084724E-07	ctg1820:226751-231275(+)		lincRNA
Cucsat.PASA.G6929	4.02585646688143	2.75400816321255E-17	ctg1522:459216-464501(+)		protein_coding	Mediator complex subunit 28
Cucsat.PASA.G6590	4.0248263322511	0.0000029771540060517	ctg1453:29331-34064(-)	OSI_09353	protein_coding	Inherit from euNOG: Conserved hypothetical protein
Cucsat.PASA.G5885	4.005524512955	0.000178896401740719	ctg1402:1569233-1570976(-)		protein_coding	loosening and extension of plant cell walls by disrupting non-covalent bonding between cellulose microfibrils and matrix glucans. No enzymatic activity has been found
Cucsat.PASA.G17239	4.00528452306406	0.000169690946605853	ctg27:958450-961279(+)		protein_coding
Cucsat.PASA.G1244	4.00214319854647	5.16032963488206E-10	ctg1:10144352-10149148(+)		protein_coding	This protein plays a role in synthesis of starch. It catalyzes the synthesis of the activated glycosyl donor. ADP- glucose from Glc-1-P and ATP (By similarity)
Cucsat.PASA.G17399	3.99979723653052	1.0998881628711E-18	ctg27:1521730-1525986(-)	CSP41A	protein_coding	NAD dependent epimerase/dehydratase family
Cucsat.PASA.G15100	3.99101170891547	2.10374971428868E-25	ctg197:590055-592758(-)		protein_coding	3-ketoacyl-coa synthase
Cucsat.PASA.G17220	3.99059491028462	1.97514857055155E-12	ctg27:697155-699211(+)	OSI_06163	protein_coding	GDSL esterase lipase
Cucsat.PASA.G21149	3.98218244338339	9.14493368101743E-27	ctg910:2569284-2573908(-)		protein_coding	monocopper oxidase-like protein
Cucsat.PASA.G10685	3.97796099284994	3.07033907128417E-07	ctg1681:720091-721287(+)		lincRNA
Cucsat.PASA.G2200	3.9710437561537	9.64471213081874E-09	ctg1002:1010239-1012279(+)	WRKY51	protein_coding	WRKY transcription factor
Cucsat.PASA.G10643	3.97047829723555	7.90036621714284E-10	ctg1679:367591-368071(+)		lincRNA
Cucsat.PASA.G5865	3.96821460328444	2.20264454068421E-07	ctg1402:1223806-1225744(-)		protein_coding	Inherit from KOG: hydrolase. alpha beta fold family protein
Cucsat.PASA.G14548	3.96444048599596	1.07757931072367E-30	ctg1869:996715-1000762(+)	RPA70B	protein_coding	replication protein A. 70 kDa DNA-binding
Cucsat.PASA.G13706	3.96224516621732	5.68670457844325E-12	ctg184:1253762-1255936(-)		protein_coding	expansin | Pollen allergen
Cucsat.PASA.G19067	3.94901445406876	2.12454174137988E-13	ctg35:962236-964643(-)		protein_coding	Microtubule-associated protein RP EB family
Cucsat.PASA.G1112	3.93934022897397	7.76916997166595E-11	ctg1:8040501-8042365(+)		protein_coding	cell division
Cucsat.PASA.G2031	3.93226426565129	4.65012418709714E-13	ctg1002:5718119-5719913(-)		protein_coding	rac-like GTP-binding protein
Cucsat.PASA.G6047	3.91958243610716	1.43789851640283E-06	ctg1425:1452843-1454785(-)		protein_coding	Extensin-like region
Cucsat.PASA.G8156	3.91713696459811	0.000002200071721825	ctg1557:1553848-1557818(+)		protein_coding	reticuline oxidase-like protein-like
Cucsat.PASA.G12006	3.91409703455028	2.24450052735339E-08	ctg1820:4847086-4849123(-)		protein_coding	hydrolase. alpha beta fold family
Cucsat.PASA.G3673	3.91092411370894	2.45203598065969E-13	ctg1047:793261-797958(+)	OSI_33425	protein_coding	zinc finger CCCH domain-containing protein
Cucsat.PASA.G3820	3.91041108042263	7.13703299459369E-20	ctg105:2668103-2670354(+)		protein_coding	histone h2a
Cucsat.PASA.G18725	3.90826840953185	0.0000317088233073512	ctg3412:151728-155475(+)		protein_coding	pectinesterase
Cucsat.PASA.G4286	3.90087248658688	6.55329961389247E-06	ctg1170:845623-852555(-)		protein_coding	factor y subunit
Cucsat.PASA.G9668	3.8975076524584	0.000130989889958139	ctg1673:4783999-4786427(-)		protein_coding	vacuolar iron transporter
Cucsat.PASA.G2893	3.89281598623053	3.83878203759747E-21	ctg1041:4679585-4682857(-)		protein_coding	rac GTPase activating protein
Cucsat.PASA.G8363	3.89231797726976	0.0000981396670950131	ctg1557:406475-410379(-)		lincRNA
Cucsat.PASA.G4510	3.89046572516894	6.45441776458872E-07	ctg1216:691160-699615(+)	MIOX1	protein_coding	inositol oxygenase | GDSL esterase lipase
Cucsat.PASA.G21200	3.88991183283405	1.2026374540285E-23	ctg910:3399543-3402418(-)		protein_coding
Cucsat.PASA.G1088	3.8749753872099	5.21597317417675E-20	ctg1:7679610-7682261(+)		protein_coding	serine threonine-protein kinase
Cucsat.PASA.G639	3.86817019705168	0.0000195907329724225	ctg1:12392411-12394819(-)		protein_coding	peroxidase
Cucsat.PASA.G6976	3.86777693462798	2.34144846925099E-11	ctg1522:1239520-1249045(+)	OSI_14656	protein_coding	Protein tyrosine kinase
Cucsat.PASA.G8981	3.86208005259489	2.78676505375941E-08	ctg1635:642181-648349(-)		protein_coding	Plant phosphoribosyltransferase C-terminal
Cucsat.PASA.G20255	3.85928937973828	8.34967300340044E-09	ctg47:375365-380719(-)		protein_coding	Glutamate-gated receptor that probably acts as non- selective cation channel (By similarity)
Cucsat.PASA.G17245	3.85887192418123	5.14933978893242E-17	ctg27:1159699-1163180(+)		protein_coding	F-box protein
Cucsat.PASA.G2880	3.85553338438542	0.0000295035861106246	ctg1041:4415896-4417646(-)		lincRNA
Cucsat.PASA.G3037	3.84903089952809	1.07783356384947E-13	ctg1041:6928353-6932398(-)		protein_coding	tubby-like protein
Cucsat.PASA.G8494	3.83037449783891	1.8215244815992E-11	ctg1557:3137572-3141008(-)		protein_coding
Cucsat.PASA.G19039	3.82903140197306	8.90044343745736E-06	ctg35:464551-469461(-)	CSLD2	protein_coding	cellulose synthase-like
Cucsat.PASA.G14339	3.81384638360196	5.77979636551706E-28	ctg1869:6160418-6165948(-)		protein_coding	K10405 kinesin family member C1
Cucsat.PASA.G4346	3.80961306763243	2.28388436158871E-21	ctg1170:1002068-1009103(+)	ACLB-2	protein_coding	ATP-citrate synthase beta chain protein
Cucsat.PASA.G11440	3.80833218802626	7.88973235688567E-26	ctg1798:1147842-1151324(-)		protein_coding	G2 mitotic-specific
Cucsat.PASA.G11344	3.79460047323164	3.43349548826986E-21	ctg1798:1329844-1332126(+)		protein_coding	Cyclin-dependent kinase
Cucsat.PASA.G7453	3.77910306184832	5.60415171237065E-06	ctg1528:2605715-2608238(+)		protein_coding	lipid-transfer protein-like protein
Cucsat.PASA.G11242	3.77681625166749	1.12852980048229E-22	ctg1780:1030473-1038494(+)		protein_coding
Cucsat.PASA.G12161	3.76507661896011	0.000553578306301793	ctg1837:1351400-1353893(-)		protein_coding	Plastocyanin-like domain
Cucsat.PASA.G630	3.75543925139454	2.86336259279373E-27	ctg1:12122449-12127427(-)		protein_coding	microtubule-associated protein
Cucsat.PASA.G18908	3.74232875063465	3.72803077801075E-19	ctg3419:751838-755240(+)	OSI_09968	protein_coding	subtilisin-like protease SDD1-like
Cucsat.PASA.G7843	3.73949008901772	6.20096214000726E-10	ctg1556:2335122-2339000(+)		protein_coding	Galactosyltransferase-like protein
Cucsat.PASA.G6416	3.73804408179271	7.72339827522221E-12	ctg1449:299045-301732(-)		protein_coding	Protein of unknown function (DUF630)
Cucsat.PASA.G11977	3.73034137526317	2.71184019869947E-13	ctg1820:4255611-4258337(-)		protein_coding	high mobility group
Cucsat.PASA.G10168	3.72510966908433	1.0043317024397E-15	ctg1673:6648507-6651314(+)		protein_coding	Dirigent-like protein
Cucsat.PASA.G18605	3.71252650391836	3.67803269418455E-11	ctg3379:2004125-2005229(-)		protein_coding
Cucsat.PASA.G9078	3.70785427141885	0.0000350218370968388	ctg1635:2304623-2306126(+)		protein_coding	Early nodulin-like protein
Cucsat.PASA.G11836	3.7074468489766	1.29626551443102E-07	ctg1820:539758-541879(-)		protein_coding	cobra-like protein
Cucsat.PASA.G17542	3.70295509910122	1.47488031459369E-18	ctg278:604140-607554(+)		protein_coding	Leucine-rich repeat receptor-like protein kinase
Cucsat.PASA.G12786	3.70033988371453	0.0000902013807397304	ctg1838:4358343-4376695(-)	OSI_02428	protein_coding	pentatricopeptide repeat-containing protein At1g10910
Cucsat.PASA.G13667	3.69880193848147	1.84227783086566E-18	ctg184:578779-581542(-)	OSI_31844	protein_coding
Cucsat.PASA.G7080	3.68833537198874	1.51835085194852E-20	ctg1528:244937-252424(-)		protein_coding	microtubule-associated protein
Cucsat.PASA.G18296	3.68344141407078	0.0000422321852671107	ctg3345:4849478-4853898(-)		protein_coding
Cucsat.PASA.G5448	3.68223470948064	3.04856342955911E-18	ctg1269:446596-449054(+)		protein_coding
Cucsat.PASA.G11936	3.67990901070043	0.000910412642596826	ctg1820:3482010-3482604(-)		lincRNA
Cucsat.PASA.G21052	3.67859321892008	1.91040656872644E-06	ctg910:921020-922710(-)		protein_coding	Glutaredoxin
Cucsat.PASA.G7198	3.64678304845793	1.34162137993198E-11	ctg1528:3366575-3368601(-)		protein_coding	germin-like protein
Cucsat.PASA.G12276	3.64429786169822	6.16475070865446E-10	ctg1837:3224413-3226688(-)		protein_coding
Cucsat.PASA.G7443	3.64390455377784	1.46836425841081E-26	ctg1528:2348270-2357500(+)		protein_coding	Cytosine-specific methyltransferase
Cucsat.PASA.G11959	3.63919913784721	2.12955494845771E-13	ctg1820:3974089-3978266(-)		protein_coding	cellulose synthase-like protein
Cucsat.PASA.G17408	3.6373270730553	6.49746829228552E-31	ctg27:1785681-1789129(-)		protein_coding	adenosine kinase
Cucsat.PASA.G7897	3.62968524861189	8.5235417072754E-12	ctg1556:3568391-3569631(+)		protein_coding
Cucsat.PASA.G3885	3.62858932045644	3.30138044509033E-06	ctg105:4281373-4286327(+)		lincRNA
Cucsat.PASA.G12689	3.62494725886971	1.29590235275564E-17	ctg1838:2432286-2439922(-)		protein_coding	Regulatory subunit of the condensin complex. a complex required for conversion of interphase chromatin into mitotic-like condense chromosomes. The condensin complex probably introduces positive supercoils into relaxed DNA in the presence of type I topoisomerases and converts nicked DNA into positive knotted forms in the presence of type II topoisomerases (By similarity)
Cucsat.PASA.G14600	3.62406978404028	1.50252249099679E-19	ctg1869:2031243-2036543(+)		protein_coding	lysosomal beta glucosidase-like | Glycosyl hydrolase family 3 N terminal domain
Cucsat.PASA.G11458	3.62251793381188	7.85503928696669E-23	ctg1798:1360459-1364105(-)		protein_coding	Serine threonine-protein kinase
Cucsat.PASA.G9431	3.61803958767701	5.85261766415843E-12	ctg1673:600249-606648(-)	AGL1	protein_coding	alpha-glucosidase
Cucsat.PASA.G2679	3.61219012117786	0.0000495210406488201	ctg1006:305389-308566(-)		protein_coding	zinc transporter
Cucsat.PASA.G13322	3.61130961537227	8.85490994503197E-22	ctg1838:4449577-4454820(+)	TSA	protein_coding	Indole-3-glycerol phosphate lyase
Cucsat.PASA.G2734	3.60833882941091	2.02161299693848E-17	ctg1041:33709-38121(-)		protein_coding	FHA
Cucsat.PASA.G2962	3.60541942656536	3.02491760192209E-25	ctg1041:5764366-5770582(-)	MCM7	protein_coding	MCM
Cucsat.PASA.G11663	3.60178264835987	5.02996555000924E-19	ctg1820:2753722-2757336(+)		protein_coding	Pfam:DUF231
Cucsat.PASA.G12253	3.60161364870514	3.57351154526775E-11	ctg1837:2922417-2925408(-)	PGLCAT4	protein_coding	glycosyltransferase family 43 protein
Cucsat.PASA.G1308	3.60057686695907	1.40337062683196E-08	ctg1:11270144-11271390(+)		protein_coding	WRKY transcription factor
Cucsat.PASA.G3845	3.59869372539479	1.35506408335429E-08	ctg105:3368863-3370828(+)		protein_coding	UPF0496 protein
Cucsat.PASA.G5548	3.59492080039439	7.61551398814775E-18	ctg1296:140579-142358(-)		protein_coding	Core component of nucleosome. Nucleosomes wrap and compact DNA into chromatin. limiting DNA accessibility to the cellular machineries which require DNA as a template. Histones thereby play a central role in transcription regulation. DNA repair. DNA replication and chromosomal stability. DNA accessibility is regulated via a complex set of post-translational modifications of histones. also called h…
Cucsat.PASA.G13802	3.59419001271743	5.37193721475491E-08	ctg184:677854-683087(+)		protein_coding	E3 ubiquitin ligase BIG
Cucsat.PASA.G20908	3.58891568780826	2.24221574195766E-25	ctg907:155131-158689(-)		protein_coding	VID27 cytoplasmic protein
Cucsat.PASA.G9125	3.58604754301661	8.20209119380724E-22	ctg1658:123847-127442(+)		protein_coding	C2 domain
Cucsat.PASA.G8946	3.58522159537783	2.6226763646974E-21	ctg1635:2344366-2349346(-)	DRP5A	protein_coding	dynamin-like protein C-like
Cucsat.PASA.G7195	3.5800217349235	0.000081377513113919	ctg1528:3305775-3308058(-)		protein_coding	serine threonine-protein kinase At5g01020-like
Cucsat.PASA.G14055	3.561353125514	4.53881826529958E-12	ctg1869:1858398-1863240(-)	OSI_20868	protein_coding	phosphoethanolamine N-methyltransferase
Cucsat.PASA.G17337	3.55686376347185	9.84148233819511E-12	ctg27:240657-242055(-)		protein_coding	NAC domain-containing protein
Cucsat.PASA.G14791	3.54890854703197	4.50315177164538E-12	ctg1869:4925050-4926958(+)		protein_coding	GDSL esterase lipase
Cucsat.PASA.G13531	3.54199793522918	1.06862754523659E-16	ctg1838:8451914-8460880(+)		protein_coding	Chromosome-associated kinesin
Cucsat.PASA.G11400	3.54080048278196	8.77561933118629E-09	ctg1798:554996-561950(-)		protein_coding
Cucsat.PASA.G5488	3.51954020996134	2.78880821873429E-06	ctg1269:179288-181209(-)		protein_coding	Embryo-specific protein 3. (ATS3)
Cucsat.PASA.G16505	3.51496189028596	1.52982083472506E-39	ctg2390:105760-109758(-)		protein_coding
Cucsat.PASA.G15108	3.51493360698744	6.08316282045871E-10	ctg197:835822-842158(-)		protein_coding	auxin-induced protein | auxin-induced protein 5NG4-like
Cucsat.PASA.G17280	3.51446718041524	1.40869981829102E-06	ctg27:1894339-1898340(+)		protein_coding	plasma membrane intrinsic protein
Cucsat.PASA.G12727	3.50389350920514	1.71944046371129E-10	ctg1838:3157283-3158324(-)		protein_coding	Gibberellin-regulated protein
Cucsat.PASA.G17953	3.5025566999966	4.01800137692901E-08	ctg3345:1812532-1815833(+)		protein_coding	Triose-phosphate Transporter family
Cucsat.PASA.G5289	3.5013966216388	2.47245076383045E-11	ctg1251:223569-234606(+)		protein_coding	Cationic amino acid transporter
Cucsat.PASA.G14168	3.49595170952781	4.61272482610058E-23	ctg1869:3620491-3623886(-)		protein_coding	beta-glucosidase
Cucsat.PASA.G13650	3.49260085684812	4.63330483044283E-07	ctg184:267219-269128(-)		protein_coding	Peroxidase
Cucsat.PASA.G20931	3.48912604706033	5.81877258537575E-10	ctg907:452509-454565(-)		protein_coding	cytochrome P450
Cucsat.PASA.G84	3.48742497892859	0.000206049430079167	ctg1:1313952-1331754(-)	KAO	protein_coding	Ent-kaurenoic acid oxidase
Cucsat.PASA.G5653	3.48611779854632	6.43624221265392E-09	ctg1402:113019-127309(+)		protein_coding	kinesin motor domain containing protein
Cucsat.PASA.G6507	3.4784315479547	1.59611067699071E-09	ctg1450:455309-458188(-)		protein_coding	Pfam:DUF662
Cucsat.PASA.G3802	3.47670222528998	0.0000534851743620646	ctg105:2044311-2052363(+)		protein_coding	Mediator complex subunit 28
Cucsat.PASA.G18015	3.47468715900116	1.6068713912038E-15	ctg3345:3437253-3442314(+)	NDA2	protein_coding	Dehydrogenase
Cucsat.PASA.G18917	3.47120016844709	1.64397267556989E-06	ctg3422:15810-33949(-)		lincRNA
Cucsat.PASA.G774	3.45529152755642	0.0000422371409965794	ctg1:1129156-1144819(+)		protein_coding
Cucsat.PASA.G714	3.45367162693623	0.000772489512205037	ctg1:11548751-11549679(-)		lincRNA
Cucsat.PASA.G14174	3.45136457450291	5.65163916037028E-25	ctg1869:3687127-3692764(-)	OSI_20868	protein_coding	phosphoethanolamine N-methyltransferase
Cucsat.PASA.G3900	3.44754969826322	0.0000305502205484317	ctg105:4526004-4529157(+)		protein_coding	thaumatin-like protein
Cucsat.PASA.G18210	3.44679210209406	3.80817696654687E-07	ctg3345:2870424-2872594(-)		protein_coding	May cause loosening and extension of plant cell walls by disrupting non-covalent bonding between cellulose microfibrils and matrix glucans. No enzymatic activity has been found | Pollen allergen
Cucsat.PASA.G13043	3.44454632721899	4.33167804179299E-14	ctg1838:9577443-9579917(-)		protein_coding	Glycine cleavage system H protein
Cucsat.PASA.G20086	3.4345680537392	0.000522585844915249	ctg4215:24978-26657(-)		protein_coding	Condensin-2 complex subunit
Cucsat.PASA.G14020	3.42583803273572	1.05563188112639E-24	ctg1869:1344059-1348895(-)		protein_coding	KISc
Cucsat.PASA.G3688	3.42387246389442	1.53561486918237E-09	ctg1047:1127834-1130497(+)	IQD8	protein_coding	IQ calmodulin-binding motif
Cucsat.PASA.G18066	3.40609512792599	8.26815420519053E-18	ctg3345:4865773-4869417(+)		protein_coding
Cucsat.PASA.G8110	3.40196240817279	0.00001584611721527	ctg1557:422672-425045(+)		protein_coding	UDP-Glycosyltransferase
Cucsat.PASA.G10806	3.40063679109885	0.000236560129246952	ctg1681:197368-198258(-)		lincRNA
Cucsat.PASA.G163	3.39630274498671	2.32546078881408E-26	ctg1:3301845-3306470(-)	COMT	protein_coding	caffeic acid
Cucsat.PASA.G13786	3.39244493212654	4.9906560883629E-22	ctg184:363532-367805(+)		protein_coding	Enoyl- acyl-carrier-protein reductase
Cucsat.PASA.G6835	3.38253400349817	0.0000321063206993414	ctg1522:547077-549391(-)		protein_coding	Transferase family
Cucsat.PASA.G11939	3.38033015631529	0.0000448524988016748	ctg1820:3551391-3553497(-)		lincRNA
Cucsat.PASA.G12392	3.37959571660983	1.67495032119345E-21	ctg1837:1836839-1841268(+)		protein_coding	Leucine-rich repeat receptor-like protein kinase
Cucsat.PASA.G10631	3.37922767900582	0.0000624161176862997	ctg1679:648086-651188(+)		protein_coding	May cause loosening and extension of plant cell walls by disrupting non-covalent bonding between cellulose microfibrils and matrix glucans. No enzymatic activity has been found
Cucsat.PASA.G2036	3.37378486341805	3.91205832148062E-06	ctg1002:5812702-5814799(-)		protein_coding	phospholipase
Cucsat.PASA.G7422	3.37138114222629	3.88349484468542E-07	ctg1528:1695350-1696661(+)		protein_coding	Cauliflower mosaic virus peptidase (A3)
Cucsat.PASA.G20943	3.36919576245099	1.39796165983389E-21	ctg907:758433-766334(-)		protein_coding	beta-1.4-glucan synthase rather involved in the synthesis of the xyloglucan backbone than cellulose. Seems to work simultaneously with xyloglucan 6-xylosyltransferase. Xyloglucan is a noncellulosic polysaccharides of plant cell wall and consists of a glucan backbone substituted by xylose. galactose and fucose (By similarity)
Cucsat.PASA.G7265	3.35793487039944	0.000540497942453638	ctg1528:4762989-4766865(-)		protein_coding
Cucsat.PASA.G15711	3.35677622210567	4.16797983141345E-17	ctg2009:6295865-6297347(+)		protein_coding	ribonucleoside-diphosphate reductase small
Cucsat.PASA.G9574	3.35414791189837	1.93150628894005E-14	ctg1673:2804596-2807244(-)	MAD2	protein_coding	Mitotic spindle checkpoint protein
Cucsat.PASA.G5391	3.35041037903911	9.01700154896737E-23	ctg1268:160069-165471(+)		protein_coding
Cucsat.PASA.G10417	3.34912194376691	1.26729208100922E-08	ctg1676:38929-41462(+)		protein_coding	DNA recombination
Cucsat.PASA.G15286	3.3461957768223	0.000129019040998912	ctg2009:220513-223383(-)		protein_coding	BAHD acyltransferase
Cucsat.PASA.G6375	3.34269087914169	3.42933828510146E-07	ctg1429:458268-461659(+)		protein_coding	jasmonate-zim-domain protein 10
Cucsat.PASA.G17347	3.33388948717749	0.0000125780531752614	ctg27:457607-466143(-)		protein_coding	amine oxidase
Cucsat.PASA.G11874	3.32668882881394	6.30044210734161E-14	ctg1820:2113183-2116155(-)		protein_coding	Annexin Arabidopsis
Cucsat.PASA.G14324	3.32634357831559	3.74918530230265E-17	ctg1869:5929012-5938190(-)		protein_coding	IQ calmodulin-binding motif
Cucsat.PASA.G13143	3.31945487380423	8.85490994503197E-22	ctg1838:944428-950026(+)	OSI_39175	protein_coding
Cucsat.PASA.G11731	3.31783054845395	6.62918317398468E-11	ctg1820:4232503-4235842(+)	WRKY41	protein_coding	transcription factor
Cucsat.PASA.G3232	3.31114188756844	3.3630833048494E-17	ctg1041:3275711-3283124(+)		protein_coding	Fimbrin-like protein
Cucsat.PASA.G12178	3.31110689349781	2.45810113736821E-15	ctg1837:1743263-1748552(-)	OSI_04269	protein_coding	PAN domain-containing protein | expressed protein
Cucsat.PASA.G9850	3.30995766203603	0.0000483878588338521	ctg1673:591647-594506(+)		protein_coding	bifunctional dihydroflavonol 4-reductase flavanone
Cucsat.PASA.G18598	3.30626121264958	0.000489653940699775	ctg3379:1787022-1795028(-)		protein_coding	Chlorophyll A-B binding protein
Cucsat.PASA.G21370	3.30420555668428	9.76207477653882E-14	ctg910:1907736-1910768(+)		protein_coding	Remorin family
Cucsat.PASA.G19344	3.30403787953508	0.0000777061707430138	ctg3802:30080-30742(-)		lincRNA
Cucsat.PASA.G18025	3.30080620660141	6.55162385017715E-15	ctg3345:3697181-3700924(+)		protein_coding	U-box domain-containing protein 15
Cucsat.PASA.G15086	3.29789044162577	6.07839235110479E-08	ctg197:339715-342314(-)		protein_coding	RNA recognition motif containing protein
Cucsat.PASA.G10383	3.29527100511398	1.56832300785593E-22	ctg1675:1376562-1384739(-)		protein_coding	glucan endo-1-3-beta-glucosidase
Cucsat.PASA.G11448	3.29399967398565	5.62746564712128E-09	ctg1798:1276758-1279812(-)	GAPB	protein_coding	glyceraldehyde-3-phosphate dehydrogenase
Cucsat.PASA.G604	3.28734206653249	2.11304812108395E-17	ctg1:11727393-11735104(-)	SIP27	protein_coding	Kinesin motor domain domain containing protein. expressed
Cucsat.PASA.G2044	3.286352732375	0.000417088856720901	ctg1002:5928151-5929758(-)		protein_coding	Leucine Rich Repeat
Cucsat.PASA.G12898	3.28542081667959	3.62750753319908E-08	ctg1838:6795970-6798781(-)		protein_coding
Cucsat.PASA.G11620	3.28467942945952	2.04794499281201E-15	ctg1820:1732825-1734118(+)		lincRNA
Cucsat.PASA.G13944	3.2752452812276	3.46057738400145E-20	ctg1869:343758-348053(-)	DEL1	protein_coding	E2F transcription factor-like E2FE-like
Cucsat.PASA.G12000	3.27495491434315	0.000157203553137946	ctg1820:4795989-4798314(-)	OSI_21549	protein_coding	GDP-Mannose
Cucsat.PASA.G7429	3.27479636764263	0.0000834267954590542	ctg1528:1828561-1829454(+)		lincRNA
Cucsat.PASA.G4052	3.2740762719178	4.30579361579495E-07	ctg105:3198303-3214662(-)		protein_coding	kinesin motor domain containing protein
Cucsat.PASA.G9346	3.27219554442798	1.96032579838452E-21	ctg1658:1788380-1792542(-)		protein_coding	checkpoint serine threonine-protein kinase
Cucsat.PASA.G8060	3.26429700074689	1.56462329375408E-06	ctg1556:3605788-3607274(-)		protein_coding	Plant non-specific lipid-transfer proteins transfer phospholipids as well as galactolipids across membranes. May play a role in wax or cutin deposition in the cell walls of expanding epidermal cells and certain secretory tissues (By similarity)
Cucsat.PASA.G4758	3.26408343863796	8.58479809898822E-12	ctg1227:3068189-3070938(+)		protein_coding	saccharopine dehydrogenase
Cucsat.PASA.G10895	3.26251928074124	1.13131504587527E-08	ctg1681:1626421-1628103(-)		protein_coding	nac domain
Cucsat.PASA.G2189	3.2600124571597	6.6561017504598E-28	ctg1002:822960-828023(+)		protein_coding	Provides the precursors necessary for DNA synthesis. Catalyzes the biosynthesis of deoxyribonucleotides from the corresponding ribonucleotides (By similarity)
Cucsat.PASA.G12963	3.25972214332046	0.000135668590961107	ctg1838:7987748-7990135(-)		protein_coding	BURP domain-containing protein
Cucsat.PASA.G1251	3.25082093960453	4.92247336983741E-26	ctg1:10290813-10295745(+)	GS2	protein_coding	glutamine synthetase
Cucsat.PASA.G2203	3.24471469698833	0.0000082498870036497	ctg1002:1034473-1037579(+)		protein_coding	cytochrome P450
Cucsat.PASA.G10049	3.24439793970348	3.54101879341524E-09	ctg1673:4012729-4015855(+)		protein_coding	Histone chaperone
Cucsat.PASA.G17786	3.24433615309868	0.000019945889373213	ctg3103:8856-20956(-)		lincRNA
Cucsat.PASA.G2547	3.24324717687226	1.91376073778882E-19	ctg1002:6608344-6615014(+)		protein_coding	protein BREAST CANCER SUSCEPTIBILITY 1 homolog
Cucsat.PASA.G12764	3.24087962974136	6.25195191083139E-10	ctg1838:3788170-3795764(-)	CA2	protein_coding	carbonic anhydrase
Cucsat.PASA.G5547	3.23315323809641	8.40716007500744E-17	ctg1296:123881-130161(-)		protein_coding	Core component of nucleosome. Nucleosomes wrap and compact DNA into chromatin. limiting DNA accessibility to the cellular machineries which require DNA as a template. Histones thereby play a central role in transcription regulation. DNA repair. DNA replication and chromosomal stability. DNA accessibility is regulated via a complex set of post-translational modifications of histones. also called h…
Cucsat.PASA.G9271	3.23152450407309	1.16083302207458E-07	ctg1658:314347-315745(-)		lincRNA
Cucsat.PASA.G7194	3.22788411783142	3.37546951115728E-08	ctg1528:3284158-3287539(-)		protein_coding	Peptidase inhibitor I9
Cucsat.PASA.G6662	3.22667546297979	0.000798462456735779	ctg1502:582389-589927(+)		protein_coding	adenylyl cyclase-associated protein
Cucsat.PASA.G18156	3.21784345114612	2.57277553071104E-09	ctg3345:1537769-1542325(-)		protein_coding	Destroys radicals which are normally produced within the cells and which are toxic to biological systems (By similarity)
Cucsat.PASA.G19568	3.21671325040759	0.0000227046519151351	ctg4:2556190-2557176(-)		protein_coding	STI
Cucsat.PASA.G21202	3.21636014133098	8.89599216784596E-18	ctg910:3419159-3433957(-)		protein_coding	S_TKc
Cucsat.PASA.G16850	3.21357145766137	0.000116111220538706	ctg24:2110335-2111167(-)		protein_coding
Cucsat.PASA.G13448	3.20991632611108	1.18125923054971E-22	ctg1838:6900541-6905746(+)		protein_coding	ABC transporter B family member
Cucsat.PASA.G12415	3.20844144059445	4.41057629127704E-10	ctg1837:2141470-2145073(+)		protein_coding	glycerol-3-phosphate acyltransferase
Cucsat.PASA.G11991	3.20799311537459	2.96255202938132E-06	ctg1820:4671391-4672467(-)		protein_coding	BEST Arabidopsis thaliana protein match is oxidoreductase. acting on NADH or NADPH (TAIR AT1G75260.1)
Cucsat.PASA.G3906	3.20756388079011	6.86805374110613E-15	ctg105:4648780-4653852(+)		protein_coding	Minichromosome maintenance protein 10
Cucsat.PASA.G4855	3.20446225738759	1.46671442146466E-11	ctg1227:5169108-5171577(+)		protein_coding	peroxidase
Cucsat.PASA.G10840	3.19940105099694	1.97472552790611E-06	ctg1681:787694-789687(-)	AT2G04780	protein_coding	fasciclin-like arabinogalactan protein
Cucsat.PASA.G5878	3.19833243996666	1.23874616197883E-08	ctg1402:1467424-1471261(-)		lincRNA
Cucsat.PASA.G10588	3.19827712446236	6.67742448490613E-06	ctg1679:607330-608549(-)		protein_coding	CASP-like protein
Cucsat.PASA.G12109	3.19811961144345	2.2313664337393E-26	ctg1837:481250-485712(-)		protein_coding	boron transporter
Cucsat.PASA.G18400	3.19446927951444	4.58357402714616E-13	ctg3379:506628-513125(+)	OSI_18221	protein_coding	125 kDa kinesin-related
Cucsat.PASA.G9708	3.19383626078972	1.06888180466972E-30	ctg1673:6003044-6007318(-)		protein_coding	Targeting protein for Xklp2 (TPX2)
Cucsat.PASA.G17097	3.18698868464337	3.39442925365416E-26	ctg2607:295837-301705(+)	OSI_22272	protein_coding	pfkB family carbohydrate kinase
Cucsat.PASA.G18461	3.18597560326946	8.67608160848392E-08	ctg3379:2059762-2060859(+)		protein_coding	TIFY 5A-like
Cucsat.PASA.G2895	3.18235150142715	0.0000194969443099684	ctg1041:4694015-4697968(-)		protein_coding	histone h2a | H2A
Cucsat.PASA.G21037	3.17810135282079	4.27225174863665E-19	ctg910:614556-617129(-)	CDC20.1	protein_coding	Anaphase-promoting complex subunit
Cucsat.PASA.G6981	3.17284008362659	4.47437122962422E-15	ctg1522:1313807-1316118(+)		protein_coding	Leucine-rich repeat family protein
Cucsat.PASA.G10825	3.17221665402066	5.00885004989726E-11	ctg1681:508460-510227(-)		protein_coding	auxin-induced in root cultures protein 12-like | membrane
Cucsat.PASA.G19661	3.17128849983694	8.33090801104019E-10	ctg4:4315386-4320236(-)		protein_coding	receptor-like serine threonine-protein kinase
Cucsat.PASA.G15395	3.16526934893966	4.96895831353208E-16	ctg2009:3192912-3196048(-)	GAPA	protein_coding	glyceraldehyde-3-phosphate dehydrogenase
Cucsat.PASA.G3350	3.15638325525973	1.27419067207706E-20	ctg1041:5698803-5706220(+)		protein_coding	BRCA1 C Terminus (BRCT) domain
Cucsat.PASA.G1120	3.15464272406409	3.92022596027596E-11	ctg1:8211525-8218542(+)		protein_coding	WAX2 C-terminal domain
Cucsat.PASA.G717	3.15418236160997	1.51419397019109E-08	ctg1:58247-61288(+)		protein_coding	pectinesterase
Cucsat.PASA.G10255	3.14993344077129	0.000558648019560471	ctg1674:440553-442630(+)		protein_coding	ANK
Cucsat.PASA.G2383	3.14729410518827	2.45057759740016E-06	ctg1002:4346334-4347562(+)	RC24	protein_coding	chitinase
Cucsat.PASA.G930	3.14490744252888	0.000853521881113391	ctg1:4751269-4753639(+)		protein_coding	pectinesterase
Cucsat.PASA.G9042	3.13751307848344	3.4208391775665E-09	ctg1635:1452004-1455540(+)	OSI_32389	protein_coding	X8 domain
Cucsat.PASA.G4003	3.13459167247933	4.94964274555566E-19	ctg105:1980098-1986365(-)		protein_coding	Mediator complex subunit 28
Cucsat.PASA.G1221	3.13249794277502	0.000320169839266549	ctg1:9804669-9806737(+)	IQD19	protein_coding	IQ calmodulin-binding motif family protein
Cucsat.PASA.G7389	3.13127966919675	8.59352458377401E-20	ctg1528:887227-890989(+)		protein_coding	Tubulin is the major constituent of microtubules. It binds two moles of GTP. one at an exchangeable site on the beta chain and one at a non-exchangeable site on the alpha chain | Tubulin C-terminal domain
Cucsat.PASA.G11026	3.12752508671377	1.99300679162482E-06	ctg1740:120581-132427(+)		protein_coding	tryptophan aminotransferase-related protein 2-like
Cucsat.PASA.G21621	3.12518065819847	3.05863735523948E-11	ctg949:840336-843463(+)		protein_coding	GDSL esterase lipase
Cucsat.PASA.G12774	3.12475798120106	9.87477551252431E-24	ctg1838:4040291-4045298(-)		protein_coding	denticleless protein homolog
Cucsat.PASA.G19723	3.12246169248684	4.13782260581277E-08	ctg4:137879-139792(+)		protein_coding	WRC
Cucsat.PASA.G20929	3.11675973554115	0.000433378258391851	ctg907:417070-418244(-)		protein_coding	Carbohydrate esterase
Cucsat.PASA.G311	3.11472462792499	1.94832300279408E-08	ctg1:6928352-6939271(-)		protein_coding	NAD dependent epimerase dehydratase family protein
Cucsat.PASA.G6192	3.1140799722098	4.3848089499998E-09	ctg1425:1004300-1008068(+)		protein_coding	Polyadenylate-binding protein
Cucsat.PASA.G13147	3.11231385609472	1.24836967203339E-08	ctg1838:1043247-1044919(+)		protein_coding	alpha/beta hydrolase fold
Cucsat.PASA.G16662	3.10914018504937	1.16905275836839E-22	ctg24:2421023-2427673(+)		protein_coding	K10406 kinesin family member C2 C3
Cucsat.PASA.G9679	3.1084128481715	2.6426470526688E-10	ctg1673:5223183-5249529(-)	SMC4	protein_coding	structural maintenance of chromosomes protein
Cucsat.PASA.G5050	3.10765592586207	0.000739381844174822	ctg1227:2572375-2574207(-)		protein_coding	Rare lipoprotein A (RlpA)-like double-psi beta-barrel
Cucsat.PASA.G3515	3.10555948136059	2.70688076792297E-06	ctg1047:131170-137458(-)		protein_coding	serine threonine-protein kinase
Cucsat.PASA.G8740	3.10365496473511	2.52836556503517E-17	ctg1558:1889706-1902131(+)		protein_coding	beta-hexosaminidase
Cucsat.PASA.G451	3.10029505313016	2.46351717595118E-23	ctg1:9169838-9173852(-)		protein_coding
Cucsat.PASA.G2057	3.09316346481456	0.0000147791387111164	ctg1002:6157659-6159818(-)		protein_coding	X8 domain
Cucsat.PASA.G2781	3.09034702303478	2.37401679920663E-06	ctg1041:1460983-1463476(-)	OSI_25902	protein_coding	o-methyltransferase
Cucsat.PASA.G11787	3.08819621569682	1.39451946242083E-12	ctg1820:5193964-5197707(+)		protein_coding
Cucsat.PASA.G5377	3.0873161181693	2.20212837496178E-15	ctg1267:287588-293227(+)		protein_coding	RNA recognition motif
Cucsat.PASA.G21131	3.08596153243389	0.0000151826109280536	ctg910:2234007-2236968(-)		protein_coding	cytochrome P450
Cucsat.PASA.G16684	3.08584618787308	2.5427560383653E-12	ctg24:2713276-2716858(+)		protein_coding
Cucsat.PASA.G15175	3.08458708490981	2.07374720951371E-19	ctg197:119645-124638(+)		protein_coding	monocopper oxidase-like protein
Cucsat.PASA.G13517	3.08385333108516	4.17139702030805E-11	ctg1838:8143828-8147687(+)		protein_coding	RNA recognition motif containing protein
Cucsat.PASA.G16006	3.07519306333574	1.10772435314385E-22	ctg2178:346236-348124(+)	OSI_12652	protein_coding	B3 domain-containing | B3
Cucsat.PASA.G13356	3.0727111239078	3.47038394956363E-07	ctg1838:5163788-5168794(+)		lincRNA
Cucsat.PASA.G9908	3.06587768509281	0.000132355248284703	ctg1673:1519818-1521922(+)		protein_coding	HVA22-like protein
Cucsat.PASA.G17314	3.06585590201531	1.02152647775353E-16	ctg27:2633247-2636317(+)		protein_coding	lysM domain-containing GPI-anchored protein | lysM domain-containing
Cucsat.PASA.G5122	3.06228130910393	2.60056773207503E-14	ctg1227:4076886-4082838(-)		protein_coding	l-Ala-D L-Glu epimerase-like
Cucsat.PASA.G15524	3.05238171851083	3.7422825492608E-13	ctg2009:245353-247443(+)		protein_coding
Cucsat.PASA.G14012	3.04841982877127	2.19677451421232E-09	ctg1869:1270932-1273887(-)		protein_coding	reversibly glycosylated polypeptide
Cucsat.PASA.G9432	3.04120533833496	0.0000979054983504274	ctg1673:636047-639834(-)		protein_coding	dihydrolipoyllysine-residue acetyltransferase component of pyruvate dehydrogenase
Cucsat.PASA.G5572	3.04085990776773	2.8658921008097E-16	ctg1296:153352-156579(+)		lincRNA
Cucsat.PASA.G18956	3.04011926498158	1.92215038675739E-22	ctg3453:56599-59110(+)		protein_coding	high mobility group B protein 7-like
Cucsat.PASA.G1198	3.03906701441804	3.45774643309362E-09	ctg1:9475644-9479336(+)		lincRNA
Cucsat.PASA.G205	3.03294368529076	5.11984709032285E-12	ctg1:4321636-4323944(-)	OSI_05958	protein_coding	Early nodulin-like protein
Cucsat.PASA.G11556	3.03290372084211	9.37425136004459E-08	ctg181:12431-20977(-)		protein_coding	Condensin-2 complex subunit
Cucsat.PASA.G11927	3.03289544258072	6.32423259200408E-20	ctg1820:3343289-3347392(-)		protein_coding
Cucsat.PASA.G7057	3.03172065716086	1.8421616793747E-20	ctg1523:551867-559776(+)		protein_coding	riboflavin biosynthesis protein
Cucsat.PASA.G4082	3.02843809815153	6.10628416353945E-17	ctg105:3743550-3748689(-)		protein_coding	This protein plays a role in synthesis of starch. It catalyzes the synthesis of the activated glycosyl donor. ADP- glucose from Glc-1-P and ATP
Cucsat.PASA.G1580	3.02731301992516	4.64883118097495E-16	ctg1000:47354-50293(+)	CYCB1-1	protein_coding	G2 mitotic-specific
Cucsat.PASA.G3980	3.01682835503856	2.92067666995164E-14	ctg105:1355702-1366973(-)		protein_coding	Cyclopropane fatty acid synthase | Thi4 family
Cucsat.PASA.G19476	3.01669813855904	1.85812731719158E-11	ctg4:827133-829122(-)		lincRNA
Cucsat.PASA.G21322	3.01638070034251	0.000159521990278783	ctg910:1052659-1053838(+)		protein_coding	myb-like DNA-binding domain containing protein
Cucsat.PASA.G9482	3.01532187412454	1.33592412484329E-19	ctg1673:1199932-1206449(-)		protein_coding	14-3-3-like protein
Cucsat.PASA.G6623	3.01454444969049	0.0000792551779038468	ctg1458:8771-11919(-)		protein_coding	Condensin-2 complex subunit
Cucsat.PASA.G19234	3.01385617007906	2.55737538157899E-06	ctg36:199984-200923(+)		protein_coding	transcription factor
Cucsat.PASA.G5244	3.01303333130899	8.35327881833299E-18	ctg1228:139566-151238(-)		protein_coding	kinase family
Cucsat.PASA.G10795	3.0102192457168	0.0000719280394205571	ctg1681:41132-42600(-)		protein_coding	myb-related protein Myb4-like
Cucsat.PASA.G18372	3.00690851663408	0.000137052389605859	ctg3370:6279-12431(-)	POLE	protein_coding	DNA polymerase
Cucsat.PASA.G1015	3.00403423577684	8.8450795116111E-08	ctg1:6710857-6712563(+)		protein_coding
Cucsat.PASA.G9673	3.00362200277776	1.79418691492913E-07	ctg1673:4912915-4914744(-)		protein_coding	transmembrane ascorbate ferrireductase 3-like
Cucsat.PASA.G9536	2.99949556893821	1.43672522001209E-18	ctg1673:2149089-2152600(-)		protein_coding	Transcription factor
Cucsat.PASA.G773	2.99825829724004	1.24220375733753E-11	ctg1:1079407-1081063(+)	OSI_09600	protein_coding	Tetraspanin family
Cucsat.PASA.G4493	2.99713731948334	2.81228952906317E-07	ctg1213:26545-27928(+)		protein_coding	enhancer protein
Cucsat.PASA.G12445	2.99257251338047	1.13875231278885E-08	ctg1837:2452754-2455259(+)		protein_coding	thaumatin-like
Cucsat.PASA.G11435	2.99216449716856	0.000212944684931579	ctg1798:1110956-1113341(-)		protein_coding
Cucsat.PASA.G16744	2.99084842342801	0.000183618716385969	ctg24:258376-260458(-)		lincRNA
Cucsat.PASA.G19818	2.985806669704	2.63156205760799E-23	ctg4:1583715-1589659(+)	MCM5	protein_coding	DNA replication licensing factor
Cucsat.PASA.G4444	2.9839783067047	2.03264523068726E-11	ctg1173:1607566-1613953(+)	OSI_31275	protein_coding	vacuolar iron transporter
Cucsat.PASA.G2526	2.97863657086425	1.31350149360365E-29	ctg1002:6268043-6273885(+)	MCM3	protein_coding	DNA replication licensing factor
Cucsat.PASA.G18766	2.97818737748676	7.0480923962679E-11	ctg3412:1057851-1060298(+)		protein_coding	glucan endo-1-3-beta-glucosidase
Cucsat.PASA.G10967	2.97723934345996	3.05354083213331E-07	ctg1681:204216-204775(-)		lincRNA
Cucsat.PASA.G2094	2.97712585876779	1.98942612835665E-21	ctg1002:6909393-6915661(-)		protein_coding	protein CHUP1. chloroplastic-like
Cucsat.PASA.G1158	2.97464599039312	3.82941087786337E-15	ctg1:8804892-8810475(+)		protein_coding	Pectate lyase
Cucsat.PASA.G39	2.97383567778072	0.0000368924001022391	ctg1:529552-539988(-)		protein_coding	Endoglucanase
Cucsat.PASA.G4784	2.97253735756985	1.51650435551697E-12	ctg1227:3587476-3589939(+)		protein_coding	GDSL esterase lipase
Cucsat.PASA.G13972	2.97229002853947	8.98902899720372E-10	ctg1869:674941-682742(-)	EXPA5	protein_coding	loosening and extension of plant cell walls by disrupting non-covalent bonding between cellulose microfibrils and matrix glucans. No enzymatic activity has been found
Cucsat.PASA.G14172	2.96850867487655	2.15191603927977E-13	ctg1869:3662228-3664441(-)		protein_coding	thaumatin-like
Cucsat.PASA.G3292	2.96665491446107	4.75393191387204E-15	ctg1041:4576846-4580203(+)		protein_coding
Cucsat.PASA.G7526	2.96530110120139	9.6027766059914E-09	ctg1528:4089040-4090599(+)		protein_coding	Myb-like DNA-binding domain
Cucsat.PASA.G18596	2.96485975763681	1.36926218309287E-20	ctg3379:1713853-1718796(-)	KAS1	protein_coding	3-oxoacyl- acyl-carrier-protein synthase
Cucsat.PASA.G14120	2.96096820812257	4.18413144062292E-07	ctg1869:2854759-2857953(-)	OSI_01942	protein_coding	flavin-containing monooxygenase
Cucsat.PASA.G8378	2.95295326033432	2.74730992876877E-19	ctg1557:678600-682691(-)	CAX1	protein_coding	Vacuolar cation proton exchanger
Cucsat.PASA.G8193	2.95288261562679	0.0000003485097749443	ctg1557:2562565-2564956(+)		protein_coding	GDSL esterase lipase
Cucsat.PASA.G6660	2.94989338584058	5.14871213804046E-26	ctg1502:573005-578286(+)	OSI_10613	protein_coding	serine threonine-protein kinase
Cucsat.PASA.G15281	2.9461663634514	0.0000606018085018939	ctg2009:61146-70411(-)		protein_coding	PAR1 protein
Cucsat.PASA.G8481	2.94597804109175	2.50631227835667E-17	ctg1557:2977615-2985466(-)		protein_coding	DNA primase
Cucsat.PASA.G1049	2.93794523425603	7.31137660957732E-10	ctg1:7125392-7126904(+)		protein_coding	late embryogenesis abundant protein
Cucsat.PASA.G9205	2.9378538865149	6.61275424181063E-09	ctg1658:1512168-1517294(+)	XYL4	protein_coding	Glycosyl hydrolase family 3 N terminal domain
Cucsat.PASA.G9258	2.9361347269105	7.41478896406755E-09	ctg1658:105739-107761(-)		protein_coding	Leucine-rich repeat family protein
Cucsat.PASA.G13641	2.93328905836193	1.2700772134533E-16	ctg184:97881-101520(-)		protein_coding	Inherit from NOG: Calmodulin-binding
Cucsat.PASA.G1303	2.93304619994646	1.74007852624153E-07	ctg1:11194240-11195575(+)		lincRNA
Cucsat.PASA.G16698	2.93128149870408	0.0000391994185431255	ctg24:2928642-2932274(+)	TUA1. TUA4	protein_coding	Tubulin is the major constituent of microtubules. It binds two moles of GTP. one at an exchangeable site on the beta chain and one at a non-exchangeable site on the alpha chain (By similarity)
Cucsat.PASA.G14761	2.92953715343221	0.00000185351101165	ctg1869:4533381-4541465(+)		protein_coding
Cucsat.PASA.G5714	2.92755087631235	1.71233609810251E-20	ctg1402:1158110-1164703(+)	AUX1	protein_coding	auxin transporter-like protein
Cucsat.PASA.G6802	2.92497340100459	4.91622916268735E-17	ctg1522:87501-89836(-)		protein_coding	GDSL esterase lipase
Cucsat.PASA.G21048	2.92363768243036	0.000723316249342081	ctg910:798603-802092(-)		protein_coding	auxin-induced protein
Cucsat.PASA.G2666	2.92100182683195	2.35902911613587E-09	ctg1006:11452-15356(-)		protein_coding	acyltransferase
Cucsat.PASA.G3788	2.92096228453742	1.29583995247952E-19	ctg105:1512793-1516660(+)		protein_coding	kinesin-like protein KIF11-like
Cucsat.PASA.G7951	2.92012584361752	2.20177797941961E-23	ctg1556:319780-341054(-)		protein_coding	Biotin carboxylase
Cucsat.PASA.G2089	2.91908244383138	5.395288880572E-10	ctg1002:6856537-6861310(-)		protein_coding	reticuline oxidase-like protein-like
Cucsat.PASA.G10381	2.90419599610676	7.78447619339213E-07	ctg1675:1303668-1305555(-)		protein_coding	Transcription factor
Cucsat.PASA.G9270	2.90066921920734	2.12223336790204E-20	ctg1658:296501-299714(-)		protein_coding	Cyclin A
Cucsat.PASA.G4345	2.90053068566178	2.4406179620411E-10	ctg1170:958977-960771(+)		protein_coding	Ankyrin repeat-containing protein
Cucsat.PASA.G14832	2.89802852071429	1.68146378895359E-10	ctg1869:5728684-5738083(+)		protein_coding	Ankyrin repeat-containing protein
Cucsat.PASA.G3287	2.89554639162035	5.79923435104016E-06	ctg1041:4498240-4500333(+)		protein_coding	patatin group A-3-like
Cucsat.PASA.G10126	2.89481609871756	1.12555648550309E-10	ctg1673:5812648-5817988(+)		protein_coding	NAC domain-containing protein
Cucsat.PASA.G20253	2.88971658544998	0.000293262043678612	ctg47:361513-362576(-)		protein_coding
Cucsat.PASA.G10509	2.88897260549404	0.0000641897596519958	ctg1678:253003-255029(+)		protein_coding	May not function as an oxygen storage or transport protein. but might act as an oxygen sensor or play a role in electron transfer. possibly to a bound oxygen molecule
Cucsat.PASA.G14395	2.88835875902157	0.0000609324529199445	ctg1869:7102031-7106861(-)		protein_coding
Cucsat.PASA.G13475	2.88214490212033	0.0000717226298864771	ctg1838:7357843-7358754(+)		protein_coding
Cucsat.PASA.G8677	2.88157204549445	1.3871943282958E-11	ctg1558:2126407-2133538(-)		protein_coding	cellulose synthase
Cucsat.PASA.G1747	2.88143451401661	8.07112116945514E-21	ctg1002:1483201-1486874(-)		protein_coding	L-ascorbate oxidase homolog
Cucsat.PASA.G15025	2.8811753264266	1.89407573869396E-16	ctg191:109837-111406(+)		protein_coding	Protein of unknown function (DUF1635)
Cucsat.PASA.G5280	2.88094887542696	0.0000474207504067403	ctg1251:128341-130521(+)		protein_coding	Heavy-metal-associated domain
Cucsat.PASA.G12869	2.87522184246545	8.97932028177038E-24	ctg1838:6116939-6121271(-)		protein_coding
Cucsat.PASA.G13087	2.87337953381104	1.51923592257504E-16	ctg1838:3526959-3528957(-)		protein_coding	peroxidase
Cucsat.PASA.G15369	2.87224319895794	0.000172810803691114	ctg2009:2507871-2508882(-)		protein_coding	Inherit from KOG: Heavy metal-associated domain containing protein
Cucsat.PASA.G14006	2.8703967111048	5.48534265482296E-21	ctg1869:1153945-1161100(-)		protein_coding	WD repeat and HMG-box DNA-binding protein
Cucsat.PASA.G6806	2.87024312888683	2.79803500297774E-12	ctg1522:199875-205035(-)		protein_coding	Multicopper oxidase | L-ascorbate oxidase homolog
Cucsat.PASA.G17879	2.86875398310509	2.01277624650777E-14	ctg3345:104075-107620(+)		protein_coding	CDT1-like protein a
Cucsat.PASA.G11379	2.8670921996217	4.92684830705325E-12	ctg1798:159506-162435(-)	IQD8. IQD6	protein_coding	IQ | IQ calmodulin-binding motif
Cucsat.PASA.G18871	2.86395045781948	0.000076167026167393	ctg3419:536800-538567(-)		protein_coding	monooxygenase
Cucsat.PASA.G10081	2.86358137834995	2.91674949508914E-16	ctg1673:4615733-4619607(+)	OSI_11921	protein_coding	glucan endo-1-3-beta-glucosidase
Cucsat.PASA.G12427	2.86031132650122	1.73979633136708E-17	ctg1837:2254274-2257309(+)		protein_coding
Cucsat.PASA.G5616	2.85792780855896	6.28985232976881E-16	ctg1299:16558-24951(+)		protein_coding	serine threonine-protein kinase | ATP binding binding protein kinase protein serine threonine kinase protein tyrosine kinase
Cucsat.PASA.G2622	2.85703787572694	6.03649646369134E-20	ctg1006:310523-317693(+)		protein_coding	Cyclin. C-terminal domain
Cucsat.PASA.G18585	2.85275464428159	5.96246353168652E-10	ctg3379:1473321-1475861(-)		protein_coding	AWPM-19-like membrane family protein
Cucsat.PASA.G7382	2.84954682894613	2.61015046847855E-08	ctg1528:667499-675601(+)		protein_coding	aluminum-activated malate transporter 2-like | Aluminum-activated malate transporter
Cucsat.PASA.G11973	2.84873053017717	1.90715816450761E-11	ctg1820:4176278-4181561(-)	GH9C2	protein_coding	Endoglucanase
Cucsat.PASA.G9137	2.84664189491936	1.19228565201866E-06	ctg1658:279076-282287(+)		lincRNA
Cucsat.PASA.G4202	2.84363460200641	0.0000470661262557157	ctg1057:293581-295036(+)		protein_coding	AAI
Cucsat.PASA.G15845	2.84249990063727	2.89709394171894E-18	ctg2100:90711-98154(+)		protein_coding	Domain found in Dishevelled. Egl-10. and Pleckstrin (DEP)
Cucsat.PASA.G19948	2.84193633652969	6.4919644395147E-11	ctg4:3801950-3805143(+)		protein_coding	Protein of unknown function. DUF594 | expressed protein
Cucsat.PASA.G14146	2.8382304760665	2.17855595235684E-07	ctg1869:3255816-3257336(-)		protein_coding	PPIases accelerate the folding of proteins. It catalyzes the cis-trans isomerization of proline imidic peptide bonds in oligopeptides (By similarity)
Cucsat.PASA.G11776	2.83600063186903	2.08468779611633E-14	ctg1820:4959670-4962630(+)		protein_coding	peroxidase
Cucsat.PASA.G11054	2.83130651111763	2.57949628442625E-14	ctg1740:613713-615599(+)		protein_coding	Omega-hydroxypalmitate O-feruloyl
Cucsat.PASA.G4902	2.82772899505089	2.22845630472767E-06	ctg1227:20046-22861(-)	OSI_10286	protein_coding	Glycosyl transferase family 8
Cucsat.PASA.G2305	2.82556318503276	3.60474073422474E-21	ctg1002:3345417-3349241(+)		protein_coding
Cucsat.PASA.G7270	2.82380762187502	8.14419695579572E-13	ctg1528:4811674-4815223(-)		protein_coding	serine threonine-protein kinase
Cucsat.PASA.G4972	2.81942146970043	0.0000613788471982358	ctg1227:1098924-1100548(-)		protein_coding	phosphate-induced protein 1 conserved region domain containing protein. expressed
Cucsat.PASA.G21293	2.81912485098995	1.1648707041887E-07	ctg910:574329-579227(+)		protein_coding	subtilase family
Cucsat.PASA.G14295	2.8190590492688	0.0000198689495017048	ctg1869:5570060-5573614(-)		protein_coding	Ankyrin repeat-containing protein
Cucsat.PASA.G12376	2.81811573605538	3.08542592179086E-26	ctg1837:1533381-1539469(+)	MCM2	protein_coding	DNA replication licensing factor
Cucsat.PASA.G4636	2.81568649565838	1.43886314728151E-24	ctg1227:1020063-1025523(+)	HSP90B	protein_coding	Heat Shock Protein
Cucsat.PASA.G18271	2.8102819897422	6.06972764620249E-15	ctg3345:4432288-4435549(-)		protein_coding	thymidine kinase
Cucsat.PASA.G9585	2.80399522833164	0.0000146353261319228	ctg1673:3061850-3074295(-)		protein_coding	4-coumarate--CoA ligase-like
Cucsat.PASA.G6965	2.80273614468698	1.05563188112639E-24	ctg1522:968435-972570(+)		protein_coding	beta-1.4-glucan synthase rather involved in the synthesis of the xyloglucan backbone than cellulose. Seems to work simultaneously with xyloglucan 6-xylosyltransferase. Xyloglucan is a noncellulosic polysaccharides of plant cell wall and consists of a glucan backbone substituted by xylose. galactose and fucose (By similarity)
Cucsat.PASA.G5828	2.79950352543705	9.3284415355191E-19	ctg1402:602251-607351(-)		protein_coding	zinc finger
Cucsat.PASA.G17880	2.79743548372552	1.04233766894803E-12	ctg3345:117538-121091(+)		protein_coding	CDT1-like protein a
Cucsat.PASA.G12693	2.79656118187925	1.25501663390575E-18	ctg1838:2528092-2533699(-)		protein_coding	Cobalamin-independent synthase. Catalytic domain | methionine synthase
Cucsat.PASA.G16965	2.79637123890502	3.81879478447373E-13	ctg2417:172431-174666(-)		protein_coding	glycosyl hydrolase family protein 17
Cucsat.PASA.G8292	2.79362686988197	7.22065143047665E-14	ctg1557:4391806-4396964(+)		protein_coding
Cucsat.PASA.G7275	2.79223649990488	3.53008223507958E-11	ctg1528:4905799-4907254(-)		protein_coding
Cucsat.PASA.G1499	2.78596402738246	2.23146631482123E-06	ctg1000:397882-399685(-)		lincRNA
Cucsat.PASA.G14573	2.78556319438112	2.48941983702489E-13	ctg1869:1492854-1494231(+)		protein_coding	Protease inhibitor/seed storage/LTP family
Cucsat.PASA.G4992	2.78455128133432	7.8178529973543E-17	ctg1227:1468304-1473753(-)		protein_coding	CXC
Cucsat.PASA.G17313	2.7816368672467	2.62224971568806E-06	ctg27:2625562-2629077(+)		protein_coding	Xyloglucan endo-transglycosylase
Cucsat.PASA.G5712	2.77592528322212	0.000832359911615537	ctg1402:1076873-1080783(+)		protein_coding	Multicopper oxidase
Cucsat.PASA.G3653	2.77586935289262	1.55225072012297E-16	ctg1047:544544-547272(+)		protein_coding	strubbelig-receptor family
Cucsat.PASA.G12655	2.7729172493282	4.58742420818142E-06	ctg1838:1849291-1856194(-)		protein_coding	PQ-loop repeat family protein
Cucsat.PASA.G619	2.77108722514194	4.4164075114507E-09	ctg1:11920375-11930735(-)	SMC2	protein_coding	structural maintenance of chromosomes protein
Cucsat.PASA.G13086	2.77074952472099	0.000466135309907052	ctg1838:9107308-9107751(-)		lincRNA
Cucsat.PASA.G17612	2.770532261611	3.79521024488391E-10	ctg2923:28979-34276(+)		protein_coding	subtilisin-like protease-like
Cucsat.PASA.G3958	2.76890418127787	2.03637451390109E-27	ctg105:808464-812631(-)		protein_coding	Pectate lyase
Cucsat.PASA.G6560	2.76719850997831	0.0000325581250792916	ctg1451:139892-141337(-)		protein_coding	harpin-induced protein-related HIN1-related harpin-responsive protein-related
Cucsat.PASA.G992	2.76667301974953	1.64048352530946E-08	ctg1:6330487-6332242(+)		protein_coding	nucleoside diphosphate kinase
Cucsat.PASA.G4514	2.76488934913886	0.0000680109471778893	ctg1216:730332-732371(+)		protein_coding	Binds to actin and affects the structure of the cytoskeleton. At high concentrations. profilin prevents the polymerization of actin. whereas it enhances it at low concentrations (By similarity) | Binds to actin and affects the structure of the cytoskeleton. At high concentrations. profilin prevents the polymerization of actin. whereas it enhances it at low concentrations. By
Cucsat.PASA.G3599	2.7630101723872	0.0000296887092743085	ctg1047:1654673-1659494(-)		protein_coding	Condensin-2 complex subunit
Cucsat.PASA.G3362	2.76232523821734	3.59662119472203E-09	ctg1041:5962412-5964777(+)		protein_coding	pectinesterase
Cucsat.PASA.G17105	2.75916973234	1.42759504783535E-23	ctg2607:612215-618251(+)		protein_coding	Pyruvate kinase
Cucsat.PASA.G14735	2.75739366822181	0.000585445305027269	ctg1869:4195832-4198595(+)		protein_coding	transporter
Cucsat.PASA.G15571	2.75365835135264	5.66396292171422E-07	ctg2009:1789155-1791412(+)		protein_coding	THN
Cucsat.PASA.G19586	2.75000108528996	8.10962816046901E-10	ctg4:2882801-2889731(-)	LOX	protein_coding	Plant lipoxygenase may be involved in a number of diverse aspects of plant physiology including growth and development. pest resistance. and senescence or responses to wounding (By similarity)
Cucsat.PASA.G15294	2.74916646669803	0.0000634630364264337	ctg2009:340816-344090(-)		protein_coding	domain-containing protein
Cucsat.PASA.G17712	2.7475325828837	1.16905275836839E-22	ctg31:201549-204178(+)	ORC6	protein_coding	origin recognition complex subunit
Cucsat.PASA.G3265	2.7463375786597	7.51319954378573E-12	ctg1041:3967760-3971894(+)	OSI_12720	protein_coding	F-box LRR-repeat protein
Cucsat.PASA.G900	2.74512291074415	7.31971467888008E-12	ctg1:3862966-3866109(+)		protein_coding	Protein of unknown function (DUF568)
Cucsat.PASA.G12456	2.74197863022015	1.54920912090083E-12	ctg1837:2553782-2557155(+)		protein_coding
Cucsat.PASA.G9868	2.74132852213231	0.0000356208350786338	ctg1673:933246-934887(+)		lincRNA
Cucsat.PASA.G5704	2.74107823221558	8.7071665580845E-15	ctg1402:918320-920149(+)		protein_coding	Mitochondrial glycoprotein family protein
Cucsat.PASA.G10141	2.74037329698307	2.20489437041929E-12	ctg1673:6050058-6054272(+)	CCS52	protein_coding	FIZZY-related | WD domain. G-beta repeat
Cucsat.PASA.G19653	2.73826639012493	0.0000131129497862999	ctg4:4188714-4192644(-)		protein_coding	GMC oxidoreductase
Cucsat.PASA.G9344	2.73792407966257	2.39954897729082E-11	ctg1658:1774472-1778350(-)		protein_coding	O-acyltransferase WSD1-like
Cucsat.PASA.G420	2.72958210047446	6.97418714060979E-18	ctg1:8705020-8718227(-)	CTF18	protein_coding	chromosome transmission fidelity protein 18
Cucsat.PASA.G5186	2.72304462791445	2.44058378463127E-06	ctg1227:5262794-5263863(-)		protein_coding	Protein of unknown function (DUF1218)
Cucsat.PASA.G5827	2.72267081474239	1.60456895946725E-06	ctg1402:585425-589162(-)	ACS2	protein_coding	1-aminocyclopropane-1-carboxylate synthase
Cucsat.PASA.G10900	2.71911753963391	8.09967178195547E-10	ctg1681:1711506-1714884(-)		protein_coding	Late embryogenesis abundant protein
Cucsat.PASA.G12081	2.71901686880308	8.64739484924964E-09	ctg1821:141800-146056(-)		protein_coding	dehydratase
Cucsat.PASA.G6324	2.71777389611453	0.0000131129497862999	ctg1429:331780-342680(-)		protein_coding	UPF0481 protein
Cucsat.PASA.G4009	2.71544008540566	7.01297404138678E-16	ctg105:2102988-2107016(-)		protein_coding	Mediator complex subunit 28
Cucsat.PASA.G6833	2.71522327199565	1.47256448848516E-17	ctg1522:528380-531710(-)		protein_coding	Targeting protein for Xklp2 (TPX2)
Cucsat.PASA.G15336	2.71449411977144	7.93779948268736E-21	ctg2009:1433964-1438975(-)		protein_coding	PI-PLC X domain-containing protein
Cucsat.PASA.G6552	2.71240735309752	0.0000117839082835995	ctg1450:730803-753864(+)		protein_coding	fatty acyl-CoA reductase
Cucsat.PASA.G6544	2.7110121566446	3.2713668364501E-08	ctg1450:512478-519800(+)		protein_coding	Dabb
Cucsat.PASA.G7995	2.70736243595123	0.000390200260465903	ctg1556:1985920-1986995(-)		lincRNA
Cucsat.PASA.G19727	2.70730365822764	3.48136262604996E-07	ctg4:156872-159486(+)		protein_coding	synthase
Cucsat.PASA.G2344	2.70551519665585	0.000190916427444275	ctg1002:3790370-3792059(+)		protein_coding	peroxidase
Cucsat.PASA.G5549	2.70430643459142	4.78717528897302E-10	ctg1296:151588-156640(-)		protein_coding	Core component of nucleosome. Nucleosomes wrap and compact DNA into chromatin. limiting DNA accessibility to the cellular machineries which require DNA as a template. Histones thereby play a central role in transcription regulation. DNA repair. DNA replication and chromosomal stability. DNA accessibility is regulated via a complex set of post-translational modifications of histones. also called h…
Cucsat.PASA.G13429	2.70175053230769	3.09546580740928E-18	ctg1838:6550752-6554612(+)	OSI_30283	protein_coding	Auxin-induced protein
Cucsat.PASA.G21007	2.7001429628617	2.23617498754272E-17	ctg910:134342-138518(-)	OSI_05649	protein_coding	Histone-lysine n-methyltransferase
Cucsat.PASA.G1702	2.69412787758344	1.12760882854818E-12	ctg1002:528950-536219(-)		protein_coding	plant glycogenin-like starch initiation protein
Cucsat.PASA.G16212	2.69389479008462	2.74827000146529E-16	ctg2231:140206-146467(+)		protein_coding
Cucsat.PASA.G18410	2.69157069984463	1.55223988776253E-20	ctg3379:651206-652667(+)		protein_coding	histone h2a
Cucsat.PASA.G16668	2.69095847304931	3.09953791848006E-09	ctg24:2488552-2490390(+)		protein_coding	epoxide hydrolase
Cucsat.PASA.G5020	2.68758790078489	5.34929032386591E-21	ctg1227:2044133-2052900(-)	MYB3R1	protein_coding	transcription factor
Cucsat.PASA.G17364	2.68546232084494	3.67790421181285E-07	ctg27:772951-775986(-)		protein_coding	glucan endo-1-3-beta-glucosidase
Cucsat.PASA.G9920	2.68409103168375	1.01304697416247E-11	ctg1673:1714437-1716607(+)	OSI_31903	protein_coding	pathogenesis-related protein 5-like
Cucsat.PASA.G4039	2.68331467253897	1.34007355360191E-13	ctg105:2772712-2775553(-)	HSFA2C	protein_coding	heat stress transcription factor | HSF-type DNA-binding
Cucsat.PASA.G11971	2.67985049503947	4.18598690006834E-08	ctg1820:4107809-4111342(-)		protein_coding	Nucleoside diphosphate kinase
Cucsat.PASA.G294	2.67919509851259	0.000189111227494113	ctg1:6713683-6715284(-)		protein_coding
Cucsat.PASA.G6390	2.6790789923321	5.70870749011322E-17	ctg1429:704452-713037(+)		protein_coding	DNA primase large
Cucsat.PASA.G6540	2.6769898344924	4.33203477030841E-07	ctg1450:369307-371889(+)	OSI_04502	protein_coding	cytochrome P450
Cucsat.PASA.G5764	2.67033533256167	2.25856520987576E-09	ctg1402:2382451-2384274(+)		protein_coding	WW domain containing protein
Cucsat.PASA.G1620	2.66792803311655	0.0000795684296109395	ctg1000:628605-631786(+)		protein_coding	laccase-11-like
Cucsat.PASA.G19875	2.66511986887559	7.05989721224791E-13	ctg4:2501424-2504665(+)		protein_coding	UPF0603 protein
Cucsat.PASA.G19580	2.66403865874414	6.45851643434513E-18	ctg4:2714252-2718955(-)		protein_coding	KISc
Cucsat.PASA.G12233	2.6574199342641	5.89823325817229E-18	ctg1837:2623486-2625883(-)		protein_coding	actin-depolymerizing factor
Cucsat.PASA.G5330	2.65622758030541	3.78533329273724E-09	ctg1252:247586-249401(+)		protein_coding	Protein of unknown function (DUF642)
Cucsat.PASA.G17923	2.65523180672957	0.0000194691610470959	ctg3345:1262117-1264245(+)		protein_coding	Dabb
Cucsat.PASA.G18970	2.65137271023055	5.35566844379975E-16	ctg3473:136975-159485(-)	MET1	protein_coding	Cytosine-specific methyltransferase
Cucsat.PASA.G2582	2.64994042173694	1.24224750940288E-22	ctg1002:7270660-7278844(+)	MCM6	protein_coding	minichromosome maintenance
Cucsat.PASA.G14906	2.64971769219719	5.62075055148999E-18	ctg1869:7164206-7168043(+)		protein_coding	Mitogen-activated protein kinase
Cucsat.PASA.G12523	2.64875738010382	0.0000836959419580033	ctg1837:3553064-3558688(+)	ATCSLA09	protein_coding	Glucomannan 4-beta-mannosyltransferase
Cucsat.PASA.G1801	2.64807812013498	4.1861781007501E-12	ctg1002:2535755-2549989(-)	TUA1	protein_coding	Tubulin is the major constituent of microtubules. It binds two moles of GTP. one at an exchangeable site on the beta chain and one at a non-exchangeable site on the alpha chain (By similarity)
Cucsat.PASA.G14106	2.64717154922737	0.0000424082082148428	ctg1869:2675589-2677092(-)		protein_coding	Flavonol synthase flavanone
Cucsat.PASA.G12712	2.64709983268421	5.78047287188105E-07	ctg1838:2863442-2865706(-)		protein_coding	Plastocyanin-like domain
Cucsat.PASA.G16848	2.64658476031388	1.24738996789269E-09	ctg24:2096778-2098603(-)		protein_coding	hydrolase family 17 protein
Cucsat.PASA.G17274	2.64645634493236	0.0000143203129559527	ctg27:1839230-1841715(+)		protein_coding	gata transcription factor
Cucsat.PASA.G476	2.64381489855006	4.56530452724067E-06	ctg1:9475247-9478420(-)		protein_coding	FHA domain-containing protein
Cucsat.PASA.G13336	2.6433538208269	3.99913106975663E-09	ctg1838:4654823-4659276(+)	RBOHD	protein_coding	respiratory burst oxidase
Cucsat.PASA.G14774	2.64002902103243	3.18145545580992E-12	ctg1869:4671710-4677553(+)		protein_coding	Pachytene checkpoint protein 2 homolog
Cucsat.PASA.G6417	2.63653132545892	0.000343852062645733	ctg1449:303840-304843(-)		protein_coding	Arabidopsis protein of unknown function
Cucsat.PASA.G1849	2.63579925610749	8.72843789212294E-11	ctg1002:3259505-3263088(-)		protein_coding	exonuclease nucleic acid binding
Cucsat.PASA.G13459	2.62969463048645	1.06862754523659E-16	ctg1838:7093341-7097673(+)	NTMC2T2.2	protein_coding	Plant synaptotagmin
Cucsat.PASA.G11104	2.62411676014519	1.35504994568825E-12	ctg1740:426091-428731(-)		protein_coding	Adenylate kinase. active site lid
Cucsat.PASA.G12341	2.62123848790632	4.17453327426932E-23	ctg1837:593837-598454(+)		protein_coding	serine carboxypeptidase-like
Cucsat.PASA.G13493	2.62041045048802	1.43921343112546E-08	ctg1838:7685908-7691036(+)	OSI_17731	protein_coding	G-type lectin S-receptor-like serine threonine-protein kinase
Cucsat.PASA.G1005	2.61933045312336	0.0000542705671630608	ctg1:6583139-6585779(+)		protein_coding	homeobox-leucine zipper protein
Cucsat.PASA.G3656	2.61894130248491	0.0000185293559465538	ctg1047:589376-594247(+)		protein_coding	pectinesterase
Cucsat.PASA.G3904	2.6173651205418	1.47160237362759E-08	ctg105:4598700-4602235(+)		protein_coding	senescence-associated protein
Cucsat.PASA.G5621	2.61418494081203	2.08331006656395E-14	ctg1299:154445-162307(+)		protein_coding	Cell division control protein 6
Cucsat.PASA.G13501	2.60646691937704	5.15897275306145E-16	ctg1838:7796088-7800638(+)	OSI_09228	protein_coding	cyclic nucleotide-gated ion channel
Cucsat.PASA.G17480	2.60594715381655	1.47062937791327E-08	ctg278:2382-4940(-)		protein_coding
Cucsat.PASA.G339	2.60509121303783	1.15147771834323E-07	ctg1:7401864-7404559(-)		lincRNA
Cucsat.PASA.G775	2.60360964486947	0.0000386044249314992	ctg1:1149965-1151107(+)		protein_coding
Cucsat.PASA.G11640	2.60343181959464	5.04518301895891E-18	ctg1820:2299721-2302514(+)		protein_coding	biotin carboxyl carrier protein
Cucsat.PASA.G11891	2.60313760019762	3.939427105047E-15	ctg1820:2685618-2688694(-)	MMDH. MDH	protein_coding	Malate dehydrogenase
Cucsat.PASA.G11779	2.60263555964853	1.05577460304604E-09	ctg1820:5041890-5045264(+)		protein_coding	pectinesterase
Cucsat.PASA.G1252	2.60042660138342	1.02533258306319E-08	ctg1:10296592-10298816(+)	OSI_19891	protein_coding	AWPM-19-like membrane family protein
Cucsat.PASA.G1539	2.60012393980485	2.55144188425755E-20	ctg1000:1164789-1174406(-)		protein_coding	Pyruvate kinase
Cucsat.PASA.G3760	2.59935396313556	7.02246537314357E-20	ctg105:517092-526848(+)	MTHFR1	protein_coding	Methylenetetrahydrofolate reductase
Cucsat.PASA.G2480	2.59400362056513	1.22193053536038E-13	ctg1002:5728698-5732482(+)		protein_coding	GDSL esterase lipase
Cucsat.PASA.G3367	2.59028450046513	0.000612927549769835	ctg1041:6016677-6018294(+)		protein_coding	short-chain dehydrogenase reductase
Cucsat.PASA.G18203	2.58952714525744	3.92792188650051E-24	ctg3345:2674814-2681327(-)		protein_coding	inactive receptor kinase
Cucsat.PASA.G1451	2.5857818361439	2.43356611508125E-06	ctg10:103872-107129(+)		protein_coding	probably inactive receptor-like protein kinase
Cucsat.PASA.G13096	2.58502725731526	0.000205133120648948	ctg1838:131064-134727(+)		protein_coding	hydrolase. alpha beta fold family protein
Cucsat.PASA.G7477	2.58418071384944	4.2095891227461E-09	ctg1528:3096644-3101928(+)	SUS1	protein_coding	Sucrose-cleaving enzyme that provides UDP-glucose and fructose for various metabolic pathways (By similarity)
Cucsat.PASA.G19371	2.58359001968116	1.8657784973922E-27	ctg384:108969-118341(+)		protein_coding	Protein BREAST CANCER SUSCEPTIBILITY 1 homolog | BRCA1 C Terminus (BRCT) domain
Cucsat.PASA.G12911	2.58322426097087	0.000676487357448496	ctg1838:6975562-6977342(-)		protein_coding
Cucsat.PASA.G11291	2.58313445717694	3.78450862527736E-23	ctg1798:460008-467077(+)		protein_coding	DNA repair metallo-beta-lactamase
Cucsat.PASA.G11659	2.58271154930214	6.61115496399432E-07	ctg1820:2699577-2702600(+)		protein_coding	Pfam:DUF231
Cucsat.PASA.G8953	2.58195786732178	1.41163300880828E-19	ctg1635:2473668-2476086(-)	PORA. POR	protein_coding	Protochlorophyllide reductase
Cucsat.PASA.G2025	2.58128042435809	2.71943780457743E-16	ctg1002:5624945-5629042(-)	APE2	protein_coding	Triose phosphate phosphate translocator
Cucsat.PASA.G6422	2.57922872326716	1.33056701479097E-13	ctg1449:369103-370468(-)		protein_coding
Cucsat.PASA.G1911	2.57700189950678	1.22080533668225E-15	ctg1002:4153760-4157679(-)		protein_coding	peroxidase
Cucsat.PASA.G14693	2.5760646097727	2.92106333855302E-12	ctg1869:3547734-3549600(+)	OSI_20880	protein_coding	Reticulon-like protein
Cucsat.PASA.G19094	2.57439191668096	5.53944187002406E-06	ctg35:257681-259048(+)		protein_coding	Pathogenesis-related protein Bet v I family
Cucsat.PASA.G14756	2.57423662391096	1.34548555164081E-19	ctg1869:4448898-4451919(+)		protein_coding	Serine threonine-protein kinase
Cucsat.PASA.G3976	2.57199444325588	1.1883343722214E-16	ctg105:1297325-1301971(-)		protein_coding	cysteine-rich repeat secretory protein
Cucsat.PASA.G5592	2.56590963599165	2.50617781658946E-07	ctg1299:40133-42348(-)	PCNA	protein_coding	This protein is an auxiliary protein of DNA polymerase delta and is involved in the control of eukaryotic DNA replication by increasing the polymerase's processibility during elongation of the leading strand (By similarity)
Cucsat.PASA.G18292	2.5652569463314	1.73882603325618E-10	ctg3345:4795501-4798023(-)		protein_coding
Cucsat.PASA.G18453	2.56435533303611	1.29561878084276E-09	ctg3379:1797710-1800182(+)		protein_coding
Cucsat.PASA.G8918	2.56088302854275	3.49987999217694E-16	ctg1635:1824181-1828751(-)		protein_coding	Plant protein of unknown function (DUF641)
Cucsat.PASA.G9967	2.55954729318516	9.23383342622928E-14	ctg1673:2491947-2495257(+)		protein_coding	glycosyl transferase family 17 protein
Cucsat.PASA.G16638	2.55881849603239	4.34556641004747E-09	ctg24:2037455-2038406(+)		protein_coding	Desaturase
Cucsat.PASA.G18544	2.55874135945853	0.000468691005853672	ctg3379:458764-461182(-)		protein_coding	CCT motif
Cucsat.PASA.G15013	2.55712012292978	0.0000117348160568252	ctg191:94658-99310(-)	OSI_33884	protein_coding	Pectate lyase
Cucsat.PASA.G2286	2.55689813116415	0.000247232993567693	ctg1002:2886448-2890385(+)		protein_coding	Helix-loop-helix DNA-binding domain
Cucsat.PASA.G17509	2.55660627331903	6.40849312862734E-07	ctg278:694452-698853(-)		protein_coding	Pfam:DUF231
Cucsat.PASA.G7143	2.55658753047526	5.31369143397382E-14	ctg1528:2166305-2171550(-)		protein_coding	Enoyl- acyl-carrier-protein reductase
Cucsat.PASA.G2977	2.55638727240723	2.42661168157051E-10	ctg1041:5985481-5987607(-)		protein_coding	Polygalacturonase
Cucsat.PASA.G316	2.55607153971095	5.99675159053408E-08	ctg1:7052818-7053946(-)		lincRNA
Cucsat.PASA.G14680	2.55372316414986	8.92850940244678E-13	ctg1869:3330543-3335346(+)		protein_coding	aspartic proteinase
Cucsat.PASA.G13867	2.54928619112649	5.7104448230685E-16	ctg184:1869607-1880356(+)		protein_coding	mitogen-activated protein kinase-binding protein 1-like
Cucsat.PASA.G8676	2.54908269307111	8.37217392969747E-10	ctg1558:2088203-2096592(-)	OSI_19719	protein_coding	may have effects in promoting growth and development. May function in membrane trafficking and in fusion of vesicles with plasma membrane
Cucsat.PASA.G21570	2.54740849513293	1.47168581682456E-12	ctg944:353755-358456(-)	PAE1	protein_coding	The proteasome is a multicatalytic proteinase complex which is characterized by its ability to cleave peptides with Arg. Phe. Tyr. Leu. and Glu adjacent to the leaving group at neutral or slightly basic pH. The proteasome has an ATP-dependent proteolytic activity
Cucsat.PASA.G7310	2.54484634886	2.14826613657371E-22	ctg1528:5466415-5472359(-)		protein_coding	protein notum homolog
Cucsat.PASA.G12250	2.54387635711264	1.6132510390768E-22	ctg1837:2896560-2901135(-)		protein_coding	Interactor of constitutive active ROPs
Cucsat.PASA.G8216	2.5424598492133	7.33769404565185E-12	ctg1557:3020183-3023427(+)		protein_coding	carboxylesterase 18-like
Cucsat.PASA.G6975	2.54146629931403	9.36649943396833E-09	ctg1522:1232311-1233085(+)		lincRNA
Cucsat.PASA.G3716	2.53720870172675	4.43586253621697E-07	ctg1047:1421250-1424675(+)		protein_coding	GDSL esterase lipase
Cucsat.PASA.G2938	2.53663040394326	0.0000120825131187235	ctg1041:5520891-5523607(-)		protein_coding	pectinesterase
Cucsat.PASA.G14882	2.53059696941823	1.32620909448277E-15	ctg1869:6753199-6756111(+)		protein_coding	sphingolipid
Cucsat.PASA.G17968	2.53011486945449	1.61147234885811E-07	ctg3345:2382844-2386174(+)	PGK1	protein_coding	phosphoglycerate kinase
Cucsat.PASA.G12267	2.52899651740697	1.53491792723388E-20	ctg1837:3084229-3089597(-)	CDC48	protein_coding	cell division cycle protein 48
Cucsat.PASA.G14833	2.5289687360356	5.73914419202388E-23	ctg1869:5742112-5751147(+)		protein_coding	Ankyrin repeat-containing protein
Cucsat.PASA.G8905	2.52781461797081	3.95765304628996E-15	ctg1635:1612797-1614948(-)	OSI_00674	protein_coding	PHD-finger
Cucsat.PASA.G1979	2.52589166461059	5.3293436699805E-10	ctg1002:4981780-4989193(-)		protein_coding	homeobox-leucine zipper protein
Cucsat.PASA.G3446	2.52542159957381	1.07668785119747E-08	ctg1041:7389965-7392221(+)	OSI_20178	protein_coding	DNA replication complex GINS protein
Cucsat.PASA.G7132	2.52458860377386	2.58197135326356E-06	ctg1528:1998496-2002691(-)	OSI_22753	protein_coding	beta-glucosidase
Cucsat.PASA.G21282	2.52392482306125	1.9674626749965E-14	ctg910:417925-427017(+)		protein_coding	Timeless protein C terminal region
Cucsat.PASA.G13310	2.52172238527862	1.23833864909266E-09	ctg1838:4245479-4250391(+)		protein_coding	Cobalamin-independent synthase. Catalytic domain
Cucsat.PASA.G8469	2.52120530456216	9.26044466232583E-20	ctg1557:2800932-2803972(-)		protein_coding	Serine threonine-protein phosphatase 7 long form homolog
Cucsat.PASA.G10813	2.52052430587779	3.08286376782152E-06	ctg1681:292312-300970(-)		protein_coding	protein TRANSPARENT TESTA 12-like
Cucsat.PASA.G6796	2.51681812033981	6.32621627992094E-10	ctg1522:6176-9525(-)		protein_coding	expressed protein
Cucsat.PASA.G9402	2.51582554871948	5.58522723956001E-10	ctg1673:137191-142729(-)		protein_coding	pectinesterase pectinesterase inhibitor
Cucsat.PASA.G7535	2.5148219691893	2.40337500169035E-10	ctg1528:4205329-4208028(+)		protein_coding	pectinesterase
Cucsat.PASA.G13565	2.5144561997437	1.0419738244255E-09	ctg1838:9258523-9259950(+)		protein_coding
Cucsat.PASA.G2257	2.51345877353252	7.08686148217555E-15	ctg1002:2233003-2239868(+)		protein_coding	Condensin II non structural maintenance of chromosomes subunit
Cucsat.PASA.G9480	2.51290569415279	0.000127575008930598	ctg1673:1188985-1190989(-)		protein_coding	X8 domain
Cucsat.PASA.G12681	2.51107349208082	1.41795480961464E-09	ctg1838:2304799-2306407(-)		protein_coding	2-oxoglutarate-iron(II)-dependent oxygenase
Cucsat.PASA.G6559	2.5110636448011	0.000138349801471026	ctg1451:86809-90425(-)		protein_coding	PLATZ transcription factor
Cucsat.PASA.G315	2.51055118881274	6.90762533668475E-09	ctg1:7002272-7005030(-)		protein_coding
Cucsat.PASA.G19777	2.50988769968509	3.24812345269849E-10	ctg4:950404-959833(+)		protein_coding	ABC transporter G family member
Cucsat.PASA.G14676	2.50945225816211	1.31533971693964E-06	ctg1869:3262302-3265485(+)		protein_coding	Universal stress protein
Cucsat.PASA.G4745	2.50920325276907	2.8836002505059E-19	ctg1227:2852432-2855682(+)		protein_coding	adenine phosphoribosyltransferase
Cucsat.PASA.G12322	2.50811525652572	3.89203537575142E-06	ctg1837:60277-63942(+)	OSI_29415	protein_coding	D-3-phosphoglycerate dehydrogenase
Cucsat.PASA.G13105	2.50601595518076	0.0000195890819670961	ctg1838:280548-286564(+)		protein_coding	beta-fructofuranosidase
Cucsat.PASA.G21123	2.5055194686602	8.75053407844633E-11	ctg910:2109906-2111934(-)	OSI_08465	protein_coding	Rhamnose biosynthetic enzyme
Cucsat.PASA.G1149	2.50441568391314	3.89241687626353E-15	ctg1:8658402-8660021(+)		protein_coding
Cucsat.PASA.G21430	2.5027333590651	2.08148849862835E-20	ctg910:3174626-3179395(+)		protein_coding	WD repeat-containing protein
Cucsat.PASA.G3313	2.50231254745592	4.59914195604883E-12	ctg1041:5013382-5015059(+)		protein_coding	CASP-like protein
Cucsat.PASA.G15466	2.50183309494999	9.90514456864186E-16	ctg2009:6059647-6063261(-)		protein_coding	RING
Cucsat.PASA.G2871	2.50182314696808	7.88520529326557E-12	ctg1041:4197711-4202578(-)		protein_coding	Homocysteine s-methyltransferase
Cucsat.PASA.G5883	2.50119999960383	1.24884764117748E-27	ctg1402:1544315-1550145(-)		protein_coding	Pfam:DUF2044
Cucsat.PASA.G17213	2.50113387241548	2.31378784030982E-08	ctg27:559344-560936(+)		protein_coding
Cucsat.PASA.G15134	2.50103135874765	0.0000229512397611789	ctg197:1483548-1485595(-)		protein_coding	kDa class I heat shock
Cucsat.PASA.G6813	2.49942821489035	1.60069326756694E-07	ctg1522:280175-284863(-)		protein_coding	Polygalacturonase
Cucsat.PASA.G15446	2.49892020012014	0.0000137450792173923	ctg2009:5344143-5348020(-)		lincRNA
Cucsat.PASA.G2937	2.49884724911073	0.000714505661723486	ctg1041:5512569-5515745(-)	GH9B13	protein_coding	Endoglucanase
Cucsat.PASA.G2525	2.49636925324126	1.58792195773902E-15	ctg1002:6260181-6264415(+)		protein_coding	Protein of unknown function (DUF561)
Cucsat.PASA.G20935	2.49606069033257	5.87906151072733E-09	ctg907:586612-592984(-)	ACA1	protein_coding	Calcium-transporting ATPase | Ca2+-ATPase N terminal autoinhibitory domain
Cucsat.PASA.G16378	2.49500083207318	3.96955232781524E-17	ctg2279:141548-144762(-)	TUA3	protein_coding	Tubulin is the major constituent of microtubules. It binds two moles of GTP. one at an exchangeable site on the beta chain and one at a non-exchangeable site on the alpha chain
Cucsat.PASA.G8730	2.48956111600103	1.88753287932177E-11	ctg1558:1658526-1659963(+)		lincRNA
Cucsat.PASA.G17195	2.48785745068517	2.82608273357238E-09	ctg27:274078-276826(+)		protein_coding	gpi-anchored protein
Cucsat.PASA.G12426	2.487147753672	1.96763845296945E-14	ctg1837:2247763-2253090(+)		protein_coding	Tubulin is the major constituent of microtubules. It binds two moles of GTP. one at an exchangeable site on the beta chain and one at a non-exchangeable site on the alpha chain
Cucsat.PASA.G21285	2.48498091935647	7.64141244637981E-16	ctg910:468548-476454(+)		protein_coding	AAA-type ATPase family protein
Cucsat.PASA.G6729	2.48464194437674	3.44554279576416E-10	ctg1502:841400-844223(-)	PMT5	protein_coding	Transporter
Cucsat.PASA.G9545	2.48322578971863	2.98596131495764E-17	ctg1673:2241903-2246360(-)		protein_coding	Cysteine-rich receptor-like protein kinase
Cucsat.PASA.G8931	2.48276619202074	0.0000211682000364933	ctg1635:2087329-2089665(-)		protein_coding	Transcription factor
Cucsat.PASA.G7391	2.48271376882214	2.74915900034074E-06	ctg1528:904997-906944(+)		protein_coding	heat stress transcription factor
Cucsat.PASA.G7028	2.48119862822455	3.51091784100378E-14	ctg1523:585794-593660(-)		protein_coding	Phosphoglycolate phosphatase
Cucsat.PASA.G13660	2.48057540701734	2.40927526980332E-22	ctg184:384219-389192(-)		protein_coding	Oxidoreductase family. NAD-binding Rossmann fold
Cucsat.PASA.G17010	2.47776880571148	0.000573050787047884	ctg2465:206172-208045(+)		protein_coding	(No apical meristem) protein
Cucsat.PASA.G6978	2.47437050127688	6.22139363999486E-24	ctg1522:1254809-1258161(+)		protein_coding	Cyclin A
Cucsat.PASA.G7708	2.47347215100862	0.000833223698276894	ctg1546:61126-63358(+)		protein_coding	Nitrate reductase is a key enzyme involved in the first step of nitrate assimilation in plants. fungi and bacteria (By similarity)
Cucsat.PASA.G2903	2.4725813517616	0.000056349243413218	ctg1041:4832253-4837588(-)		protein_coding	2OG-Fe(II) oxygenase superfamily
Cucsat.PASA.G17355	2.47257175736667	7.63640528024415E-11	ctg27:576100-582823(-)		protein_coding
Cucsat.PASA.G5760	2.46935940668621	0.000101217007380386	ctg1402:2287995-2292462(+)		protein_coding	P21-Rho-binding domain
Cucsat.PASA.G11907	2.46868290982822	2.58292408786757E-08	ctg1820:2873663-2876120(-)		protein_coding	Inherit from NOG: Pathogenesis related protein-like protein
Cucsat.PASA.G21622	2.46693887932156	1.56488434756632E-16	ctg949:862234-868756(+)		protein_coding	Domain of unknown function (DUF239)
Cucsat.PASA.G14446	2.46608056973324	0.000150647344969174	ctg1869:7253338-7257105(-)		lincRNA
Cucsat.PASA.G3591	2.46547914731327	4.52630283745229E-13	ctg1047:1437852-1441051(-)	IQD26	protein_coding	IQ calmodulin-binding motif family protein. expressed
Cucsat.PASA.G4070	2.46398371738453	0.0000444744186181768	ctg105:3578433-3584945(-)		protein_coding	glucan endo-1-3-beta-glucosidase
Cucsat.PASA.G13426	2.46376366302851	1.25501663390575E-18	ctg1838:6497307-6504490(+)		protein_coding	beta-galactosidase
Cucsat.PASA.G18975	2.46350089592518	0.00048765263134618	ctg3473:331773-338421(-)		protein_coding	Xylem serine proteinase
Cucsat.PASA.G6172	2.46271956151175	9.65230171315636E-13	ctg1425:709750-718855(+)		protein_coding	inactive leucine-rich repeat receptor-like protein kinase
Cucsat.PASA.G10395	2.46084366578382	1.84868803549726E-15	ctg1675:1798859-1800307(-)	EMB2656	protein_coding	condensin complex subunit
Cucsat.PASA.G3723	2.46074458877975	3.24231078990163E-07	ctg1047:1553833-1555616(+)		protein_coding	gata transcription factor
Cucsat.PASA.G3012	2.4585108017575	9.15458974674712E-15	ctg1041:6519471-6522033(-)		protein_coding
Cucsat.PASA.G468	2.45619793647307	0.000158425396918232	ctg1:9351714-9353296(-)		protein_coding	1-aminocyclopropane-1-carboxylate oxidase homolog
Cucsat.PASA.G6364	2.45588278899919	3.14456504877505E-27	ctg1429:240792-247698(+)		protein_coding	Succinyl-CoA ligase
Cucsat.PASA.G14250	2.45545933589686	4.67342676452222E-08	ctg1869:4854254-4856774(-)		protein_coding	Pectate lyase
Cucsat.PASA.G2384	2.45519260956844	2.70474193088304E-06	ctg1002:4348708-4353555(+)	RC24	protein_coding	chitinase
Cucsat.PASA.G10621	2.45391178679826	7.52064114003361E-15	ctg1679:467164-470229(+)		protein_coding	glucan endo-1-3-beta-glucosidase
Cucsat.PASA.G13682	2.45385565972402	6.26640722652508E-09	ctg184:876537-878610(-)		protein_coding
Cucsat.PASA.G21330	2.45314587401747	5.47439658169455E-23	ctg910:1160949-1164986(+)	BIP	protein_coding	luminal-binding protein
Cucsat.PASA.G9298	2.45219848580774	1.40757317067497E-14	ctg1658:797952-800962(-)		protein_coding	inorganic pyrophosphatase
Cucsat.PASA.G18425	2.44979968967418	7.09033010864169E-37	ctg3379:1082666-1086677(+)	OSI_30859	protein_coding	nucleobase-ascorbate transporter
Cucsat.PASA.G12613	2.44951872931829	7.07242655536651E-20	ctg1838:975248-983537(-)		protein_coding	Inherit from NOG: downstream neighbor of Son
Cucsat.PASA.G15058	2.44947789164958	0.0000633510827897154	ctg1918:139163-139808(-)		protein_coding
Cucsat.PASA.G13476	2.44618365038682	8.3794595080033E-18	ctg1838:7378726-7385591(+)		protein_coding	K06627 cyclin A
Cucsat.PASA.G5830	2.44600265486717	4.96530843283428E-08	ctg1402:628244-631140(-)		protein_coding	Desaturase
Cucsat.PASA.G15057	2.44598376394834	1.80636611847139E-06	ctg1918:137657-139168(-)		protein_coding	Homeobox-leucine zipper protein GLABRA
Cucsat.PASA.G839	2.44506927833552	3.86693794329442E-18	ctg1:2682865-2686873(+)		protein_coding	LRR receptor-like serine threonine-protein kinase
Cucsat.PASA.G4057	2.44276965231648	2.17068800641061E-11	ctg105:3302337-3308404(-)		protein_coding	G_alpha
Cucsat.PASA.G6710	2.43743136724013	1.24008361219887E-11	ctg1502:38467-42529(-)		protein_coding	Leucine-rich repeat
Cucsat.PASA.G11875	2.43504262050475	1.67453693762632E-07	ctg1820:2133656-2136057(-)		protein_coding	50S ribosomal protein L29
Cucsat.PASA.G1281	2.43484061578291	2.40559926240805E-08	ctg1:10788676-10791340(+)		protein_coding
Cucsat.PASA.G13571	2.43438722342409	0.0000100518044308428	ctg1838:9337748-9338975(+)	OSI_09600	protein_coding	Tetraspanin family
Cucsat.PASA.G4958	2.43344819283565	2.01115853698397E-23	ctg1227:914417-919249(-)		protein_coding	Transcription factor
Cucsat.PASA.G13349	2.4295497121814	4.87519845204802E-13	ctg1838:4976476-4985915(+)		protein_coding	oxidoreductase GLYR1-like
Cucsat.PASA.G21193	2.42790214409832	5.20663432835977E-08	ctg910:3338264-3339980(-)		protein_coding	seed specific protein Bn15D1B
Cucsat.PASA.G999	2.42688821331179	0.00094057723519361	ctg1:6516749-6518785(+)		lincRNA
Cucsat.PASA.G18393	2.42556550087367	7.64256002229214E-13	ctg3379:306079-314091(+)		protein_coding	3-ketoacyl-coa synthase
Cucsat.PASA.G10209	2.42530861745977	0.000703803400699946	ctg1673:2098182-2099165(+)		protein_coding	U-box domain-containing protein
Cucsat.PASA.G17976	2.42370959991021	1.49944707962407E-08	ctg3345:2540649-2543280(+)		protein_coding	glycosylase
Cucsat.PASA.G8280	2.42314202001055	1.24672408561843E-08	ctg1557:4149524-4151327(+)		lincRNA
Cucsat.PASA.G2347	2.42215099842794	4.1193505567803E-17	ctg1002:3803711-3809318(+)		protein_coding	cytochrome P450. CYP85 clan
Cucsat.PASA.G19604	2.42116867219073	8.9418113665596E-20	ctg4:3282152-3286041(-)		protein_coding	Molecular calcium-binding chaperone promoting folding. oligomeric assembly and quality control in the ER via the calreticulin calnexin cycle. This lectin may interact transiently with almost all of the monoglucosylated glycoproteins that are synthesized in the ER (By similarity)
Cucsat.PASA.G9388	2.42106282046172	0.0000534735475492235	ctg1672:74042-76007(+)		protein_coding
Cucsat.PASA.G4110	2.42000334287632	0.0000375816129213022	ctg105:4378469-4381439(-)		protein_coding
Cucsat.PASA.G12851	2.41924436967941	3.49900914107389E-11	ctg1838:5600800-5606444(-)		protein_coding	receptor-like protein kinase
Cucsat.PASA.G9126	2.41915151620884	1.20884859457617E-13	ctg1658:135040-137758(+)		protein_coding	cyclin d3
Cucsat.PASA.G5601	2.41895033405007	6.43544850074923E-10	ctg1299:235775-240093(-)		protein_coding	PPIases accelerate the folding of proteins (By similarity)
Cucsat.PASA.G5257	2.4176448908791	0.000064776769105462	ctg1228:483855-484677(-)		lincRNA
Cucsat.PASA.G12531	2.41729260094212	0.0000248998302636504	ctg1837:3642000-3645583(+)		protein_coding	fructose-bisphosphate aldolase. cytoplasmic
Cucsat.PASA.G10421	2.4164486285564	2.78149534450946E-06	ctg1676:11011-14468(-)		protein_coding
Cucsat.PASA.G11878	2.41573162739269	5.36665540531948E-11	ctg1820:2188191-2195525(-)		protein_coding	Phosphorylase is an important allosteric enzyme in carbohydrate metabolism. Enzymes from different sources differ in their regulatory mechanisms and in their natural substrates. However. all known phosphorylases share catalytic and structural properties (By similarity)
Cucsat.PASA.G10183	2.41518494109044	0.000591498797530326	ctg1673:7028554-7030513(+)	LHCA1	protein_coding	Chlorophyll A-B binding protein
Cucsat.PASA.G17066	2.41490150375521	0.000130122891262586	ctg2607:67216-69013(-)		protein_coding	Bet_v_1
Cucsat.PASA.G9051	2.41382722279157	0.000273362994161216	ctg1635:1600933-1604190(+)	OSI_18845	protein_coding	Pentatricopeptide repeat-containing protein
Cucsat.PASA.G14428	2.41177868056644	0.0000881168764550841	ctg1869:7924326-7926437(-)		protein_coding	Heavy-metal-associated domain
Cucsat.PASA.G10467	2.41115810666063	5.93821761703508E-06	ctg1678:718207-725131(-)		protein_coding	annexin D3-like
Cucsat.PASA.G6499	2.40912088866677	1.00223813702476E-06	ctg1450:230619-234373(-)		protein_coding	Inositol monophosphatase
Cucsat.PASA.G1617	2.40511488804081	1.51760206241323E-07	ctg1000:590910-592527(+)		protein_coding	plasma membrane intrinsic protein | Aquaporin
Cucsat.PASA.G5008	2.4021792290037	1.29590235275564E-17	ctg1227:1819173-1824448(-)		protein_coding	malic enzyme
Cucsat.PASA.G5933	2.40187113900475	7.26447815668741E-07	ctg1402:2626033-2627719(-)		protein_coding
Cucsat.PASA.G15620	2.4008941317181	0.000128017597047572	ctg2009:3475489-3477389(+)		lincRNA
Cucsat.PASA.G14096	2.40069045285416	1.07115052812869E-12	ctg1869:2585301-2590073(-)	OSI_15088	protein_coding	Sucrose-cleaving enzyme that provides UDP-glucose and fructose for various metabolic pathways (By similarity)
Cucsat.PASA.G37	2.40059425281235	4.72901672916499E-21	ctg1:509834-512491(-)	OSI_05475	protein_coding	Ferredoxin--nadp reductase. leaf isozyme
Cucsat.PASA.G1275	2.39922130790097	6.15444680949505E-09	ctg1:10703716-10705686(+)		protein_coding	oxidoreductase. 2OG-Fe(II) oxygenase family protein
Cucsat.PASA.G141	2.39892489771947	1.81248627758998E-17	ctg1:2761683-2766613(-)	HMGS	protein_coding	hydroxymethylglutaryl-CoA synthase
Cucsat.PASA.G14655	2.39819583857427	3.37083742873384E-18	ctg1869:2994661-2998295(+)	ATP3	protein_coding	Mitochondrial membrane ATP synthase (F(1)F(0) ATP synthase or Complex V) produces ATP from ADP in the presence of a proton gradient across the membrane which is generated by electron transport complexes of the respiratory chain. F-type ATPases consist of two structural domains. F(1) - containing the extramembraneous catalytic core. and F(0) - containing the membrane proton channel. linked togethe…
Cucsat.PASA.G260	2.39786988557073	1.04790591070413E-07	ctg1:5999560-6003006(-)	PAS2	protein_coding	3-hydroxyacyl-CoA dehydratase PASTICCINO
Cucsat.PASA.G16997	2.39648185670658	0.000174918626619285	ctg2465:276312-277841(-)		protein_coding	E3 ubiquitin-protein ligase
Cucsat.PASA.G8739	2.39556715590964	1.63221307401476E-08	ctg1558:1872432-1878884(+)		protein_coding	Zinc-binding dehydrogenase
Cucsat.PASA.G4055	2.39321612063671	0.000263384492943349	ctg105:3239089-3241997(-)		protein_coding	Expp1 protein
Cucsat.PASA.G9177	2.38901076223913	5.79813337948859E-15	ctg1658:943805-947335(+)		protein_coding	phototropism protein
Cucsat.PASA.G17214	2.38744513490995	1.80762493382277E-06	ctg27:573804-575674(+)		protein_coding	HVA22-like protein
Cucsat.PASA.G10597	2.38691382981939	0.000364927244756641	ctg1679:189372-189782(-)		lincRNA
Cucsat.PASA.G1797	2.38573432316228	0.000666113380676948	ctg1002:2477827-2479603(-)		protein_coding	Transcription factor
Cucsat.PASA.G19944	2.38400388260883	4.08112697329622E-09	ctg4:3693721-3694615(+)		lincRNA
Cucsat.PASA.G8214	2.38319044725034	0.00044580387012744	ctg1557:2952927-2956240(+)		protein_coding	glycosyltransferase At5g03795-like
Cucsat.PASA.G13430	2.38138410007615	0.000124827518271238	ctg1838:6582977-6587356(+)	AP3	protein_coding	Transcription factor
Cucsat.PASA.G17409	2.3811866636902	0.000152279490296045	ctg27:1789711-1793311(-)	PAL	protein_coding	Phenylalanine ammonialyase
Cucsat.PASA.G9864	2.38023638570443	4.36250666648219E-09	ctg1673:841665-844489(+)		protein_coding	Piriformospora indica-insensitive protein
Cucsat.PASA.G15328	2.3799656651654	5.50322141921713E-15	ctg2009:1118329-1124247(-)	OSI_21058	protein_coding	Inherit from NOG: alpha-l-fucosidase
Cucsat.PASA.G4175	2.37963543061161	6.28833701092893E-12	ctg1055:205580-208431(+)	OSI_31105	protein_coding	Removes the phosphate from trehalose 6-phosphate to produce free trehalose. Trehalose accumulation in plant may improve abiotic stress tolerance
Cucsat.PASA.G5402	2.37939376517716	0.0000131635551688889	ctg1268:469009-469956(+)		protein_coding	histone h2a
Cucsat.PASA.G58	2.3792353701939	1.19935841468768E-11	ctg1:846850-851600(-)		protein_coding	secretory carrier-associated membrane protein
Cucsat.PASA.G17151	2.37792816135263	1.40001847765307E-06	ctg2699:311139-320612(-)		protein_coding	May be involved in modulation of pathogen defense and leaf cell death (By similarity)
Cucsat.PASA.G20996	2.37601464753946	2.92762376234276E-12	ctg907:753217-757194(+)		protein_coding	Transcription factor
Cucsat.PASA.G5853	2.37412733308641	0.000517078668974863	ctg1402:958017-962364(-)		protein_coding	RAB | Protease inhibitor/seed storage/LTP family
Cucsat.PASA.G11297	2.37401507998566	3.77015031039429E-06	ctg1798:622555-627435(+)		protein_coding
Cucsat.PASA.G16162	2.3737962341564	1.02519505202701E-12	ctg2203:62580-64224(-)		protein_coding
Cucsat.PASA.G6988	2.37326181430132	0.0000297563228072399	ctg1522:1377096-1379136(+)		protein_coding	Late embryogenesis abundant protein
Cucsat.PASA.G2487	2.37256842207044	7.04441959917852E-07	ctg1002:5821659-5826046(+)		protein_coding	chloroplast unusual positioning protein
Cucsat.PASA.G9474	2.37252848141337	3.87837422725526E-07	ctg1673:1110770-1112215(-)		protein_coding	Universal stress protein
Cucsat.PASA.G1192	2.37099079141186	8.08161088787703E-06	ctg1:9366685-9368763(+)		protein_coding	HR-like lesion-inducing | Nicotiana lesion-inducing like
Cucsat.PASA.G10087	2.37037428465214	0.000070850757369282	ctg1673:4701173-4704616(+)		protein_coding	cysteine-rich repeat secretory protein
Cucsat.PASA.G9880	2.36821732384401	3.65051005220679E-08	ctg1673:1230707-1233139(+)	SNAP30	protein_coding	t_SNARE
Cucsat.PASA.G19766	2.36801982389135	1.5654972451322E-16	ctg4:786573-794598(+)	MSH7	protein_coding	DNA mismatch repair protein
Cucsat.PASA.G12960	2.36324119009943	5.15074909579332E-14	ctg1838:7902560-7916972(-)		protein_coding	Galactokinase galactose-binding signature
Cucsat.PASA.G1735	2.36305240987223	6.54716451868697E-12	ctg1002:1273319-1277658(-)	PSBO	protein_coding	oxygen-evolving enhancer protein 1 | Cold acclimation protein
Cucsat.PASA.G14424	2.35956488390657	5.47943845520104E-08	ctg1869:7804418-7809747(-)		protein_coding
Cucsat.PASA.G9427	2.35838758930667	4.30199575596148E-15	ctg1673:560577-566763(-)		protein_coding	Zinc finger protein CONSTANS-LIKE
Cucsat.PASA.G11902	2.3553579514893	1.20368942804055E-14	ctg1820:2808826-2812275(-)		protein_coding	Rhamnose biosynthetic enzyme
Cucsat.PASA.G19096	2.35448319757163	6.9507944022686E-08	ctg35:273781-275266(+)		protein_coding	Pathogenesis-related protein Bet v I family
Cucsat.PASA.G9419	2.35437224846979	2.3998782800011E-08	ctg1673:385322-388167(-)		protein_coding	Lipid phosphate phosphatase
Cucsat.PASA.G11931	2.35391060412356	4.59914195604883E-12	ctg1820:3401345-3403937(-)	PSBP	protein_coding	Oxygen-evolving enhancer protein 2
Cucsat.PASA.G14189	2.35355535338216	6.03576016494748E-12	ctg1869:3920965-3926093(-)		protein_coding	Succinyl-coa ligase
Cucsat.PASA.G1955	2.35349792464534	4.97294736171097E-10	ctg1002:4677384-4679786(-)	ATCES1	protein_coding	Alkaline ceramidase
Cucsat.PASA.G2549	2.35280793252375	2.91402312787498E-18	ctg1002:6626096-6630661(+)		protein_coding	Major facilitator superfamily domain-containing protein
Cucsat.PASA.G6506	2.35205719997791	4.30199575596148E-15	ctg1450:442223-448241(-)		protein_coding	Subtilase family
Cucsat.PASA.G17205	2.3505358226729	4.22936992807862E-08	ctg27:452753-455638(+)		protein_coding	amine oxidase
Cucsat.PASA.G12808	2.35033375588398	3.67381980880895E-14	ctg1838:4705202-4707549(-)		protein_coding	Pentatricopeptide repeat-containing protein
Cucsat.PASA.G16701	2.34992431347949	9.88182241219725E-08	ctg24:2978573-2980869(+)		protein_coding	Xyloglucan endotransglucosylase hydrolase protein
Cucsat.PASA.G13324	2.34977350131927	2.80411561449525E-06	ctg1838:4469557-4473182(+)		protein_coding	Short-chain type dehydrogenase
Cucsat.PASA.G19491	2.34948964484513	2.84256804159335E-08	ctg4:1127555-1132616(-)		protein_coding	Signal peptidase
Cucsat.PASA.G21422	2.34919983378218	5.56780978733304E-17	ctg910:3068782-3073028(+)		protein_coding	Lipase 3 N-terminal region
Cucsat.PASA.G4907	2.34787620356136	6.82146656214851E-19	ctg1227:127859-130291(-)	ORC2	protein_coding	Origin recognition complex subunit
Cucsat.PASA.G6022	2.34632913486119	1.91801941579171E-07	ctg1425:915281-918913(-)		protein_coding	)-oxidoreductase
Cucsat.PASA.G19913	2.34528642228779	4.47862732329423E-11	ctg4:3145601-3149789(+)		protein_coding	Inherit from NOG: expressed protein
Cucsat.PASA.G1838	2.34355800283209	2.44022191558692E-08	ctg1002:3147967-3150537(-)		protein_coding	expressed protein
Cucsat.PASA.G12779	2.3427166217151	5.01018125050038E-08	ctg1838:4140416-4143372(-)		protein_coding	GDSL esterase lipase
Cucsat.PASA.G12112	2.34246640370255	0.0000236529365616757	ctg1837:522213-524765(-)		protein_coding	Protein of unknown function (DUF952)
Cucsat.PASA.G9715	2.34130177870544	2.12093775168562E-06	ctg1673:6091306-6093306(-)		protein_coding	Protein kinase APK1A
Cucsat.PASA.G10176	2.34129660938373	1.17837977457047E-11	ctg1673:6828690-6834191(+)		protein_coding	This protein promotes the GTP-dependent binding of aminoacyl-tRNA to the A-site of ribosomes during protein biosynthesis (By similarity)
Cucsat.PASA.G17928	2.33868242029701	1.84513198931218E-14	ctg3345:1323822-1327471(+)		protein_coding	histone deacetylase | Histone deacetylase
Cucsat.PASA.G995	2.33796184892297	4.0304022374172E-13	ctg1:6404870-6407935(+)		protein_coding	zinc finger
Cucsat.PASA.G6068	2.33782324499459	1.61555199805901E-24	ctg1425:1889584-1893769(-)		protein_coding	Flap endonuclease GEN-like
Cucsat.PASA.G1094	2.33772665469756	2.22615780421904E-13	ctg1:7788103-7793189(+)		protein_coding	The proteasome is a multicatalytic proteinase complex which is characterized by its ability to cleave peptides with Arg. Phe. Tyr. Leu. and Glu adjacent to the leaving group at neutral or slightly basic pH. The proteasome has an ATP-dependent proteolytic activity (By similarity)
Cucsat.PASA.G11058	2.33662728920094	0.000303998110985998	ctg1740:671547-672978(+)		protein_coding	nac domain
Cucsat.PASA.G1848	2.3364120440451	1.48517352258315E-09	ctg1002:3255488-3258784(-)	MIPS2	protein_coding	Myo-inositol-1-phosphate synthase | Inositol-3-phosphate synthase
Cucsat.PASA.G1716	2.3346448244282	3.93411442844676E-16	ctg1002:877504-882368(-)		protein_coding	serine threonine-protein kinase At1g54610-like
Cucsat.PASA.G13761	2.33460275927594	4.64156186190992E-07	ctg184:233482-235334(-)		lincRNA
Cucsat.PASA.G6404	2.33439962098535	9.63180132659573E-13	ctg1449:35109-37837(-)		protein_coding	YGGT family
Cucsat.PASA.G2052	2.33360830721647	1.12658838162968E-10	ctg1002:6054130-6056295(-)		protein_coding	GDSL esterase lipase
Cucsat.PASA.G19156	2.33173387358293	1.24360684148927E-16	ctg3517:96600-104401(+)		protein_coding	glycerophosphoryl diester phosphodiesterase | Glycerophosphoryl diester phosphodiesterase family
Cucsat.PASA.G12384	2.33100738469474	4.53693581628644E-08	ctg1837:1652357-1656411(+)		protein_coding	probably inactive leucine-rich repeat receptor-like protein kinase At3g28040-like
Cucsat.PASA.G3175	2.33048896450932	3.65111934163403E-15	ctg1041:1579663-1581901(+)	WRKY53	protein_coding	transcription factor | WRKY
Cucsat.PASA.G5247	2.32796738721863	0.000682618587809508	ctg1228:206494-208579(-)		protein_coding	THN
Cucsat.PASA.G5652	2.32716136534927	1.03114377671341E-16	ctg1402:75201-78372(+)		protein_coding	polygalacturonase
Cucsat.PASA.G2370	2.32653773480605	3.48951371413986E-14	ctg1002:4159744-4163497(+)		protein_coding	Protein of unknown function (DUF632)
Cucsat.PASA.G21046	2.32292267819361	3.93320021956067E-07	ctg910:777681-780731(-)		protein_coding	Alpha-l-fucosidase
Cucsat.PASA.G1760	2.32244218277937	7.57111223172126E-09	ctg1002:1745731-1749597(-)		protein_coding	Transcription factor
Cucsat.PASA.G16679	2.32043846603886	6.79996077543767E-12	ctg24:2634313-2638257(+)		protein_coding
Cucsat.PASA.G1228	2.31925662661946	1.48125074729577E-18	ctg1:9916307-9918573(+)	PBD1	protein_coding	The proteasome is a multicatalytic proteinase complex which is characterized by its ability to cleave peptides with Arg. Phe. Tyr. Leu. and Glu adjacent to the leaving group at neutral or slightly basic pH. The proteasome has an ATP-dependent proteolytic activity
Cucsat.PASA.G17262	2.31864081240138	5.44152467873575E-11	ctg27:1587941-1600656(+)		protein_coding	Inherit from KOG: Ankyrin Repeat
Cucsat.PASA.G5915	2.31836471440604	7.91516812146462E-12	ctg1402:2026067-2030361(-)	FPS1	protein_coding	Farnesyl
Cucsat.PASA.G2561	2.31753447528743	4.86790849809985E-11	ctg1002:6849324-6853296(+)		protein_coding	fatty acid
Cucsat.PASA.G948	2.31738187949691	6.24356852796474E-23	ctg1:5110527-5116372(+)		protein_coding	Peptidyl-prolyl cis-trans isomerase
Cucsat.PASA.G13604	2.31701411110042	5.37498386565292E-06	ctg1838:6838704-6839867(+)		lincRNA
Cucsat.PASA.G3386	2.31678934858505	2.56831018757854E-15	ctg1041:6262105-6266419(+)	PRPL1	protein_coding	Ribosomal protein L1
Cucsat.PASA.G1293	2.31659085948285	0.0000233884425173958	ctg1:10974523-10976205(+)		protein_coding	Heat Shock Protein
Cucsat.PASA.G1525	2.3144397202114	2.9993196714217E-11	ctg1000:876034-879765(-)	OSI_29552	protein_coding	bifunctional monodehydroascorbate reductase and carbonic anhydrase
Cucsat.PASA.G14914	2.3136353530668	6.19520855370048E-09	ctg1869:7447095-7456812(+)		protein_coding	May be involved in modulation of pathogen defense and leaf cell death
Cucsat.PASA.G15871	2.31227048124769	0.0000587578428872686	ctg211:94643-96303(+)	PSAF	protein_coding	Photosystem I reaction center subunit III
Cucsat.PASA.G14823	2.31204288212206	0.0000165807214418541	ctg1869:5432805-5435237(+)	UFO	protein_coding	protein UNUSUAL FLORAL
Cucsat.PASA.G5599	2.31188172786251	1.73356278343262E-06	ctg1299:142194-145924(-)		protein_coding	expressed protein
Cucsat.PASA.G16572	2.3116067069209	9.1901912119526E-15	ctg24:877690-881981(+)		protein_coding	probably inactive leucine-rich repeat receptor-like protein kinase
Cucsat.PASA.G2066	2.31021997701839	1.99015090097034E-07	ctg1002:6298582-6310971(-)		protein_coding	mannosyl-oligosaccharide 1.2-alpha-mannosidase | Protein of unknown function (DUF642)
Cucsat.PASA.G4058	2.30854830447032	5.24394086270741E-13	ctg105:3320926-3328938(-)	LACS2	protein_coding	acyl-CoA synthetase
Cucsat.PASA.G17304	2.30812867248933	1.96659600790483E-16	ctg27:2300615-2305940(+)		protein_coding	subtilisin-like
Cucsat.PASA.G10807	2.30739852847766	0.0000328942924842628	ctg1681:218762-219799(-)		protein_coding	Inherit from euNOG: expressed protein
Cucsat.PASA.G12370	2.30699198335284	6.34627218147277E-07	ctg1837:1323373-1324751(+)		protein_coding
Cucsat.PASA.G1159	2.30626375004696	0.00024297533410566	ctg1:8821395-8825785(+)		protein_coding	LRR receptor-like serine threonine-protein kinase
Cucsat.PASA.G11124	2.30567760827157	2.02529290566415E-09	ctg1740:675566-682261(-)		protein_coding
Cucsat.PASA.G10424	2.30513460494944	3.7697792018441E-20	ctg1676:47963-52842(-)		protein_coding	Pfam:DUF231
Cucsat.PASA.G10573	2.30463014004305	1.23663629128736E-06	ctg1679:292716-294031(-)		protein_coding	HVA22-like protein
Cucsat.PASA.G18909	2.30451089480689	2.73257738706798E-07	ctg3419:770538-774636(+)		protein_coding	Leucine-rich repeat receptor-like protein kinase
Cucsat.PASA.G14514	2.30295801863102	6.43394364547798E-09	ctg1869:525777-529976(+)		protein_coding	LRR receptor-like serine threonine-protein kinase FEI
Cucsat.PASA.G7574	2.30277210616587	1.02910359403096E-16	ctg1528:4870524-4874600(+)		protein_coding	calcium exchanger
Cucsat.PASA.G11585	2.30237002274824	3.76312586424234E-16	ctg1820:729022-732171(+)		protein_coding	DUF246 domain-containing protein
Cucsat.PASA.G5932	2.30213177920681	7.00334132379782E-06	ctg1402:2617127-2618907(-)		protein_coding	Regulator of Vps4 activity in the MVB pathway
Cucsat.PASA.G9643	2.30043922008167	7.72373056803035E-10	ctg1673:4003049-4007699(-)	ATPB	protein_coding	Produces ATP from ADP in the presence of a proton gradient across the membrane (By similarity)
Cucsat.PASA.G4675	2.29974890863747	1.4028312159467E-18	ctg1227:1646423-1655559(+)		protein_coding	transcription factor | Transcription factor
Cucsat.PASA.G11535	2.29940064499158	1.23425650493995E-08	ctg1808:330318-334265(-)		protein_coding	Reticulon
Cucsat.PASA.G12166	2.29670091098776	0.000741355787617657	ctg1837:1513330-1517952(-)	CCR2	protein_coding	reductase
Cucsat.PASA.G12128	2.29555277282608	1.83790569876016E-19	ctg1837:784601-787692(-)		protein_coding	Protein of unknown function (DUF642)
Cucsat.PASA.G21534	2.29140511169846	1.02409680108252E-08	ctg944:391950-395921(+)		protein_coding	Glycine cleavage system H protein
Cucsat.PASA.G11426	2.29137682050855	1.05605012423618E-13	ctg1798:995033-999155(-)		protein_coding
Cucsat.PASA.G18467	2.28949504930233	9.15013688485808E-14	ctg3379:2147611-2159596(+)		protein_coding	galactokinase (EC 2.7.1.6)
Cucsat.PASA.G13651	2.28892820071551	0.0000297101249214865	ctg184:274913-277512(-)		protein_coding	peroxidase
Cucsat.PASA.G9595	2.28795123334696	0.000197818941750052	ctg1673:3184133-3185744(-)		protein_coding	Serine threonine-protein kinase-like protein
Cucsat.PASA.G11430	2.28791744584335	9.0179605631992E-09	ctg1798:1052534-1069137(-)		protein_coding	tRNA pseudouridine synthase | L-ascorbate oxidase homolog
Cucsat.PASA.G9315	2.28739840395271	8.00603932289896E-08	ctg1658:1242154-1251198(-)		protein_coding	UDP-Glycosyltransferase
Cucsat.PASA.G3454	2.28663838731353	0.0000835760460438231	ctg1041:7473077-7475967(+)		protein_coding	phototropic-responsive NPH3 family protein
Cucsat.PASA.G16888	2.28334370685564	1.42214866023595E-06	ctg24:2568989-2570922(-)		protein_coding	lycopene beta cyclase
Cucsat.PASA.G6212	2.2818939134609	4.10160650319152E-10	ctg1425:1422916-1424397(+)		protein_coding	Carbohydrate esterase
Cucsat.PASA.G908	2.27786688475666	0.000247385772505929	ctg1:4017801-4019883(+)		protein_coding	glycosyltransferase
Cucsat.PASA.G8204	2.27746213313414	0.000532738845981831	ctg1557:2833936-2836896(+)		protein_coding	Endoglucanase
Cucsat.PASA.G14972	2.27649458157041	0.000292424407650193	ctg1869:1964709-1972368(+)		lincRNA
Cucsat.PASA.G6881	2.27636407298606	5.25848129336824E-06	ctg1522:1233741-1235745(-)		protein_coding	cytochrome P450
Cucsat.PASA.G4525	2.27395414589405	4.33046435923136E-11	ctg1216:1087213-1096906(+)		protein_coding	Ankyrin repeat-containing protein
Cucsat.PASA.G5721	2.27369532585048	8.51235043962871E-19	ctg1402:1233249-1238596(+)	TTN10	protein_coding	DNA replication complex GINS protein
Cucsat.PASA.G19608	2.27359220322871	1.02588218515086E-21	ctg4:3308779-3323421(-)		protein_coding	ATP-dependent serine protease that mediates the selective degradation of misfolded. unassembled or oxidatively damaged polypeptides as well as certain short-lived regulatory proteins in the mitochondrial matrix. May also have a chaperone function in the assembly of inner membrane protein complexes. Participates in the regulation of mitochondrial gene expression and in the maintenance of the integ…
Cucsat.PASA.G13305	2.27165398928292	1.59529677626071E-06	ctg1838:4170928-4177953(+)		protein_coding	Regulator of chromosome condensation
Cucsat.PASA.G7433	2.26982361187044	2.64633469557173E-17	ctg1528:1905252-1919431(+)		protein_coding	WD40
Cucsat.PASA.G11882	2.26838768668607	8.94763227458972E-06	ctg1820:2253090-2255956(-)	UGD2	protein_coding	UDP-glucose 6-dehydrogenase
Cucsat.PASA.G4048	2.26796603516363	1.84755164380521E-13	ctg105:3121737-3127857(-)		protein_coding	Peptidyl-prolyl cis-trans isomerase | Cyclophilin type peptidyl-prolyl cis-trans isomerase/CLD
Cucsat.PASA.G9885	2.26757170404239	6.83834004088431E-07	ctg1673:1272366-1274704(+)		protein_coding	Protein of unknown function. DUF538
Cucsat.PASA.G6382	2.26719083622444	1.00646197818605E-06	ctg1429:567514-570629(+)		protein_coding	Pollen proteins Ole e I like
Cucsat.PASA.G15974	2.26701797418666	0.0000534359369392012	ctg2178:756041-760607(-)		protein_coding	Cleavage site for pathogenic type III effector avirulence factor Avr
Cucsat.PASA.G11621	2.26597091791545	1.35666584354903E-08	ctg1820:1749315-1761840(+)		protein_coding	alpha/beta hydrolase fold
Cucsat.PASA.G6763	2.26507699586997	7.68471097882023E-11	ctg1502:1754778-1781302(-)		protein_coding	Amidase | glutamyl-tRNA(Gln) amidotransferase subunit
Cucsat.PASA.G16010	2.26180293749425	2.98607790517616E-08	ctg2178:389913-392834(+)		protein_coding	Zinc-finger domain of monoamine-oxidase A repressor R1
Cucsat.PASA.G18874	2.26126380735532	1.86854347534473E-16	ctg3419:620573-627144(-)		protein_coding	serine threonine-protein kinase
Cucsat.PASA.G4171	2.25967404279259	2.15166484486691E-10	ctg1055:124420-126720(+)		protein_coding	Pollen-specific protein
Cucsat.PASA.G14564	2.25920861028181	0.0000122881814615127	ctg1869:1319223-1320542(+)		protein_coding	calcium-binding protein
Cucsat.PASA.G7784	2.25912010977027	1.12107210184565E-27	ctg1556:1063180-1070006(+)		protein_coding
Cucsat.PASA.G21064	2.25829815917268	2.47458521556141E-16	ctg910:1067395-1071893(-)	UGE2	protein_coding	RmlD substrate binding domain | UDP-glucose 4-epimerase
Cucsat.PASA.G14255	2.25783631554541	1.18724036720869E-12	ctg1869:4969805-4972249(-)	NDPK2	protein_coding	nucleoside diphosphate kinase
Cucsat.PASA.G21025	2.25741587760148	7.49126609850443E-10	ctg910:372927-377218(-)		protein_coding	inactive receptor kinase
Cucsat.PASA.G13735	2.25728190759002	6.2357953377211E-10	ctg184:1815995-1818291(-)		protein_coding	Tubulin is the major constituent of microtubules. It binds two moles of GTP. one at an exchangeable site on the beta chain and one at a non-exchangeable site on the alpha chain
Cucsat.PASA.G5941	2.25718689636377	0.000038683262228424	ctg1402:2895462-2897303(-)	FLS2	protein_coding	flavonol synthase
Cucsat.PASA.G17376	2.25686407947384	0.0000116172463210292	ctg27:1074474-1075982(-)		protein_coding	GNS1 SUR4 membrane family protein
Cucsat.PASA.G21015	2.25662200389506	0.000901547639507093	ctg910:213725-216063(-)	IQD21	protein_coding	IQ-domain
Cucsat.PASA.G5419	2.25656157164944	3.64904415628914E-21	ctg1268:304807-310969(-)		protein_coding	dihydrolipoyl dehydrogenase
Cucsat.PASA.G19372	2.25477645499797	2.75447412533219E-14	ctg384:130670-132931(+)	AT1G04030	protein_coding
Cucsat.PASA.G2854	2.25391692327621	3.58727741642763E-06	ctg1041:3663261-3671430(-)		protein_coding	carboxylesterase 18-like
Cucsat.PASA.G15977	2.25348712283428	0.0000447733642829419	ctg2178:781423-785410(-)	WRKY50. WRKY51	protein_coding	WRKY transcription factor | WRKY
Cucsat.PASA.G21545	2.25337109023372	3.23626405746513E-16	ctg944:772971-778935(+)		protein_coding	Dynamin family | EH domain-containing protein
Cucsat.PASA.G10246	2.25142765177783	1.71401410912358E-06	ctg1674:196438-208268(+)		protein_coding	beta-Amyrin
Cucsat.PASA.G3981	2.25076903111835	0.0000560485783182546	ctg105:1372619-1378918(-)		protein_coding	Cyclopropane fatty acid synthase | Mycolic acid cyclopropane synthetase
Cucsat.PASA.G3374	2.25024134782726	5.81397080369525E-14	ctg1041:6122539-6126953(+)	DWF1	protein_coding	FAD binding domain
Cucsat.PASA.G7847	2.24911396023637	9.31442091308267E-16	ctg1556:2475016-2481807(+)	EMB1968	protein_coding	replication factor C
Cucsat.PASA.G12377	2.24836023071053	0.000905970279828711	ctg1837:1599459-1602639(+)	PRPL17	protein_coding	ribosomal protein L17
Cucsat.PASA.G1787	2.2479162336897	8.00592305540003E-10	ctg1002:2254225-2263886(-)	AKN2	protein_coding	BTB POZ domain-containing protein | Catalyzes the synthesis of activated sulfate (By similarity)
Cucsat.PASA.G18207	2.24733386533659	8.98791602436312E-08	ctg3345:2766296-2772422(-)		protein_coding	flavin-containing monooxygenase
Cucsat.PASA.G6651	2.24597990137147	8.11332207213376E-10	ctg1502:361317-365731(+)		protein_coding	50S ribosomal protein L21
Cucsat.PASA.G13551	2.24547909420482	4.33423236340175E-14	ctg1838:8869838-8876314(+)		protein_coding	Serine threonine-protein kinase
Cucsat.PASA.G11290	2.24460992841331	2.8844424613783E-11	ctg1798:455816-458389(+)		protein_coding	repeat-containing protein
Cucsat.PASA.G10062	2.24419744810554	0.0000575484896304792	ctg1673:4289369-4293322(+)		protein_coding	10 kDa chaperonin-like
Cucsat.PASA.G6722	2.24348556721281	0.0000763717135437125	ctg1502:642719-652351(-)		protein_coding	organ-specific protein S2-like
Cucsat.PASA.G17745	2.24249608680111	2.63381446226832E-20	ctg31:129748-135181(-)		protein_coding	methyltransferase PMT2-like
Cucsat.PASA.G14758	2.2421510074	3.21605053828636E-07	ctg1869:4476295-4478505(+)		protein_coding	zinc finger protein
Cucsat.PASA.G12821	2.24213972130265	6.92049418630797E-06	ctg1838:5163734-5166873(-)		protein_coding	Hydrolyzes glycerol-phospholipids at the terminal phosphodiesteric bond (By similarity)
Cucsat.PASA.G14637	2.24130883198841	0.000177002395475859	ctg1869:2769152-2770316(+)		protein_coding	EF hand family protein
Cucsat.PASA.G9809	2.24018612923459	1.65438850998895E-15	ctg1673:34902-37863(+)		protein_coding	nudix hydrolase 26
Cucsat.PASA.G9009	2.23997101248074	6.75349598227333E-12	ctg1635:820267-824106(+)	TPI	protein_coding	triosephosphate isomerase
Cucsat.PASA.G10301	2.23992690213692	3.84717098344413E-11	ctg1675:868685-873755(+)		protein_coding	phosphatidylinositol-4-phosphate 5-kinase
Cucsat.PASA.G4075	2.2394830690228	1.66355802036919E-06	ctg105:3643730-3646506(-)		protein_coding	hydrolase. alpha beta fold family
Cucsat.PASA.G16139	2.23923011183483	8.03573130493766E-11	ctg2194:281010-285642(-)		protein_coding	Phosphoglycerate mutase
Cucsat.PASA.G17726	2.23833008039844	1.32326878329133E-10	ctg31:664652-669255(+)	HSP70B	protein_coding	stromal 70 kDa heat shock-related protein
Cucsat.PASA.G18045	2.23773086256181	0.0000322596438405623	ctg3345:4347975-4355449(+)		protein_coding	Heat shock protein
Cucsat.PASA.G12896	2.23716293392663	8.55368097559173E-12	ctg1838:6751566-6755958(-)		protein_coding	Endoglucanase
Cucsat.PASA.G10749	2.23616337576325	9.89229585221383E-09	ctg1681:2071982-2074097(+)		protein_coding	WD-40 repeat-containing protein
Cucsat.PASA.G12117	2.23556093240679	7.61650804520094E-17	ctg1837:604686-607998(-)		protein_coding	porphobilinogen deaminase
Cucsat.PASA.G9610	2.23473691632588	8.82333340827824E-25	ctg1673:3410858-3416047(-)		protein_coding	microtubule-associated protein
Cucsat.PASA.G3775	2.2345435838774	1.41821795656748E-33	ctg105:1177756-1182587(+)	CPN60C	protein_coding	Chaperonin
Cucsat.PASA.G10935	2.23302044860383	1.09780008582561E-10	ctg1681:2301000-2305208(-)		protein_coding	ZnF_C2HC
Cucsat.PASA.G12972	2.23278132695847	1.18125923054971E-22	ctg1838:8190591-8194598(-)		protein_coding	Thylakoid lumenal 29 kDa protein
Cucsat.PASA.G7832	2.23261037437301	7.58029919251853E-08	ctg1556:2113024-2117090(+)		protein_coding
Cucsat.PASA.G8162	2.23217015850195	3.71182149742266E-11	ctg1557:1762460-1767604(+)		protein_coding	LRR receptor-like serine threonine-protein kinase
Cucsat.PASA.G13180	2.23143234329807	0.000413609458154559	ctg1838:1771105-1781802(+)		protein_coding	pleiotropic drug resistance
Cucsat.PASA.G5757	2.23134832771512	1.42741385719982E-13	ctg1402:2240367-2245938(+)		protein_coding
Cucsat.PASA.G13416	2.23113510361723	0.000913141401236793	ctg1838:6299526-6302054(+)		protein_coding	Jacalin
Cucsat.PASA.G4660	2.2300298659138	6.60793980687936E-11	ctg1227:1432012-1435539(+)		protein_coding	protein VERNALIZATION INSENSITIVE
Cucsat.PASA.G4641	2.22835560798903	3.13866260661133E-06	ctg1227:1094115-1098161(+)		protein_coding	RNA recognition motif containing protein
Cucsat.PASA.G1500	2.22825751102521	8.53682078925411E-07	ctg1000:409250-414917(-)		protein_coding	ABC transporter G family member | Abc transporter family
Cucsat.PASA.G2083	2.2279888017485	8.24686348677998E-13	ctg1002:6698670-6726375(-)		protein_coding	Inherit from KOG: leucine rich repeat
Cucsat.PASA.G6593	2.22711457080524	0.000482289192666363	ctg1453:148031-156316(-)	OSI_29552	protein_coding	bifunctional monodehydroascorbate reductase and carbonic anhydrase
Cucsat.PASA.G17221	2.2270021934854	3.62767263273988E-08	ctg27:702333-704498(+)	OSI_06163	protein_coding	GDSL esterase lipase
Cucsat.PASA.G13769	2.22466564438989	3.32386592890509E-12	ctg184:113234-116960(+)		protein_coding	glucan endo-1-3-beta-glucosidase
Cucsat.PASA.G4836	2.22448538635535	0.000176912607658898	ctg1227:4641914-4644143(+)		protein_coding	Transcription factor
Cucsat.PASA.G13433	2.22444638229853	2.70359332283848E-25	ctg1838:6639756-6643991(+)		protein_coding	IQ-domain
Cucsat.PASA.G7249	2.22418174034367	6.90317430343783E-06	ctg1528:4446861-4451376(-)	OSI_02940	protein_coding	secologanin synthase-like
Cucsat.PASA.G15319	2.22350656019628	1.46437994142216E-06	ctg2009:800154-804120(-)		protein_coding	flavin-containing monooxygenase
Cucsat.PASA.G8575	2.22346877976499	3.61171431592078E-06	ctg1557:4653513-4657208(-)		protein_coding	potassium transporter
Cucsat.PASA.G538	2.22179742983096	2.0901277238606E-09	ctg1:10522508-10527611(-)	DVR	protein_coding	Catalyzes the conversion of divinyl chlorophyllide to monovinyl chlorophyllide. Reduces the 8-vinyl group of the tetrapyrrole to an ethyl group using NADPH as the reductant. Can use (3.8-divinyl)-chlorophyllide a (DV-Chlidea) (3.8-divinyl)- chlorophyll a (DV-Chla) (3.8-divinyl)-protochlorophyllide a (DV- Pchlidea) (3.8-divinyl)-magnesium-protoporphyrin IX monomethyl ester (DV-MPE) (3.8-divinyl)-m…
Cucsat.PASA.G5254	2.22177012181807	4.96530843283428E-08	ctg1228:421407-422740(-)	AOC	protein_coding	allene oxide cyclase
Cucsat.PASA.G7783	2.22071686223133	1.58935967386477E-06	ctg1556:1027242-1030393(+)		protein_coding	10 kDa chaperonin-like
Cucsat.PASA.G12489	2.22027212682409	1.31889382453713E-10	ctg1837:3051214-3055670(+)		protein_coding	adenosine kinase
Cucsat.PASA.G15127	2.21997330656256	1.98854426165924E-14	ctg197:1197102-1201971(-)		protein_coding	Methyltransferase
Cucsat.PASA.G13016	2.2192226108322	0.0000364528114255761	ctg1838:9064619-9065905(-)		protein_coding	expressed protein
Cucsat.PASA.G11796	2.21902872398171	5.47659220381465E-18	ctg1820:5333108-5337418(+)	SERK1	protein_coding	Somatic embryogenesis receptor kinase
Cucsat.PASA.G14252	2.21890921601947	0.000012646703316811	ctg1869:4927654-4930374(-)		protein_coding	RING
Cucsat.PASA.G12959	2.21879386235727	1.77211586807474E-12	ctg1838:7870387-7877451(-)	OSI_24010	protein_coding	LRR receptor-like serine threonine-protein kinase
Cucsat.PASA.G13862	2.21816725206466	9.76031170922624E-15	ctg184:1829992-1834113(+)		protein_coding	mitochondrial uncoupling protein
Cucsat.PASA.G1077	2.21720680285008	3.61776009433063E-08	ctg1:7564628-7569172(+)		protein_coding	UAA transporter family
Cucsat.PASA.G1299	2.21713798680065	2.86683381879262E-08	ctg1:11105001-11107361(+)	RPB9	protein_coding	DNA-dependent RNA polymerase catalyzes the transcription of DNA into RNA using the four ribonucleoside triphosphates as substrates (By similarity)
Cucsat.PASA.G17524	2.21612155226875	0.0000307000982424109	ctg278:263369-267019(+)		protein_coding	isomerase
Cucsat.PASA.G18571	2.21516616435479	1.70258305318956E-11	ctg3379:1141387-1148101(-)	CESA11	protein_coding	cellulose synthase
Cucsat.PASA.G5524	2.21444533688955	0.0000673429902163761	ctg1269:32547-32901(-)		lincRNA
Cucsat.PASA.G2268	2.21331177078449	1.71712477351378E-07	ctg1002:2520146-2521792(+)		protein_coding	EPIDERMAL PATTERNING FACTOR-like protein 2-like
Cucsat.PASA.G16639	2.21285416206715	1.47234744198537E-06	ctg24:2038257-2040454(+)		protein_coding	Desaturase
Cucsat.PASA.G17435	2.21175614747591	1.20884859457617E-13	ctg27:2237764-2248297(-)		protein_coding	psbP domain-containing protein 3
Cucsat.PASA.G8714	2.20984748574531	0.0000122228659500489	ctg1558:960731-962260(+)	PSAE	protein_coding	photosystem I reaction center subunit IV
Cucsat.PASA.G16193	2.2092744544921	0.000575992732464095	ctg2231:708767-713506(-)		protein_coding	Inherit from KOG: tRNA-splicing endonuclease positive | tRNA-splicing endonuclease positive effector-related
Cucsat.PASA.G426	2.20908996701371	0.0000155688916471439	ctg1:8782765-8788782(-)		protein_coding	Calcineurin-like phosphoesterase | Purple acid phosphatase
Cucsat.PASA.G12822	2.20881816084442	1.78426908480822E-28	ctg1838:5175438-5182159(-)		protein_coding	inactive protein kinase SELMODRAFT_444075-like
Cucsat.PASA.G2354	2.20828508009179	6.05195333319272E-12	ctg1002:3931792-3935367(+)		protein_coding	NAC domain-containing protein
Cucsat.PASA.G16615	2.20725607366719	9.34311314439823E-11	ctg24:1708761-1710755(+)		protein_coding	peptide nitrate transporter
Cucsat.PASA.G10506	2.20721684536843	0.000707997777549781	ctg1678:185644-187787(+)		protein_coding
Cucsat.PASA.G12136	2.20707329864339	0.000353486097758074	ctg1837:905675-908716(-)		protein_coding	Transcription factor | myb domain protein 83
Cucsat.PASA.G6106	2.20705768667304	1.35883029609404E-10	ctg1425:2417155-2420056(-)	CHL-CPN10	protein_coding	Chaperonin
Cucsat.PASA.G15791	2.20631999011957	3.72971897294799E-09	ctg205:190965-197269(-)		protein_coding
Cucsat.PASA.G1625	2.20573811252165	2.96143204844098E-12	ctg1000:685222-702535(+)	PAL	protein_coding	Phenylalanine ammonialyase | Phenylalanine ammonia-lyase
Cucsat.PASA.G1234	2.20419929374543	1.29883471222525E-06	ctg1:9980685-9982951(+)		protein_coding	Pfam:DUF623
Cucsat.PASA.G10797	2.20164202835987	4.10213805394394E-12	ctg1681:57785-60883(-)		protein_coding	DNA repair metallo-beta-lactamase
Cucsat.PASA.G19781	2.20155840421071	1.88284521325368E-07	ctg4:1050038-1053300(+)		protein_coding	cytochrome P450
Cucsat.PASA.G4252	2.20148646606703	2.10087910375402E-11	ctg1170:109908-114869(-)		protein_coding	The proteasome is a multicatalytic proteinase complex which is characterized by its ability to cleave peptides with Arg. Phe. Tyr. Leu. and Glu adjacent to the leaving group at neutral or slightly basic pH. The proteasome has an ATP-dependent proteolytic activity (By similarity) | The proteasome is a multicatalytic proteinase complex which is characterized by its ability to cleave peptides with A…
Cucsat.PASA.G19614	2.20094726958112	4.27871246530204E-06	ctg4:3389475-3393860(-)		protein_coding	Kelch motif
Cucsat.PASA.G16239	2.20072190275593	2.37568303059312E-06	ctg2231:1143016-1148124(+)		protein_coding	Formin Homology 2 Domain | Formin-like protein
Cucsat.PASA.G12482	2.20005282008798	2.03456985118654E-06	ctg1837:2922822-2927045(+)		lincRNA
Cucsat.PASA.G11551	2.19980779072035	0.000398240181198255	ctg1808:652897-655504(-)		protein_coding	bifunctional dihydroflavonol 4-reductase flavanone
Cucsat.PASA.G19757	2.19975266293798	1.97129844574603E-13	ctg4:689364-692857(+)	ROP6	protein_coding	rac-like GTP-binding protein
Cucsat.PASA.G13881	2.19878418643752	3.1091521056026E-07	ctg184:2237730-2241695(+)	PDC1	protein_coding	Pyruvate decarboxylase
Cucsat.PASA.G2023	2.19701987700329	0.0000213684302906543	ctg1002:5595385-5596333(-)		protein_coding
Cucsat.PASA.G4464	2.19648141432367	1.05475941483188E-12	ctg1190:103983-110315(+)		protein_coding	LRR receptor-like serine threonine-protein kinase
Cucsat.PASA.G16893	2.19601695289704	2.79839725264268E-10	ctg24:2645458-2652651(-)		protein_coding	FYVE
Cucsat.PASA.G19242	2.19562551888189	7.72652937684429E-13	ctg36:435278-436835(+)		protein_coding	Pentatricopeptide repeat-containing protein At4g32430
Cucsat.PASA.G15662	2.19485939880323	3.27574881468016E-06	ctg2009:5074978-5081074(+)		protein_coding	long chain acyl-CoA synthetase
Cucsat.PASA.G19849	2.19447461398403	0.0000224617449609317	ctg4:2022500-2024465(+)	ATAUX2-11	protein_coding	AUX/IAA family
Cucsat.PASA.G17931	2.19272044250446	0.000527961639945866	ctg3345:1421828-1423839(+)		protein_coding	GDSL esterase lipase
Cucsat.PASA.G3460	2.19264437726828	6.55123003537331E-07	ctg1041:7625136-7627885(+)		lincRNA
Cucsat.PASA.G9985	2.1925000033282	1.57359722938119E-13	ctg1673:2834992-2842380(+)	OSI_16386	protein_coding	ATP-dependent DNA helicase
Cucsat.PASA.G871	2.19076183587489	1.50132713974218E-07	ctg1:3320282-3333840(+)	COMT	protein_coding	caffeic acid
Cucsat.PASA.G133	2.18824241639798	2.54016167250284E-12	ctg1:2644233-2647155(-)		protein_coding	ACT domain
Cucsat.PASA.G20256	2.18819726287836	6.46169487082817E-08	ctg47:381261-387076(-)		protein_coding	WAX2 C-terminal domain
Cucsat.PASA.G11789	2.1878301679959	8.31065045318017E-10	ctg1820:5206466-5213937(+)	OSDDM1B	protein_coding	chromatin remodeling
Cucsat.PASA.G1878	2.18765385375039	2.71299812819741E-06	ctg1002:3619563-3622294(-)		protein_coding	Pentatricopeptide repeat-containing protein
Cucsat.PASA.G5707	2.1867602915707	4.01922471499055E-11	ctg1402:1007737-1010121(+)		protein_coding
Cucsat.PASA.G4395	2.18445935969994	0.0000012508062012105	ctg1173:1746192-1750519(-)		protein_coding	sec14 cytosolic
Cucsat.PASA.G12801	2.18424720446356	1.12928398653191E-07	ctg1838:4566490-4569989(-)		protein_coding	serine threonine-protein kinase
Cucsat.PASA.G19887	2.18413524312819	1.6263118451137E-14	ctg4:2705061-2710332(+)		protein_coding	Mitogen-activated protein kinase kinase kinase | KISc
Cucsat.PASA.G12601	2.18370488428304	6.47616199735914E-07	ctg1838:830180-832337(-)		protein_coding	fasciclin-like arabinogalactan protein
Cucsat.PASA.G9665	2.18152143806638	2.36538138364421E-07	ctg1673:4745521-4750015(-)	RDRP	protein_coding	rna-dependent rna polymerase
Cucsat.PASA.G12123	2.17878647317383	1.71439281672724E-07	ctg1837:708251-714985(-)		protein_coding	Domain of unknown function (DUF3411)
Cucsat.PASA.G18469	2.17832051786453	4.47861181409609E-07	ctg3379:2180185-2189105(+)	HKT1	protein_coding	transporter | Phospholipase A2
Cucsat.PASA.G975	2.17823848340505	1.68204885353379E-07	ctg1:5838075-5845621(+)	CMS	protein_coding	2-C-methyl-D-erythritol 4-phosphate cytidylyltransferase
Cucsat.PASA.G19782	2.17738817506666	1.65672261514368E-09	ctg4:1109765-1114593(+)		protein_coding	NADH-cytochrome b5 reductase-like
Cucsat.PASA.G12182	2.17486684744548	6.06496573988111E-06	ctg1837:1806924-1810184(-)		protein_coding	Transcription factor
Cucsat.PASA.G2206	2.1748467227562	1.36109355280238E-09	ctg1002:1090468-1094614(+)		protein_coding	Cleavage site for pathogenic type III effector avirulence factor Avr
Cucsat.PASA.G7893	2.17389328065577	3.85421983713511E-20	ctg1556:3511726-3516667(+)		protein_coding	inactive receptor kinase
Cucsat.PASA.G11155	2.17379022110989	7.89139095658451E-10	ctg1780:113810-118689(-)		protein_coding	Transcription factor
Cucsat.PASA.G9886	2.17366331116638	6.38097641752536E-08	ctg1673:1275860-1279548(+)	MINE1	protein_coding	cell division topological specificity factor
Cucsat.PASA.G12804	2.17252795212703	0.000753293415885372	ctg1838:4632647-4634405(-)		protein_coding	endoxyloglucan transferase
Cucsat.PASA.G1688	2.16967013246914	1.02135815680026E-19	ctg1002:135166-140868(-)		protein_coding	methyltransferase
Cucsat.PASA.G18186	2.16933478802947	9.54623622934694E-16	ctg3345:2197047-2201614(-)		protein_coding
Cucsat.PASA.G19769	2.16931483834528	2.1544069428629E-27	ctg4:878785-884606(+)	OSI_38576	protein_coding	protein VERNALIZATION INSENSITIVE 3-like
Cucsat.PASA.G12134	2.16920664006568	4.73146428886496E-06	ctg1837:879150-886615(-)		protein_coding	Mate efflux family protein
Cucsat.PASA.G388	2.16908452706101	4.15823976163691E-12	ctg1:8226073-8235901(-)		protein_coding	uridylate kinase
Cucsat.PASA.G2793	2.16839625971006	9.83795392849164E-07	ctg1041:2097595-2102588(-)	OSI_16622	protein_coding
Cucsat.PASA.G18640	2.16822578101688	4.84815864214974E-06	ctg3379:2724843-2726243(-)		protein_coding	Xyloglucan endotransglucosylase hydrolase protein
Cucsat.PASA.G2188	2.16805021107224	7.06832476314034E-12	ctg1002:785526-792649(+)		protein_coding	cellulose synthase A catalytic subunit
Cucsat.PASA.G573	2.16685634348935	6.7680603425587E-08	ctg1:11066744-11071230(-)		protein_coding	cAMP-regulated phosphoprotein/endosulfine conserved region
Cucsat.PASA.G14589	2.16639724466462	9.49616095014734E-06	ctg1869:1854896-1858279(+)		protein_coding	WUSCHEL-related homeobox 1-like
Cucsat.PASA.G1957	2.16617136051511	2.20695710097692E-11	ctg1002:4713683-4715409(-)	ACO2	protein_coding	1-aminocyclopropane-1-carboxylate oxidase
Cucsat.PASA.G6316	2.16612130877582	3.74575613012085E-09	ctg1429:227443-229565(-)	AT1G04030	protein_coding
Cucsat.PASA.G1650	2.16598449741061	4.45465155652919E-17	ctg1000:1218105-1225679(+)	ATCSLA09	protein_coding	Glucomannan 4-beta-mannosyltransferase
Cucsat.PASA.G4751	2.16486613152745	0.000036664383953405	ctg1227:2961577-2962629(+)		protein_coding	Transcription factor
Cucsat.PASA.G5864	2.16450537039008	3.1381111244601E-16	ctg1402:1215960-1221381(-)	ASA2. ASA1	protein_coding	anthranilate synthase
Cucsat.PASA.G14663	2.16150839533098	3.82148673288794E-20	ctg1869:3086561-3094723(+)	POLA2	protein_coding	DNA polymerase alpha subunit
Cucsat.PASA.G12084	2.16037196934175	1.01205901533612E-14	ctg1821:244048-248039(-)	OSI_19204	protein_coding	DUF630 DUF632 domains containing protein
Cucsat.PASA.G21187	2.15968226093171	2.46339922827517E-13	ctg910:3238339-3250565(-)	ORC3	protein_coding	Origin recognition complex subunit | Inherit from KOG: Origin recognition complex subunit
Cucsat.PASA.G12907	2.159477856205	0.000139984345516677	ctg1838:6901446-6902380(-)		lincRNA
Cucsat.PASA.G878	2.15933020827115	1.8469890151254E-09	ctg1:3420340-3425105(+)		protein_coding	CRAL TRIO domain containing protein
Cucsat.PASA.G5886	2.15708771720202	6.84185440440149E-13	ctg1402:1608623-1612731(-)		protein_coding	probably inactive leucine-rich repeat receptor-like protein kinase At3g28040-like
Cucsat.PASA.G12755	2.15663957971701	7.33776860413102E-10	ctg1838:3635224-3639559(-)		protein_coding	NHL repeat-containing protein
Cucsat.PASA.G18032	2.15415684962546	0.000315838941093274	ctg3345:3906574-3908063(+)		protein_coding	C1 domain
Cucsat.PASA.G21319	2.15212981562713	2.42068886316185E-13	ctg910:997212-999839(+)		protein_coding	UPF0160 protein MYG1
Cucsat.PASA.G1495	2.15188830615341	2.62855664641877E-13	ctg1000:314478-319722(-)		protein_coding	serine-glyoxylate
Cucsat.PASA.G7541	2.1501732584534	3.86960524720542E-12	ctg1528:4282657-4292816(+)		protein_coding	ABC transporter B family member 8-like
Cucsat.PASA.G7280	2.14972860466711	1.43878811961336E-15	ctg1528:4965320-4969551(-)		protein_coding	Formin-like protein
Cucsat.PASA.G11337	2.14919325536146	1.41139602585966E-10	ctg1798:1260750-1264417(+)	OSI_05589	protein_coding	TLR4 regulator and MIR-interacting MSAP
Cucsat.PASA.G402	2.1477157714296	9.94641422326965E-18	ctg1:8477459-8487561(-)		protein_coding
Cucsat.PASA.G16623	2.14677850381081	2.33477071534173E-07	ctg24:1811950-1814782(+)		protein_coding	Pfam:DUF862
Cucsat.PASA.G2685	2.14670088368666	2.1308313069979E-12	ctg1006:391897-395612(-)	PGK-2	protein_coding	phosphoglycerate kinase
Cucsat.PASA.G9273	2.14663758917347	3.08459699210894E-09	ctg1658:336322-338995(-)		protein_coding	phosphatase 2C
Cucsat.PASA.G18138	2.14639908060367	1.28397951062261E-09	ctg3345:1165696-1200619(-)	POLE	protein_coding	DNA polymerase | Pfam:DNA_pol_B_exo
Cucsat.PASA.G13120	2.14569034964745	1.09061601892135E-06	ctg1838:465380-468638(+)		protein_coding	2-Cys peroxiredoxin
Cucsat.PASA.G14396	2.145633006765	0.0000536137231983387	ctg1869:7113838-7115612(-)		protein_coding	transcription factor
Cucsat.PASA.G3801	2.14489690974608	6.35197412028249E-06	ctg105:2017195-2022926(+)		protein_coding	Mediator complex subunit 28
Cucsat.PASA.G9989	2.14481278168733	7.61610800879066E-07	ctg1673:2908138-2912608(+)		protein_coding	inactive leucine-rich repeat receptor-like protein kinase At1g66830-like
Cucsat.PASA.G12952	2.14470692178537	0.00001150262673263	ctg1838:7716967-7718973(-)		protein_coding	peroxidase
Cucsat.PASA.G18048	2.14417121326398	0.000786870022745059	ctg3345:4400938-4403359(+)		protein_coding	glucan endo-1-3-beta-glucosidase
Cucsat.PASA.G4278	2.14310149363503	3.2553290896712E-12	ctg1170:744146-748286(-)		protein_coding	6.7-dimethyl-8-ribityllumazine synthase
Cucsat.PASA.G13421	2.1430955227812	5.65501600170485E-09	ctg1838:6358919-6361905(+)		protein_coding	Mannan endo-1.4-beta-mannosidase
Cucsat.PASA.G17145	2.14283865131891	1.25793944181224E-22	ctg2699:159079-173356(-)	BGAL10	protein_coding	beta-galactosidase
Cucsat.PASA.G15885	2.14223276288675	0.000172601188660103	ctg211:243023-244882(-)		protein_coding	Protein PHLOEM PROTEIN 2-LIKE
Cucsat.PASA.G9044	2.14134766052272	2.24680186758474E-09	ctg1635:1465893-1469261(+)	PAC1	protein_coding	The proteasome is a multicatalytic proteinase complex which is characterized by its ability to cleave peptides with Arg. Phe. Tyr. Leu. and Glu adjacent to the leaving group at neutral or slightly basic pH. The proteasome has an ATP-dependent proteolytic activity (By similarity)
Cucsat.PASA.G11341	2.14132741019608	0.0000180598167997883	ctg1798:1313321-1315467(+)		protein_coding	Xylem cysteine proteinase
Cucsat.PASA.G8866	2.14086153544306	7.39286339693104E-17	ctg1635:759900-769426(-)	OSI_20428	protein_coding	The proteasome is a multicatalytic proteinase complex which is characterized by its ability to cleave peptides with Arg. Phe. Tyr. Leu. and Glu adjacent to the leaving group at neutral or slightly basic pH. The proteasome has an ATP-dependent proteolytic activity (By similarity)
Cucsat.PASA.G19068	2.1406383625221	1.46935209945986E-07	ctg35:987184-990488(-)		protein_coding	LRR receptor-like serine threonine-protein kinase
Cucsat.PASA.G12957	2.13957801785463	4.72138937371847E-17	ctg1838:7801440-7805857(-)	CSLC3	protein_coding	beta-1.4-glucan synthase rather involved in the synthesis of the xyloglucan backbone than cellulose. Seems to work simultaneously with xyloglucan 6-xylosyltransferase. Xyloglucan is a noncellulosic polysaccharides of plant cell wall and consists of a glucan backbone substituted by xylose. galactose and fucose (By similarity)
Cucsat.PASA.G11333	2.13908643884933	7.91877391747563E-08	ctg1798:1220803-1222580(+)		protein_coding	wuschel-related homeobox
Cucsat.PASA.G6431	2.13877930408749	0.0000560485783182546	ctg1449:544253-548806(-)		protein_coding	Wall-associated receptor kinase
Cucsat.PASA.G12457	2.13862248469256	5.46998885073274E-09	ctg1837:2557607-2560381(+)		protein_coding
Cucsat.PASA.G15341	2.13825053421546	6.86961227294567E-16	ctg2009:1521227-1531231(-)	RAD54	protein_coding	DNA repair and recombination protein
Cucsat.PASA.G6222	2.13674050638905	0.000223839704137715	ctg1425:1652127-1656353(+)		protein_coding	receptor-like cytosolic serine threonine-protein kinase RBK2-like
Cucsat.PASA.G6902	2.13623426240704	3.49869046179529E-17	ctg1522:115884-132070(+)		protein_coding	tetracycline transporter
Cucsat.PASA.G9527	2.13505691746387	3.47582466980698E-06	ctg1673:1997050-2000050(-)		protein_coding	Nodulin MtN21 family protein
Cucsat.PASA.G1652	2.13257438354063	1.6285578704229E-07	ctg1000:1242297-1247167(+)		protein_coding	enolase (EC 4.2.1.11)
Cucsat.PASA.G18872	2.13061093507514	9.02930354918673E-13	ctg3419:591662-613320(-)		lincRNA
Cucsat.PASA.G1705	2.12895560022852	4.56967574543123E-09	ctg1002:599922-613703(-)		protein_coding	TPR
Cucsat.PASA.G17759	2.12890642252531	4.49207023244578E-08	ctg31:414069-423506(-)		protein_coding	Mechanosensitive ion channel
Cucsat.PASA.G10172	2.12822403228853	5.87669591621366E-12	ctg1673:6716104-6720115(+)		protein_coding	Leukotriene A-4
Cucsat.PASA.G20221	2.12764665800942	3.46724785031477E-17	ctg47:50200-53241(+)	RAN1	protein_coding	GTP-binding nuclear protein
Cucsat.PASA.G3233	2.12606760839392	1.33976072232327E-08	ctg1041:3327168-3329318(+)		protein_coding
Cucsat.PASA.G18118	2.12573199152515	3.4448056701007E-11	ctg3345:718430-720106(-)	ACO2	protein_coding	1-aminocyclopropane-1-carboxylate oxidase
Cucsat.PASA.G136	2.12427563695729	1.41676487697436E-13	ctg1:2706451-2708339(-)		protein_coding	phosphate phosphate translocator
Cucsat.PASA.G2779	2.12271458648513	1.78176450605204E-17	ctg1041:1402802-1409267(-)	PBB1	protein_coding	The proteasome is a multicatalytic proteinase complex which is characterized by its ability to cleave peptides with Arg. Phe. Tyr. Leu. and Glu adjacent to the leaving group at neutral or slightly basic pH. The proteasome has an ATP-dependent proteolytic activity (By similarity)
Cucsat.PASA.G21518	2.12230557675223	4.42300860593588E-06	ctg944:67008-69919(+)		protein_coding	transporter
Cucsat.PASA.G8117	2.1220190695777	0.000572355481432347	ctg1557:554076-556039(+)		protein_coding	laccase-4-like
Cucsat.PASA.G18753	2.12182651826616	3.37546951115728E-08	ctg3412:810442-815646(+)		protein_coding	Myb family transcription factor
Cucsat.PASA.G12711	2.12152919737763	4.92648906021214E-06	ctg1838:2859311-2861804(-)		protein_coding	Plastocyanin-like domain
Cucsat.PASA.G14664	2.12099294117478	6.5673021381697E-11	ctg1869:3099703-3108207(+)	UPTG1	protein_coding	reversibly glycosylated polypeptide
Cucsat.PASA.G19933	2.12015263948269	2.29777811316589E-11	ctg4:3473941-3477606(+)		protein_coding	GDSL esterase lipase
Cucsat.PASA.G14332	2.11850788481981	6.65960101873599E-08	ctg1869:6016894-6018380(-)		protein_coding	nuclear transport factor
Cucsat.PASA.G9640	2.11817876638739	0.000011116994827297	ctg1673:3963195-3967532(-)	PIN7	protein_coding	auxin efflux carrier
Cucsat.PASA.G2348	2.11803330475898	1.36790474087705E-22	ctg1002:3816859-3823277(+)		protein_coding	beta-galactosidase
Cucsat.PASA.G1210	2.11744276907725	1.28113807722668E-07	ctg1:9587759-9589483(+)		protein_coding	AUX/IAA family
Cucsat.PASA.G19384	2.11566310362895	0.000394764036097552	ctg384:174410-176668(-)	RPL23	protein_coding	ribosomal protein
Cucsat.PASA.G16550	2.11431129274453	4.90149732493766E-15	ctg24:508233-513367(+)		protein_coding	Leucine-rich repeat receptor-like protein kinase
Cucsat.PASA.G3756	2.11383060889243	0.000598976299373863	ctg105:318822-321899(+)		protein_coding	interconversion of serine and glycine (By similarity)
Cucsat.PASA.G10662	2.11356926862994	4.56787255444121E-06	ctg1681:252865-256163(+)	EMB2394	protein_coding	ribosomal protein L6
Cucsat.PASA.G1128	2.11184051545639	2.35098674064253E-06	ctg1:8309782-8312424(+)		protein_coding	atp synthase
Cucsat.PASA.G13309	2.11172702250386	7.77742415268606E-18	ctg1838:4238023-4241173(+)		protein_coding	FBOX
Cucsat.PASA.G9382	2.11144122245158	1.66554668872612E-14	ctg1672:244230-251641(-)	TAPX. SAPX	protein_coding	L-ascorbate peroxidase
Cucsat.PASA.G6038	2.11059257824276	9.7997555445672E-08	ctg1425:1254431-1256670(-)		protein_coding
Cucsat.PASA.G2413	2.11031066087717	2.11787686673738E-15	ctg1002:4736335-4745243(+)		protein_coding	pyrophosphate--fructose 6-phosphate 1-phosphotransferase
Cucsat.PASA.G2178	2.10789564357368	8.70341962318323E-18	ctg1002:458063-480676(+)		protein_coding	ATP-dependent zinc metalloprotease FtsH-like
Cucsat.PASA.G5832	2.10651705163677	2.03721596531939E-08	ctg1402:678636-683503(-)		protein_coding	GDSL esterase lipase
Cucsat.PASA.G1045	2.10625878934868	0.0000198689495017048	ctg1:7092176-7093837(+)	OSI_25670	protein_coding	acidic endochitinase-like
Cucsat.PASA.G14416	2.10616389337025	0.0000139188468231729	ctg1869:7640366-7654385(-)	PRPL9	protein_coding	ribosomal protein l9
Cucsat.PASA.G1230	2.10459653937451	0.0000189297095523766	ctg1:9947035-9948116(+)		protein_coding	Protein of unknown function (DUF1677)
Cucsat.PASA.G3815	2.10390818852909	4.61143144807672E-15	ctg105:2482347-2488076(+)		protein_coding	tesmin tso1-like cxc
Cucsat.PASA.G17902	2.10259326396684	2.29473252416657E-07	ctg3345:954587-960148(+)	OSNAAT1	protein_coding	Aminotransferase
Cucsat.PASA.G7513	2.10147563383784	8.24801113683411E-06	ctg1528:3822165-3825067(+)		protein_coding
Cucsat.PASA.G5343	2.10058165894016	1.26504493841943E-15	ctg1252:252524-258634(-)	CHLH	protein_coding	chelatase subunit
Cucsat.PASA.G19684	2.10051857541402	9.37309567018734E-18	ctg4:5040046-5043480(-)	FUT13	protein_coding	GDP-fucose protein O-fucosyltransferase
Cucsat.PASA.G4188	2.09926306567553	1.19475579051666E-10	ctg1057:313965-322526(-)		protein_coding	Rap1-interacting factor 1 N terminal
Cucsat.PASA.G12252	2.09761492367101	4.0999464144114E-08	ctg1837:2918654-2922729(-)	IQD2	protein_coding	IQ-domain
Cucsat.PASA.G9401	2.09686616564627	2.06455962712517E-21	ctg1673:120856-131948(-)		protein_coding	lysosomal beta glucosidase-like | Glycosyl hydrolase family 3 N terminal domain
Cucsat.PASA.G2123	2.09678132245214	3.7183830743283E-23	ctg1002:7302336-7313970(-)	EMB2742	protein_coding	CTP synthase
Cucsat.PASA.G752	2.09638369915089	3.19818731633709E-06	ctg1:640100-641643(+)		protein_coding	short-chain dehydrogenase
Cucsat.PASA.G6306	2.09527543184842	4.5987943616793E-10	ctg1429:45532-48949(-)		protein_coding	phosphatidylinositol 3- and 4-kinase family protein
Cucsat.PASA.G4107	2.09508860489087	1.33401990766979E-12	ctg105:4346199-4351085(-)		protein_coding	triosephosphate isomerase
Cucsat.PASA.G18873	2.0945508876521	1.95436615121744E-10	ctg3419:615408-618699(-)		protein_coding	carbohydrate kinase family protein
Cucsat.PASA.G20993	2.0932211655132	0.0000581225599074005	ctg907:706799-709013(+)		protein_coding
Cucsat.PASA.G9623	2.09291071586293	1.64611506233406E-22	ctg1673:3626696-3631276(-)		protein_coding	alpha-galactosidase
Cucsat.PASA.G174	2.09192704963304	1.05632155552532E-07	ctg1:3673312-3675000(-)		protein_coding	pirin-like protein
Cucsat.PASA.G2981	2.0898051376875	2.93876914094476E-07	ctg1041:6120461-6121484(-)		protein_coding
Cucsat.PASA.G1832	2.08889194568822	3.96955232781524E-17	ctg1002:3070988-3074208(-)	DHS1	protein_coding	phospho-2-dehydro-3-deoxyheptonate aldolase
Cucsat.PASA.G17811	2.08707511721931	7.46239304613507E-06	ctg3178:7974-14213(-)		protein_coding	Condensin-2 complex subunit
Cucsat.PASA.G14928	2.0859650105695	1.35875808552024E-09	ctg1869:7780902-7782492(+)		protein_coding	Protein of unknown function (DUF1635)
Cucsat.PASA.G11441	2.0854365622769	0.0000368686284378282	ctg1798:1178585-1193623(-)	NPC1	protein_coding	Niemann-Pick C1
Cucsat.PASA.G15941	2.08480378856236	0.000180705596887318	ctg2178:52052-56166(-)	SHR2	protein_coding	Transcription factor
Cucsat.PASA.G2367	2.08364352566118	9.91504140639293E-11	ctg1002:4143413-4147166(+)	PAD1	protein_coding	The proteasome is a multicatalytic proteinase complex which is characterized by its ability to cleave peptides with Arg. Phe. Tyr. Leu. and Glu adjacent to the leaving group at neutral or slightly basic pH. The proteasome has an ATP-dependent proteolytic activity
Cucsat.PASA.G15351	2.08337307092977	4.41285341534313E-09	ctg2009:1729848-1737025(-)	OSI_29536	protein_coding	Kinetochore protein
Cucsat.PASA.G17381	2.08205938016324	1.16807178250459E-09	ctg27:1151028-1155690(-)		protein_coding	CDK5RAP1-like
Cucsat.PASA.G16159	2.07982584349029	0.0000375379458295076	ctg2203:35360-36489(-)	OSI_08266	protein_coding	Whole genome shotgun sequence of line PN40024. scaffold_77.assembly12x (Fragment)
Cucsat.PASA.G2058	2.07922476499311	3.40796138636907E-07	ctg1002:6170781-6174561(-)	COPZ2	protein_coding	The coatomer is a cytosolic protein complex that binds to dilysine motifs and reversibly associates with Golgi non- clathrin-coated vesicles. which further mediate biosynthetic protein transport from the ER. via the Golgi up to the trans Golgi network. Coatomer complex is required for budding from Golgi membranes. and is essential for the retrograde Golgi-to-ER transport of dilysine-tagged protei…
Cucsat.PASA.G14515	2.07629871934918	3.59045557966344E-22	ctg1869:531545-537057(+)		protein_coding	Nitrate transporter
Cucsat.PASA.G4629	2.07628059015607	3.18380613443027E-10	ctg1227:958767-961989(+)		protein_coding
Cucsat.PASA.G17810	2.07621380830439	6.98509587323137E-07	ctg3178:2428-8315(-)		protein_coding	chaperone protein DnaJ
Cucsat.PASA.G12949	2.07602754510955	1.14899909719723E-08	ctg1838:7659692-7664697(-)	RPA2	protein_coding	Replication protein A
Cucsat.PASA.G8656	2.0758191426461	0.00042677757346383	ctg1558:1609821-1616162(-)	PIN1	protein_coding	auxin efflux | auxin efflux carrier
Cucsat.PASA.G2159	2.07575930647413	0.000269154698384439	ctg1002:5506032-5506904(-)		lincRNA
Cucsat.PASA.G21058	2.07550641966589	2.01567658283194E-06	ctg910:999848-1005249(-)		protein_coding	oligopeptide transporter
Cucsat.PASA.G14724	2.07467467086361	1.73832061785473E-18	ctg1869:4055280-4060309(+)		protein_coding	transporter
Cucsat.PASA.G10394	2.07466942200898	5.60848705677473E-18	ctg1675:1773742-1784664(-)	EMB2656	protein_coding	condensin complex subunit
Cucsat.PASA.G13523	2.07384324192216	5.88759007525999E-14	ctg1838:8246540-8273054(+)	ISA3	protein_coding	Isoamylase 3
Cucsat.PASA.G3162	2.0736670733073	8.03976780074144E-07	ctg1041:1055567-1057696(+)	DAL3	protein_coding
Cucsat.PASA.G12227	2.07279247895324	1.51026016691794E-06	ctg1837:2538276-2540733(-)		lincRNA
Cucsat.PASA.G10025	2.07149871251527	8.74635312780931E-09	ctg1673:3440409-3447702(+)		protein_coding	type I inositol-1.4.5-trisphosphate 5-phosphatase
Cucsat.PASA.G7185	2.06848071289157	5.16277499720413E-19	ctg1528:3180267-3182904(-)	CPN20	protein_coding	Chaperonin
Cucsat.PASA.G8054	2.06787194344348	2.11915152229318E-14	ctg1556:3542733-3546313(-)	FER	protein_coding	receptor-like protein kinase
Cucsat.PASA.G2921	2.0675031534216	1.75929063401268E-13	ctg1041:5225787-5229872(-)		protein_coding	Heat shock factor binding protein 1
Cucsat.PASA.G18510	2.06558888062281	2.78307120737481E-27	ctg3379:3223445-3227433(+)		protein_coding	bile acid sodium symporter family protein
Cucsat.PASA.G10429	2.06548438084046	2.65000407234714E-13	ctg1678:28164-33727(-)		protein_coding	diphosphomevalonate
Cucsat.PASA.G1612	2.06483460214534	2.57767506719772E-15	ctg1000:538352-543643(+)	OSI_06225	protein_coding	dnaJ homolog subfamily C member
Cucsat.PASA.G4753	2.06357048877877	1.38293175491335E-12	ctg1227:3006698-3013618(+)		protein_coding	U-box domain-containing protein
Cucsat.PASA.G14816	2.06193856077419	2.98588608710429E-20	ctg1869:5334268-5337733(+)	ICE1	protein_coding	inducer of cbf expression
Cucsat.PASA.G11548	2.06182123070913	6.20762110459877E-10	ctg1808:544335-547020(-)	RPL35P	protein_coding	50S ribosomal protein L35
Cucsat.PASA.G4520	2.06122464987607	2.7678011107271E-09	ctg1216:1012206-1016140(+)	DTA4	protein_coding
Cucsat.PASA.G3932	2.06103253147737	7.71363415385339E-06	ctg105:4244753-4254254(+)		protein_coding	auxin-induced protein
Cucsat.PASA.G2266	2.06013606004326	3.31369048014083E-12	ctg1002:2444426-2449734(+)		protein_coding
Cucsat.PASA.G18339	2.05971998789968	3.38278422172616E-26	ctg3347:187768-196929(+)	HCF101	protein_coding	Protein mrp homolog
Cucsat.PASA.G21405	2.0579567337153	5.28321873100172E-21	ctg910:2660140-2668016(+)		protein_coding	Oxysterol-binding protein | oxysterol-binding protein-related protein 2A-like
Cucsat.PASA.G4793	2.05727824239044	2.83391168376634E-09	ctg1227:3761523-3769705(+)	ATSPS4F	protein_coding	sucrose-phosphate synthase
Cucsat.PASA.G11770	2.05604843155971	1.6038465982227E-18	ctg1820:4871770-4876256(+)		protein_coding	Gamma carbonic anhydrase 3 | gamma carbonic anhydrase
Cucsat.PASA.G3865	2.05586429150318	3.4456448695342E-18	ctg105:3835094-3838835(+)		protein_coding	chaperone protein dnaJ
Cucsat.PASA.G7182	2.05536741220506	0.000213901207288196	ctg1528:3118674-3123188(-)		protein_coding	Pectinesterase
Cucsat.PASA.G5837	2.05528416482727	3.66452689144071E-07	ctg1402:791918-797503(-)		protein_coding	lysine histidine transporter
Cucsat.PASA.G18228	2.05479851176117	4.54429582724843E-27	ctg3345:3310264-3314907(-)	OSI_16973	protein_coding	Mechanosensitive ion channel
Cucsat.PASA.G21489	2.05475835806145	2.7299501751915E-10	ctg926:53178-56914(-)		protein_coding	long-chain-alcohol O-fatty-acyltransferase
Cucsat.PASA.G7521	2.05439957542062	7.25598338452605E-08	ctg1528:4034270-4038605(+)		lincRNA
Cucsat.PASA.G16696	2.05430753304299	0.0000890752289637695	ctg24:2884690-2886472(+)		protein_coding
Cucsat.PASA.G12297	2.05418890759137	3.50798889252546E-08	ctg1837:3691207-3693935(-)		protein_coding	Pfam:DUF662
Cucsat.PASA.G17079	2.05210977826293	5.8846358492631E-07	ctg2607:750230-758101(-)	OSI_29536	protein_coding	Kinetochore protein
Cucsat.PASA.G1353	2.05204367715432	0.000207588708171033	ctg1:12192840-12194649(+)		protein_coding	Embryo-specific protein 3. (ATS3)
Cucsat.PASA.G2768	2.05173297806237	0.000994751918266825	ctg1041:1103206-1105626(-)	ADH1	protein_coding	alcohol dehydrogenase
Cucsat.PASA.G13039	2.05163285669401	1.28387836784436E-16	ctg1838:9423957-9434564(-)		protein_coding	mitochondrial carnitine acylcarnitine carrier-like
Cucsat.PASA.G15331	2.05130923159435	4.16009126621221E-10	ctg2009:1242045-1244532(-)		protein_coding	cyclin d3
Cucsat.PASA.G11456	2.04776441697053	4.69757747243398E-16	ctg1798:1346836-1356953(-)		protein_coding	Pyrophosphate--fructose 6-phosphate 1-phosphotransferase subunit | BZIP transcription factor
Cucsat.PASA.G1084	2.04586094832305	0.000279887038780108	ctg1:7620198-7629802(+)		lincRNA
Cucsat.PASA.G9541	2.04567960794148	3.28934352798332E-17	ctg1673:2183482-2189733(-)		protein_coding	Polygalacturonase
Cucsat.PASA.G4181	2.04544075224357	6.28025444315246E-14	ctg1057:89021-92984(-)		protein_coding	receptor
Cucsat.PASA.G3011	2.04499798060216	2.95877430262172E-06	ctg1041:6514179-6518245(-)	ATP5	protein_coding	atp synthase
Cucsat.PASA.G18581	2.0445551607063	2.71401869507809E-17	ctg3379:1415237-1421286(-)		protein_coding	exonuclease
Cucsat.PASA.G4548	2.0433707394938	1.58175543479113E-06	ctg1216:765496-767751(-)	IQD26	protein_coding	IQ calmodulin-binding motif family protein. expressed
Cucsat.PASA.G17988	2.04266763109415	0.000222495137810769	ctg3345:2838001-2840656(+)		protein_coding	Regulator of Vps4 activity in the MVB pathway
Cucsat.PASA.G10596	2.04252565803504	0.0000293939678792005	ctg1679:740604-743976(-)		protein_coding	ultrapetala
Cucsat.PASA.G2349	2.04226821500453	0.0000282135333473232	ctg1002:3830376-3833123(+)		protein_coding	Purple acid phosphatase
Cucsat.PASA.G16011	2.04220844086107	1.29356097974569E-13	ctg2178:399524-403298(+)		protein_coding	expressed protein
Cucsat.PASA.G7467	2.04180730213827	3.97386125270469E-09	ctg1528:2936809-2940291(+)		lincRNA
Cucsat.PASA.G3309	2.04164361833869	1.43400467266822E-13	ctg1041:4933004-4938305(+)		protein_coding	Inherit from euNOG: Protease inhibitor seed storage LTP family protein | Plant organelle RNA recognition domain
Cucsat.PASA.G6168	2.04108147690141	2.08004256769645E-06	ctg1425:640225-643680(+)		protein_coding	Clp amino terminal domain
Cucsat.PASA.G19596	2.04106571131591	3.20928227734469E-26	ctg4:3109662-3114090(-)	RPT5A	protein_coding	26S protease regulatory subunit 6A
Cucsat.PASA.G5623	2.04082380371743	1.10223068909609E-10	ctg1299:168864-186198(+)		protein_coding	Villin headpiece domain | GEL
Cucsat.PASA.G6709	2.04055540439479	6.24018889568907E-12	ctg1502:939698-940528(+)		lincRNA
Cucsat.PASA.G2364	2.04016876647275	9.55697021544584E-07	ctg1002:4125359-4128158(+)		protein_coding	Rhodanese-like domain
Cucsat.PASA.G3220	2.03951727609378	1.53586076728776E-17	ctg1041:2907381-2914408(+)		protein_coding	xyloglucan glycosyltransferase
Cucsat.PASA.G14113	2.03793694684516	0.000134069456728433	ctg1869:2780834-2782176(-)	LHCA4	protein_coding	Chlorophyll A-B binding protein
Cucsat.PASA.G6498	2.03703288920894	2.50833458312951E-13	ctg1450:163344-189513(-)		protein_coding	Phosphatase IMPL1
Cucsat.PASA.G15056	2.03599146015765	4.04519193119986E-07	ctg1918:129789-136881(-)		protein_coding	Homeobox-leucine zipper protein GLABRA
Cucsat.PASA.G10800	2.03589829034759	1.05356482090232E-09	ctg1681:97170-99617(-)		protein_coding	geranylgeranyl transferase type-2 subunit
Cucsat.PASA.G15982	2.03587350959527	0.0000368848862316579	ctg2178:1059242-1061939(-)		protein_coding	Cinnamyl alcohol dehydrogenase
Cucsat.PASA.G15995	2.03556757539995	4.83578970647929E-13	ctg2178:66942-69634(+)		protein_coding	membrane protein porin
Cucsat.PASA.G18604	2.03531062182187	2.99182093541762E-06	ctg3379:1948600-1951572(-)		protein_coding	Glycosyl hydrolase family 17 protein
Cucsat.PASA.G2396	2.03504009274304	6.10065918356114E-10	ctg1002:4548500-4552492(+)		protein_coding	CRAL TRIO domain containing protein
Cucsat.PASA.G4965	2.03456467658376	8.05921256748515E-14	ctg1227:974301-978190(-)	TUB1	protein_coding	Tubulin is the major constituent of microtubules. It binds two moles of GTP. one at an exchangeable site on the beta chain and one at a non-exchangeable site on the alpha chain
Cucsat.PASA.G9940	2.03232871473231	8.05454747143028E-06	ctg1673:1987918-1994420(+)		protein_coding	MLP-like protein | Acetyltransferase (GNAT) family
Cucsat.PASA.G11342	2.03189150641396	0.0000387950790261681	ctg1798:1317287-1321402(+)		protein_coding
Cucsat.PASA.G16908	2.02990920193095	2.01366273190777E-10	ctg24:2852961-2856824(-)		lincRNA
Cucsat.PASA.G18583	2.02949315805745	0.0000285098121867487	ctg3379:1446945-1449554(-)		lincRNA
Cucsat.PASA.G568	2.02895134286811	3.60385271557516E-14	ctg1:11017039-11020401(-)		protein_coding	cobra-like protein
Cucsat.PASA.G8960	2.02839628043393	1.92612316435531E-10	ctg1635:2562003-2565737(-)		protein_coding	Disease resistance protein
Cucsat.PASA.G14894	2.0278117816641	9.31830474020142E-06	ctg1869:6924957-6928764(+)		protein_coding	squamosa
Cucsat.PASA.G8138	2.02711504157494	6.32412340517089E-26	ctg1557:999646-1003158(+)		protein_coding	carrier protein transacylase
Cucsat.PASA.G17990	2.02585884443431	2.01649236334201E-11	ctg3345:2866986-2869721(+)		protein_coding	Clathrin light chain
Cucsat.PASA.G9301	2.02568515810495	1.07290744582498E-09	ctg1658:867551-870322(-)		protein_coding	L-type lectin-domain containing receptor kinase
Cucsat.PASA.G10699	2.02564217095072	2.31246770464156E-11	ctg1681:1040510-1044866(+)	ACAT2	protein_coding	acetyl-CoA acetyltransferase. cytosolic
Cucsat.PASA.G637	2.02431000212974	0.0000303576635662698	ctg1:12357717-12360979(-)		protein_coding
Cucsat.PASA.G15655	2.02330620662031	2.42468771609263E-10	ctg2009:4878536-4882988(+)		protein_coding	BRO1-like domain
Cucsat.PASA.G19761	2.02283610183141	0.000375675650194256	ctg4:729698-733732(+)		protein_coding
Cucsat.PASA.G21132	2.02243118867261	5.00324200810984E-17	ctg910:2245736-2248734(-)		protein_coding	cytochrome P450
Cucsat.PASA.G1194	2.02241070350404	6.69843168409924E-10	ctg1:9388589-9395589(+)		protein_coding	SWI SNF-related matrix-associated actin-dependent regulator of chromatin subfamily A member 3-like
Cucsat.PASA.G8755	2.02177240359523	1.97392070140521E-06	ctg1558:2222217-2235938(+)		protein_coding	trans-cinnamate
Cucsat.PASA.G7559	2.02136800755628	0.0000888009364576832	ctg1528:4628658-4629968(+)		protein_coding	histone h2a
Cucsat.PASA.G2625	2.0204228888135	2.03248051395158E-08	ctg1006:355883-362754(+)		protein_coding	Transglycosylase SLT domain
Cucsat.PASA.G16029	2.02033632983409	1.61285538756667E-12	ctg2178:715854-719044(+)	GLIP3	protein_coding	GDSL esterase lipase
Cucsat.PASA.G20983	2.01945935683982	0.0000361950301742826	ctg907:509976-511793(+)		lincRNA
Cucsat.PASA.G21548	2.01932496763866	3.30715011765362E-09	ctg944:836924-846722(+)		protein_coding	bark storage protein A-like
Cucsat.PASA.G14552	2.01910122960717	4.18339097455106E-13	ctg1869:1078272-1081770(+)		protein_coding	enolase (EC 4.2.1.11)
Cucsat.PASA.G4613	2.01764600147305	0.0000570666921646394	ctg1227:617349-620083(+)		protein_coding	TRAM. LAG1 and CLN8 (TLC) lipid-sensing domain containing protein
Cucsat.PASA.G18731	2.01759038562226	2.05258872433494E-08	ctg3412:215871-217647(+)		protein_coding	E3 ubiquitin-protein ligase
Cucsat.PASA.G2641	2.01747035943229	0.000501172427654835	ctg1006:661337-662449(+)		protein_coding
Cucsat.PASA.G2258	2.01694312287967	5.36223564295206E-06	ctg1002:2275227-2280241(+)		protein_coding	Ca2+-ATPase N terminal autoinhibitory domain
Cucsat.PASA.G20724	2.01512388143607	1.14286459750578E-07	ctg62:1336614-1339356(+)		protein_coding	gpi-anchored protein
Cucsat.PASA.G11036	2.01380440704998	3.22040249276211E-12	ctg1740:285936-289068(+)		protein_coding	Mediator complex subunit 28
Cucsat.PASA.G6682	2.01303847471607	0.000220234241891395	ctg1502:1368340-1380553(+)		protein_coding	Protein PHLOEM protein 2-LIKE
Cucsat.PASA.G12400	2.0128881878076	0.000454421678852874	ctg1837:1947284-1949730(+)		protein_coding	AIG1 family
Cucsat.PASA.G13098	2.01264194482896	1.00916575882971E-21	ctg1838:144613-157016(+)	ABI5. FTSZ2-2	protein_coding	Cell division protein ftsZ | Protein ABSCISIC ACID-INSENSITIVE
Cucsat.PASA.G10890	2.01260231530672	1.69848877565253E-09	ctg1681:1526949-1531378(-)		protein_coding	lysM domain-containing GPI-anchored protein
Cucsat.PASA.G760	2.01137423077278	2.86254296276737E-09	ctg1:829594-834821(+)		protein_coding	Domain of unknown function DUF221
Cucsat.PASA.G1685	2.01129429685113	9.52885968992027E-14	ctg1002:60241-77917(-)	POLD1	protein_coding	DNA polymerase
Cucsat.PASA.G9949	2.01113545805688	0.0000026719036867021	ctg1673:2125368-2131258(+)		protein_coding	Quinone oxidoreductase-like protein At1g23740
Cucsat.PASA.G6378	2.01072099623092	2.20106389334149E-09	ctg1429:482766-485040(+)		protein_coding	Somatic embryogenesis receptor kinase
Cucsat.PASA.G21082	2.01030750856528	9.05532850969095E-14	ctg910:1333910-1337704(-)		protein_coding	inactive receptor kinase
Cucsat.PASA.G14330	2.00866581433418	3.90052101888649E-14	ctg1869:5995418-6004017(-)		protein_coding	homeobox-leucine zipper protein
Cucsat.PASA.G18457	2.0083978066942	4.82141636686391E-08	ctg3379:1863942-1867319(+)		protein_coding
Cucsat.PASA.G21010	2.00766946733343	5.51052466254155E-16	ctg910:158315-162592(-)		protein_coding	Major facilitator superfamily domain-containing protein
Cucsat.PASA.G2513	2.00700946779173	7.24380259356628E-13	ctg1002:6132264-6137054(+)		protein_coding	60S ribosomal protein
Cucsat.PASA.G381	2.00692057603738	6.88369087499356E-17	ctg1:8104063-8108312(-)		protein_coding	serine threonine-protein kinase
Cucsat.PASA.G19640	2.00663788893049	4.6632620051122E-10	ctg4:3763025-3768997(-)		protein_coding	Serine Carboxypeptidase
Cucsat.PASA.G126	2.00648627942423	1.91559369444054E-08	ctg1:2542342-2544142(-)	RPS13	protein_coding	ribosomal protein
Cucsat.PASA.G19370	2.00609253451154	7.39643576109574E-08	ctg384:102884-106337(+)		protein_coding	Inherit from KOG: Exocyst complex component
Cucsat.PASA.G2862	2.00567329437035	0.0000377053749373219	ctg1041:3934353-3938524(-)		protein_coding	Lipase class 3 family protein
Cucsat.PASA.G10799	2.00470082090949	2.05181932693393E-07	ctg1681:88860-91529(-)		protein_coding	Xyloglucan endotransglucosylase hydrolase protein
Cucsat.PASA.G18233	2.00431776245213	9.52328466255059E-09	ctg3345:3397494-3402622(-)		protein_coding
Cucsat.PASA.G12295	2.00356371627235	4.25845380406649E-09	ctg1837:3649354-3652598(-)		protein_coding	trihelix transcription factor GT-2-like
Cucsat.PASA.G17382	2.00322638200796	0.000564330991588314	ctg27:1166951-1171357(-)	OSI_13993	protein_coding	Plastocyanin-like domain
Cucsat.PASA.G13050	2.00295454732051	8.61452551117993E-17	ctg1838:9662971-9670021(-)	APRR2	protein_coding	Two-component response
Cucsat.PASA.G11741	2.0021744182863	4.95894824245719E-06	ctg1820:4385410-4390482(+)		protein_coding	Cation H( ) antiporter
Cucsat.PASA.G13673	2.00214903363279	2.02380772164659E-10	ctg184:689465-696859(-)		protein_coding	Aldehyde dehydrogenase
Cucsat.PASA.G21303	2.00177230932796	0.0000180657333734237	ctg910:664017-667110(+)		protein_coding	Aquaporin
Cucsat.PASA.G13444	2.00116592232789	6.29737922917884E-09	ctg1838:6827245-6830097(+)		protein_coding
Cucsat.PASA.G7292	1.99919888078313	6.13273746062747E-07	ctg1528:5092939-5095698(-)		protein_coding	epoxide hydrolase
Cucsat.PASA.G12541	1.9990272453509	1.37631269045385E-07	ctg1837:2927032-2929530(+)		protein_coding	Pentatricopeptide repeat-containing protein
Cucsat.PASA.G3392	1.99747854744408	3.19080454800441E-19	ctg1041:6401832-6405782(+)		protein_coding	Cation H( ) antiporter
Cucsat.PASA.G11351	1.99670133471268	1.72545507061905E-23	ctg1798:1526995-1535449(+)		protein_coding	Guanine nucleotide exchange factor
Cucsat.PASA.G13529	1.99654010734881	2.27282482114276E-14	ctg1838:8397660-8407568(+)		protein_coding
Cucsat.PASA.G643	1.9964394713572	4.04018755999466E-07	ctg1:12570745-12573885(-)		protein_coding	inactive rhomboid protein 1-like
Cucsat.PASA.G14281	1.99614618817554	1.79539429418094E-21	ctg1869:5351307-5354651(-)	CNX	protein_coding	Calnexin
Cucsat.PASA.G20925	1.99583488633604	4.99911965751648E-09	ctg907:335270-346062(-)		protein_coding	Chromosome-associated kinesin | KISc
Cucsat.PASA.G13443	1.99518858274238	5.51955810138046E-12	ctg1838:6822173-6825724(+)		protein_coding
Cucsat.PASA.G7959	1.99477863980036	2.2369873577046E-14	ctg1556:818200-824138(-)		protein_coding	Glycosyl hydrolases family 31
Cucsat.PASA.G1507	1.99475961636095	8.83096637296378E-06	ctg1000:475807-478330(-)		protein_coding	Inherit from KOG: reductase
Cucsat.PASA.G4421	1.99304582512669	5.16333624092439E-18	ctg1173:846462-852522(+)		protein_coding	inactive leucine-rich repeat receptor-like serine threonine-protein kinase
Cucsat.PASA.G17721	1.99284203141407	9.72317482720169E-06	ctg31:513412-519896(+)		protein_coding	basic helix-loop-helix (bHLH) family protein
Cucsat.PASA.G10666	1.99280770634314	1.34803878518819E-14	ctg1681:370261-374757(+)	OSI_26158	protein_coding	L-ascorbate oxidase homolog
Cucsat.PASA.G9669	1.99214186663314	1.18219024629212E-06	ctg1673:4816222-4817988(-)		lincRNA
Cucsat.PASA.G18553	1.99200227518368	4.05791781957512E-07	ctg3379:740696-744676(-)	MPK3	protein_coding	mitogen-activated protein kinase
Cucsat.PASA.G13789	1.99125869524298	7.86123662717278E-08	ctg184:404320-409012(+)		protein_coding	Plant lipoxygenase may be involved in a number of diverse aspects of plant physiology including growth and development. pest resistance. and senescence or responses to wounding (By similarity)
Cucsat.PASA.G15333	1.9901663456945	8.15603628668299E-09	ctg2009:1340110-1341852(-)		protein_coding	Inherit from KOG: transposon protein
Cucsat.PASA.G13259	1.98974511039426	4.43586253621697E-07	ctg1838:3345881-3348987(+)	PIN8	protein_coding	auxin efflux carrier component
Cucsat.PASA.G18007	1.98964022612832	1.32129286981018E-20	ctg3345:3217685-3221217(+)		protein_coding	rop guanine nucleotide exchange factor
Cucsat.PASA.G91	1.98880286017958	6.34859486508319E-10	ctg1:1633825-1640116(-)	NPSN11	protein_coding	novel plant snare
Cucsat.PASA.G3196	1.98847379398952	3.17763154000313E-07	ctg1041:2255875-2263984(+)		protein_coding	LRR receptor-like serine threonine-protein kinase
Cucsat.PASA.G3277	1.98768528119131	3.3852829086341E-14	ctg1041:4288074-4294985(+)		protein_coding	serine threonine-protein kinase | Protein tyrosine kinase
Cucsat.PASA.G13828	1.98746636160915	4.52857025571765E-07	ctg184:1080498-1082012(+)		lincRNA
Cucsat.PASA.G5197	1.9864857345188	0.000249509768162015	ctg1227:492115-493015(-)		lincRNA
Cucsat.PASA.G19973	1.98566215678543	1.97721233042378E-08	ctg4:4511874-4519072(+)		protein_coding	Afadin- and alpha -actinin-Binding
Cucsat.PASA.G10307	1.98544247161866	8.49684262567062E-06	ctg1675:1050839-1054067(+)		protein_coding	inactive receptor kinase
Cucsat.PASA.G2275	1.98463829646863	4.15004225393209E-17	ctg1002:2713616-2717269(+)		protein_coding	glycosyl hydrolase family 3 protein
Cucsat.PASA.G4341	1.98392859991108	0.000369071138559663	ctg1170:898736-901070(+)		protein_coding
Cucsat.PASA.G1916	1.98384737537092	0.0000934266235229197	ctg1002:4211226-4213405(-)	PRX32	protein_coding	peroxidase
Cucsat.PASA.G9854	1.98352478244534	9.07946568631975E-11	ctg1673:643558-645252(+)		lincRNA
Cucsat.PASA.G11606	1.98284719749929	4.22011118001303E-06	ctg1820:1254044-1258064(+)		protein_coding	2-oxoglutarate malate translocator
Cucsat.PASA.G15789	1.98276966307784	0.000277259598604707	ctg205:157211-165255(-)		protein_coding	glycosyl hydrolase family 10 protein
Cucsat.PASA.G6674	1.98270744260632	7.88434036570668E-17	ctg1502:1115096-1125301(+)		protein_coding
Cucsat.PASA.G18125	1.98258283009675	1.74089276289177E-24	ctg3345:878631-883920(-)		protein_coding	nucleobase-ascorbate transporter
Cucsat.PASA.G15054	1.98200727088867	0.0000149689862727383	ctg1918:108782-111427(-)	PSAH	protein_coding	Photosystem I reaction center subunit
Cucsat.PASA.G9093	1.98192098808223	0.000502358790660796	ctg1635:2547836-2549699(+)		protein_coding	K13963 serpin B
Cucsat.PASA.G17062	1.98181582257171	4.96169154778622E-07	ctg26:19218-20446(+)	THF1	protein_coding	Protein THYLAKOID FORMATION1
Cucsat.PASA.G4303	1.98109789653564	1.54472243526226E-11	ctg1170:129844-136358(+)	BGAL6	protein_coding	beta-galactosidase
Cucsat.PASA.G90	1.97987359840686	5.57274308131058E-11	ctg1:1625201-1630033(-)		protein_coding	receptor-like protein kinase
Cucsat.PASA.G20987	1.97944666875004	3.14332939835205E-14	ctg907:582602-585282(+)		protein_coding	cell division | Cyclin. N-terminal domain
Cucsat.PASA.G9628	1.97901304555346	7.49680337782204E-16	ctg1673:3693926-3696194(-)		lincRNA
Cucsat.PASA.G17529	1.97891557180678	5.3737973239745E-21	ctg278:392622-399292(+)		protein_coding	potassium transporter
Cucsat.PASA.G16073	1.97861059784156	3.30700685347592E-15	ctg2185:43594-47783(+)		protein_coding
Cucsat.PASA.G19955	1.97787878919337	3.50541832435506E-06	ctg4:3907961-3910461(+)		protein_coding	Tetraspanin family
Cucsat.PASA.G16459	1.97663677117554	2.88763442995297E-25	ctg2387:158262-163659(+)	ARBK	protein_coding	armadillo repeat-containing protein
Cucsat.PASA.G14404	1.97663444359079	8.53624266040548E-10	ctg1869:7327255-7334691(-)	BGAL8	protein_coding	beta-galactosidase
Cucsat.PASA.G11498	1.97596468508302	4.34702588825719E-09	ctg1808:436271-440957(+)		protein_coding	serine carboxypeptidase-like
Cucsat.PASA.G8279	1.97371882709141	3.55983157173861E-07	ctg1557:4122742-4129477(+)		protein_coding	ABC transporter B family member
Cucsat.PASA.G1161	1.97358415267191	1.63924726927788E-11	ctg1:8830444-8840197(+)		protein_coding	Plant self-incompatibility protein S1
Cucsat.PASA.G12428	1.97327103502005	0.000128357120886382	ctg1837:2261467-2262967(+)		protein_coding	PAR1 protein
Cucsat.PASA.G12011	1.97326769148581	6.1966617420823E-12	ctg1820:4896398-4898546(-)	OSI_02170	protein_coding	pentatricopeptide repeat-containing protein At5g66500
Cucsat.PASA.G364	1.97297625449963	7.13379819583624E-11	ctg1:7865642-7869772(-)		protein_coding	Transketolase
Cucsat.PASA.G7238	1.97279087278104	1.56622827404676E-08	ctg1528:4169624-4173227(-)		protein_coding	glucan endo-1-3-beta-glucosidase
Cucsat.PASA.G12895	1.97264672872588	4.45099883381101E-19	ctg1838:6735749-6738759(-)	ATS1	protein_coding	atp sulfurylase
Cucsat.PASA.G585	1.97258383595156	0.000042227536432325	ctg1:11344625-11350943(-)		protein_coding	Dabb
Cucsat.PASA.G1032	1.9719378835389	0.0000465276538496231	ctg1:6925004-6927065(+)		protein_coding	WRKY
Cucsat.PASA.G21361	1.97168507598614	5.43959898416683E-20	ctg910:1761277-1764551(+)		protein_coding	Tubulin is the major constituent of microtubules. It binds two moles of GTP. one at an exchangeable site on the beta chain and one at a non-exchangeable site on the alpha chain (By similarity)
Cucsat.PASA.G11560	1.97122285745321	2.25455125605611E-13	ctg1820:55244-65382(+)		protein_coding	Conserved region of Rad21 / Rec8 like protein
Cucsat.PASA.G7302	1.97005555255707	0.000708779089775822	ctg1528:5319348-5321723(-)		protein_coding	Calmodulin binding protein-like
Cucsat.PASA.G6840	1.96770492802752	2.45295273758791E-15	ctg1522:593832-602495(-)	OSI_37926	protein_coding	Pfam:DUF143 | 3-oxoacyl- acyl-carrier-protein reductase
Cucsat.PASA.G1834	1.96735304612502	3.99880405209139E-11	ctg1002:3096953-3098845(-)		protein_coding	alpha/beta hydrolase fold
Cucsat.PASA.G1476	1.96683253605206	2.78785602087636E-07	ctg10:263047-269560(-)	37865	protein_coding	Transcription factor
Cucsat.PASA.G2581	1.96587878711776	0.000155699542709701	ctg1002:7262082-7264393(+)		protein_coding	expressed protein
Cucsat.PASA.G6545	1.96517631717494	3.76637203575207E-11	ctg1450:551485-561210(+)		protein_coding	nucleobase-ascorbate transporter
Cucsat.PASA.G9036	1.96430105958094	3.96323431666784E-08	ctg1635:1281185-1291193(+)		protein_coding	hypoxia up-regulated protein
Cucsat.PASA.G18881	1.96356623770909	1.9306251052726E-07	ctg3419:800256-803897(-)		protein_coding	cysteine-rich repeat secretory protein
Cucsat.PASA.G14180	1.96234196177866	7.85597903194279E-07	ctg1869:3763846-3767527(-)		protein_coding	inactive receptor kinase
Cucsat.PASA.G1380	1.96211848932007	4.36250666648219E-09	ctg1:12616117-12622862(+)		protein_coding	Reverse transcriptase (RNA-dependent DNA polymerase) | leucine-rich repeat receptor protein kinase
Cucsat.PASA.G19566	1.96155940781263	1.25422423365319E-09	ctg4:2522668-2527967(-)		protein_coding	GDSL esterase lipase
Cucsat.PASA.G13766	1.96110307511169	1.39813061025292E-13	ctg184:23175-26628(+)		protein_coding	Calmodulin mediates the control of a large number of enzymes. ion channels and other proteins by Ca(2 ). Among the enzymes to be stimulated by the calmodulin-Ca(2 ) complex are a number of protein kinases and phosphatases
Cucsat.PASA.G7203	1.96008439594075	2.78132191308605E-11	ctg1528:3463013-3465556(-)		protein_coding	vacuolar protein sorting-associated protein 2 homolog
Cucsat.PASA.G17005	1.9600396876369	4.14101582845837E-10	ctg2465:126987-130528(+)		protein_coding
Cucsat.PASA.G12692	1.95960597646453	1.70329316647874E-09	ctg1838:2500162-2508824(-)		protein_coding	Methyltransferase
Cucsat.PASA.G7527	1.95854858321617	4.52761469247805E-08	ctg1528:4094339-4097684(+)		protein_coding	meiotic nuclear division protein
Cucsat.PASA.G20900	1.95673184953365	5.66174471426583E-14	ctg907:42526-46836(-)		protein_coding	RNA-binding protein | RNA-binding protein 47B
Cucsat.PASA.G13010	1.95645446310865	7.30311873193326E-16	ctg1838:8997166-9002556(-)		protein_coding	43 protein
Cucsat.PASA.G16000	1.95603103600222	2.91192208801211E-08	ctg2178:180634-182440(+)		protein_coding	calmodulin-like protein 1-like
Cucsat.PASA.G2543	1.95558197321337	7.16513828979761E-10	ctg1002:6574888-6579095(+)	ERD4	protein_coding	early-responsive to dehydration 4
Cucsat.PASA.G13717	1.95554518419811	6.83267011129111E-09	ctg184:1524840-1528765(-)	PAC1	protein_coding	The proteasome is a multicatalytic proteinase complex which is characterized by its ability to cleave peptides with Arg. Phe. Tyr. Leu. and Glu adjacent to the leaving group at neutral or slightly basic pH. The proteasome has an ATP-dependent proteolytic activity (By similarity)
Cucsat.PASA.G11023	1.95545228207464	9.86584572339648E-13	ctg1740:72406-82694(+)	OSI_05404	protein_coding	Chromosome segregation protein Spc25
Cucsat.PASA.G10755	1.95520860668583	0.0000577676236682895	ctg1681:2145889-2149831(+)		protein_coding	auxin transporter-like protein
Cucsat.PASA.G11089	1.95502740466305	4.46293622216575E-08	ctg1740:228090-239349(-)		protein_coding	Mate efflux family protein
Cucsat.PASA.G19073	1.95479583509257	0.0000362348864024927	ctg35:1122882-1126053(-)		protein_coding	cytochrome P450
Cucsat.PASA.G16464	1.95362205826316	1.37160235601062E-09	ctg2387:277057-284008(+)		protein_coding	B3
Cucsat.PASA.G3795	1.95351686508303	1.37503074690445E-08	ctg105:1862316-1865440(+)		protein_coding	Nicotiana lesion-inducing like
Cucsat.PASA.G3574	1.95307871527185	5.80294962072333E-19	ctg1047:1166636-1174730(-)		protein_coding	chaperonin CPN60-like 2
Cucsat.PASA.G10270	1.95157340403241	0.0000682541782285956	ctg1675:13309-17889(+)		protein_coding	Inherit from KOG: Ankyrin Repeat | ANK
Cucsat.PASA.G15177	1.95145066385168	7.38013291026509E-06	ctg197:149368-159008(+)		protein_coding	Sugar carrier protein
Cucsat.PASA.G18259	1.95087565437621	5.87906151072733E-09	ctg3345:4116332-4120072(-)		protein_coding
Cucsat.PASA.G10444	1.95007190923982	6.24505160562077E-12	ctg1678:315163-333898(-)	PUL	protein_coding	pullulanase
Cucsat.PASA.G1535	1.94915503052468	3.5581205132292E-10	ctg1000:1058843-1065796(-)		protein_coding	cytochrome P450
Cucsat.PASA.G13772	1.94914232448873	5.71139627585561E-06	ctg184:145225-148272(+)		protein_coding	Protein of unknown function (DUF620)
Cucsat.PASA.G19488	1.94909091202222	9.95276344535841E-10	ctg4:1087228-1090763(-)	OSENOD93A	protein_coding	early nodulin
Cucsat.PASA.G11734	1.94901042217832	4.41480785790989E-10	ctg1820:4287551-4291701(+)		protein_coding
Cucsat.PASA.G21112	1.9483518866836	4.34305828402304E-07	ctg910:1888922-1895876(-)		protein_coding	protein transport protein-related
Cucsat.PASA.G5359	1.94795317446933	0.0000001044286481239	ctg1267:159972-163362(-)		protein_coding	cell cycle checkpoint protein
Cucsat.PASA.G1324	1.94758539177634	1.96961027731476E-06	ctg1:11572182-11575724(+)	PRPL18	protein_coding	ribosomal protein l18
Cucsat.PASA.G19528	1.94734782000171	1.51629456243789E-06	ctg4:1739552-1745659(-)		protein_coding	Replication Fork Protection Component Swi3
Cucsat.PASA.G15996	1.94676719482605	0.000146960487632626	ctg2178:121297-126948(+)		protein_coding	Lipase (class 3)
Cucsat.PASA.G4906	1.94605449817049	1.65656646476697E-06	ctg1227:124620-127340(-)		protein_coding	B3 domain-containing protein
Cucsat.PASA.G10070	1.94538236825967	2.38002636563238E-09	ctg1673:4436172-4448166(+)	PGM2	protein_coding	Phosphoglucomutase
Cucsat.PASA.G14122	1.94524062988052	1.39043202839684E-09	ctg1869:2887486-2894585(-)	SNAP33	protein_coding	SNAP25 homologous protein
Cucsat.PASA.G21022	1.94464064126366	0.000028316660408306	ctg910:337785-340459(-)		protein_coding
Cucsat.PASA.G11715	1.94372957739155	1.87320943551563E-10	ctg1820:3719408-3722422(+)	CYP707A1	protein_coding	Abscisic acid 8'-hydroxylase
Cucsat.PASA.G6059	1.94367817813212	9.65025527473228E-06	ctg1425:1754085-1757805(-)		protein_coding	Carrier of the growing fatty acid chain in fatty acid biosynthesis (By similarity)
Cucsat.PASA.G6536	1.94311909002239	5.67089991267961E-12	ctg1450:304273-307362(+)		protein_coding	thymidine kinase
Cucsat.PASA.G11696	1.94164387721692	0.000716232153669504	ctg1820:3321357-3323300(+)	PSBR	protein_coding	Photosystem II 10 kDa polypeptide
Cucsat.PASA.G5100	1.94163750961208	1.30208637817713E-11	ctg1227:3728326-3743369(-)		protein_coding	K01528 dynamin GTPase EC 3.6.5.5
Cucsat.PASA.G4834	1.94159841770895	0.000660801386801677	ctg1227:4485620-4488354(+)		protein_coding	NAC domain-containing protein 8-like
Cucsat.PASA.G7948	1.94142069804367	5.4603022845585E-10	ctg1556:183678-186637(-)		protein_coding	peroxidase
Cucsat.PASA.G14507	1.94137457138503	0.000871586528272997	ctg1869:379058-383202(+)	OSI_08875	protein_coding	microtubule-associated protein
Cucsat.PASA.G16992	1.9413252080975	2.01011641435191E-11	ctg2465:130505-133884(-)		protein_coding
Cucsat.PASA.G10434	1.94128622061303	9.72880618306845E-07	ctg1678:94293-98200(-)		protein_coding	trihelix transcription factor GT-2-like
Cucsat.PASA.G14278	1.94123252976682	2.18754223056085E-07	ctg1869:5312608-5314882(-)		protein_coding	Transcription factor
Cucsat.PASA.G21701	1.94115499671721	7.54671925027256E-07	ctg999:15746-25755(-)	OSI_19628	protein_coding	Inherit from euNOG: CACTA. En Spm sub-class
Cucsat.PASA.G4744	1.94001865563326	0.000029190866051796	ctg1227:2821776-2824231(+)		protein_coding
Cucsat.PASA.G1822	1.93954752006903	5.30850062631569E-21	ctg1002:2837242-2841827(-)		protein_coding	DUF246 domain-containing protein At1g04910-like
Cucsat.PASA.G2336	1.93932412349796	6.41021789403071E-17	ctg1002:3723428-3729582(+)		protein_coding	TIM-barrel signal transduction protein
Cucsat.PASA.G489	1.93853858281788	0.000749491822480273	ctg1:9691605-9695233(-)		protein_coding
Cucsat.PASA.G17960	1.93815683611934	3.44563420619487E-06	ctg3345:2030269-2032290(+)	SIP31	protein_coding	protein binding zinc ion binding
Cucsat.PASA.G2055	1.93731125625836	4.18356551456829E-06	ctg1002:6119861-6122137(-)		protein_coding	AWPM-19-like membrane family protein
Cucsat.PASA.G14622	1.93718740214929	5.58566394620689E-11	ctg1869:2560289-2566494(+)		protein_coding	KIP1-like protein
Cucsat.PASA.G3812	1.93603057838426	4.77543846245341E-06	ctg105:2427323-2430359(+)	IQD19	protein_coding	IQ calmodulin-binding motif family protein
Cucsat.PASA.G13686	1.93565324713239	1.82456064035375E-13	ctg184:944945-952460(-)		protein_coding	Ankyrin repeat-containing protein
Cucsat.PASA.G7025	1.93526154245848	0.000232622582298695	ctg1523:501987-506005(-)		protein_coding	isopentenyl-diphosphate Delta-isomerase
Cucsat.PASA.G397	1.93510028389118	2.55158491889243E-08	ctg1:8369063-8378663(-)		protein_coding	BTB POZ domain-containing protein
Cucsat.PASA.G14434	1.93358762252517	0.000153146372346279	ctg1869:8031000-8035256(-)		protein_coding	serine carboxypeptidase-like
Cucsat.PASA.G16869	1.9330581383448	0.0000399536542453918	ctg24:2295322-2297750(-)		protein_coding	Inherit from NOG: SMP-30 Gluconolaconase LRE domain protein
Cucsat.PASA.G3796	1.92992575623255	1.76278498457841E-15	ctg105:1886558-1889894(+)		protein_coding	Protein of unknown function (DUF668)
Cucsat.PASA.G2584	1.92932967174867	1.56622252513799E-12	ctg1002:7321454-7325989(+)		protein_coding
Cucsat.PASA.G3579	1.92879655465975	8.37294382617801E-13	ctg1047:1267671-1277523(-)	UBP6	protein_coding	ubiquitin carboxyl-terminal hydrolase
Cucsat.PASA.G16810	1.92858897966832	2.66508036692699E-12	ctg24:1490556-1497231(-)		protein_coding	jasmonate-zim-domain protein 10
Cucsat.PASA.G4849	1.92728761873078	5.64815536056882E-15	ctg1227:5021284-5026469(+)		protein_coding	Glutamate-gated receptor that probably acts as non- selective cation channel (By similarity)
Cucsat.PASA.G14654	1.92726387520774	1.17739519570645E-09	ctg1869:2985737-2994701(+)		protein_coding	Inherit from euNOG: Nucleic acid binding
Cucsat.PASA.G13826	1.92722878831761	2.25771848237431E-06	ctg184:1058111-1060301(+)		protein_coding	actin-depolymerizing factor
Cucsat.PASA.G10680	1.92684385145003	9.35664067416243E-15	ctg1681:667394-675988(+)		protein_coding	26s proteasome regulatory subunit
Cucsat.PASA.G5899	1.92654267286589	2.90820801256033E-12	ctg1402:1749376-1752813(-)	RPL3	protein_coding	60S ribosomal protein
Cucsat.PASA.G3240	1.92634377053009	4.74567112234458E-10	ctg1041:3501939-3509748(+)		protein_coding	probably inactive leucine-rich repeat receptor-like protein kinase At5g48380-like | probably inactive leucine-rich repeat receptor-like protein kinase
Cucsat.PASA.G13383	1.92548817896379	0.0000652253672693742	ctg1838:5775993-5785376(+)		protein_coding	beta-glucosidase
Cucsat.PASA.G18173	1.92527535056262	1.0438029625746E-09	ctg3345:1922039-1926654(-)		protein_coding	zinc finger
Cucsat.PASA.G14839	1.92447075109233	1.26293649837876E-14	ctg1869:5901910-5906959(+)		protein_coding
Cucsat.RFAM.G50	1.92436908895214	0.000356070086963515	ctg27:790085-790173(+)	snoR77Y	snoRNA/CD-box	snoR77Y
Cucsat.PASA.G3797	1.92427289753185	3.51214140987091E-20	ctg105:1930284-1935809(+)		protein_coding	Targeting protein for Xklp2 (TPX2)
Cucsat.PASA.G15024	1.92256021982203	3.14257690787402E-10	ctg191:101452-104768(+)		protein_coding	Shugoshin C terminus
Cucsat.PASA.G16781	1.92227155877316	1.76013013471747E-06	ctg24:1064162-1065797(-)		protein_coding	dCTP pyrophosphatase
Cucsat.PASA.G10608	1.92205091830658	2.75977564278655E-14	ctg1679:69503-73741(+)	PDIL2-3	protein_coding	Protein disulfide isomerase
Cucsat.PASA.G8396	1.9209321878252	1.04571593288746E-07	ctg1557:1011177-1013310(-)		protein_coding	CCT motif
Cucsat.PASA.G18649	1.92060274005421	0.0000115548613823615	ctg3379:2983182-2986624(-)		protein_coding	soul heme-binding
Cucsat.PASA.G11880	1.92026688800023	2.56826925413529E-09	ctg1820:2208072-2218588(-)		protein_coding	CONTAINS InterPro DOMAIN s DDT superfamily (InterPro IPR018501). DDT subgroup (InterPro IPR018500). Cell division cycle-associated protein (InterPro IPR018866)
Cucsat.PASA.G14750	1.919823371461	2.65112464575358E-12	ctg1869:4401593-4402060(+)		protein_coding	RING-H2 finger protein
Cucsat.PASA.G18000	1.91972962103836	1.3816764762405E-08	ctg3345:3020999-3029445(+)		protein_coding
Cucsat.PASA.G7456	1.91912024174146	2.75570702546228E-06	ctg1528:2669613-2671995(+)		protein_coding	Cysteine proteinase inhibitor
Cucsat.PASA.G4673	1.91839074356202	2.10082866061168E-12	ctg1227:1615490-1621213(+)		protein_coding	interconversion of serine and glycine (By similarity)
Cucsat.PASA.G6029	1.91823366377773	0.0000034706723504051	ctg1425:1008223-1009675(-)		protein_coding
Cucsat.PASA.G20596	1.91817097477711	0.0000104832078952297	ctg6:15640-19835(+)		protein_coding	Inherit from KOG: Ankyrin Repeat | ANK
Cucsat.PASA.G3999	1.91775778001198	2.39716323768518E-07	ctg105:1827495-1829840(-)		protein_coding	CASP-like protein
Cucsat.PASA.G16329	1.91763063212889	9.59935574587655E-11	ctg2246:785372-790349(-)	OSI_09763	protein_coding	(No apical meristem) protein
Cucsat.PASA.G10703	1.91734119484605	9.70164528226628E-06	ctg1681:1143614-1152227(+)		protein_coding	subtilisin-like
Cucsat.PASA.G453	1.91731397767084	3.23716599814007E-07	ctg1:9180414-9184181(-)		protein_coding	Glycolipid transfer protein (GLTP) | glycolipid transfer protein
Cucsat.PASA.G12097	1.91714163974591	2.82064870003925E-06	ctg1837:178809-181193(-)		protein_coding	ATP-dependent Clp protease proteolytic subunit
Cucsat.PASA.G11755	1.91681411698746	0.000129404460981517	ctg1820:4592600-4597254(+)		protein_coding	protein transport protein-related
Cucsat.PASA.G17289	1.91580890687357	7.63693608203837E-12	ctg27:2100536-2104581(+)		protein_coding	Transcription factor
Cucsat.PASA.G3428	1.91530112480903	3.38440236429482E-17	ctg1041:7003431-7007301(+)	RPT1A	protein_coding	26S protease regulatory subunit
Cucsat.PASA.G9843	1.91511959297097	7.92696603871875E-17	ctg1673:467179-472379(+)		protein_coding	chaperone protein dnaJ | DnaJ domain
Cucsat.PASA.G9566	1.91463276229437	2.65131882890883E-12	ctg1673:2693446-2700506(-)		protein_coding	oxysterol-binding protein-related protein 1D-like
Cucsat.PASA.G1138	1.91369478606379	0.000183556927276547	ctg1:8417569-8420619(+)		protein_coding	Cell signaling peptide that may regulate plant stress. growth. and development. Mediates a rapid alkalinization of extracellular space by mediating a transient increase in the cytoplasmic Ca(2 ) concentration leading to a calcium-dependent signaling events through a cell surface receptor and a concomitant activation of some intracellular mitogen-activated protein kinases (By similarity)
Cucsat.PASA.G13243	1.91333658690888	5.26155741602247E-10	ctg1838:2949237-2954460(+)	CGS1	protein_coding	cystathionine gamma-synthase
Cucsat.PASA.G16359	1.91328404339713	0.0000042690552469648	ctg2279:145939-149218(+)		protein_coding	Mitochondrial 2-oxoglutarate malate carrier
Cucsat.PASA.G8909	1.91142930026694	4.99408089877456E-17	ctg1635:1649760-1666099(-)	TPS1	protein_coding	Alpha.alpha-trehalose-phosphate synthase UDP-forming
Cucsat.PASA.G15970	1.9112719198948	6.88189622526589E-19	ctg2178:656497-665709(-)	DPE1	protein_coding	4-alpha-glucanotransferase
Cucsat.PASA.G119	1.91097450019756	2.51649058403252E-14	ctg1:2351710-2359935(-)		protein_coding	oxysterol-binding protein-related protein 2A-like
Cucsat.PASA.G4415	1.91070805136167	1.15044910721166E-08	ctg1173:506432-510383(+)		protein_coding	Xyloglucan endotransglucosylase hydrolase protein
Cucsat.PASA.G18291	1.91059945087818	6.41484697949822E-08	ctg3345:4782769-4786666(-)		protein_coding
Cucsat.PASA.G16455	1.9102781985328	0.0000517943489836967	ctg2387:64618-68680(+)		protein_coding	LRR receptor-like serine threonine-protein kinase
Cucsat.PASA.G8615	1.90931997646391	1.93814492519955E-22	ctg1558:193279-204156(-)		protein_coding	T-complex protein 1 subunit alpha
Cucsat.PASA.G4241	1.90897088527112	1.22374091709733E-06	ctg109:105893-109492(+)	OSI_01440	protein_coding	PPIases accelerate the folding of proteins (By similarity)
Cucsat.PASA.G3517	1.90873406869777	9.14002053466844E-10	ctg1047:167233-176366(-)		protein_coding	ATP-dependent RNA helicase
Cucsat.PASA.G16736	1.90859201300176	2.72162237358754E-20	ctg24:151061-156793(-)		protein_coding	altered inheritance rate of mitochondria protein 25-like
Cucsat.PASA.G13185	1.90829565022774	6.42479158778631E-15	ctg1838:1862794-1866975(+)		protein_coding	NADH dehydrogenase (ubiquinone) flavoprotein 1
Cucsat.PASA.G13857	1.90745667175204	1.03292754929002E-14	ctg184:1771006-1775426(+)		protein_coding	serine threonine-protein kinase | ATP binding binding protein kinase protein serine threonine kinase protein tyrosine kinase
Cucsat.PASA.G21115	1.90739859509655	0.0000272183809830425	ctg910:1944869-1949451(-)		protein_coding	C2 domain-containing protein
Cucsat.PASA.G5598	1.90730811433731	0.0000403411099720021	ctg1299:120784-127998(-)	PRPL4	protein_coding	Ribosomal protein L4 | PPIases accelerate the folding of proteins (By similarity)
Cucsat.PASA.G7522	1.90691441734198	4.08304534486681E-06	ctg1528:4040208-4044931(+)		protein_coding	mitochondrial ATP synthase g subunit family protein
Cucsat.PASA.G1253	1.90597905802027	3.85678377318124E-21	ctg1:10315097-10319253(+)		protein_coding	phosphatase 2C
Cucsat.PASA.G12416	1.90595503727725	7.74275115456735E-09	ctg1837:2148529-2152634(+)		protein_coding	26S proteasome non-atpase regulatory subunit
Cucsat.PASA.G9221	1.90547822039852	3.15265416638773E-07	ctg1658:1747148-1752930(+)		protein_coding	TPR repeat-containing thioredoxin
Cucsat.PASA.G10253	1.90544544058965	3.87662996744669E-12	ctg1674:394644-420799(+)	APC2	protein_coding	anaphase-promoting complex. subunit
Cucsat.PASA.G15300	1.90461845717627	7.19071702637279E-16	ctg2009:416520-417980(-)		protein_coding	membrane-associated kinase regulator
Cucsat.PASA.G5393	1.90384314021299	0.000883503593929401	ctg1268:267200-268562(+)	RPL29	protein_coding	60S ribosomal protein
Cucsat.PASA.G19591	1.90366219688966	0.000506873461008064	ctg4:3018105-3025162(-)		protein_coding	protease Do-like | histone h2a
Cucsat.PASA.G17981	1.9035353965377	4.65310161872075E-07	ctg3345:2626756-2629231(+)		protein_coding	Protein of unknown function (DUF2488)
Cucsat.PASA.G12311	1.90347841474976	2.33052396804552E-10	ctg1837:1539716-1543734(-)		protein_coding	Pentatricopeptide repeat-containing protein
Cucsat.PASA.G8235	1.90295939608699	8.62474338596989E-06	ctg1557:3348742-3351918(+)		protein_coding	proteasome maturation factor UMP1 family protein
Cucsat.PASA.G7540	1.90266586094686	0.000024673974294003	ctg1528:4273000-4275997(+)		protein_coding	Senescence-associated protein
Cucsat.PASA.G10773	1.90263873287223	1.67088014682452E-18	ctg1681:2607832-2625749(+)	MCM4	protein_coding	DNA replication licensing factor | The coatomer is a cytosolic protein complex that binds to dilysine motifs and reversibly associates with Golgi non- clathrin-coated vesicles. which further mediate biosynthetic protein transport from the ER. via the Golgi up to the trans Golgi network. Coatomer complex is required for budding from Golgi membranes. and is essential for the retrograde Golgi-to-ER …
Cucsat.PASA.G1556	1.9021334099298	0.0000770329595622285	ctg1000:1473739-1479516(-)		lincRNA
Cucsat.PASA.G19954	1.90125717436322	0.000731679679845652	ctg4:3897913-3902936(+)		lincRNA
Cucsat.PASA.G12645	1.90001613292413	2.978340106064E-15	ctg1838:1645943-1648101(-)		protein_coding	Transcription factor
Cucsat.PASA.G17218	1.89936603839302	6.54444528456957E-09	ctg27:679267-685947(+)	OSI_31806	protein_coding	Ribonuclease z
Cucsat.PASA.G8230	1.89708423923118	1.06412139701209E-18	ctg1557:3271893-3278403(+)		protein_coding	T-complex protein 1 subunit
Cucsat.PASA.G21334	1.89693537025746	6.69929424480561E-13	ctg910:1260108-1263864(+)		protein_coding	Polygalacturonase
Cucsat.PASA.G10497	1.89649380700334	3.72811299673562E-07	ctg1678:46601-48788(+)		protein_coding	Copper transport protein
Cucsat.PASA.G20933	1.89642572890003	0.000518696685154272	ctg907:527713-529090(-)		protein_coding	Protein of unknown function DUF260
Cucsat.PASA.G11827	1.89587781711239	0.000527961639945866	ctg1820:99856-103677(-)		lincRNA
Cucsat.PASA.G3619	1.8953061463659	1.60444267955742E-16	ctg1047:160012-166105(+)		protein_coding	kinesin-like protein
Cucsat.PASA.G2119	1.89494134784321	4.78404973513426E-10	ctg1002:7227473-7230133(-)		protein_coding	PPR repeat
Cucsat.PASA.G7795	1.89347663441462	7.95470128348816E-07	ctg1556:1247943-1249912(+)		protein_coding	50S ribosomal protein 5
Cucsat.PASA.G1987	1.89309939755629	0.0000001053856792123	ctg1002:5085784-5089492(-)		protein_coding	serine threonine-protein kinase | Cysteine-rich receptor-like protein kinase
Cucsat.PASA.G6871	1.89287376904999	0.0000881168764550841	ctg1522:1088538-1090713(-)		protein_coding
Cucsat.PASA.G21532	1.89264271083605	8.49501587583994E-11	ctg944:365894-371784(+)		protein_coding	The proteasome is a multicatalytic proteinase complex which is characterized by its ability to cleave peptides with Arg. Phe. Tyr. Leu. and Glu adjacent to the leaving group at neutral or slightly basic pH. The proteasome has an ATP-dependent proteolytic activity
Cucsat.PASA.G1656	1.89262494439016	0.000378375435421936	ctg1000:1284858-1287558(+)		protein_coding	fructose-bisphosphate aldolase. cytoplasmic
Cucsat.PASA.G85	1.89129895969776	0.000022956651512332	ctg1:1334096-1344321(-)	KAO	protein_coding	Ent-kaurenoic acid oxidase
Cucsat.PASA.G3538	1.89027015231672	1.31073602716591E-09	ctg1047:495816-499092(-)		protein_coding	growth regulator related protein
Cucsat.PASA.G18884	1.89022764514489	0.0000181722207266926	ctg3419:614818-615529(-)		lincRNA
Cucsat.PASA.G2776	1.88998915551927	1.90775184919559E-07	ctg1041:1343057-1346033(-)		protein_coding	Pfam:DUF231
Cucsat.PASA.G14026	1.88843792502226	1.4587700754971E-07	ctg1869:1456122-1460393(-)	OSI_22458	protein_coding	Carbon catabolite repressor protein 4 homolog
Cucsat.PASA.G18573	1.88810907429999	3.80555336619309E-09	ctg3379:1195328-1198659(-)		protein_coding	RAB
Cucsat.PASA.G419	1.88799066592612	7.58728888300665E-06	ctg1:8698380-8700108(-)		protein_coding
Cucsat.PASA.G176	1.88741927613107	7.12439131962015E-14	ctg1:3738403-3742895(-)	FTSZ1-1	protein_coding	Cell division protein ftsZ
Cucsat.PASA.G13264	1.88730161513583	0.0000396164062613097	ctg1838:3427598-3428616(+)	OSI_11146	protein_coding	Transcription factor
Cucsat.PASA.G1925	1.88677126415122	7.96453517989895E-07	ctg1002:4294758-4303695(-)		protein_coding	F-box protein
Cucsat.PASA.G14154	1.88649504020559	4.36630194096475E-12	ctg1869:3412083-3417563(-)		protein_coding	Accessory subunit of the mitochondrial membrane respiratory chain NADH dehydrogenase (Complex I). that is believed not to be involved in catalysis. Complex I functions in the transfer of electrons from NADH to the respiratory chain. The immediate electron acceptor for the enzyme is believed to be ubiquinone (By similarity)
Cucsat.PASA.G13891	1.88610938819839	0.000471136433191447	ctg184:2348884-2351562(+)		protein_coding	expressed protein
Cucsat.PASA.G8154	1.8856919300936	0.0000806206175414656	ctg1557:1456443-1458336(+)		protein_coding	X8 domain
Cucsat.PASA.G7121	1.88564879876209	1.50239518639119E-07	ctg1528:1717260-1723374(-)	OSI_36790	protein_coding	Acyltransferase | 1-acyl-sn-glycerol-3-phosphate acyltransferase
Cucsat.PASA.G12320	1.88542364904517	6.79365125619807E-21	ctg1837:39028-43014(+)		protein_coding	Lipase (class 3)
Cucsat.PASA.G2461	1.88469072432876	9.47476638882869E-14	ctg1002:5368830-5374633(+)		protein_coding	Coatomer subunit
Cucsat.PASA.G8612	1.88433351022268	1.47834564722729E-15	ctg1558:109023-115420(-)	GFPT2	protein_coding	Glucosamine-fructose-6-phosphate aminotransferase
Cucsat.PASA.G17713	1.88347473606713	1.96763845296945E-14	ctg31:212191-217061(+)		protein_coding	Pfam:DZC | Ran GTPase binding chromatin binding zinc ion binding
Cucsat.PASA.G3914	1.88252634028986	2.98831381198957E-08	ctg105:4766064-4770210(+)		protein_coding	Protein of unknown function (DUF632)
Cucsat.PASA.G14292	1.88251624528501	0.000758122353602862	ctg1869:5544177-5549052(-)		protein_coding	Ankyrin repeat-containing protein
Cucsat.PASA.G1378	1.88232969456766	0.0000015559693751051	ctg1:12574478-12578083(+)		protein_coding	Pentatricopeptide repeat-containing protein
Cucsat.PASA.G5594	1.88224610415342	5.10454584779267E-07	ctg1299:63044-74719(-)		protein_coding	Phosphorylase is an important allosteric enzyme in carbohydrate metabolism. Enzymes from different sources differ in their regulatory mechanisms and in their natural substrates. However. all known phosphorylases share catalytic and structural properties (By similarity)
Cucsat.PASA.G8388	1.8814977219384	5.84687196837761E-07	ctg1557:866824-867520(-)		lincRNA
Cucsat.PASA.G18168	1.88136749156154	6.97255333654125E-15	ctg3345:1703579-1710850(-)		protein_coding	OTU-like cysteine protease family protein
Cucsat.PASA.G1829	1.88106588631301	1.28228150207502E-13	ctg1002:2983858-2988414(-)		protein_coding	Glucan 1.3-beta-glucosidase
Cucsat.PASA.G5183	1.88093447022071	0.00083054164178435	ctg1227:5213852-5215470(-)		protein_coding	regulation of cyclin-dependent protein serine/threonine kinase activity
Cucsat.PASA.G3208	1.88053011354483	9.87988777961511E-10	ctg1041:2609168-2612731(+)		protein_coding	Galacturonosyltransferase
Cucsat.PASA.G12767	1.88039714553919	1.84025004281248E-08	ctg1838:3852387-3858429(-)		protein_coding	ADP-ribosylation factor
Cucsat.PASA.G15911	1.88015295222504	7.39836012108065E-10	ctg2174:143002-146432(-)		protein_coding	SIS domain
Cucsat.PASA.G4953	1.87965583770686	8.90767702677145E-06	ctg1227:801274-805911(-)	OSI_05646	protein_coding	Protein ACCUMULATION AND REPLICATION OF CHLOROPLASTS 6
Cucsat.PASA.G656	1.87947450430678	0.000326932185181251	ctg1:9034592-9038062(-)		protein_coding	Pentatricopeptide repeat-containing protein
Cucsat.PASA.G17204	1.87915028644031	1.89599116417583E-14	ctg27:431885-437507(+)	LOX	protein_coding	Plant lipoxygenase may be involved in a number of diverse aspects of plant physiology including growth and development. pest resistance. and senescence or responses to wounding (By similarity)
Cucsat.PASA.G9607	1.87822099976233	5.33162068261273E-09	ctg1673:3340627-3349833(-)		protein_coding	BRCT
Cucsat.PASA.G8367	1.87800034707933	3.00720479626739E-10	ctg1557:448655-456095(-)		protein_coding	Ceramidase
Cucsat.PASA.G1596	1.87746827229706	0.0000101618685667061	ctg1000:310870-312819(+)		lincRNA
Cucsat.PASA.G16028	1.87675993289145	0.000029190866051796	ctg2178:706308-711825(+)	GLIP3	protein_coding	GDSL esterase lipase
Cucsat.PASA.G10613	1.87671206064718	0.000130041630978359	ctg1679:219181-222272(+)		protein_coding	DNA-directed RNA polymerases I. II. and III subunit
Cucsat.PASA.G9816	1.87624109830809	0.000300453602662558	ctg1673:109969-112554(+)		protein_coding	3-oxo-5-alpha-steroid 4-dehydrogenase
Cucsat.PASA.G11506	1.87538103658916	9.98149818531883E-15	ctg1808:585970-594472(+)	OSI_08033	protein_coding	Histone-lysine n-methyltransferase | PHD
Cucsat.PASA.G2486	1.87517623051457	0.0000123232543300943	ctg1002:5798444-5806893(+)		protein_coding	GDSL esterase lipase
Cucsat.PASA.G5445	1.87464366604312	5.88173651375726E-09	ctg1269:251109-258460(+)		protein_coding
Cucsat.PASA.G2129	1.8743568045485	0.000173565823938794	ctg1002:3168747-3171689(-)		lincRNA
Cucsat.PASA.G6447	1.87341974693639	1.1104546821123E-08	ctg1449:909791-914478(-)		protein_coding	serine carboxypeptidase-like
Cucsat.PASA.G1373	1.87245514094042	2.1019955872944E-09	ctg1:12526359-12534773(+)		protein_coding	dihydrodipicolinate reductase
Cucsat.PASA.G6831	1.87224072145629	7.00416780405269E-08	ctg1522:508038-512049(-)	GLOSSY8	protein_coding	short chain dehydrogenase | Estradiol 17-beta-dehydrogenase
Cucsat.PASA.G3468	1.87201081988689	0.000064025926137243	ctg1041:5242459-5246563(+)		protein_coding
Cucsat.PASA.G10735	1.87178375975963	2.19272279083213E-07	ctg1681:1828810-1833435(+)	OSI_16973	protein_coding	Mechanosensitive ion channel
Cucsat.PASA.G12991	1.87164305658831	1.78711435113523E-06	ctg1838:8596276-8611536(-)		protein_coding	Rhamnogalacturonate lyase
Cucsat.PASA.G5655	1.87152413022761	3.81100966087406E-09	ctg1402:137519-142322(+)		protein_coding	meprin and TRAF homology domain-containing protein MATH domain-containing protein
Cucsat.PASA.G3243	1.87080103104182	3.37328066289893E-09	ctg1041:3564632-3573047(+)	CBP1	protein_coding	serine carboxypeptidase-like
Cucsat.PASA.G9845	1.87048744021967	1.22907137311868E-08	ctg1673:496080-498649(+)		protein_coding	Methylketone synthase
Cucsat.PASA.G12143	1.87034979332573	9.46982323791685E-14	ctg1837:1031699-1034302(-)	RPL6	protein_coding	60S ribosomal protein
Cucsat.PASA.G18456	1.87032783067879	0.0000404344165712259	ctg3379:1858053-1861567(+)		protein_coding
Cucsat.PASA.G18052	1.87025432424401	6.42266201798837E-15	ctg3345:4532283-4538350(+)		protein_coding
Cucsat.PASA.G13456	1.86946499968571	0.000383450168456536	ctg1838:7038924-7047877(+)		protein_coding	ACT domain | kinase family
Cucsat.PASA.G15210	1.86900778916942	1.55768146626917E-15	ctg197:990671-995651(+)	RAB8	protein_coding	ras-related protein
Cucsat.PASA.G7300	1.86890757230596	2.86429012218514E-06	ctg1528:5273942-5279568(-)	MTSSB	protein_coding	single-stranded DNA-binding protein
Cucsat.PASA.G19960	1.8684334460613	0.000340659172378135	ctg4:4087837-4092987(+)		protein_coding	PUB domain
Cucsat.PASA.G3316	1.86712857406144	2.87486993969167E-12	ctg1041:5075508-5078583(+)	MDH	protein_coding	Malate dehydrogenase
Cucsat.PASA.G5814	1.8668249857787	1.54205427853071E-20	ctg1402:322449-327880(-)		protein_coding	AT hook motif domain containing protein. expressed
Cucsat.PASA.G1336	1.86642739441749	2.70812628848276E-09	ctg1:11718984-11722107(+)		protein_coding	Transcription factor
Cucsat.PASA.G14746	1.86619033779934	2.14644565448236E-06	ctg1869:4326793-4332590(+)		protein_coding	WD domain. G-beta repeat
Cucsat.PASA.G13228	1.86610537674005	4.17849909440808E-07	ctg1838:2754951-2759553(+)	CKX1	protein_coding	cytokinin
Cucsat.PASA.G4627	1.86423549479305	5.67157160997756E-08	ctg1227:939307-941539(+)		protein_coding	Pentatricopeptide repeat-containing protein
Cucsat.PASA.G5160	1.86378776907996	2.69201610417464E-08	ctg1227:4790276-4800398(-)		protein_coding	cellulose synthase-like protein
Cucsat.PASA.G2566	1.86378372622022	1.45625215504472E-18	ctg1002:6935198-6942138(+)		protein_coding	subtilase family
Cucsat.PASA.G8358	1.86348811997371	2.30219719959942E-06	ctg1557:267044-277211(-)		protein_coding	Inherit from KOG: carboxyl methyltransferase
Cucsat.PASA.G5737	1.86315919123915	1.24032914047068E-19	ctg1402:1527219-1529987(+)		protein_coding	Pfam:DUF827
Cucsat.PASA.G3823	1.86249953722949	2.80061713927731E-07	ctg105:2735687-2739832(+)		protein_coding	37 kDa inner envelope membrane protein
Cucsat.PASA.G387	1.86246691164772	2.4143273942754E-07	ctg1:8190932-8193696(-)	OSI_18234	protein_coding	Sister chromatid cohesion protein
Cucsat.PASA.G12511	1.86206003019958	0.0000137304278032382	ctg1837:3393613-3397778(+)		protein_coding	pollen Ole e 1 allergen and extensin family protein | DEAD-box ATP-dependent RNA helicase
Cucsat.PASA.G15854	1.86203514487224	7.91667714758341E-09	ctg2100:286272-288473(+)		protein_coding
Cucsat.PASA.G7719	1.86201636168809	2.0150191298007E-07	ctg1546:471247-478285(+)	OSI_10373	protein_coding	sulfate transporter
Cucsat.PASA.G821	1.86197626353684	0.000193870853360295	ctg1:2122595-2126533(+)	OSI_25874	protein_coding	sec14 cytosolic
Cucsat.PASA.G5708	1.86196756868749	0.000898258193778251	ctg1402:1013810-1016634(+)	OSI_25478	protein_coding	UDP-glucoronosyl UDP-glucosyl transferase family protein
Cucsat.PASA.G5029	1.85965677992067	3.50000555638275E-11	ctg1227:2181488-2195103(-)		protein_coding	AIG2-like family | AIG2-like | The proteasome is a multicatalytic proteinase complex which is characterized by its ability to cleave peptides with Arg. Phe. Tyr. Leu. and Glu adjacent to the leaving group at neutral or slightly basic pH. The proteasome has an ATP-dependent proteolytic activity (By similarity)
Cucsat.PASA.G3627	1.8596015105359	7.7680673863767E-11	ctg1047:227004-234337(+)		protein_coding	Inherit from NOG: Thylakoid membrane phosphoprotein 14 kDa
Cucsat.PASA.G13805	1.85890988468601	1.8215244815992E-11	ctg184:733479-737585(+)		protein_coding	2-oxoglutarate malate translocator
Cucsat.PASA.G14437	1.85882443653722	0.0000474453287908627	ctg1869:8059636-8061542(-)		protein_coding	xyloglucan endotransglucosylase hydrolase protein
Cucsat.PASA.G12941	1.85834620024259	5.36111921913003E-10	ctg1838:7505961-7508925(-)	OSI_00649	protein_coding	Protein of unknown function (DUF581)
Cucsat.PASA.G11190	1.85804546455489	1.39439125741679E-11	ctg1780:1054385-1057858(-)		protein_coding	CASP-like protein
Cucsat.PASA.G7531	1.85762578750747	1.10027713044978E-06	ctg1528:4159692-4161294(+)	OSI_18754	protein_coding	leucine-rich repeat
Cucsat.PASA.G17223	1.85676125968189	2.3069042185895E-12	ctg27:718391-725003(+)		protein_coding	Argonaute
Cucsat.PASA.G4776	1.85518672945624	0.0000148789658040084	ctg1227:3327811-3332481(+)	VTE5	protein_coding	Involved in the activation and reutilization of phytol from chlorophyll degradation in plant metabolism. including tocopherol biosynthesis. Catalyzes the conversion of phytol to phytolmonophosphate (PMP)
Cucsat.PASA.G20977	1.85501337106521	1.31525561281314E-06	ctg907:474437-476893(+)		protein_coding	cytochrome P450 | electron carrier heme binding iron ion binding monooxygenase oxygen binding
Cucsat.PASA.G1309	1.85496736563492	5.56478792912355E-16	ctg1:11283446-11291873(+)		protein_coding	Galactokinase
Cucsat.PASA.G2963	1.85494860921691	0.0000272840035377037	ctg1041:5785050-5787197(-)		protein_coding	Cytochrome c oxidase subunit
Cucsat.PASA.G7828	1.85486169719538	5.08803856683415E-11	ctg1556:1923135-1927367(+)		protein_coding	lung seven transmembrane
Cucsat.PASA.G6418	1.85458210536003	3.45105705556688E-13	ctg1449:326802-331584(-)		protein_coding
Cucsat.PASA.G269	1.85451665322003	5.79521638666004E-07	ctg1:6182280-6184771(-)		protein_coding	L-type lectin-domain containing receptor kinase
Cucsat.PASA.G275	1.85340693616303	2.38449610440677E-13	ctg1:6338100-6344087(-)		protein_coding	protein kinase G11A-like
Cucsat.PASA.G5730	1.85267310912493	3.02208944279108E-11	ctg1402:1402988-1417640(+)		protein_coding	Biotin carboxyl carrier protein of acetyl-CoA
Cucsat.PASA.G1749	1.85185335618187	3.9190850574184E-10	ctg1002:1561861-1565949(-)		protein_coding	expressed protein
Cucsat.PASA.G10274	1.85180501993555	2.65609147156649E-11	ctg1675:73828-84807(+)		protein_coding	Mitotic checkpoint protein
Cucsat.PASA.G18750	1.85175159136213	2.01823015602363E-09	ctg3412:752852-757190(+)	PRK	protein_coding	Phosphoribulokinase
Cucsat.PASA.G1813	1.85107101360255	4.66731481742767E-12	ctg1002:2677866-2683995(-)	IAA8	protein_coding	auxin-responsive protein
Cucsat.PASA.G10465	1.85063159355304	2.31544382210324E-11	ctg1678:667628-670320(-)		protein_coding	ATP synthase D chain. mitochondrial
Cucsat.PASA.G19904	1.85043716376372	5.29075217662382E-08	ctg4:3043853-3055912(+)	RAD9	protein_coding	Rapid ALkalinization Factor (RALF) | Cell cycle checkpoint control protein
Cucsat.PASA.G29	1.8498639031532	1.36924110902551E-14	ctg1:462295-465135(-)	PAD1	protein_coding	The proteasome is a multicatalytic proteinase complex which is characterized by its ability to cleave peptides with Arg. Phe. Tyr. Leu. and Glu adjacent to the leaving group at neutral or slightly basic pH. The proteasome has an ATP-dependent proteolytic activity
Cucsat.PASA.G8127	1.84930402756004	9.14493368101743E-27	ctg1557:813439-818259(+)		protein_coding	Pfam:DUF231
Cucsat.PASA.G21457	1.84913063263279	0.0000958677430170896	ctg910:3659544-3662451(+)		protein_coding
Cucsat.PASA.G11968	1.84868219889636	0.0000120425035295912	ctg1820:4081166-4085753(-)	UGE2	protein_coding	UDP-glucose 4-epimerase
Cucsat.PASA.G3509	1.84866527166313	1.10857795844819E-10	ctg1047:35747-53432(-)	OSI_06329	protein_coding	The coatomer is a cytosolic protein complex that binds to dilysine motifs and reversibly associates with Golgi non- clathrin-coated vesicles. which further mediate biosynthetic protein transport from the ER. via the Golgi up to the trans Golgi network. Coatomer complex is required for budding from Golgi membranes. and is essential for the retrograde Golgi-to-ER transport of dilysine-tagged protei…
Cucsat.PASA.G3746	1.84837224616706	1.04300799192488E-08	ctg105:110044-117662(+)		protein_coding	26S proteasome
Cucsat.PASA.G3049	1.84832987439725	2.9993196714217E-11	ctg1041:7097825-7101845(-)		protein_coding	Mitochondrial glycoprotein family protein
Cucsat.PASA.G12405	1.84759789214663	5.99794881086389E-16	ctg1837:1989394-1993571(+)	CPK13	protein_coding	calcium-dependent protein kinase
Cucsat.PASA.G3298	1.84736122896944	7.13134708699859E-13	ctg1041:4662213-4666788(+)		protein_coding	CUGBP Elav-like family member
Cucsat.PASA.G17004	1.84603981789694	3.018356856471E-19	ctg2465:96586-100771(+)	GDH1	protein_coding	glutamate dehydrogenase
Cucsat.PASA.G16597	1.84555491232898	4.9549263696443E-11	ctg24:1349416-1354389(+)		protein_coding	Peptidyl-prolyl cis-trans isomerase
Cucsat.PASA.G18075	1.84528466704943	4.57204932260505E-11	ctg3345:5004476-5011682(+)		protein_coding	STYKc
Cucsat.PASA.G13	1.84522790071039	5.59131907411832E-07	ctg1:230591-234734(-)		protein_coding	CHD5-like protein
Cucsat.PASA.G11735	1.84488717355186	0.000509614444810566	ctg1820:4293437-4294964(+)		protein_coding	Protein of unknown function (DUF1070)
Cucsat.PASA.G8985	1.84444554793922	2.38248492579366E-13	ctg1635:80400-83980(+)		protein_coding	gamma-tubulin complex component
Cucsat.PASA.G7149	1.84375601928737	1.07177100174942E-08	ctg1528:2443530-2446975(-)		protein_coding	L-ascorbate
Cucsat.PASA.G11467	1.84352573974857	2.31710439014957E-19	ctg1798:1576688-1586538(-)		protein_coding	LRR receptor-like serine threonine-protein kinase FEI
Cucsat.PASA.G979	1.84315309948608	5.14618358477314E-16	ctg1:5924849-5928386(+)		protein_coding	Cinnamoyl-CoA reductase
Cucsat.PASA.G18167	1.84293309251665	2.92542485203223E-19	ctg3345:1697576-1701284(-)	CPN60A	protein_coding	RuBisCO large subunit-binding protein subunit alpha
Cucsat.PASA.G5300	1.84274186042613	0.0000127818623640269	ctg1251:10854-12930(-)		protein_coding
Cucsat.PASA.G8701	1.84271961917774	0.000184558928771337	ctg1558:226960-229394(+)		lincRNA
Cucsat.PASA.G8421	1.84117113231338	5.60507167419813E-07	ctg1557:1799361-1803819(-)		protein_coding	ADP-ribosylation factor GTPase-activating protein
Cucsat.PASA.G14118	1.84109279654692	3.62156459258935E-12	ctg1869:2836371-2842095(-)		protein_coding	serine threonine-protein kinase
Cucsat.PASA.G18705	1.84068271238574	1.04765880839524E-08	ctg3408:71315-76882(+)		lincRNA
Cucsat.PASA.G5840	1.84045428115634	2.05343055175655E-13	ctg1402:817784-830126(-)	GAPC	protein_coding	Key enzyme in glycolysis that catalyzes the first step of the pathway by converting D-glyceraldehyde 3-phosphate (G3P) into 3-phospho-D-glyceroyl phosphate. Essential for the maintenance of cellular ATP levels and carbohydrate metabolism | Serine threonine protein phosphatase 2A
Cucsat.PASA.G20979	1.84039781658588	0.0000115156361468801	ctg907:492391-495660(+)		protein_coding	expressed protein
Cucsat.PASA.G1540	1.83982271502577	1.35996667469168E-08	ctg1000:1177529-1184867(-)		protein_coding	Pyruvate kinase
Cucsat.PASA.G10827	1.83942130642304	1.4243039978416E-09	ctg1681:544256-548460(-)		protein_coding	Transcription factor
Cucsat.PASA.G7387	1.83825423667158	1.87911021138969E-09	ctg1528:820394-830939(+)		protein_coding	Inherit from NOG: Calmodulin-binding
Cucsat.PASA.G1182	1.83820811333567	0.000110621822142206	ctg1:9125374-9128148(+)	PRPL28	protein_coding	50S ribosomal protein L28
Cucsat.PASA.G887	1.83768826783735	4.04002469225809E-07	ctg1:3612039-3615515(+)		protein_coding	Chitin-inducible gibberellin-responsive protein
Cucsat.PASA.G13730	1.8376492215776	2.45317546076499E-13	ctg184:1723753-1728628(-)		protein_coding	Sugar phosphate phosphate translocator
Cucsat.PASA.G6141	1.83700151171943	6.87518288830841E-10	ctg1425:8579-14141(+)		protein_coding	biotin synthase
Cucsat.PASA.G826	1.8363914609331	0.000322236245266751	ctg1:2404244-2411651(+)		protein_coding	adenine phosphoribosyltransferase
Cucsat.PASA.G3089	1.83624212389906	2.8059199451118E-14	ctg1041:7564210-7570595(-)		protein_coding	K06627 cyclin A
Cucsat.PASA.G101	1.83604831317095	3.10208173997935E-07	ctg1:1775360-1778207(-)		protein_coding	ribosomal protein
Cucsat.PASA.G1126	1.8356448727986	2.67474206588571E-07	ctg1:8278566-8287022(+)	MTACP-1	protein_coding	Carrier of the growing fatty acid chain in fatty acid biosynthesis (By similarity)
Cucsat.PASA.G16552	1.83487803199226	5.45421236639892E-10	ctg24:533476-536667(+)		protein_coding	F-box protein
Cucsat.PASA.G6735	1.8325455798659	1.71584648986283E-07	ctg1502:961559-966392(-)		protein_coding	CRAL/TRIO. N-terminal domain
Cucsat.PASA.G4287	1.83145217922987	6.79592733447351E-09	ctg1170:908742-914285(-)		protein_coding	U-box domain-containing protein
Cucsat.PASA.G6429	1.83101070924946	4.8136732141243E-09	ctg1449:505263-508362(-)	CUC3	protein_coding	Protein CUP-SHAPED COTYLEDON
Cucsat.PASA.G21206	1.83059292354862	1.1125500174117E-09	ctg910:3504131-3512323(-)		protein_coding	Leucine-rich repeat
Cucsat.PASA.G10498	1.82991232968681	5.99033784041163E-07	ctg1678:51774-54940(+)		protein_coding	60S acidic ribosomal protein
Cucsat.PASA.G2560	1.82989195351678	7.08329736120946E-08	ctg1002:6844259-6848465(+)		protein_coding	fatty acid
Cucsat.PASA.G10948	1.82946995155373	4.99350468764407E-06	ctg1681:2510387-2519800(-)		protein_coding
Cucsat.PASA.G16960	1.8292728498003	2.24451866871351E-09	ctg2417:54799-59051(-)		protein_coding
Cucsat.PASA.G16254	1.82843109028051	1.55285453899653E-09	ctg2243:1433-11878(+)		protein_coding	Long-chain-alcohol oxidase
Cucsat.PASA.G12637	1.82839573967028	1.99400093580153E-08	ctg1838:1454885-1462754(-)		protein_coding	DnaJ domain | Pentatricopeptide repeat-containing protein
Cucsat.PASA.G16381	1.8276144276351	9.62788597545967E-12	ctg2279:172216-175835(-)		protein_coding
Cucsat.PASA.G5912	1.82654393829724	0.00075198465913127	ctg1402:1970787-1973404(-)	RPSA	protein_coding	Required for the assembly and or stability of the 40S ribosomal subunit. Required for the processing of the 20S rRNA- precursor to mature 18S rRNA in a late step of the maturation of 40S ribosomal subunits (By similarity)
Cucsat.PASA.G19813	1.82627757311198	3.41153132065759E-10	ctg4:1510058-1514232(+)		protein_coding	Lysosomal Pro-X | serine carboxypeptidase S28 family protein
Cucsat.PASA.G6885	1.82624399673623	1.32191950001529E-08	ctg1522:1366938-1374968(-)	ANT1	protein_coding	ADP.ATP carrier protein
Cucsat.PASA.G12591	1.82600103317288	1.44850655539074E-14	ctg1838:560989-567846(-)		protein_coding	N-acetyltransferase
Cucsat.PASA.G20876	1.8248873912381	0.0000014689986484234	ctg8050:140-4299(+)		protein_coding	Inherit from KOG: Ankyrin Repeat | ANK
Cucsat.PASA.G14621	1.82480653401326	3.5292079788605E-27	ctg1869:2553570-2559279(+)	FEY	protein_coding	)-oxidoreductase
Cucsat.PASA.G25	1.82458352435805	1.87368852408567E-20	ctg1:415575-422902(-)	SKP1	protein_coding	Mid1-complementing activity | SKP1-like protein
Cucsat.PASA.G21317	1.82433619687573	7.95783504603081E-07	ctg910:943588-948438(+)		protein_coding	hydrolase. alpha beta fold family
Cucsat.PASA.G11653	1.82426067884215	0.0000923091232669753	ctg1820:2574494-2582559(+)		protein_coding	homeobox-leucine zipper protein
Cucsat.PASA.G7215	1.8241175245005	1.79416286785284E-06	ctg1528:3750459-3753083(-)		protein_coding	Uncharacterised protein family (UPF0197)
Cucsat.PASA.G12063	1.82403859876402	0.0001875735013346	ctg1821:63454-67298(+)		protein_coding	beta-glucosidase
Cucsat.PASA.G19733	1.82284484681007	1.68032669958479E-19	ctg4:215862-222719(+)	DGAT	protein_coding	O-acyltransferase
Cucsat.PASA.G13036	1.82256419475284	8.26546052411291E-09	ctg1838:9379309-9382331(-)	AGD8	protein_coding	ADP-ribosylation factor GTPase-activating protein
Cucsat.PASA.G5771	1.82153243602373	4.20325277188071E-08	ctg1402:2767140-2772948(+)	AGL1	protein_coding	alpha-glucosidase
Cucsat.PASA.G12323	1.8214613319784	6.10065918356114E-10	ctg1837:73442-82088(+)		protein_coding	receptor-like protein
Cucsat.PASA.G7174	1.82142113191779	9.46243315989321E-18	ctg1528:2959671-2965544(-)	CPN60B	protein_coding	RuBisCO large subunit-binding protein subunit beta
Cucsat.PASA.G1929	1.82066921568874	0.0000601763656357718	ctg1002:4334999-4341292(-)	RC24	protein_coding	chitinase
Cucsat.PASA.G698	1.82052506243229	0.0000283977144276744	ctg1:2025121-2026388(-)		lincRNA
Cucsat.PASA.G15151	1.82014138201414	0.0000322506420262428	ctg197:1878538-1880394(-)		lincRNA
Cucsat.PASA.G7088	1.81975569618941	9.48525479430535E-23	ctg1528:757845-763703(-)		protein_coding	glucan endo-1-3-beta-glucosidase
Cucsat.PASA.G17740	1.81964821953055	7.7994691071626E-12	ctg31:24797-30395(-)		protein_coding	zinc finger
Cucsat.PASA.G13467	1.81947596845974	3.46719604297504E-14	ctg1838:7213961-7219500(+)		protein_coding	Targeting protein for Xklp2 (TPX2)
Cucsat.PASA.G6816	1.81914655233769	1.57892814092045E-07	ctg1522:305395-308538(-)		protein_coding	Inherit from KOG: protein binding zinc ion binding
Cucsat.PASA.G12290	1.81891540356256	0.000120914779845054	ctg1837:3535534-3538486(-)		protein_coding	Leucine-rich repeat receptor-like protein kinase
Cucsat.PASA.G9077	1.81871485615337	2.08600522275486E-09	ctg1635:2289375-2292308(+)		protein_coding	Mate efflux family protein
Cucsat.PASA.G6845	1.81856100129729	6.11598076064757E-13	ctg1522:703527-710321(-)		protein_coding	HORMA domain
Cucsat.PASA.G17102	1.81853668126127	8.53778183489977E-12	ctg2607:552312-558099(+)	BTI1	protein_coding	Reticulon-like protein
Cucsat.PASA.G11996	1.81839880481186	1.44527112169467E-13	ctg1820:4729711-4737535(-)		protein_coding	Kinesin motor family protein
Cucsat.PASA.G11825	1.81808687099008	9.86948431228205E-11	ctg1820:84419-88319(-)	UVI4	protein_coding
Cucsat.PASA.G5315	1.81752486455203	0.00017364718317214	ctg1251:267123-269573(-)		lincRNA
Cucsat.PASA.G8582	1.81629254433255	4.30814788222846E-10	ctg1557:4918389-4931241(-)		protein_coding	glucan endo-1-3-beta-glucosidase
Cucsat.PASA.G9721	1.81536490582932	0.000991454304054488	ctg1673:6185281-6186758(-)		lincRNA
Cucsat.PASA.G13182	1.81412667621209	1.72792410043465E-10	ctg1838:1796027-1800372(+)		protein_coding	Scavenger mRNA decapping enzyme C-term binding | 14 kDa zinc-binding
Cucsat.PASA.G19647	1.81394608433196	2.13240842808646E-07	ctg4:4055732-4058291(-)		protein_coding	CASP-like protein
Cucsat.PASA.G4626	1.8137733307438	5.0301971592989E-07	ctg1227:907609-914590(+)		protein_coding	HVA22-like protein
Cucsat.PASA.G17952	1.81341543611279	4.13299646513905E-10	ctg3345:1806181-1810822(+)		protein_coding	Lysine ketoglutarate reductase trans-splicing related 1
Cucsat.PASA.G6200	1.81338623907388	1.80109883611853E-06	ctg1425:1129508-1131426(+)	RPS18	protein_coding	ribosomal protein
Cucsat.PASA.G11202	1.81316422022893	0.0000242541206238808	ctg1780:179928-182954(+)	RPL10A	protein_coding	ribosomal protein
Cucsat.PASA.G16603	1.81303899714996	2.12820488307173E-07	ctg24:1462424-1466540(+)		protein_coding
Cucsat.PASA.G11063	1.81201264224729	4.00927182800563E-16	ctg1740:777036-781363(+)		protein_coding	WD domain. G-beta repeat
Cucsat.PASA.G18159	1.8112534940061	8.19208390538936E-07	ctg3345:1582526-1584151(-)		protein_coding	Protein of unknown function (DUF1635)
Cucsat.PASA.G17994	1.81109056232513	0.000429898563983956	ctg3345:2937950-2942675(+)		protein_coding
Cucsat.PASA.G14306	1.80908492055408	0.000143538481688096	ctg1869:5753900-5757343(-)		protein_coding
Cucsat.PASA.G21218	1.80879962878314	1.67317425404258E-06	ctg910:3723444-3727821(-)	OSI_23010	protein_coding	BolA-like protein
Cucsat.PASA.G1670	1.80820065326042	2.56270665607896E-07	ctg1000:1599021-1604509(+)		protein_coding	Pentatricopeptide repeat-containing protein
Cucsat.PASA.G19512	1.80698403130804	3.31859052397077E-07	ctg4:1478231-1480955(-)		protein_coding
Cucsat.PASA.G5002	1.8055683903475	0.00078055321074765	ctg1227:1633187-1635402(-)		protein_coding	PB1
Cucsat.PASA.G10387	1.80527807365281	1.83247445041899E-12	ctg1675:1482055-1486098(-)		protein_coding	proline-rich receptor-like protein kinase
Cucsat.PASA.G20245	1.80380721999898	2.48833380290328E-09	ctg47:142149-154735(-)	RAN1	protein_coding	GTP-binding nuclear protein
Cucsat.PASA.G18192	1.80377792419908	7.7994691071626E-12	ctg3345:2365983-2379909(-)		protein_coding	ATP-dependent zinc metalloprotease FTSH 12
Cucsat.PASA.G3901	1.80377312699195	1.26401270476232E-06	ctg105:4563744-4567388(+)		protein_coding	PPIases accelerate the folding of proteins (By similarity)
Cucsat.PASA.G8987	1.80377242704747	3.5348044411566E-11	ctg1635:159322-162999(+)		protein_coding	domain-containing protein
Cucsat.PASA.G18169	1.80272972882768	1.73413969395092E-09	ctg3345:1736323-1740563(-)		protein_coding	Phenylalanine ammonialyase
Cucsat.PASA.G10508	1.8025873524085	1.87296251491016E-08	ctg1678:214296-223943(+)	SEX4	protein_coding	phosphatase
Cucsat.PASA.G7465	1.80216999345015	0.0000275156083043855	ctg1528:2879625-2883263(+)		protein_coding	Protein of unknown function (DUF1639)
Cucsat.PASA.G19862	1.80176011910005	1.51563257302257E-11	ctg4:2244284-2256546(+)		protein_coding	acyltransferase-like protein | acyltransferase-like protein At1g54570
Cucsat.PASA.G9428	1.80165805471234	8.9156433784792E-08	ctg1673:581649-590728(-)		protein_coding
Cucsat.PASA.G16289	1.80011364168362	3.25400553918081E-07	ctg2246:346086-352179(+)	DET3	protein_coding	V-type proton ATPase subunit
Cucsat.PASA.G16885	1.79970316727841	0.000530043324727582	ctg24:2540333-2542895(-)		protein_coding	Inherit from euNOG: Complex 1 family protein
Cucsat.PASA.G12603	1.79965616354299	8.29140976382208E-07	ctg1838:851618-856764(-)	SPP1	protein_coding	sucrose-phosphatase
Cucsat.PASA.G10829	1.7988503609145	4.30815306195522E-07	ctg1681:584897-587593(-)		protein_coding	Optic atrophy 3 protein (OPA3)
Cucsat.PASA.G611	1.79867758735239	9.25599474224883E-08	ctg1:11824166-11826892(-)		protein_coding	Protein of unknown function (DUF1336)
Cucsat.PASA.G18669	1.79867368414981	3.9424940434111E-10	ctg3382:25450-29674(+)	IAA8	protein_coding	auxin-responsive protein
Cucsat.PASA.G256	1.79806290997292	1.3552346003056E-12	ctg1:5849300-5855472(-)		protein_coding	DNA polymerase III subunits gamma and tau domain III
Cucsat.PASA.G18617	1.7979266797584	9.28524358818736E-12	ctg3379:2271857-2275266(-)		protein_coding	auxin efflux
Cucsat.PASA.G10736	1.79776146346354	7.55262451637978E-08	ctg1681:1855490-1858370(+)		protein_coding	Pentatricopeptide repeat-containing protein At1g62260
Cucsat.PASA.G9297	1.79739456544366	8.49862811821807E-10	ctg1658:741546-744705(-)	GTR1	protein_coding	glutamyl-trna reductase
Cucsat.PASA.G2645	1.79618425087847	1.1148583798738E-11	ctg1006:745273-750851(+)		protein_coding	X8 domain
Cucsat.PASA.G17298	1.7961736322568	1.0184361721578E-07	ctg27:2236129-2238996(+)		protein_coding	Plant protein of unknown function (DUF936)
Cucsat.PASA.G5455	1.7960179534453	0.0000287778116089294	ctg1269:513555-515601(+)		protein_coding	MaoC like domain
Cucsat.PASA.G1217	1.79522446276776	1.04111966045314E-08	ctg1:9748076-9751697(+)	DMC1	protein_coding	meiotic recombination protein DMC1
Cucsat.PASA.G21310	1.79507218597468	2.7299501751915E-10	ctg910:835032-841361(+)		protein_coding	Galactosyltransferase
Cucsat.PASA.G10162	1.79500114066519	0.0000232806117328351	ctg1673:6587144-6589404(+)	RPL23A	protein_coding	ribosomal protein
Cucsat.PASA.G3938	1.79460796371798	2.31153255531973E-07	ctg105:98572-101723(-)		protein_coding	cytochrome
Cucsat.PASA.G13942	1.79437866923176	2.4758895106627E-09	ctg1869:293199-299872(-)		protein_coding	calmodulin-binding protein
Cucsat.PASA.G21304	1.79412063729059	0.000135947853002939	ctg910:684211-687698(+)		protein_coding	trihelix transcription factor GT-2-like
Cucsat.PASA.G2033	1.79403458260516	6.54163110858359E-14	ctg1002:5768507-5770751(-)	CHLI	protein_coding	Involved in chlorophyll biosynthesis. Catalyzes the insertion of magnesium ion into protoporphyrin IX to yield Mg- protoporphyrin IX. The
Cucsat.PASA.G19110	1.79396461290186	7.92008456844616E-16	ctg35:612479-619308(+)		protein_coding	ATPase family AAA domain-containing protein
Cucsat.PASA.G7519	1.793819082273	7.8235017775946E-09	ctg1528:3960626-3963953(+)		protein_coding
Cucsat.PASA.G7476	1.79312270446829	8.0094238216253E-12	ctg1528:3076204-3079066(+)	RAD51	protein_coding	DNA repair protein Rad51
Cucsat.PASA.G13021	1.79309141304117	2.94689263668802E-09	ctg1838:9109101-9117572(-)		protein_coding	Phosphomevalonate
Cucsat.PASA.G830	1.79298014403029	0.0000274625781561464	ctg1:2504045-2508401(+)		protein_coding	Heat Shock Protein
Cucsat.PASA.G20770	1.79293605881437	0.0000112338303336436	ctg6443:19099-21981(-)	THF1	protein_coding	Protein THYLAKOID FORMATION1
Cucsat.PASA.G1698	1.79272626814144	3.6686597215567E-17	ctg1002:498326-503646(-)		protein_coding	Chromatin assembly factor 1 subunit
Cucsat.PASA.G4261	1.79263325521819	2.61921441609734E-13	ctg1170:477579-481580(-)		protein_coding
Cucsat.PASA.G21160	1.79219135327736	1.06466601154015E-12	ctg910:2827294-2832335(-)		protein_coding	Protein of unknown function. DUF547
Cucsat.PASA.G11324	1.79187858738606	2.65057146480732E-17	ctg1798:1047224-1053019(+)		protein_coding	prolyl endopeptidase
Cucsat.PASA.G3325	1.79146189100411	0.000125107926656245	ctg1041:5213020-5214889(+)		protein_coding	glutathione s-transferase
Cucsat.PASA.G840	1.79124110623847	7.71267764515991E-11	ctg1:2694901-2702608(+)		protein_coding	Cell cycle regulated microtubule associated protein
Cucsat.PASA.G1350	1.79083888920246	1.38112920486406E-09	ctg1:12134188-12138637(+)		protein_coding	clp protease-related protein At4g12060. chloroplastic-like
Cucsat.PASA.G14243	1.7903324116674	0.0000178394902310862	ctg1869:4751163-4754148(-)		protein_coding	cytochrome P450
Cucsat.PASA.G16902	1.79030885616906	1.38681079339842E-09	ctg24:2750401-2754307(-)		protein_coding	Mitotic checkpoint protein
Cucsat.PASA.G11777	1.79006162303782	0.000183522588077089	ctg1820:4992158-4998971(+)		protein_coding	beta-galactosidase
Cucsat.PASA.G9412	1.7898793758824	0.0000269762573070214	ctg1673:284802-293670(-)	ATPB	protein_coding	Produces ATP from ADP in the presence of a proton gradient across the membrane (By similarity)
Cucsat.PASA.G4340	1.78910618652039	1.97369303471078E-06	ctg1170:882384-898561(+)	CUT1	protein_coding	Peptidase family C50
Cucsat.PASA.G17921	1.78881473481213	0.000258296705943117	ctg3345:1238050-1239942(+)		lincRNA
Cucsat.PASA.G21551	1.78832627640972	0.000407238609430893	ctg944:871827-875397(+)	TPX1	protein_coding	Reduces hydrogen peroxide and alkyl hydroperoxides with reducing equivalents provided through the thioredoxin or glutaredoxin system. May be involved in intracellular redox signaling
Cucsat.PASA.G19459	1.78811464928138	0.0000264837912139199	ctg4:502009-504917(-)		protein_coding	cytochrome
Cucsat.PASA.G9468	1.78800348401853	9.57669229385254E-09	ctg1673:1081882-1085231(-)		protein_coding	BSD domain-containing protein
Cucsat.PASA.G14769	1.78759244565848	0.000201318542123016	ctg1869:4612672-4615804(+)		protein_coding	galactinol--sucrose
Cucsat.PASA.G7430	1.78726870439442	2.35579455552706E-07	ctg1528:1834586-1839692(+)		protein_coding	Pentatricopeptide repeat-containing protein
Cucsat.PASA.G547	1.78672120166174	6.36576183218951E-12	ctg1:10695362-10709370(-)		protein_coding
Cucsat.PASA.G7284	1.78669329854249	0.000128970555542569	ctg1528:5027316-5031521(-)	OSI_26494	protein_coding	Inherit from KOG: nucleic acid binding protein | 60S ribosomal protein
Cucsat.PASA.G13968	1.78563697632994	2.93540897258674E-07	ctg1869:650085-652998(-)	MDH	protein_coding	Malate dehydrogenase
Cucsat.PASA.G3588	1.78461568667124	2.14111188353255E-07	ctg1047:1371245-1381284(-)		protein_coding	Leucine-rich repeat receptor-like protein kinase | STYKc
Cucsat.PASA.G5846	1.78408013319698	2.32069048066751E-16	ctg1402:888074-893023(-)		protein_coding	Methyltransferase
Cucsat.PASA.G1127	1.78332888935336	1.11624006768037E-13	ctg1:8291169-8299627(+)	CHL-CPN10	protein_coding	Protein of unknown function (DUF3769) | Chaperonin
Cucsat.PASA.G11451	1.78306775290668	1.73053145025288E-10	ctg1798:1305809-1315854(-)	CUC3	protein_coding	Protein CUP-SHAPED COTYLEDON
Cucsat.PASA.G6931	1.78305597229359	3.58260544471398E-16	ctg1522:482447-488298(+)		protein_coding	T-complex protein 1 subunit
Cucsat.PASA.G754	1.78263718557682	6.87429709606678E-08	ctg1:697334-701056(+)		protein_coding	ATP-dependent Clp protease proteolytic subunit
Cucsat.PASA.G18473	1.78245547257927	1.53027963392559E-18	ctg3379:2263574-2269412(+)		protein_coding	Triose-phosphate Transporter family
Cucsat.PASA.G10428	1.7824361495206	2.2047740930277E-11	ctg1678:19972-27209(-)		protein_coding	aspartyl
Cucsat.PASA.G8877	1.78189219571363	6.19250910905605E-06	ctg1635:994022-996471(-)	RPL18AA. OSI_03189	protein_coding	60S ribosomal protein L18a | 60s ribosomal protein l18a-1
Cucsat.PASA.G268	1.78183797302311	0.0000056490141213255	ctg1:6157255-6166156(-)		protein_coding	Rhamnogalacturonate lyase family | Rhamnogalacturonate lyase
Cucsat.PASA.G4028	1.78131668489517	1.01610755705598E-10	ctg105:2563366-2569295(-)	WRKY21	protein_coding	WRKY transcription factor
Cucsat.PASA.G12079	1.77979231753739	0.000536220739730968	ctg1821:101236-107117(-)	OSI_10373	protein_coding	sulfate transporter
Cucsat.PASA.G13342	1.77974903348822	1.63513601309364E-15	ctg1838:4802554-4817533(+)		protein_coding	ribosomal protein L34
Cucsat.PASA.G1310	1.77968181751419	7.6780434798825E-10	ctg1:11337562-11342174(+)	PRPS1	protein_coding	ribosomal protein S1
Cucsat.PASA.G5316	1.77966250351622	7.26276139583355E-07	ctg1251:270899-277922(-)		protein_coding	chromatin remodeling
Cucsat.PASA.G9053	1.77946101071478	1.74770195596864E-15	ctg1635:1686047-1689677(+)	PRPL13	protein_coding	ribosomal protein L13
Cucsat.PASA.G10519	1.77940739687194	2.73288444274093E-07	ctg1678:437996-440566(+)		protein_coding	Thioredoxin-like 3-2
Cucsat.PASA.G11028	1.77913613408221	1.24931273540307E-07	ctg1740:144529-146991(+)		lincRNA
Cucsat.PASA.G2887	1.77899490986664	5.1349356427122E-07	ctg1041:4518744-4523367(-)		protein_coding
Cucsat.PASA.G13390	1.77894004780534	5.67064696926405E-09	ctg1838:5871585-5875225(+)		protein_coding	cytochrome P450
Cucsat.PASA.G3536	1.77837467078024	0.0000127356283848324	ctg1047:458488-460991(-)	RPL7	protein_coding	60S ribosomal protein
Cucsat.PASA.G8955	1.77831014671861	8.82378967706677E-07	ctg1635:2501803-2504489(-)		protein_coding	Protein of unknown function (DUF1218)
Cucsat.PASA.G15951	1.77824636297964	2.79790678122405E-12	ctg2178:292235-296593(-)		protein_coding	Ternary complex factor MIP1
Cucsat.PASA.G14143	1.77707896662557	2.00754173833491E-11	ctg1869:3202595-3206500(-)	CAS	protein_coding	Calcium sensing receptor
Cucsat.PASA.G14009	1.77700684538817	8.39818465909351E-11	ctg1869:1217733-1222873(-)		protein_coding	Dirigent-like protein
Cucsat.PASA.G13950	1.77690759461743	0.0000093919705049152	ctg1869:433263-437061(-)		protein_coding	Transcription factor
Cucsat.PASA.G1026	1.77685945964664	0.0000997418085028803	ctg1:6864449-6867183(+)		protein_coding	DoH | DOMON domain
Cucsat.PASA.G1719	1.77562542972125	0.0000669714044605142	ctg1002:981748-984744(-)		protein_coding	chloroplast lumen common family protein
Cucsat.PASA.G8398	1.77518096407622	2.73586104837795E-07	ctg1557:1021088-1025410(-)		protein_coding	Polysaccharide biosynthesis protein
Cucsat.PASA.G627	1.77512358598194	5.95260288491589E-09	ctg1:12088941-12090531(-)	RPS20	protein_coding	40s ribosomal protein
Cucsat.PASA.G13971	1.77290910869007	5.65322017385606E-06	ctg1869:671653-673476(-)	LHCA4	protein_coding	Chlorophyll A-B binding protein
Cucsat.PASA.G3641	1.77233274254631	8.60512821601254E-11	ctg1047:409937-415971(+)	VHA-A	protein_coding	V-type proton ATPase catalytic subunit
Cucsat.PASA.G19918	1.7721866668977	1.02993265059145E-11	ctg4:3233579-3243120(+)		protein_coding	ATP-dependent DNA helicase
Cucsat.PASA.G19592	1.77214770390842	1.04987208790917E-10	ctg4:3028012-3035470(-)		protein_coding	ATP-dependent DNA helicase Q-like
Cucsat.PASA.G17908	1.77175127384736	5.56449219698774E-10	ctg3345:1022311-1025393(+)		protein_coding	peroxiredoxin activity
Cucsat.PASA.G3200	1.77146994738192	1.51936513040315E-09	ctg1041:2399759-2424526(+)		protein_coding	Spindle and kinetochore-associated protein 1 homolog
Cucsat.PASA.G9181	1.7713368902558	2.05559427294342E-12	ctg1658:1064266-1066998(+)		protein_coding	Magnesium-dependent phosphatase
Cucsat.PASA.G4608	1.77128696143652	3.40934601917098E-10	ctg1227:528449-539989(+)		protein_coding	CBS domain-containing protein
Cucsat.PASA.G237	1.77091069995922	0.000314609050806904	ctg1:5324013-5329112(-)		protein_coding	Thioredoxin
Cucsat.PASA.G7084	1.77023772229655	0.0000764716510557878	ctg1528:449678-451473(-)		protein_coding	protein FAF-like. chloroplastic-like
Cucsat.PASA.G5360	1.77012108036268	6.24655167958461E-13	ctg1267:171998-178202(-)		protein_coding	inactive leucine-rich repeat receptor-like protein kinase
Cucsat.PASA.G14799	1.76999776253218	9.58829756174226E-14	ctg1869:5009008-5013123(+)		protein_coding
Cucsat.PASA.G4927	1.76919562095601	2.23770342594189E-10	ctg1227:414884-422223(-)	GPI	protein_coding	glucose-6-phosphate isomerase
Cucsat.PASA.G11639	1.76911705475903	0.0000778074233013349	ctg1820:2284046-2289741(+)		protein_coding	mitochondrial-processing peptidase subunit
Cucsat.PASA.G10704	1.768834136966	1.73180000856639E-09	ctg1681:1154932-1159785(+)	BT2	protein_coding	This protein plays a role in synthesis of starch. It catalyzes the synthesis of the activated glycosyl donor. ADP- glucose from Glc-1-P and ATP (By similarity)
Cucsat.PASA.G15101	1.76857862035715	6.10201222339936E-08	ctg197:635289-636987(-)		lincRNA
Cucsat.PASA.G2986	1.76836367594854	0.00010626174310413	ctg1041:6199951-6201558(-)	RPL36A	protein_coding	60S ribosomal protein
Cucsat.PASA.G14256	1.76832769207011	5.60415171237065E-06	ctg1869:5032003-5037622(-)		protein_coding	4-coumarate--CoA ligase-like
Cucsat.PASA.G19720	1.76804380885808	9.33991544470371E-08	ctg4:107264-110383(+)		protein_coding
Cucsat.PASA.G987	1.76781842030549	7.01297404138678E-16	ctg1:6246579-6253258(+)		protein_coding	cytochrome P450
Cucsat.RFAM.G283	1.76621702063972	0.000758122353602862	ctg1869:5882712-5882857(+)	snoR136	snoRNA/HACA-box	snoR136
Cucsat.PASA.G19837	1.76543501238041	0.000487379119144261	ctg4:1806445-1813888(+)		protein_coding	prolyl 4-hydroxylase
Cucsat.PASA.G1817	1.76514221497582	0.000171701281744037	ctg1002:2751301-2754085(-)	ELI3-2	protein_coding	cinnamyl alcohol | Cinnamyl alcohol dehydrogenase
Cucsat.PASA.G12476	1.76422363508478	1.3552276675821E-13	ctg1837:2850506-2857583(+)	OSI_37124	protein_coding	receptor-like serine threonine-protein kinase
Cucsat.PASA.G14504	1.76395836135672	5.88173651375726E-09	ctg1869:353163-355232(+)		protein_coding	response regulator
Cucsat.PASA.G10942	1.7638840392784	1.02874940547279E-19	ctg1681:2394292-2397991(-)		protein_coding	Transcription factor
Cucsat.PASA.G14065	1.76386663907431	6.03997143851332E-08	ctg1869:2036851-2039991(-)		protein_coding	strictosidine synthase
Cucsat.PASA.G11569	1.7630898772264	5.95046869117027E-06	ctg1820:465278-468559(+)		protein_coding	esterase
Cucsat.PASA.G834	1.76295952885912	2.67250846923838E-12	ctg1:2559878-2563401(+)		protein_coding	LRR receptor-like serine threonine-protein kinase
Cucsat.PASA.G456	1.76256371770187	2.57192778807807E-22	ctg1:9203542-9209650(-)		protein_coding	Casein Kinase
Cucsat.PASA.G10715	1.76125201691147	0.000715863045374709	ctg1681:1335784-1336889(+)		protein_coding
Cucsat.PASA.G21288	1.76110892158087	1.81082502295445E-06	ctg910:496336-498632(+)	RPL9	protein_coding	60S ribosomal protein
Cucsat.PASA.G17433	1.76084056852177	4.12600990616621E-07	ctg27:2155379-2160957(-)		protein_coding	HEAT repeat
Cucsat.PASA.G13513	1.76004780177976	2.87142310916423E-11	ctg1838:8060332-8067357(+)	MYB3R1	protein_coding	transcription factor
Cucsat.PASA.G14739	1.75993543752239	0.000914278424177202	ctg1869:4244002-4249477(+)		lincRNA
Cucsat.PASA.G13028	1.75983300963409	2.99885700981621E-07	ctg1838:9236174-9243487(-)		protein_coding	homeobox-leucine zipper protein
Cucsat.PASA.G14907	1.7597777059912	2.68168951862481E-09	ctg1869:7168691-7176270(+)		protein_coding	Inherit from KOG: Cat eye syndrome chromosome region. candidate 5
Cucsat.PASA.G15150	1.75879836693659	0.0000210444680925375	ctg197:1880049-1882684(-)		protein_coding	PPIases accelerate the folding of proteins (By similarity)
Cucsat.PASA.G19569	1.75831536376192	0.0000125572160236655	ctg4:2564677-2573180(-)		protein_coding	resistance protein
Cucsat.PASA.G21636	1.75784505235614	0.0000457267230115761	ctg949:117750-120159(-)		protein_coding	PPIases accelerate the folding of proteins (By similarity)
Cucsat.PASA.G493	1.75736443288487	3.32482464602801E-10	ctg1:9751461-9754001(-)		protein_coding	Stem-specific protein
Cucsat.PASA.G719	1.75727500629552	1.8259054041738E-07	ctg1:73734-90192(+)	KCBP	protein_coding	kinesin-like calmodulin-binding protein
Cucsat.PASA.G4518	1.75683427779173	2.14336699313414E-13	ctg1216:881138-886808(+)		protein_coding	kinase family
Cucsat.PASA.G1850	1.7566835044294	0.000469385659482703	ctg1002:3277048-3278551(-)		protein_coding	heavy metal-associated domain containing protein. expressed
Cucsat.PASA.G9660	1.75640433636221	9.02662838024874E-11	ctg1673:4590074-4599026(-)		protein_coding	dynamin-related protein
Cucsat.PASA.G17544	1.75633034073854	3.12121492196522E-10	ctg278:635513-643214(+)	CHR38	protein_coding	chromatin remodeling
Cucsat.PASA.G17763	1.75575617855015	0.000240876965630272	ctg31:520299-522546(-)		lincRNA
Cucsat.PASA.G5394	1.75511444724354	3.03184463213805E-06	ctg1268:302610-303975(+)		lincRNA
Cucsat.PASA.G1341	1.75508058779245	3.69890129339931E-07	ctg1:11975311-11979911(+)		protein_coding	monocopper oxidase-like protein
Cucsat.PASA.G3187	1.7547081845344	1.60844808851132E-13	ctg1041:2011947-2021756(+)		protein_coding	kinase-like protein | Pentatricopeptide repeat-containing protein
Cucsat.PASA.G12463	1.75428225179469	2.40893169804619E-11	ctg1837:2642969-2647656(+)		protein_coding	Catalyzes two activities which are involved in the cyclic version of arginine biosynthesis the synthesis of acetylglutamate from glutamate and acetyl-CoA. and of ornithine by transacetylation between acetylornithine and glutamate (By similarity)
Cucsat.PASA.G13566	1.75379146751591	0.0000699999740984099	ctg1838:9274211-9281668(+)	PGP10	protein_coding	ABC transporter B family member
Cucsat.PASA.G18774	1.75345720168074	1.52012158235706E-06	ctg3412:1255408-1259116(+)		protein_coding
Cucsat.PASA.G13582	1.75345403738099	9.04646753115683E-07	ctg1838:9499682-9503623(+)		protein_coding	Ferredoxin
Cucsat.PASA.G5554	1.75338053217093	1.5187193140949E-08	ctg1296:252042-259435(-)		protein_coding	phosphatase 2C
Cucsat.PASA.G956	1.7530709984423	2.76730674682562E-08	ctg1:5412530-5418774(+)		protein_coding	leucine-rich repeat receptor-like serine threonine-protein kinase BAM1-like
Cucsat.PASA.G11198	1.75302444797353	1.55364889431679E-08	ctg1780:75223-89091(+)		protein_coding	Esterase lipase thioesterase family protein
Cucsat.PASA.G9539	1.75218578729495	4.00239701377507E-08	ctg1673:2171935-2175218(-)		protein_coding	ADP-ribosylation factor
Cucsat.PASA.G19857	1.75138518770867	3.26113905805933E-10	ctg4:2187367-2189176(+)	RPS24	protein_coding	40S ribosomal protein S24
Cucsat.PASA.G17009	1.7509682557559	0.0000797998067012752	ctg2465:186808-193981(+)		protein_coding	Inherit from euNOG: Stress responsive protein
Cucsat.PASA.G2420	1.75044185271937	0.000982644334581712	ctg1002:4832309-4835139(+)	WRKY31	protein_coding	Transcription factor
Cucsat.PASA.G4334	1.75032327392885	4.41097936744692E-08	ctg1170:796904-800348(+)	PBE1	protein_coding	The proteasome is a multicatalytic proteinase complex which is characterized by its ability to cleave peptides with Arg. Phe. Tyr. Leu. and Glu adjacent to the leaving group at neutral or slightly basic pH. The proteasome has an ATP-dependent proteolytic activity
Cucsat.PASA.G5249	1.75021947343528	0.0000220803365245594	ctg1228:269297-274820(-)	AT1G13380	protein_coding	fiber protein Fb34
Cucsat.PASA.G11750	1.75011743508768	0.000786510734805192	ctg1820:4539955-4544830(+)	MCS	protein_coding	2c-methyl-d-erythritol 2.4-cyclodiphosphate synthase
Cucsat.PASA.G4969	1.74966080965834	8.84786521713652E-10	ctg1227:1064553-1068919(-)		protein_coding	14-3-3-like protein
Cucsat.PASA.G10463	1.74950354700593	4.01219622855291E-12	ctg1678:632120-637512(-)		protein_coding	serine carboxypeptidase-like
Cucsat.PASA.G15099	1.74900294733035	0.000129246866357737	ctg197:577521-581401(-)		lincRNA
Cucsat.PASA.G3234	1.7481084211214	6.25221895370312E-07	ctg1041:3376480-3401626(+)		protein_coding	Myosin N-terminal SH3-like domain | myosin xi
Cucsat.PASA.G2953	1.74767862061992	1.88051068255583E-18	ctg1041:5668336-5672771(-)	PDIL2-2	protein_coding	Protein disulfide isomerase
Cucsat.PASA.G1651	1.7475977902616	2.72212017692447E-14	ctg1000:1231504-1237318(+)	ATCSLA09	protein_coding	Glucomannan 4-beta-mannosyltransferase
Cucsat.PASA.G11652	1.74569840708251	1.44053090761018E-14	ctg1820:2538014-2564905(+)		protein_coding	oligopeptidase
Cucsat.PASA.G6227	1.74553093826371	0.0000265873206527072	ctg1425:1746213-1749511(+)		lincRNA
Cucsat.PASA.G21297	1.74522388660178	2.01433625908483E-09	ctg910:610392-614154(+)		protein_coding	short-chain dehydrogenase
Cucsat.PASA.G20971	1.74489013652519	6.23969145329985E-08	ctg907:325044-327837(+)	WRKY7	protein_coding	WRKY transcription factor
Cucsat.PASA.G15470	1.74485968934526	2.36258804349795E-17	ctg2009:6224489-6229642(-)		protein_coding	ATP synthase mitochondrial F1 complex assembly factor
Cucsat.PASA.G4971	1.74477198114075	0.000043562194458155	ctg1227:1077728-1088999(-)	MBD8	protein_coding	Methyl binding domain protein
Cucsat.PASA.G16653	1.74471829383555	8.45740142874038E-10	ctg24:2261211-2265545(+)	CLPP5	protein_coding	ATP-dependent Clp protease proteolytic subunit
Cucsat.PASA.G13437	1.74411295655793	2.20059144397341E-10	ctg1838:6715820-6722127(+)		protein_coding	filament-like plant protein
Cucsat.PASA.G21113	1.74389356106726	0.000047563150720608	ctg910:1907177-1915122(-)		protein_coding	Tetraspanin family
Cucsat.PASA.G7986	1.74360384461737	0.0000065973455991802	ctg1556:1641381-1644769(-)		protein_coding	K00227 lathosterol oxidase EC 1.14.21.6
Cucsat.PASA.G4749	1.7431498940762	1.26238130475061E-09	ctg1227:2937530-2941789(+)		protein_coding	receptor-like protein kinase At1g80640-like
Cucsat.PASA.G9687	1.74297063299821	0.000037955422831347	ctg1673:5540295-5545422(-)	AO	protein_coding	L-aspartate oxidase
Cucsat.PASA.G9694	1.74289479882056	4.8584775381747E-13	ctg1673:5676221-5694194(-)	RCK	protein_coding	Isocitrate dehydrogenase NADP | Sec63
Cucsat.PASA.G10638	1.74283134117947	2.34069283127208E-08	ctg1679:726513-732654(+)		protein_coding	secretory carrier membrane protein
Cucsat.PASA.G21552	1.74282921751647	5.27203544292119E-06	ctg944:877912-880654(+)	ROP6	protein_coding	rac-like GTP-binding protein
Cucsat.PASA.G17334	1.7427505421051	0.0000842587529608588	ctg27:207359-211058(-)		protein_coding
Cucsat.PASA.G11417	1.74266826303244	9.72052422004327E-06	ctg1798:876183-879755(-)		protein_coding	Mitochondrial glycoprotein family protein
Cucsat.PASA.G18633	1.74212051563862	0.000105061677690135	ctg3379:2633186-2637546(-)	GS1	protein_coding	Haloacid dehalogenase-like hydrolase domain-containing protein
Cucsat.PASA.G16350	1.74194121657425	5.3313821866022E-08	ctg2279:18356-24503(+)		protein_coding	STYKc
Cucsat.PASA.G9648	1.74134717176606	0.0000570384370367897	ctg1673:4120529-4123495(-)		protein_coding	Leucine rich repeat N-terminal domain
Cucsat.PASA.G17521	1.74120004014599	6.22109719625659E-08	ctg278:222559-226954(+)		protein_coding	probably inactive leucine-rich repeat receptor-like protein kinase At3g28040-like
Cucsat.PASA.G12527	1.74062879214554	5.18053372523116E-10	ctg1837:3602052-3605731(+)	HSFA3	protein_coding	heat stress transcription factor
Cucsat.PASA.G2535	1.74046869868322	8.14305518434835E-07	ctg1002:6444023-6446170(+)		protein_coding	ribosomal protein
Cucsat.PASA.G13344	1.73997620432196	1.2877061563837E-08	ctg1838:4917942-4925324(+)	DLA1	protein_coding	Dihydrolipoyllysine-residue acetyltransferase component 3 of pyruvate dehydrogenase complex
Cucsat.PASA.G19911	1.7397159234267	2.09734533035598E-07	ctg4:3131461-3134020(+)	RPL18	protein_coding	60S ribosomal protein L18
Cucsat.PASA.G14543	1.73925486690989	0.0000184816894647957	ctg1869:938672-942760(+)		protein_coding	glucan endo-1.3-beta-glucosidase-like protein
Cucsat.PASA.G3957	1.73899037815649	7.65334428018864E-12	ctg105:779906-783648(-)		protein_coding	LRR receptor-like serine threonine-protein kinase
Cucsat.PASA.G12783	1.73898548080791	0.0000458146031102699	ctg1838:4274155-4281361(-)		protein_coding	lysosomal beta glucosidase-like
Cucsat.PASA.G19845	1.73884793205525	0.000227938078321894	ctg4:1954108-1956716(+)		protein_coding	prenylated rab acceptor
Cucsat.PASA.G12126	1.73881180914009	3.11785016769527E-13	ctg1837:757898-775751(-)		protein_coding	Sterol 24-C-methyltransferase
Cucsat.PASA.G14272	1.73852337084431	0.0000514081934452222	ctg1869:5175774-5178060(-)		protein_coding	thylakoid lumenal 17.9 kDa protein
Cucsat.PASA.G3147	1.73847364235835	0.0000253376051926931	ctg1041:448022-452176(+)		protein_coding	Protein of unknown function (DUF793)
Cucsat.PASA.G21633	1.73811204286419	2.15550509557159E-08	ctg949:3081-5691(-)		protein_coding	Trihelix transcription factor
Cucsat.PASA.G1508	1.73805339276554	2.97897632057208E-17	ctg1000:486042-490129(-)	CPK7. CDPK19	protein_coding	calcium-dependent protein kinase
Cucsat.PASA.G4645	1.73797878659395	8.91958768589298E-06	ctg1227:1146129-1148488(+)		protein_coding	Is associated with a DNA binding complex that binds to the G box. a well-characterized cis-acting DNA regulatory element found in plant genes | 14_3_3
Cucsat.PASA.G494	1.73660281236276	0.000182245969435786	ctg1:9757991-9761164(-)		protein_coding	Transmembrane emp24 domain-containing protein
Cucsat.PASA.G3968	1.7362250489476	2.26099904759636E-06	ctg105:1159838-1165186(-)		protein_coding	NADH dehydrogenase ubiquinone 1 alpha subcomplex subunit
Cucsat.PASA.G13484	1.73582877872081	3.40042638773275E-09	ctg1838:7565801-7571768(+)		protein_coding
Cucsat.PASA.G2923	1.73576631836973	3.26357096725585E-07	ctg1041:5279437-5282100(-)		protein_coding	CS domain
Cucsat.PASA.G3424	1.7356531452346	8.53256102590548E-07	ctg1041:6910723-6914015(+)		protein_coding	aspartic proteinase
Cucsat.PASA.G18997	1.73489052893617	6.10232820728027E-07	ctg3475:186668-195012(-)	GAD	protein_coding	glutamate decarboxylase 2 | Glutamate decarboxylase
Cucsat.PASA.G17356	1.73428800883876	0.0000128220194281724	ctg27:608398-610535(-)	AT3G58730	protein_coding	V-type proton ATPase subunit
Cucsat.PASA.G14934	1.73365662143735	9.44038460628889E-09	ctg1869:7994241-8003960(+)	AAPT1	protein_coding	CDP-alcohol phosphatidyltransferase
Cucsat.PASA.G11384	1.73344847554428	1.00786832523611E-08	ctg1798:236667-243784(-)		protein_coding	Puromycin-sensitive
Cucsat.PASA.G12861	1.73330075984264	2.52908549152636E-10	ctg1838:6030462-6032873(-)		protein_coding	expressed protein
Cucsat.PASA.G19550	1.7322966685566	4.91279862891313E-17	ctg4:2111743-2117784(-)	NEK2	protein_coding	serine threonine-protein kinase | Protein tyrosine kinase
Cucsat.PASA.G19520	1.73180406134947	3.66087443577291E-06	ctg4:1599282-1602279(-)		protein_coding	transmembrane 9 superfamily member
Cucsat.PASA.G12930	1.73172357067511	7.14227389239786E-09	ctg1838:7318661-7320926(-)		protein_coding
Cucsat.PASA.G7530	1.73159890013295	8.07358694177577E-09	ctg1528:4144815-4150455(+)	NAC075	protein_coding	no apical meristem protein
Cucsat.PASA.G13441	1.73128516232425	6.01480292044131E-10	ctg1838:6801992-6806053(+)		protein_coding	hexokinase
Cucsat.PASA.G11903	1.73107600747452	0.000325708998978404	ctg1820:2820002-2824150(-)		protein_coding	BES1 BZR1 homolog protein
Cucsat.PASA.G9570	1.73044421083025	2.93625873122295E-21	ctg1673:2743408-2751476(-)	RGS1	protein_coding	short chain dehydrogenase | Regulator of G protein signaling domain
Cucsat.PASA.G3202	1.72996018535058	1.33453652986825E-09	ctg1041:2444993-2447665(+)	CDC45	protein_coding	Cell division control protein 45
Cucsat.PASA.G7999	1.72990548440702	2.62650221795677E-15	ctg1556:2082686-2088196(-)		protein_coding	DUF246 domain-containing protein
Cucsat.PASA.G13280	1.72987318044876	0.000521107905706693	ctg1838:3768746-3770790(+)		protein_coding	calcium homeostasis regulator CHoR1
Cucsat.PASA.G4966	1.72889498862857	8.75547471087244E-09	ctg1227:1008380-1017885(-)		protein_coding	Kinesin motor domain
Cucsat.PASA.G16362	1.72707219080035	3.01157695992604E-08	ctg2279:206784-210504(+)		protein_coding	Pyruvate kinase
Cucsat.PASA.G13265	1.72691916498007	2.70811818990636E-07	ctg1838:3432227-3436632(+)		protein_coding	type I inositol-1.4.5-trisphosphate 5-phosphatase CVP2-like
Cucsat.PASA.G4805	1.72685018434497	0.0000251203853129512	ctg1227:3923336-3926880(+)		protein_coding
Cucsat.PASA.G5117	1.7267861062866	8.97775055896194E-06	ctg1227:4017179-4022265(-)		protein_coding
Cucsat.PASA.G14422	1.72646901103165	2.71162696648076E-10	ctg1869:7731827-7735724(-)		protein_coding	serine threonine-protein kinase
Cucsat.PASA.G18547	1.7263335195828	0.000222367918743619	ctg3379:534346-537706(-)	OSI_09634	protein_coding	PHD
Cucsat.PASA.G19453	1.72628403120937	2.2079044758176E-08	ctg4:429286-433429(-)	OSI_23372	protein_coding	acid phosphatase
Cucsat.PASA.G14591	1.72592997216299	2.27313771944481E-08	ctg1869:1919345-1923398(+)		protein_coding	zinc finger protein VAR3. chloroplastic-like | zinc finger
Cucsat.PASA.G6367	1.72565322893712	2.61855512005707E-12	ctg1429:309676-314375(+)		protein_coding	A G-specific adenine
Cucsat.PASA.G12357	1.72553248856284	2.68191538931582E-06	ctg1837:1072969-1077065(+)	CDC20.1	protein_coding	Anaphase-promoting complex subunit
Cucsat.PASA.G7592	1.72519180421867	2.15330065580383E-09	ctg1528:5068946-5081918(+)	HSP90-1	protein_coding	Heat Shock Protein
Cucsat.PASA.G5363	1.72388889796032	7.52903444602638E-08	ctg1267:213501-224178(-)		protein_coding	ATP-dependent
Cucsat.PASA.G6922	1.72373578865967	0.0000118229412338899	ctg1522:381068-383812(+)	OSI_02355	protein_coding	carboxyl-terminal
Cucsat.PASA.G12066	1.72313451316593	0.000275496120620598	ctg1821:178130-180688(+)	SDH2-3	protein_coding	succinate dehydrogenase
Cucsat.PASA.G6385	1.72307148685587	2.6087943785851E-08	ctg1429:596790-601839(+)		protein_coding	PPIases accelerate the folding of proteins (By similarity)
Cucsat.PASA.G7421	1.7230373017972	0.000250940096770965	ctg1528:1663552-1667929(+)		protein_coding	Has 355 Blast hits to 351 proteins in 67 species Archae - 0
Cucsat.PASA.G10152	1.72260869612888	3.21398026778581E-10	ctg1673:6310865-6314942(+)		protein_coding	UDP-glucuronic acid decarboxylase
Cucsat.PASA.G1037	1.72170872719449	1.61943372493523E-10	ctg1:7021680-7025398(+)		protein_coding	glucose-6-phosphate
Cucsat.PASA.G14802	1.72127821556339	1.00103838667778E-13	ctg1869:5072158-5076972(+)		protein_coding	inactive leucine-rich repeat receptor-like protein kinase At3g03770-like
Cucsat.PASA.G19635	1.72125989353097	4.37115534582768E-07	ctg4:3700842-3706805(-)	OSI_30217	protein_coding
Cucsat.PASA.G3836	1.72125892025746	2.06134074785778E-07	ctg105:3193992-3198408(+)		protein_coding	N-acetyl-gamma-glutamyl-phosphate reductase
Cucsat.PASA.G3908	1.7211982132161	2.31231804583819E-12	ctg105:4664578-4668707(+)		protein_coding	kinase family
Cucsat.PASA.G1231	1.72064002853314	1.27656011712616E-09	ctg1:9950530-9954940(+)		protein_coding	ERG2 and Sigma1 receptor like protein
Cucsat.PASA.G15545	1.72047938046801	9.19614749801352E-15	ctg2009:1000906-1013302(+)		protein_coding	Protein of unknown function. DUF547
Cucsat.PASA.G3495	1.72041999515086	0.000162611484334282	ctg1041:6235085-6238196(+)		lincRNA
Cucsat.PASA.G6474	1.72017186007443	0.000816731263374635	ctg1449:485633-488631(+)		protein_coding	Voltage-dependent rectifying anion channel that facilitates the translocation between chloroplast and cytoplasm of phosphorylated carbohydrates such as triosephosphate. 3- phosphoglycerate and inorganic phosphate (Pi) depending of ATP to triosephosphate ratio in the plastidial intermembrane space
Cucsat.PASA.G9719	1.72015152880028	4.10527932396235E-06	ctg1673:6131205-6135411(-)		protein_coding	reductase
Cucsat.PASA.G10943	1.72011906053825	7.01196750137486E-14	ctg1681:2404936-2409976(-)		protein_coding	Transcription factor
Cucsat.PASA.G16770	1.71972632946295	1.68976656919883E-07	ctg24:803154-813115(-)		protein_coding	Transferase family | resistance protein
Cucsat.PASA.G6444	1.71938864317514	0.0000395684563127142	ctg1449:841839-846060(-)		protein_coding	bidirectional sugar transporter
Cucsat.PASA.G12704	1.71818478784975	6.85801504549602E-18	ctg1838:2732343-2737593(-)		protein_coding	UAA transporter family
Cucsat.PASA.G6549	1.7178280826862	4.93766897573796E-07	ctg1450:650552-656944(+)	OSI_11895	protein_coding	serine carboxypeptidase-like
Cucsat.PASA.G14902	1.71731978763176	1.16889895685729E-15	ctg1869:7063305-7076592(+)		protein_coding
Cucsat.PASA.G3854	1.71715644942748	4.40983174714829E-11	ctg105:3561887-3572477(+)	COPG	protein_coding	The coatomer is a cytosolic protein complex that binds to dilysine motifs and reversibly associates with Golgi non- clathrin-coated vesicles. which further mediate biosynthetic protein transport from the ER. via the Golgi up to the trans Golgi network. Coatomer complex is required for budding from Golgi membranes. and is essential for the retrograde Golgi-to-ER transport of dilysine-tagged protei…
Cucsat.PASA.G7228	1.71702288140443	7.19476248220841E-10	ctg1528:3970201-3977442(-)		protein_coding	xaa-Pro dipeptidase
Cucsat.PASA.G8278	1.71685918436802	0.0000319445820075777	ctg1557:4105246-4111552(+)		protein_coding	Nucleosome chromatin assembly
Cucsat.PASA.G15630	1.71611347466235	3.50834770913838E-08	ctg2009:3912208-3914967(+)		protein_coding	ribosomal protein 3
Cucsat.PASA.G1516	1.71564001862762	0.000019951865827722	ctg1000:694859-701337(-)		lincRNA
Cucsat.PASA.G6949	1.71403082460676	1.01255875782274E-06	ctg1522:725085-728081(+)		protein_coding	calmodulin-binding protein | Inherit from NOG: calmodulin-binding family
Cucsat.PASA.G3843	1.71349173627016	4.42221463137656E-07	ctg105:3341293-3343087(+)		lincRNA
Cucsat.PASA.G18792	1.71315018290121	1.49137138599666E-09	ctg3412:184554-187538(-)		protein_coding	Remorin. C-terminal region
Cucsat.PASA.G824	1.71302111895004	1.88359155573248E-08	ctg1:2197005-2200790(+)		protein_coding	NADH dehydrogenase ubiquinone 1 beta subcomplex subunit 8
Cucsat.PASA.G15234	1.71236006062366	0.0000367961276467988	ctg197:1571193-1573546(+)	RPL35A	protein_coding	Ribosomal protein L35Ae | 60S ribosomal protein
Cucsat.PASA.G12094	1.71234009757634	3.75955848934868E-10	ctg1837:82404-89482(-)		protein_coding	The coatomer is a cytosolic protein complex that binds to dilysine motifs and reversibly associates with Golgi non- clathrin-coated vesicles. which further mediate biosynthetic protein transport from the ER. via the Golgi up to the trans Golgi network. Coatomer complex is required for budding from Golgi membranes. and is essential for the retrograde Golgi-to-ER transport of dilysine-tagged protei…
Cucsat.PASA.G8109	1.7121604918972	1.17787509224438E-07	ctg1557:413245-415508(+)		protein_coding	UDP-Glycosyltransferase
[truncated: 3,115 more rows]

## Sheet: B10_3_5vsB10_1_2
Gene	Fold_change	FDR	Locus	Symbol	Biotype	Description
Cucsat.PASA.G8669	171.62957026081	0.000929038596502456	ctg1558:1983475-1986087(-)		lincRNA
Cucsat.PASA.G20397	105.7641526057	0.000392000973066405	ctg5117:6446-14826(-)		lincRNA
Cucsat.PASA.G12072	83.2152085849692	0.00035642580062952	ctg1821:49395-49960(+)		lincRNA
Cucsat.PASA.G8803	68.5822384538417	0.0003484574875341	ctg1575:105148-105627(-)		lincRNA
Cucsat.PASA.G20880	54.247809555128	0.000738016529540344	ctg84:16307-23001(+)		lincRNA
Cucsat.PASA.G7983	44.6670299141914	0.000610333719517921	ctg1556:1569503-1570803(-)		lincRNA
Cucsat.PASA.G8194	41.6385331343582	0.0000241321089331538	ctg1557:2568907-2569614(+)		lincRNA
Cucsat.PASA.G20399	36.063229318582	0.000662833120022621	ctg5117:24803-25995(+)		lincRNA
Cucsat.PASA.G7705	34.0928541523075	1.94587142885468E-06	ctg1544:384038-385401(-)		lincRNA
Cucsat.PASA.G8411	33.1365390072966	0.000151253245742026	ctg1557:1422649-1424332(-)		protein_coding
Cucsat.PASA.G4362	32.5296066402129	0.0000640058097995203	ctg1173:637417-638625(-)		protein_coding
Cucsat.PASA.G2497	31.3505170826145	0.000015561908472904	ctg1002:5935918-5936969(+)		lincRNA
Cucsat.PASA.G18813	31.0649993251117	1.09168717712702E-06	ctg3412:749711-750458(-)		lincRNA
Cucsat.PASA.G10842	28.9947428299148	8.58512513445802E-06	ctg1681:820200-821997(-)		protein_coding	polygalacturonase
Cucsat.PASA.G6472	28.4522503705039	0.000793856318046948	ctg1449:465823-471279(+)	MLO9	protein_coding	May be involved in modulation of pathogen defense and leaf cell death (By similarity)
Cucsat.PASA.G18701	27.6060135457694	0.000983887574866297	ctg3408:533650-539585(-)		lincRNA
Cucsat.PASA.G16412	25.9513271189881	1.78164124701081E-06	ctg2324:88754-89346(+)		lincRNA
Cucsat.PASA.G10265	25.431174527534	0.0000852533669438995	ctg1674:434363-436540(-)		lincRNA
Cucsat.PASA.G10846	24.1090392033966	0.0000765980136200544	ctg1681:881887-884202(-)		protein_coding	polygalacturonase
Cucsat.PASA.G3887	20.1872781040917	0.0000117767616379353	ctg105:4297430-4303434(+)		protein_coding	Zeta toxin
Cucsat.PASA.G3740	19.7953015371516	1.41498007939256E-06	ctg1047:15108-16051(+)		lincRNA
Cucsat.PASA.G7403	19.1119153681024	0.0000416041594824539	ctg1528:1299861-1301022(+)		protein_coding
Cucsat.PASA.G9735	18.7519720231532	0.000516867949147001	ctg1673:6527175-6530298(-)		protein_coding	Aquaporin
Cucsat.PASA.G5506	17.848526036595	0.000212118242691582	ctg1269:501882-504620(-)	OSI_11462	protein_coding	Vicilin-like antimicrobial peptides
Cucsat.PASA.G16183	17.1251823167282	0.0000678404786542548	ctg2231:395395-396367(-)		lincRNA
Cucsat.PASA.G8239	16.5263617466818	2.68423349249861E-06	ctg1557:3471838-3472945(+)		lincRNA
Cucsat.PASA.G16537	16.1682275198249	0.000908332124013708	ctg24:259829-262406(+)		protein_coding
Cucsat.PASA.G15447	16.0357428741219	4.67907273989934E-07	ctg2009:5379812-5381057(-)		lincRNA
Cucsat.PASA.G9718	15.4414828418902	0.000122388447387295	ctg1673:6127430-6130156(-)	ACT1	protein_coding	Actins are highly conserved proteins that are involved in various types of cell motility and are ubiquitously expressed in all eukaryotic cells | ACTIN
Cucsat.PASA.G18282	15.4064247745814	0.000959019139742998	ctg3345:4685626-4687991(-)		protein_coding	cell number regulator 6-like
Cucsat.PASA.G11769	14.9968893141266	5.28831221813596E-08	ctg1820:4840682-4842116(+)		protein_coding	late embryogenesis abundant
Cucsat.PASA.G15349	14.2916055534694	0.000158819021649658	ctg2009:1679921-1681204(-)		protein_coding
Cucsat.PASA.G20758	14.1136718012995	0.000585211916987063	ctg6329:13761-21604(-)		protein_coding	exocyst complex component
Cucsat.PASA.G11129	14.0006062098873	0.000705056868973878	ctg1740:714303-714838(-)		lincRNA
Cucsat.PASA.G3165	13.972939911483	0.000409482094583068	ctg1041:1140135-1141426(+)		lincRNA
Cucsat.PASA.G7004	13.8128492835807	0.000659307121108909	ctg1522:378139-379145(+)		protein_coding	Invertase pectin methylesterase inhibitor
Cucsat.PASA.G19082	13.6507895761686	0.000212359146416435	ctg35:145266-148622(-)		lincRNA
Cucsat.PASA.G2351	13.1201289076534	3.74212345895629E-07	ctg1002:3860962-3864986(+)	OSI_24442	protein_coding	methyltransferase
Cucsat.PASA.G9099	12.9853784974601	0.000716378771368277	ctg1635:379314-380215(+)		lincRNA
Cucsat.PASA.G14929	12.8914099179368	0.000400313554662878	ctg1869:7818590-7821000(+)	NRT2	protein_coding	Nitrate transporter
Cucsat.PASA.G12901	12.7319110394344	0.000132855458953611	ctg1838:6812205-6813144(-)		protein_coding	gast1 protein homolog 1
Cucsat.PASA.G18868	12.7205615260586	4.47831571934723E-07	ctg3419:502842-503914(-)		lincRNA
Cucsat.PASA.G15278	12.6733037468272	0.0000555953349798544	ctg2009:51547-53497(-)		protein_coding	actin-depolymerizing factor
Cucsat.PASA.G2316	11.59788285267	0.000135567914726331	ctg1002:3498553-3504031(+)		protein_coding	Cupin family
Cucsat.PASA.G21337	11.229551773717	0.000695274016179629	ctg910:1307746-1309805(+)		lincRNA
Cucsat.PASA.G1179	11.1630511371523	5.59398264304517E-08	ctg1:9089814-9093968(+)		protein_coding	CONTAINS InterPro DOMAIN s Munc13 homology 1 (InterPro IPR014770). Protein of
Cucsat.PASA.G10261	11.0555874513707	0.000038627935698152	ctg1674:113425-115422(-)		lincRNA
Cucsat.PASA.G11253	10.9198957603096	0.00070975810568673	ctg1780:356628-358595(+)		protein_coding	Protein of unknown function (DUF3049)
Cucsat.PASA.G7567	10.8703647538974	0.000150832944019225	ctg1528:4737480-4744402(+)		protein_coding	sugar transporter ERD6-like
Cucsat.PASA.G2197	10.8618029950439	0.0002766876627114	ctg1002:971947-973909(+)		protein_coding	glucan endo-1-3-beta-glucosidase
Cucsat.PASA.G20716	10.0582318364192	0.000253660363743583	ctg62:956658-958508(+)		protein_coding
Cucsat.PASA.G15955	9.68453022419548	0.000137581213423762	ctg2178:340243-341327(-)		lincRNA
Cucsat.PASA.G15673	9.42016467951985	7.63705303947192E-06	ctg2009:5445549-5446867(+)		protein_coding
Cucsat.PASA.G5009	9.37033260136195	0.0000912830308178007	ctg1227:1837470-1839613(-)		protein_coding	gata transcription factor
Cucsat.PASA.G14702	9.18097767290805	0.0000352222682320387	ctg1869:3711120-3713564(+)		protein_coding	ADP-ribosylation factor GTPase-activating protein
Cucsat.PASA.G7079	8.95010520998145	1.81362006551936E-07	ctg1528:225779-232145(-)		protein_coding	cytochrome P450
Cucsat.PASA.G1576	8.84320944071335	0.00066306336624405	ctg1000:456077-457745(-)		lincRNA
Cucsat.PASA.G2341	8.485553399774	0.0000184925966840701	ctg1002:3773491-3775580(+)		protein_coding	Ocs element-binding factor
Cucsat.PASA.G8206	8.43304704993777	0.000234981835950572	ctg1557:2860772-2864006(+)		protein_coding	resistance protein
Cucsat.PASA.G10138	8.26436772784049	0.0000204881567436627	ctg1673:5991853-5992732(+)		protein_coding	Early nodulin-like protein
Cucsat.PASA.G9180	7.95454464943968	1.86813259569787E-06	ctg1658:1034194-1041798(+)		protein_coding	rab gdp dissociation inhibitor
Cucsat.PASA.G2787	7.85243960187796	0.000515485447769912	ctg1041:1897858-1907997(-)		protein_coding	Plant self-incompatibility protein S1
Cucsat.PASA.G12567	7.51477641860669	3.94696986753159E-06	ctg1838:78611-81239(-)	OSI_04502	protein_coding	cytochrome P450
Cucsat.PASA.G18513	7.47981257343231	0.000316200359116677	ctg3379:2721595-2722914(+)		lincRNA
Cucsat.PASA.G18504	7.34573535800983	0.000280853882012553	ctg3379:3097223-3101258(+)		lincRNA
Cucsat.PASA.G19519	7.0895678313183	0.0000469534052943047	ctg4:1590461-1596310(-)		protein_coding	E1-E2 ATPase | Cation_ATPase_N
Cucsat.PASA.G16420	7.07511371073181	0.000266385846707485	ctg2324:87578-88461(-)		lincRNA
Cucsat.PASA.G18422	6.96751431411741	9.6936663879966E-08	ctg3379:1054525-1056777(+)		protein_coding	CBL-interacting protein kinase
Cucsat.PASA.G13164	6.85269898647145	0.000154734234531635	ctg1838:1373677-1375000(+)		protein_coding	Protein of unknown function. DUF599
Cucsat.PASA.G8688	6.72244969459503	0.000159593610456737	ctg1558:2375860-2379654(-)		protein_coding	Leucine-rich repeat
Cucsat.PASA.G38	6.63740745003149	1.4542959891049E-11	ctg1:517359-520051(-)	F3H	protein_coding	flavanone 3-hydroxylase
Cucsat.PASA.G8944	6.50223329375983	0.0000179033014476436	ctg1635:2277793-2280000(-)		protein_coding
Cucsat.PASA.G12614	6.49553915802405	0.0000878971924269911	ctg1838:1010296-1014875(-)		protein_coding	Inherit from NOG: Calmodulin-binding | calmodulin-binding protein
Cucsat.PASA.G5022	6.36413693519692	0.000206763875271516	ctg1227:2072351-2075812(-)		protein_coding	flavin-containing monooxygenase
Cucsat.PASA.G12810	6.3523026208294	0.0000802451154661212	ctg1838:4819724-4821830(-)		protein_coding	transcription factor
Cucsat.PASA.G7668	6.31588526969692	0.0000606949203867197	ctg1544:378649-381209(+)		lincRNA
Cucsat.PASA.G7498	6.13615804102011	5.70746907040168E-08	ctg1528:3476237-3486485(+)		protein_coding	Galactose binding lectin domain | beta-galactosidase
Cucsat.PASA.G5872	6.11234432592207	1.75174996607644E-06	ctg1402:1384431-1387946(-)		protein_coding	Lignin degradation and detoxification of lignin-derived products (By similarity)
Cucsat.PASA.G15112	6.10898084438884	0.000100943023318869	ctg197:904185-907383(-)	ACT1	protein_coding	Actins are highly conserved proteins that are involved in various types of cell motility and are ubiquitously expressed in all eukaryotic cells
Cucsat.PASA.G11130	6.09010202127531	0.000946516714688543	ctg1740:715428-716365(-)		protein_coding	Phosphate carrier protein
Cucsat.PASA.G19622	6.08028404312577	1.07966044109136E-10	ctg4:3555488-3558892(-)		protein_coding	Nitrate transporter
Cucsat.PASA.G9971	6.01929631662335	6.22638390576857E-13	ctg1673:2588155-2591315(+)		protein_coding	cytochrome P450
Cucsat.PASA.G10873	5.92899718353668	0.0000503745706627742	ctg1681:1228653-1233420(-)	CSLD4	protein_coding	cellulose
Cucsat.PASA.G11768	5.87619726323201	0.000155255713444956	ctg1820:4830180-4835604(+)		protein_coding
Cucsat.PASA.G9952	5.6830249047454	5.95401026715945E-06	ctg1673:2197560-2201906(+)		lincRNA
Cucsat.PASA.G15469	5.60406325393248	0.000484348493045437	ctg2009:6207022-6212600(-)		lincRNA
Cucsat.PASA.G4828	5.59221900859288	8.36640112695844E-08	ctg1227:4315824-4317339(+)	AT2G04780	protein_coding	fasciclin-like arabinogalactan protein
Cucsat.PASA.G7216	5.55277578720533	1.26590112180416E-08	ctg1528:3753942-3772882(-)		protein_coding	Galactose binding lectin domain | beta-galactosidase
Cucsat.PASA.G7036	5.48800269757462	0.00074808128019597	ctg1523:925008-932861(-)		protein_coding	Glycosyl hydrolases family 28
Cucsat.PASA.G19767	5.28817165773781	1.40934130318567E-08	ctg4:796454-802329(+)		protein_coding	pattern formation protein
Cucsat.PASA.G14056	5.19168541860976	5.52354006434493E-22	ctg1869:1863281-1868251(-)	OSI_20868	protein_coding	phosphoethanolamine N-methyltransferase
Cucsat.PASA.G10752	4.97523820867511	0.000738481859269778	ctg1681:2092921-2099475(+)	NTMC2T1.3. NTMC2T1.1	protein_coding	Plant synaptotagmin
Cucsat.PASA.G16693	4.9142361555184	2.81191053629834E-11	ctg24:2835545-2846234(+)		protein_coding	Glyco_10
Cucsat.PASA.G3380	4.89811479205292	0.000573151896529578	ctg1041:6218837-6223005(+)	SCPL34	protein_coding	serine carboxypeptidase-like
Cucsat.PASA.G8123	4.81239490640059	7.50325048513392E-06	ctg1557:692952-696083(+)		protein_coding	CAP10
Cucsat.PASA.G15055	4.66398452638086	0.0000811298005378122	ctg1918:120786-129157(-)		protein_coding	CACTA. En Spm sub-class
Cucsat.PASA.G3324	4.62698298914669	0.000322085458674015	ctg1041:5202779-5209611(+)		protein_coding	glutathione s-transferase
Cucsat.PASA.G12716	4.62008261146762	0.000656891335112781	ctg1838:2917502-2922252(-)		protein_coding	C2 domain of PTEN tumour-suppressor protein
Cucsat.PASA.G10903	4.59404436258101	0.0000129877265002324	ctg1681:1738772-1740063(-)		protein_coding	O-methyltransferase family 2 protein
Cucsat.PASA.G2768	4.55909335365073	2.93534111159743E-11	ctg1041:1103206-1105626(-)	ADH1	protein_coding	alcohol dehydrogenase
Cucsat.PASA.G2764	4.54008860408249	0.000014434131164912	ctg1041:1027012-1028473(-)		lincRNA
Cucsat.PASA.G9491	4.49811463113323	5.85540118526885E-08	ctg1673:1415624-1419501(-)		protein_coding	Transcription factor
Cucsat.PASA.G20136	4.44958093495386	2.21557273729506E-06	ctg440:42785-56752(+)		protein_coding	callose synthase
Cucsat.PASA.G1225	4.43213970841758	6.49288426667087E-09	ctg1:9867222-9872126(+)		protein_coding	STYKc | serine threonine-protein kinase HT1-like
Cucsat.PASA.G9865	4.42291235735699	0.000913411616783741	ctg1673:876886-882256(+)	OSI_00089	protein_coding	phosphate transporter
Cucsat.PASA.G452	4.3091740559591	0.000546615505139856	ctg1:9177913-9179518(-)	RIC1	protein_coding	Rop-interactive crib motif-containing protein 1
Cucsat.PASA.G17351	4.30291449905887	0.0000272750222646615	ctg27:547366-552304(-)		protein_coding	cytochrome P450
Cucsat.PASA.G18877	4.23984959188045	0.000507589307908119	ctg3419:678056-680160(-)		protein_coding	Ammonium transporter
Cucsat.PASA.G19681	4.21521809179096	1.60121297999334E-06	ctg4:4921037-4930671(-)		protein_coding	Clathrin assembly protein
Cucsat.PASA.G9322	4.21161580105215	2.09847501086787E-09	ctg1658:1354244-1357187(-)		protein_coding	Annexin Arabidopsis
Cucsat.PASA.G18124	4.09253448265502	0.000829446465702847	ctg3345:873740-875734(-)		protein_coding
Cucsat.PASA.G1788	4.04278998146745	0.000293221998418204	ctg1002:2264848-2266550(-)		protein_coding	Myb-like DNA-binding domain
Cucsat.PASA.G4081	4.03310165288485	8.68459595262385E-08	ctg105:3740641-3742850(-)		protein_coding	SNF1-related protein kinase regulatory subunit
Cucsat.PASA.G3618	4.00770637611542	2.34651749470983E-14	ctg1047:154031-155800(+)		protein_coding	Mitochondrial carnitine acylcarnitine carrier protein
Cucsat.PASA.G20240	3.9949896885889	0.000106976291958665	ctg47:23601-25893(-)		lincRNA
Cucsat.PASA.G19176	3.84996145015899	0.000151221462745491	ctg3534:47440-49237(+)		lincRNA
Cucsat.PASA.G14201	3.83616888389372	0.0000682035007965806	ctg1869:4118380-4126209(-)		protein_coding	ABC transporter A family member
Cucsat.PASA.G1886	3.76396259358698	4.06378243130521E-10	ctg1002:3731500-3735108(-)		protein_coding	Abscisic acid 8'-hydroxylase
Cucsat.PASA.G278	3.75417914038522	0.0000241883621226648	ctg1:6394447-6397627(-)		protein_coding	FAD-binding and arabino-lactone oxidase domains containing protein
Cucsat.PASA.G1662	3.66614465215805	0.0000217664158513166	ctg1000:1417641-1422623(+)		protein_coding	Purple acid phosphatase
Cucsat.PASA.G10456	3.62133769650077	6.16399695454569E-07	ctg1678:499201-503587(-)		protein_coding	BTB POZ domain-containing protein At5g03250-like
Cucsat.PASA.G2815	3.59682220137192	0.00027346449773539	ctg1041:2736932-2740158(-)		lincRNA
Cucsat.PASA.G12948	3.58660234074254	1.24227231379013E-07	ctg1838:7638627-7645172(-)		protein_coding	RNA methyltransferase
Cucsat.PASA.G16636	3.57902014260229	0.0000257470332579689	ctg24:2021524-2025311(+)		protein_coding	Desaturase
Cucsat.PASA.G4170	3.56517021416404	4.18059782145258E-06	ctg1055:109906-114048(+)		protein_coding	beta-1.3-galactosyltransferase 7-like
Cucsat.PASA.G6919	3.5161495738003	2.81191053629834E-11	ctg1522:343853-346722(+)		protein_coding	Pfam:DUF231
Cucsat.PASA.G14519	3.48398080795693	0.000388251517347822	ctg1869:579815-581845(+)		protein_coding	Converts alpha-aldose to the beta-anomer. It is active on D-glucose. L-arabinose. D-xylose. D-galactose. maltose and lactose (By similarity)
Cucsat.PASA.G10832	3.39183975546119	0.000241606345846367	ctg1681:613906-615630(-)	OSI_25902	protein_coding	o-methyltransferase
Cucsat.PASA.G15828	3.35050786980478	0.0000127834459521802	ctg2100:245362-246923(-)		protein_coding	Glutamate decarboxylase
Cucsat.PASA.G18012	3.33366238384463	1.72760695890823E-08	ctg3345:3408725-3413507(+)		protein_coding	Flavin-binding monooxygenase-like | flavin-containing monooxygenase
Cucsat.PASA.G3377	3.31819816538132	9.60507808930503E-10	ctg1041:6196354-6200036(+)		protein_coding	lysM domain containing protein
Cucsat.PASA.G17999	3.26814359407166	0.00014446960580204	ctg3345:3003074-3004469(+)	OSI_03718	protein_coding	Plant-specific domain TIGR01615 family protein
Cucsat.PASA.G12985	3.26630692912417	2.22649729739458E-06	ctg1838:8400967-8415983(-)		protein_coding	pectinesterase
Cucsat.PASA.G17273	3.24431294106686	0.000927189447538823	ctg27:1822136-1828778(+)		protein_coding	pleckstrin homology (PH) domain-containing protein lipid-binding START domain-containing protein
Cucsat.PASA.G2792	3.23480068413619	0.000628067277983479	ctg1041:2086920-2089130(-)		protein_coding	globulin seed storage protein 2-like
Cucsat.PASA.G2906	3.16178902154419	0.0000665768301392656	ctg1041:4886473-4894682(-)		protein_coding	early-responsive to dehydration | Domain of unknown function DUF221
Cucsat.PASA.G7993	3.12855537912689	0.000713148868620854	ctg1556:1921526-1922991(-)		protein_coding	Basic region leucine zipper
Cucsat.PASA.G3158	3.12838419501107	0.000154734234531635	ctg1041:985597-990607(+)		protein_coding	STYKc
Cucsat.PASA.G12488	3.10918012077127	5.94079489462385E-06	ctg1837:3025952-3028882(+)	OSI_03980	protein_coding	BTB POZ domain-containing protein
Cucsat.PASA.G15930	3.10749433154676	1.64091620210497E-07	ctg2174:335975-338190(+)		protein_coding	CRAL_TRIO_N
Cucsat.PASA.G6649	3.09810100101851	0.000633338791525842	ctg1502:325020-327060(+)		protein_coding	Peptidase inhibitor I9
Cucsat.PASA.G4514	3.09061289222134	1.14347111603398E-07	ctg1216:730332-732371(+)		protein_coding	Binds to actin and affects the structure of the cytoskeleton. At high concentrations. profilin prevents the polymerization of actin. whereas it enhances it at low concentrations (By similarity) | Binds to actin and affects the structure of the cytoskeleton. At high concentrations. profilin prevents the polymerization of actin. whereas it enhances it at low concentrations. By
Cucsat.PASA.G18143	3.06223518413883	0.0000193957713134019	ctg3345:1285351-1293853(-)	DME	protein_coding	transcriptional activator
Cucsat.PASA.G3447	3.0372446835878	0.000292514190365051	ctg1041:7392810-7394389(+)		protein_coding
Cucsat.PASA.G20813	3.03156272961343	3.94385547729178E-07	ctg6823:4827-10755(+)		protein_coding
Cucsat.PASA.G2001	2.97899987506478	1.12704483021045E-08	ctg1002:5272012-5276987(-)		protein_coding	NADH dehydrogenase)-like
Cucsat.PASA.G15643	2.95516853807231	0.000394371923987532	ctg2009:4463478-4465552(+)	ACX5	protein_coding	acyl-coenzyme A oxidase
Cucsat.PASA.G17693	2.95046792451095	0.000752867039708952	ctg304:351052-354306(+)	CHS1	protein_coding	The primary product of this enzyme is 4.2'.4'.6'- tetrahydroxychalcone (also termed naringenin-chalcone or chalcone) which can under specific conditions spontaneously isomerize into naringenin
Cucsat.PASA.G8030	2.92559085954306	2.19770996473633E-06	ctg1556:2776750-2779060(-)		lincRNA
Cucsat.PASA.G4858	2.91698128767399	6.31145378430847E-13	ctg1227:5223333-5226684(+)		protein_coding	zinc finger
Cucsat.PASA.G6282	2.87663141719923	0.000153344849021964	ctg1425:2731596-2739167(+)		protein_coding	dynamin-related protein | GED
Cucsat.PASA.G4050	2.84797870935036	3.94696986753159E-06	ctg105:3146528-3150033(-)		protein_coding	LA
Cucsat.PASA.G6971	2.83335915132933	0.000237848445936191	ctg1522:1139477-1142118(+)		protein_coding	subtilisin-like
Cucsat.PASA.G14349	2.83113987115708	0.0000016127011335152	ctg1869:6292578-6295842(-)		protein_coding	serine threonine-protein kinase
Cucsat.PASA.G17602	2.8283896630453	0.000928494935875464	ctg29:231787-233745(+)		protein_coding	transporter
Cucsat.PASA.G9560	2.79652618810372	0.000212959437554414	ctg1673:2577515-2580324(-)		protein_coding	cytochrome P450
Cucsat.PASA.G19956	2.76310219591779	0.0000176721453795587	ctg4:3925699-3929967(+)		protein_coding	Auxin-induced protein
Cucsat.PASA.G12523	2.75051074313343	0.0000590934341740002	ctg1837:3553064-3558688(+)	ATCSLA09	protein_coding	Glucomannan 4-beta-mannosyltransferase
Cucsat.PASA.G19849	2.74908011911363	6.08703866253865E-09	ctg4:2022500-2024465(+)	ATAUX2-11	protein_coding	AUX/IAA family
Cucsat.PASA.G5573	2.7315434180149	0.0002766876627114	ctg1296:168265-169333(+)		protein_coding	Glyoxalase/Bleomycin resistance protein/Dioxygenase superfamily
Cucsat.PASA.G12908	2.72618051600696	3.66803575256581E-06	ctg1838:6928872-6934283(-)	OSI_31804	protein_coding	subtilisin-like
Cucsat.PASA.G12655	2.72524424269623	4.15071418075019E-08	ctg1838:1849291-1856194(-)		protein_coding	PQ-loop repeat family protein
Cucsat.PASA.G18031	2.71235001514949	2.40192960173354E-12	ctg3345:3885321-3887701(+)		protein_coding	3-hydroxy-3-methylglutaryl-coenzyme A reductase
Cucsat.PASA.G17613	2.67693515974265	0.000263987865398706	ctg2923:41834-45811(+)		protein_coding	subtilisin-like protease-like
Cucsat.PASA.G11263	2.66905410313122	2.63769913187562E-09	ctg1798:21510-24558(+)		protein_coding	Core-2/I-Branching enzyme
Cucsat.PASA.G4206	2.66535296465928	2.05115715748576E-13	ctg1057:438954-440468(+)		protein_coding	AUX/IAA family
Cucsat.PASA.G808	2.63882616007758	8.80123152999617E-14	ctg1:1874938-1879023(+)		protein_coding	Nudix hydrolase
Cucsat.PASA.G18311	2.63361131373749	1.57283854071206E-09	ctg3345:1854821-1859717(-)		protein_coding	Inherit from KOG: Retrotransposon protein
Cucsat.PASA.G3090	2.6226579515467	1.29689659838006E-09	ctg1041:7581470-7583628(-)	IAA19	protein_coding	Aux IAA proteins are short-lived transcriptional factors that function as repressors of early auxin response genes at low auxin concentrations. Repression is thought to result from the interaction with auxin response factors (ARFs). proteins that bind to the auxin-responsive promoter element (AuxRE). Formation of heterodimers with ARF proteins may alter their ability to modulate early auxin respo…
Cucsat.PASA.G3460	2.62229460908068	1.40239444127021E-11	ctg1041:7625136-7627885(+)		lincRNA
Cucsat.PASA.G9732	2.58867878698748	0.0000654068684654813	ctg1673:6426013-6428863(-)		lincRNA
Cucsat.PASA.G10706	2.57523546892484	7.7832825741828E-12	ctg1681:1181331-1192116(+)	PHOT2	protein_coding	blue light photoreceptor
Cucsat.PASA.G15998	2.53922467984611	0.0000674420021154303	ctg2178:149548-157007(+)		protein_coding	B3 domain-containing protein Os01g0234100-like
Cucsat.PASA.G14761	2.53512165686909	0.000172749336919633	ctg1869:4533381-4541465(+)		protein_coding
Cucsat.PASA.G9908	2.53408960350922	0.000120618270954836	ctg1673:1519818-1521922(+)		protein_coding	HVA22-like protein
Cucsat.PASA.G15580	2.52223533691247	0.0000504906492115742	ctg2009:2130229-2131850(+)		protein_coding	Inherit from euNOG: expressed protein
Cucsat.PASA.G4354	2.52159503965806	0.0000764539079832384	ctg1173:238211-239988(-)		protein_coding	3-oxoacyl- acyl-carrier-protein reductase
Cucsat.PASA.G400	2.51565155095251	0.000108044533947689	ctg1:8421018-8439766(-)	SAHH2. RAD50	protein_coding	DNA repair protein | adenosylhomocysteinase
Cucsat.PASA.G1548	2.4973058978421	0.000122860062976971	ctg1000:1365945-1371546(-)		protein_coding	Peptidase inhibitor I9
Cucsat.PASA.G9992	2.49215932420236	0.000843218955960525	ctg1673:2957836-2961787(+)		protein_coding	o-methyltransferase
Cucsat.PASA.G4502	2.49201539451867	5.71192026815235E-10	ctg1216:217225-219668(+)		protein_coding	polyubiquitin
Cucsat.PASA.G17687	2.49145101316471	0.000027358496904545	ctg304:84907-86873(+)		protein_coding	cyclic nucleotide-gated ion channel | Ion transport protein
Cucsat.PASA.G2408	2.48933976757614	0.000597082493516243	ctg1002:4677498-4682866(+)		protein_coding	Protein of unknown function (DUF506)
Cucsat.PASA.G2806	2.47615442786528	2.78281444009093E-28	ctg1041:2504952-2509482(-)		protein_coding	pectinesterase
Cucsat.PASA.G19465	2.4637059557717	0.000816215660870468	ctg4:625701-629970(-)		protein_coding	sugar transport protein
Cucsat.PASA.G9393	2.46196436125841	0.0000328450896268209	ctg1672:203844-207510(+)		protein_coding	two-component response regulator ARR9-like
Cucsat.PASA.G21195	2.45115196739561	0.00069002374054313	ctg910:3366465-3368274(-)		lincRNA
Cucsat.PASA.G15291	2.431687065251	0.000212771224835617	ctg2009:306768-310076(-)		protein_coding	serine threonine-protein kinase
Cucsat.PASA.G5652	2.42913260809465	5.5769951588221E-20	ctg1402:75201-78372(+)		protein_coding	polygalacturonase
Cucsat.PASA.G16640	2.4260124944979	6.46888312352981E-06	ctg24:2070476-2073213(+)		protein_coding	Desaturase
Cucsat.PASA.G20135	2.41565361960988	0.000224646882919743	ctg440:37893-41408(+)		protein_coding	Cation H( ) antiporter
Cucsat.PASA.G15095	2.41115693043497	1.53495680701905E-06	ctg197:483139-488477(-)		protein_coding	phosphatase 2C
Cucsat.PASA.G8868	2.40003168345824	2.55075313075438E-11	ctg1635:787401-790786(-)		protein_coding	S-acyltransferase
Cucsat.PASA.G13758	2.37709453847536	0.000316905065306802	ctg184:549848-552024(-)		lincRNA
Cucsat.PASA.G11201	2.37594746538174	0.0000143182076499939	ctg1780:165004-170726(+)		protein_coding	nuclease | S1/P1 Nuclease
Cucsat.PASA.G13105	2.33867833138686	0.000645229450790638	ctg1838:280548-286564(+)		protein_coding	beta-fructofuranosidase
Cucsat.PASA.G5941	2.33517186153892	5.24333360841071E-06	ctg1402:2895462-2897303(-)	FLS2	protein_coding	flavonol synthase
Cucsat.PASA.G11172	2.32243738826712	9.46295418752497E-10	ctg1780:579911-586082(-)		protein_coding	BTB POZ domain-containing protein
Cucsat.PASA.G8830	2.31761710055707	1.72760695890823E-08	ctg1592:228381-230125(-)		protein_coding	peroxidase
Cucsat.PASA.G6192	2.31614989086904	1.62161335569347E-07	ctg1425:1004300-1008068(+)		protein_coding	Polyadenylate-binding protein
Cucsat.PASA.G13935	2.29627018374711	0.0000110664754810245	ctg1869:190736-194413(-)		protein_coding	cyclic nucleotide-gated ion channel
Cucsat.PASA.G13328	2.25400834626351	0.00027902517524332	ctg1838:4532493-4535695(+)		lincRNA
Cucsat.PASA.G2250	2.24283576528714	0.0000241864820894018	ctg1002:2086783-2093038(+)		protein_coding	prolyl 4-hydroxylase
Cucsat.PASA.G885	2.2332333965112	0.000758664693294057	ctg1:3599194-3603245(+)		protein_coding	zinc finger CCCH domain-containing protein
Cucsat.PASA.G197	2.23273939130705	0.0000402697263120465	ctg1:4124817-4127210(-)		protein_coding	endoribonuclease L-PSP family protein
Cucsat.PASA.G12107	2.22909287154473	1.24901835525501E-08	ctg1837:399137-400733(-)		lincRNA
Cucsat.PASA.G6529	2.22287311636166	0.000023998768213383	ctg1450:104874-107503(+)		protein_coding	rho GDP-dissociation inhibitor
Cucsat.PASA.G12166	2.21023405460483	0.000192433701466084	ctg1837:1513330-1517952(-)	CCR2	protein_coding	reductase
Cucsat.PASA.G16947	2.20965193787122	3.7393632347718E-09	ctg2417:142460-146074(+)		protein_coding	BTB POZ domain-containing protein
Cucsat.PASA.G10617	2.20943866385906	2.15537515747713E-06	ctg1679:316012-325260(+)	AG. SHP2	protein_coding	Transcription factor | agamous-like MADS-box protein
Cucsat.PASA.G15607	2.20342272218438	8.50096586891991E-07	ctg2009:2971694-2975478(+)		protein_coding	CCT motif family protein
Cucsat.PASA.G18015	2.19653328206758	2.53969315711452E-11	ctg3345:3437253-3442314(+)	NDA2	protein_coding	Dehydrogenase
Cucsat.PASA.G11026	2.18195460899596	0.0000897316358046609	ctg1740:120581-132427(+)		protein_coding	tryptophan aminotransferase-related protein 2-like
Cucsat.PASA.G7138	2.18040018222076	0.000839634897040418	ctg1528:2073906-2083225(-)	OSI_22753	protein_coding	beta-glucosidase
Cucsat.PASA.G14113	2.17728120352309	2.22649729739458E-06	ctg1869:2780834-2782176(-)	LHCA4	protein_coding	Chlorophyll A-B binding protein
Cucsat.PASA.G7290	2.17288123476041	8.17839644357527E-06	ctg1528:5070683-5077371(-)		protein_coding	bidirectional sugar transporter
Cucsat.PASA.G12877	2.17050684693455	0.000326663308441794	ctg1838:6236379-6240964(-)		protein_coding	sugar transporter ERD6-like
Cucsat.PASA.G18286	2.15584000818638	0.00057288678843244	ctg3345:4720255-4722287(-)		protein_coding	ENTH domain
Cucsat.PASA.G8644	2.15480770470107	3.66803575256581E-06	ctg1558:1292524-1298104(-)		protein_coding	Calcium-binding peroxygenase involved in the degradation of storage lipid in oil bodies. May be involved in the interaction between oil bodies and vacuoles during seed germination and in the oxylipin signaling pathways and plant defense responses. Can catalyze sulfoxidation of thiobenzamide. hydroxylation of aniline
Cucsat.PASA.G6019	2.15456854662991	8.4813357759085E-09	ctg1425:852629-858483(-)		protein_coding	receptor-like protein kinase
Cucsat.PASA.G20993	2.14376067816572	3.70685375617481E-06	ctg907:706799-709013(+)		protein_coding
Cucsat.PASA.G19072	2.14173314424246	0.000217312410214528	ctg35:1114228-1117040(-)		protein_coding	cytochrome P450
Cucsat.RFAM.G63	2.10768950790964	0.000829446465702847	ctg62:246975-247059(+)	snoZ159	snoRNA/CD-box	snoZ159
Cucsat.PASA.G11549	2.10132363273594	0.0000714838569997666	ctg1808:566428-572062(-)		protein_coding	Receptor
Cucsat.PASA.G2403	2.10031031956538	0.000105717132274253	ctg1002:4616508-4626430(+)		protein_coding	inositol transporter | PPR repeat
Cucsat.PASA.G9542	2.09487669310224	0.0000631459507449105	ctg1673:2193822-2200860(-)		protein_coding	polygalacturonase
Cucsat.PASA.G18599	2.09371975843272	0.000650525402807713	ctg3379:1806218-1810262(-)		protein_coding	purine permease
Cucsat.PASA.G14314	2.0831275753238	0.0000806407859218199	ctg1869:5836051-5838616(-)		protein_coding	Beta-1.3-galactosyltransferase
Cucsat.PASA.G2504	2.08293255161967	1.69962758484147E-07	ctg1002:6034689-6036809(+)		protein_coding	cyclic phosphodiesterase
Cucsat.PASA.G4948	2.07608463328948	1.22660711168956E-13	ctg1227:681122-684969(-)		protein_coding	Purple acid phosphatase
Cucsat.PASA.G7709	2.05764162184835	0.000239660758713432	ctg1546:141261-142628(+)		protein_coding
Cucsat.PASA.G13131	2.05678322539678	2.34548335038995E-07	ctg1838:747426-754265(+)		protein_coding	Glutaredoxin
Cucsat.PASA.G12764	2.04714044573333	0.0000020574530603604	ctg1838:3788170-3795764(-)	CA2	protein_coding	carbonic anhydrase
Cucsat.PASA.G2743	2.02905387241715	0.000137346019460171	ctg1041:296975-304449(-)	OSI_20768	protein_coding	choline ethanolamine
Cucsat.PASA.G5856	2.01086732099816	0.0000489181481905246	ctg1402:1020395-1023016(-)		protein_coding	Protein of unknown function (DUF620)
Cucsat.PASA.G9065	1.99304327188357	3.41215826493673E-08	ctg1635:2071703-2078637(+)		protein_coding	glutamate-gated kainate-type ion channel receptor subunit GluR5
Cucsat.PASA.G581	1.97704109757232	0.000117845266522803	ctg1:11195306-11204609(-)		protein_coding	pectinesterase
Cucsat.PASA.G1244	1.97294810665466	0.0000241321089331538	ctg1:10144352-10149148(+)		protein_coding	This protein plays a role in synthesis of starch. It catalyzes the synthesis of the activated glycosyl donor. ADP- glucose from Glc-1-P and ATP (By similarity)
Cucsat.PASA.G361	1.96292077948106	5.5769951588221E-20	ctg1:7836317-7839646(-)		protein_coding	Leucine-rich repeat
Cucsat.PASA.G19661	1.93999268878037	0.0000025286211716197	ctg4:4315386-4320236(-)		protein_coding	receptor-like serine threonine-protein kinase
Cucsat.PASA.G9655	1.93315127722069	0.000087824737877036	ctg1673:4273828-4284560(-)		protein_coding	histone H1 H5 family protein
Cucsat.PASA.G16487	1.93288381913548	0.0000232737310678765	ctg2387:195136-198595(-)		protein_coding	Pentatricopeptide repeat-containing protein
Cucsat.PASA.G5617	1.92165511676813	2.79959595564965E-06	ctg1299:30849-38067(+)		protein_coding	Ceramidase
Cucsat.PASA.G1522	1.92012618773583	8.73849667224696E-06	ctg1000:847041-866928(-)	METK2	protein_coding	Catalyzes the formation of S-adenosylmethionine from methionine and ATP. The overall synthetic reaction is composed of two sequential steps. AdoMet formation and the subsequent tripolyphosphate hydrolysis which occurs prior to release of AdoMet from the enzyme (By similarity)
Cucsat.PASA.G6399	1.91657727961977	0.000362009956394782	ctg1445:34611-36400(-)		protein_coding	GEM-like protein
Cucsat.PASA.G19488	1.91258358746529	1.25926501135907E-10	ctg4:1087228-1090763(-)	OSENOD93A	protein_coding	early nodulin
Cucsat.PASA.G6222	1.89983040596813	0.000510819239548255	ctg1425:1652127-1656353(+)		protein_coding	receptor-like cytosolic serine threonine-protein kinase RBK2-like
Cucsat.PASA.G19091	1.87763810810363	0.0000926741948253019	ctg35:177777-182350(+)		protein_coding	Inositol-tetrakisphosphate 1-kinase
Cucsat.PASA.G16287	1.87629861210502	0.000256674789433459	ctg2246:293156-299876(+)		protein_coding	Cation transporting ATPase. C-terminus | Calcium-transporting ATPase
Cucsat.PASA.G21080	1.86599687789151	0.0000187507857504772	ctg910:1307696-1310481(-)		protein_coding	Inherit from euNOG: CHCH domain containing protein
Cucsat.PASA.G1825	1.85149295758309	4.78224690802816E-10	ctg1002:2903878-2910147(-)		protein_coding
Cucsat.PASA.G3578	1.84372682826715	0.000708785349973014	ctg1047:1248140-1249607(-)		protein_coding	phosphatase
Cucsat.PASA.G3849	1.83390038417618	0.000784581413509282	ctg105:3399587-3403173(+)		lincRNA
Cucsat.PASA.G21399	1.8322677771842	2.34906977620128E-10	ctg910:2520440-2523385(+)		protein_coding	vacuolar-processing enzyme
Cucsat.PASA.G14329	1.82564624632543	0.000471785761689029	ctg1869:5984761-5988235(-)		protein_coding	tryptophan synthase beta
Cucsat.PASA.G19578	1.8256177407541	0.00014228624807411	ctg4:2691451-2694941(-)		protein_coding	regulation of cyclin-dependent protein serine/threonine kinase activity
Cucsat.PASA.G11956	1.82062325110443	1.08523420525738E-19	ctg1820:3933668-3944899(-)		protein_coding	cellulose synthase-like protein
Cucsat.PASA.G15949	1.81466766461719	0.0000475430230124275	ctg2178:252643-254886(-)		protein_coding	Ankyrin repeat-containing protein
Cucsat.PASA.G4220	1.81465407864715	0.000111960766192677	ctg1080:96536-100290(+)		protein_coding	Exostosin family
Cucsat.PASA.G2185	1.80585684865119	0.00001684044363556	ctg1002:675612-683550(+)		protein_coding	auxin-induced protein
Cucsat.PASA.G16536	1.79401050448892	0.000285882781843172	ctg24:224865-230309(+)	GDH2	protein_coding	glutamate dehydrogenase
Cucsat.PASA.G18397	1.7871351962477	2.51615611439009E-06	ctg3379:387501-391173(+)		protein_coding	Anthocyanin 5-aromatic | transferase transferase. transferring acyl groups other than amino-acyl groups
Cucsat.PASA.G10735	1.78451253706826	1.43089684914229E-07	ctg1681:1828810-1833435(+)	OSI_16973	protein_coding	Mechanosensitive ion channel
Cucsat.PASA.G8277	1.78286691036395	1.0214975186521E-11	ctg1557:4099832-4104766(+)	OSI_16165	protein_coding	protease Do-like 8
Cucsat.PASA.G8190	1.77808177787135	2.23274801124283E-08	ctg1557:2486405-2490247(+)		protein_coding	Deoxynucleoside kinase family
Cucsat.PASA.G20235	1.76896999725718	6.52320907503444E-07	ctg47:423144-425371(+)		protein_coding	Auxin-induced protein
Cucsat.PASA.G14932	1.76800761780329	0.000669979972399523	ctg1869:7961612-7971808(+)		protein_coding	cyclin-related protein
Cucsat.PASA.G10809	1.76263849214168	0.000006957822319124	ctg1681:236226-238599(-)		protein_coding	Protein of unknown function (DUF2781)
Cucsat.PASA.G4324	1.7619568503519	0.0000556874577403759	ctg1170:620183-623886(+)		protein_coding	14-3-3-like protein
Cucsat.PASA.G18501	1.76190682354876	8.36457135907344E-16	ctg3379:2908953-2912396(+)		protein_coding	Glutamate-gated receptor that probably acts as non- selective cation channel (By similarity)
Cucsat.PASA.G4417	1.75494391330739	0.0000145971119416425	ctg1173:631890-636898(+)		lincRNA
Cucsat.PASA.G5578	1.7548180196902	4.03582133134512E-08	ctg1296:247569-255501(+)		protein_coding	U-box domain-containing protein 33-like
Cucsat.PASA.G56	1.75413401789497	0.000712722071676647	ctg1:835745-840854(-)		protein_coding
Cucsat.PASA.G7606	1.75310740001227	0.0000912830308178007	ctg1528:5257368-5264518(+)		protein_coding	CH | K10406 kinesin family member C2 C3
Cucsat.PASA.G10471	1.75028616073325	6.27939714297254E-11	ctg1678:796513-799880(-)		protein_coding	annexin D4-like
Cucsat.PASA.G19817	1.74238619696851	2.19898425668967E-06	ctg4:1578545-1582305(+)		protein_coding	Leucine-rich repeat receptor-like protein kinase
Cucsat.PASA.G9080	1.74055009927312	0.000037054638832401	ctg1635:2358994-2362120(+)	OSI_00792	protein_coding	glycosyltransferase family 14 protein
Cucsat.PASA.G6906	1.73470840308809	0.000879746020766901	ctg1522:168460-169740(+)		protein_coding	Inherit from KOG: family member
Cucsat.PASA.G7477	1.72726458998995	0.000177123101111618	ctg1528:3096644-3101928(+)	SUS1	protein_coding	Sucrose-cleaving enzyme that provides UDP-glucose and fructose for various metabolic pathways (By similarity)
Cucsat.PASA.G13305	1.72005934365269	0.000496209773157938	ctg1838:4170928-4177953(+)		protein_coding	Regulator of chromosome condensation
Cucsat.PASA.G917	1.71898221598766	3.94696986753159E-06	ctg1:4268108-4271498(+)		protein_coding	serine threonine-protein kinase
Cucsat.PASA.G3976	1.71697068114465	1.89500105120555E-09	ctg105:1297325-1301971(-)		protein_coding	cysteine-rich repeat secretory protein
Cucsat.PASA.G5594	1.71477373151249	0.000112767856975718	ctg1299:63044-74719(-)		protein_coding	Phosphorylase is an important allosteric enzyme in carbohydrate metabolism. Enzymes from different sources differ in their regulatory mechanisms and in their natural substrates. However. all known phosphorylases share catalytic and structural properties (By similarity)
Cucsat.PASA.G2871	1.70969044092042	3.91764207762592E-07	ctg1041:4197711-4202578(-)		protein_coding	Homocysteine s-methyltransferase
Cucsat.PASA.G18547	1.70917974026925	0.000162771788405027	ctg3379:534346-537706(-)	OSI_09634	protein_coding	PHD
Cucsat.PASA.G12811	1.70916553419049	0.000475544795197666	ctg1838:4872630-4874517(-)		protein_coding
Cucsat.PASA.G194	1.70882819180881	0.000536742097873234	ctg1:4078078-4079715(-)		protein_coding	CASP-like protein
Cucsat.PASA.G9629	1.70733944093696	2.04497843350592E-09	ctg1673:3711251-3718145(-)		protein_coding	EF hand family protein
Cucsat.PASA.G11629	1.70485312737614	0.000553849886140351	ctg1820:2011819-2015844(+)	AT1G18000	protein_coding	UNC93-like protein
Cucsat.PASA.G7224	1.70137857362223	0.00024505433271559	ctg1528:3942715-3945883(-)		protein_coding	phosphatase
Cucsat.PASA.G4082	1.69422797959447	6.23525286262667E-06	ctg105:3743550-3748689(-)		protein_coding	This protein plays a role in synthesis of starch. It catalyzes the synthesis of the activated glycosyl donor. ADP- glucose from Glc-1-P and ATP
Cucsat.PASA.G19768	1.69311429641581	1.20242264052324E-08	ctg4:849401-857625(+)		protein_coding	TMS membrane family protein | Serine incorporator (Serinc)
Cucsat.PASA.G1366	1.69247957446488	0.0000588587977704418	ctg1:12425705-12433573(+)		protein_coding	Alcohol dehydrogenase GroES-like domain
Cucsat.PASA.G15408	1.69139085602759	3.75072043306447E-09	ctg2009:3586577-3590023(-)		protein_coding
Cucsat.PASA.G14058	1.69057129732993	2.65756853924975E-06	ctg1869:1891079-1894017(-)		protein_coding	ADP-ribosylation factor GTPase-activating protein
Cucsat.PASA.G3177	1.68880703805736	0.000303744937574747	ctg1041:1659731-1666166(+)		protein_coding
Cucsat.PASA.G21136	1.68765710825185	3.6529565494559E-07	ctg910:2361054-2363543(-)		protein_coding	protein cornichon homolog
Cucsat.PASA.G15690	1.68652986078353	2.91167857645901E-10	ctg2009:5950840-5954018(+)		protein_coding	adenylate kinase
Cucsat.PASA.G13291	1.67978357030989	0.000170095315832772	ctg1838:3947978-3951599(+)		protein_coding	Cysteine-rich receptor-like protein kinase
Cucsat.PASA.G18469	1.67833424610572	0.000284699962281746	ctg3379:2180185-2189105(+)	HKT1	protein_coding	transporter | Phospholipase A2
Cucsat.PASA.G21633	1.67568035448188	1.01365467508935E-07	ctg949:3081-5691(-)		protein_coding	Trihelix transcription factor
Cucsat.PASA.G21184	1.67078622022761	0.0000193097531746521	ctg910:3198237-3206557(-)		protein_coding
Cucsat.PASA.G10407	1.66592890279571	0.000574311078784674	ctg1675:1374181-1374665(-)		lincRNA
Cucsat.PASA.G11089	1.65791516722401	8.95635935838062E-06	ctg1740:228090-239349(-)		protein_coding	Mate efflux family protein
Cucsat.PASA.G12928	1.65644525148842	0.00047062320961559	ctg1838:7307060-7311016(-)	HY5	protein_coding	transcription factor
Cucsat.PASA.G1484	1.65376238943859	0.0000113654768132208	ctg1000:157732-162939(-)		protein_coding	F-Box protein
Cucsat.PASA.G10508	1.65229053492216	3.79384018868811E-06	ctg1678:214296-223943(+)	SEX4	protein_coding	phosphatase
Cucsat.PASA.G9665	1.64820621400994	0.000154734234531635	ctg1673:4745521-4750015(-)	RDRP	protein_coding	rna-dependent rna polymerase
Cucsat.PASA.G789	1.64269175375328	0.000227017185292199	ctg1:1508293-1511720(+)		protein_coding	Haloacid dehalogenase-like hydrolase family protein
Cucsat.PASA.G17276	1.63915454442346	0.0000728185412863037	ctg27:1856951-1860804(+)		protein_coding	auxin response factor
Cucsat.PASA.G6099	1.63561521722289	0.0000187051217502983	ctg1425:2315967-2322290(-)	KAO	protein_coding	Ent-kaurenoic acid oxidase
Cucsat.PASA.G16143	1.63319426269938	0.000962909178978729	ctg2194:44519-47525(-)		lincRNA
Cucsat.PASA.G397	1.63259075049202	5.14532624336718E-06	ctg1:8369063-8378663(-)		protein_coding	BTB POZ domain-containing protein
Cucsat.PASA.G15121	1.63132982752812	0.000380654267283343	ctg197:1122448-1125165(-)	RCA	protein_coding	Ribulose bisphosphate carboxylase oxygenase activase
Cucsat.PASA.G15050	1.62450349622878	8.68127704592815E-09	ctg1918:154130-160838(+)		protein_coding	Plastidic glucose transporter
Cucsat.PASA.G13487	1.62030233127677	0.0000111576395058812	ctg1838:7597562-7601328(+)		protein_coding	Protein of unknown function (DUF1218)
Cucsat.PASA.G1945	1.61688122179146	5.09028608608968E-07	ctg1002:4514027-4519341(-)		protein_coding	BTB POZ domain-containing protein
Cucsat.PASA.G13351	1.61253349360205	3.51459713327696E-08	ctg1838:5040825-5043609(+)		protein_coding	zinc finger protein
Cucsat.PASA.G16893	1.60997084951577	0.000101924517693928	ctg24:2645458-2652651(-)		protein_coding	FYVE
Cucsat.PASA.G13968	1.60252551796478	0.0000433636697950376	ctg1869:650085-652998(-)	MDH	protein_coding	Malate dehydrogenase
Cucsat.PASA.G13263	1.59765350992625	0.000347017183004185	ctg1838:3420900-3424396(+)		protein_coding	prolyl 4-hydroxylase
Cucsat.PASA.G4701	1.59359826576703	0.000569659151843608	ctg1227:2228530-2233704(+)	OSI_21985	protein_coding	U-box domain-containing protein
Cucsat.PASA.G1069	1.59148195297463	0.000173952122790865	ctg1:7412829-7425550(+)		protein_coding	Pentatricopeptide repeat-containing protein | Protein of unknown function (DUF1446) | LIM domain-containing protein
Cucsat.PASA.G6829	1.5875591503871	8.2763508014381E-07	ctg1522:495281-500653(-)		protein_coding	inner membrane protein PPF-1
Cucsat.PASA.G21095	1.58696636044717	0.000201005594436438	ctg910:1548773-1553533(-)		protein_coding	Homeobox protein BEL1 homolog
Cucsat.PASA.G15463	1.58256386081741	0.000203967583211965	ctg2009:5927252-5930271(-)		protein_coding
Cucsat.PASA.G10827	1.5821495706156	2.38695848539359E-07	ctg1681:544256-548460(-)		protein_coding	Transcription factor
Cucsat.PASA.G5384	1.58211483874549	0.0000115042074173486	ctg1268:34281-39204(+)		protein_coding	protein phosphatase 2C 73-like
Cucsat.PASA.G1058	1.57971229412645	0.000625876387708947	ctg1:7251794-7255201(+)		protein_coding	domain-containing protein
Cucsat.PASA.G1222	1.57895837661672	1.42260912950469E-08	ctg1:9819033-9824401(+)		protein_coding	Sulfate bicarbonate oxalate exchanger and transporter sat-1
Cucsat.PASA.G9498	1.57841265003955	4.36219275192322E-06	ctg1673:1466602-1470193(-)		protein_coding	UDP-arabinopyranose mutase
Cucsat.PASA.G2977	1.57774692510976	0.0000924735186366817	ctg1041:5985481-5987607(-)		protein_coding	Polygalacturonase
Cucsat.PASA.G13047	1.57379506030348	2.97949424678414E-06	ctg1838:9620506-9644089(-)		protein_coding	Pyruvate kinase | ribose-phosphate pyrophosphokinase
Cucsat.PASA.G10387	1.57131014502036	1.94618510853228E-08	ctg1675:1482055-1486098(-)		protein_coding	proline-rich receptor-like protein kinase
Cucsat.PASA.G12384	1.56876722059659	0.000735733730890546	ctg1837:1652357-1656411(+)		protein_coding	probably inactive leucine-rich repeat receptor-like protein kinase At3g28040-like
Cucsat.PASA.G21327	1.56769593251215	0.000435096263080062	ctg910:1098966-1102840(+)		protein_coding	Sad1 / UNC-like C-terminal
Cucsat.PASA.G4205	1.56744420507496	4.97307390014174E-11	ctg1057:408479-413021(+)		protein_coding	STYKc
Cucsat.PASA.G21205	1.56660132264617	0.000549468176404505	ctg910:3500006-3503091(-)	HIR4	protein_coding	hypersensitive-induced response protein | SPFH domain / Band 7 family
Cucsat.PASA.G9505	1.56118911104831	1.36810718030632E-11	ctg1673:1641597-1645712(-)		protein_coding	SNF1-related protein kinase regulatory subunit gamma-1-like
Cucsat.PASA.G2186	1.56033795037549	0.0000450541294511761	ctg1002:684335-692320(+)		protein_coding
Cucsat.PASA.G17777	1.5553297305816	1.18997335601348E-06	ctg31:865954-873233(-)		protein_coding	Inosine-uridine preferring nucleoside hydrolase family protein
Cucsat.PASA.G10358	1.55080138910779	8.95849070025309E-06	ctg1675:570985-573406(-)		protein_coding	xanthoxin
Cucsat.PASA.G17531	1.55018522979793	0.0000129275296626748	ctg278:439201-447842(+)		protein_coding	peptide nitrate transporter | Inherit from KOG: transporter
Cucsat.PASA.G1210	1.549137470131	0.000586841830101771	ctg1:9587759-9589483(+)		protein_coding	AUX/IAA family
Cucsat.PASA.G13246	1.54109622783088	0.0000415722014891754	ctg1838:3023727-3026451(+)		protein_coding	dof zinc finger protein
Cucsat.PASA.G16456	1.53811846773689	0.0000109120290718805	ctg2387:104577-109539(+)		protein_coding	Nodulation protein
Cucsat.PASA.G13289	1.53732457431606	0.000829751337374318	ctg1838:3928844-3933613(+)		protein_coding
Cucsat.PASA.G4428	1.53732149407622	9.78381719352469E-11	ctg1173:943679-967033(+)		protein_coding	EamA-like transporter family
Cucsat.PASA.G20876	1.53620427812734	0.000315517070535412	ctg8050:140-4299(+)		protein_coding	Inherit from KOG: Ankyrin Repeat | ANK
Cucsat.PASA.G12298	1.53582166527553	9.93530842287652E-06	ctg1837:3708921-3727294(-)	SBE2A	protein_coding	starch branching enzyme
Cucsat.PASA.G11569	1.53208864428527	0.00029189084653009	ctg1820:465278-468559(+)		protein_coding	esterase
Cucsat.PASA.G19221	1.53139158938567	0.0000463362897485206	ctg36:380834-385043(-)		protein_coding	Nitrate transporter
Cucsat.PASA.G2784	1.53011343305866	2.79092520815177E-11	ctg1041:1600371-1605245(-)		protein_coding	auxin response factor
Cucsat.PASA.G11369	1.52918665314355	0.000640672743726125	ctg1798:48846-49976(-)		lincRNA
Cucsat.PASA.G7761	1.52803893973677	0.000045802491121808	ctg1556:294928-307587(+)		protein_coding	thiol methyltransferase
Cucsat.PASA.G17494	1.52770716826662	0.000430585722284077	ctg278:292186-295809(-)		protein_coding	Retrotransposon gag protein
Cucsat.PASA.G9430	1.52447953121214	2.3720702562984E-11	ctg1673:595234-597505(-)		protein_coding	Transcription factor
Cucsat.PASA.G6738	1.51977369542122	0.000186574795795899	ctg1502:1072991-1080791(-)		protein_coding	Carbon catabolite repressor protein 4 homolog
Cucsat.PASA.G14524	1.51916504516205	0.000603008784042114	ctg1869:662157-665084(+)		protein_coding	dof zinc finger protein
Cucsat.PASA.G2625	1.51580827629944	0.000268490205093808	ctg1006:355883-362754(+)		protein_coding	Transglycosylase SLT domain
Cucsat.PASA.G21047	1.51251671074757	0.000155741555364844	ctg910:794885-798392(-)		protein_coding	RINGv
Cucsat.PASA.G14776	1.51200108310116	0.000191106814525764	ctg1869:4699241-4700662(+)	WR3	protein_coding	Nitrate transporter
Cucsat.PASA.G6388	1.51189137502763	0.000764093432340447	ctg1429:673293-677862(+)		protein_coding
Cucsat.PASA.G2832	1.50878115012568	0.000321295033358421	ctg1041:3290878-3295338(-)		protein_coding	bile acid sodium symporter family protein
Cucsat.PASA.G17187	1.50367506800555	1.12050331429667E-06	ctg27:82075-85913(+)		protein_coding	receptor-like protein kinase
Cucsat.PASA.G1712	1.50351436938499	1.62677400793601E-06	ctg1002:798887-802872(-)		protein_coding	Alba
Cucsat.PASA.G2737	1.50209210293243	4.65613303521408E-11	ctg1041:106863-116802(-)		protein_coding	Mate efflux family protein
Cucsat.PASA.G7228	1.50135263749594	0.000010448762648844	ctg1528:3970201-3977442(-)		protein_coding	xaa-Pro dipeptidase
Cucsat.PASA.G12603	1.50059263138676	0.000926224421488743	ctg1838:851618-856764(-)	SPP1	protein_coding	sucrose-phosphatase
Cucsat.PASA.G10704	1.50033147278652	0.0000555953349798544	ctg1681:1154932-1159785(+)	BT2	protein_coding	This protein plays a role in synthesis of starch. It catalyzes the synthesis of the activated glycosyl donor. ADP- glucose from Glc-1-P and ATP (By similarity)
Cucsat.PASA.G21133	-47.7069096423312	1.79486480701416E-09	ctg910:2261016-2262419(-)		protein_coding	Plastocyanin-like domain
Cucsat.PASA.G19618	-42.9431377639612	3.97598528276965E-11	ctg4:3468512-3471474(-)		protein_coding	auxin-induced protein
Cucsat.PASA.G14573	-37.8987074890121	1.94860223390565E-20	ctg1869:1492854-1494231(+)		protein_coding	Protease inhibitor/seed storage/LTP family
Cucsat.PASA.G19886	-36.4809899642501	9.98904783318707E-12	ctg4:2699523-2704308(+)		protein_coding	plant glycogenin-like starch initiation protein
Cucsat.PASA.G117	-36.196656668204	1.36490891736558E-10	ctg1:2183554-2189928(-)		protein_coding	synthase
Cucsat.PASA.G55	-35.3983545187252	7.76336428183803E-16	ctg1:820234-823146(-)		protein_coding	PHD-finger
Cucsat.PASA.G15959	-27.7265699803543	9.16016570131912E-11	ctg2178:371604-373156(-)	OSI_12652	protein_coding	B3 domain-containing | B3
Cucsat.PASA.G11536	-24.92929643654	4.03885222099715E-10	ctg1808:339836-341664(-)		protein_coding
Cucsat.PASA.G21316	-24.864545294421	4.11701020946555E-17	ctg910:933774-937553(+)	OSI_17069	protein_coding	GDSL esterase lipase
Cucsat.PASA.G17595	-24.4176209426687	1.7573276065986E-10	ctg29:190844-194032(-)		protein_coding
Cucsat.PASA.G3992	-23.4644092882814	2.75748264778208E-09	ctg105:1595097-1596708(-)		protein_coding	seed storage protein
Cucsat.PASA.G6958	-21.3143833852226	1.55310242951749E-14	ctg1522:854807-857500(+)		protein_coding	Domain of unknown function (DUF239)
Cucsat.PASA.G1376	-20.9357122553222	1.81780413025839E-12	ctg1:12560851-12562097(+)		lincRNA
Cucsat.PASA.G3020	-20.6688048129743	3.21711617427351E-13	ctg1041:6614526-6615663(-)		protein_coding	Protease inhibitor seed storage lipid transfer protein
Cucsat.PASA.G14090	-18.7925533535244	7.97706794445743E-08	ctg1869:2547761-2549548(-)		protein_coding	Plastocyanin-like domain
Cucsat.PASA.G1550	-18.0945633966955	2.16723454259815E-06	ctg1000:1392956-1394952(-)		lincRNA
Cucsat.PASA.G15830	-17.9769035162698	3.34520457892315E-07	ctg2100:340493-342008(-)		lincRNA
Cucsat.PASA.G15927	-17.7550061564273	4.28073515796901E-14	ctg2174:138665-142685(+)		protein_coding	(No apical meristem) protein
Cucsat.PASA.G13431	-17.6905841076328	8.74831144955311E-07	ctg1838:6606994-6609156(+)		protein_coding	glyoxal oxidase-related
Cucsat.PASA.G5768	-17.488216169351	1.14347111603398E-07	ctg1402:2546093-2549414(+)		lincRNA
Cucsat.PASA.G6122	-17.0902634724634	1.38110305221585E-11	ctg1425:2713065-2717276(-)		protein_coding	F-Box protein
Cucsat.PASA.G3845	-16.8762524963246	4.00111485355707E-14	ctg105:3368863-3370828(+)		protein_coding	UPF0496 protein
Cucsat.PASA.G3541	-15.1592292542059	1.96668051353408E-06	ctg1047:532268-534469(-)		protein_coding	GMC oxidoreductase
Cucsat.PASA.G6505	-14.8088262298287	2.79782399804997E-08	ctg1450:420802-422035(-)		protein_coding
Cucsat.PASA.G14662	-14.5769035524748	1.66677201239123E-24	ctg1869:3076289-3078708(+)		protein_coding	cytochrome P450
Cucsat.PASA.G4912	-14.3181282356985	3.64097072599341E-06	ctg1227:191236-193945(-)		lincRNA
Cucsat.PASA.G14050	-14.267628662394	6.68549807496426E-07	ctg1869:1810240-1811705(-)		protein_coding	DNA-binding protein ESCAROLA-like
Cucsat.PASA.G15535	-14.0034211023326	9.11765967029376E-25	ctg2009:487770-489785(+)	OSI_18480	protein_coding	Heavy-metal-associated domain
Cucsat.PASA.G5809	-13.9608558630785	6.24305791585137E-08	ctg1402:269275-270671(-)		protein_coding
Cucsat.PASA.G6538	-13.9479117105875	6.53728694357475E-10	ctg1450:338924-340637(+)		protein_coding	Esterase lipase thioesterase family protein
Cucsat.PASA.G788	-13.4444641118261	0.000110987252569675	ctg1:1501942-1506186(+)		protein_coding	Haloacid dehalogenase-like hydrolase family protein
Cucsat.PASA.G18011	-13.3414616391554	2.89358391964962E-09	ctg3345:3397530-3399288(+)		protein_coding
Cucsat.PASA.G17591	-13.1878862722782	3.78255405812754E-08	ctg29:139839-141875(-)		protein_coding
Cucsat.PASA.G18216	-12.7729330187306	6.52446672008966E-08	ctg3345:3036728-3037952(-)		protein_coding	Early nodulin-like protein
Cucsat.PASA.G14575	-12.5056626718547	1.83366162339077E-16	ctg1869:1586201-1587541(+)		protein_coding	Transcription factor
Cucsat.PASA.G13721	-12.4983653715365	3.06728512748658E-14	ctg184:1561577-1568655(-)		protein_coding	transporter
Cucsat.PASA.G8023	-12.4837005603713	0.0000621632929399678	ctg1556:2562639-2564630(-)		protein_coding	chalcone synthase
Cucsat.PASA.G6320	-11.8031363312274	6.52321007797762E-09	ctg1429:273143-275561(-)		protein_coding	cytochrome P450
Cucsat.PASA.G1741	-11.7276323657991	2.89202079835344E-06	ctg1002:1382153-1383871(-)	OSI_12652	protein_coding	B3 domain-containing
Cucsat.PASA.G18405	-11.6764841904672	2.72985116362953E-19	ctg3379:577992-579934(+)		protein_coding	Transcription factor
Cucsat.PASA.G5664	-10.8396939210459	1.01753741815653E-09	ctg1402:276872-278116(+)		protein_coding
Cucsat.PASA.G19986	-10.7595603136192	1.30224627802162E-08	ctg4:4797583-4802367(+)		lincRNA
Cucsat.PASA.G14505	-10.7471547522907	2.04324426666834E-12	ctg1869:356217-358311(+)		protein_coding	chalcone synthase
Cucsat.PASA.G21298	-10.6943882729236	2.31127226745529E-12	ctg910:618743-625529(+)		protein_coding
Cucsat.PASA.G17942	-10.651292136853	2.04324426666834E-12	ctg3345:1624663-1626259(+)		protein_coding	Transcription factor
Cucsat.PASA.G17556	-10.5637568063747	2.92960896399888E-06	ctg278:958185-963900(+)		protein_coding	Sister chromatid cohesion 1 protein
Cucsat.PASA.G14727	-10.5529250606716	9.09457815017357E-18	ctg1869:4088426-4091129(+)		protein_coding	cytochrome P450
Cucsat.PASA.G8296	-10.4157552328944	6.12254724258381E-06	ctg1557:4511427-4512770(+)		lincRNA
Cucsat.PASA.G5811	-10.3972322465185	1.36133441512831E-06	ctg1402:282282-289419(-)		protein_coding
Cucsat.PASA.G5922	-10.3409682692492	9.43864221103352E-08	ctg1402:2167589-2170613(-)		protein_coding	Inherit from euNOG: polynucleotide kinase 3'-phosphatase
Cucsat.PASA.G7137	-10.1434385584789	0.0000446945205194107	ctg1528:2062627-2068179(-)	OSI_22753	protein_coding	beta-glucosidase
Cucsat.PASA.G10967	-10.0669270589485	2.40312997157307E-10	ctg1681:204216-204775(-)		lincRNA
Cucsat.PASA.G610	-9.99453573764906	6.23397325654409E-08	ctg1:11820096-11822874(-)		protein_coding	adipocyte plasma membrane-associated protein-like
Cucsat.PASA.G9814	-9.70303539452898	2.32070390726425E-09	ctg1673:102854-104161(+)		protein_coding	3-oxo-5-alpha-steroid 4-dehydrogenase
Cucsat.PASA.G2419	-9.58437300373672	4.84578297537221E-07	ctg1002:4814486-4816633(+)		protein_coding	Pectate lyase
Cucsat.PASA.G5665	-9.57663805053676	2.50443293948895E-06	ctg1402:290469-291607(+)		protein_coding
Cucsat.PASA.G10964	-9.55589152426258	0.0000266559746922427	ctg1681:2894291-2895860(-)		lincRNA
Cucsat.PASA.G16786	-9.25034368321529	0.00010591397109661	ctg24:1118939-1123111(-)		protein_coding
Cucsat.PASA.G6242	-9.14942414212537	2.30547642803682E-06	ctg1425:2118231-2121038(+)		protein_coding
Cucsat.PASA.G14258	-9.0364981733505	4.03561883006899E-18	ctg1869:5054297-5057002(-)		protein_coding	GDP-fucose protein O-fucosyltransferase
Cucsat.PASA.G6616	-8.91901804824368	0.0000199820749784558	ctg1456:111562-113402(+)		protein_coding	peroxidase
Cucsat.PASA.G18484	-8.82947712779959	2.36059285360013E-09	ctg3379:2509438-2512007(+)	OSI_17276	protein_coding	Aldose 1-epimerase
Cucsat.PASA.G11730	-8.8147322145812	1.57440927419754E-15	ctg1820:4225922-4227110(+)		protein_coding	expressed protein
Cucsat.PASA.G18291	-8.61164810379005	3.0965769511264E-19	ctg3345:4782769-4786666(-)		protein_coding
Cucsat.PASA.G1663	-8.59530605078589	2.72659577305153E-09	ctg1000:1439990-1442950(+)		protein_coding	endomembrane protein 70 family
Cucsat.PASA.G11939	-8.50538209783749	0.0000048811936817041	ctg1820:3551391-3553497(-)		lincRNA
Cucsat.PASA.G18252	-8.43882660652494	8.08764870393499E-07	ctg3345:3946457-3951147(-)		protein_coding	bifunctional dihydroflavonol 4-reductase flavanone
Cucsat.PASA.G5806	-8.40268871021153	2.33445202229558E-07	ctg1402:257625-259487(-)		protein_coding
Cucsat.PASA.G5808	-8.34435425939065	2.54223950407381E-07	ctg1402:266987-268289(-)		protein_coding
Cucsat.PASA.G2655	-8.29556432124717	2.20157385567202E-08	ctg1006:922851-924710(+)		protein_coding
Cucsat.PASA.G1363	-8.25002257655399	1.32507202998278E-12	ctg1:12342086-12346630(+)	MADS17	protein_coding	Transcription factor
Cucsat.PASA.G16651	-8.12133657936575	0.000272103276178747	ctg24:2219217-2222034(+)		protein_coding	tesmin tso1-like cxc | Pfam:CXC
Cucsat.PASA.G15528	-8.01572044208467	1.27777796752486E-23	ctg2009:317470-320944(+)	HSP90A	protein_coding	Heat Shock Protein
Cucsat.PASA.G13162	-7.97721382900493	1.65708444124361E-23	ctg1838:1361362-1368704(+)		protein_coding	protein STRUBBELIG-RECEPTOR FAMILY 2-like
Cucsat.PASA.G4345	-7.97134408920673	4.78076628584403E-15	ctg1170:958977-960771(+)		protein_coding	Ankyrin repeat-containing protein
Cucsat.PASA.G18649	-7.95217943124262	3.54354265296998E-14	ctg3379:2983182-2986624(-)		protein_coding	soul heme-binding
Cucsat.PASA.G2824	-7.85040006617169	8.94180726068423E-08	ctg1041:3096052-3098351(-)		lincRNA
Cucsat.PASA.G5179	-7.77580085339676	1.06263449070582E-12	ctg1227:5145928-5148477(-)	ICL	protein_coding	Isocitrate lyase
Cucsat.PASA.G2132	-7.60510468461272	6.32350553691869E-11	ctg1002:3352574-3353672(-)		lincRNA
Cucsat.PASA.G953	-7.54413324896546	7.85385326617341E-08	ctg1:5351489-5352746(+)		lincRNA
Cucsat.PASA.G15436	-7.53020118830232	0.0000657429204855322	ctg2009:4909054-4909989(-)		lincRNA
Cucsat.PASA.G9895	-7.51638515225361	1.8054835815336E-22	ctg1673:1380972-1382751(+)		protein_coding	nac domain protein
Cucsat.PASA.G5141	-7.44660681006877	0.000336716945448925	ctg1227:4359337-4365370(-)		lincRNA
Cucsat.PASA.G21127	-7.25075516394179	2.13213259066814E-07	ctg910:2179951-2182831(-)		protein_coding	Transcription factor
Cucsat.PASA.G7994	-7.24287791511591	0.0000802451154661212	ctg1556:1943541-1944827(-)		lincRNA
Cucsat.PASA.G11028	-7.19712274624625	3.63265970826064E-20	ctg1740:144529-146991(+)		lincRNA
Cucsat.PASA.G7707	-7.16694792106765	1.13920943219716E-06	ctg1546:36738-39017(+)		protein_coding
Cucsat.PASA.G9803	-7.12829545479096	5.0481107963316E-15	ctg1673:244761-247280(-)		protein_coding	FAS1
Cucsat.PASA.G7009	-7.12521384747838	0.0000107018906427097	ctg1523:188310-190978(-)		lincRNA
Cucsat.PASA.G14601	-7.12400320558911	0.00011011652446666	ctg1869:2044772-2056340(+)		protein_coding	Prenyltransferase and squalene oxidase repeat
Cucsat.PASA.G15512	-7.10438526229267	0.0000137615201127643	ctg2009:26167-28960(+)		protein_coding	CAP10 | downstream target of AGL15 2
Cucsat.PASA.G20661	-7.04975992673526	0.000241401307723861	ctg62:1077181-1078550(-)		lincRNA
Cucsat.PASA.G16241	-7.00670139475059	4.33046788822092E-09	ctg2231:1187931-1189208(+)		protein_coding	lignin-forming anionic peroxidase-like
Cucsat.PASA.G4820	-6.77477962889261	4.37456043158908E-12	ctg1227:4198303-4199615(+)	WRKY75	protein_coding	WRKY transcription factor
Cucsat.PASA.G3229	-6.71827234450714	2.51742790312291E-06	ctg1041:3183445-3188645(+)		protein_coding	dCTP pyrophosphatase
Cucsat.PASA.G12793	-6.70218569402266	4.00111485355707E-14	ctg1838:4414242-4417755(-)		lincRNA
Cucsat.PASA.G2807	-6.68680037119544	5.01901373441291E-06	ctg1041:2532408-2533255(-)		lincRNA
Cucsat.PASA.G13035	-6.64867276142749	1.79111503944781E-06	ctg1838:9377523-9378494(-)		protein_coding
Cucsat.PASA.G6963	-6.57118479596935	4.45637511306202E-14	ctg1522:948169-950382(+)	ACS8	protein_coding	1-aminocyclopropane-1-carboxylate synthase
Cucsat.PASA.G18798	-6.53664304638812	0.00011628890771952	ctg3412:409007-410388(-)		protein_coding	U6 snRNA-associated Sm-like protein
Cucsat.PASA.G13576	-6.51570732958113	0.000443977397339009	ctg1838:9445312-9446480(+)		lincRNA
Cucsat.PASA.G14547	-6.41626988899134	8.72401834279654E-12	ctg1869:992462-995532(+)		protein_coding
Cucsat.PASA.G10438	-6.41223685842242	3.12135126717079E-20	ctg1678:220386-230904(-)		protein_coding	Glycosyl transferases group 1
Cucsat.PASA.G4374	-6.39168698857807	0.0000099223733843566	ctg1173:1234659-1236917(-)		lincRNA
Cucsat.PASA.G4160	-6.34288228011249	3.16370840905038E-26	ctg1055:67881-71375(-)		protein_coding	Rhomboid family
Cucsat.PASA.G5060	-6.30210488733034	8.13038172314124E-18	ctg1227:2835561-2836880(-)		protein_coding	AUX/IAA family
Cucsat.PASA.G18295	-6.30148123401466	4.60913322482804E-06	ctg3345:4844094-4846054(-)		protein_coding
Cucsat.PASA.G5662	-6.28072310486684	8.29741918875591E-07	ctg1402:261826-263555(+)		protein_coding
Cucsat.PASA.G19677	-6.21642764092885	1.36490891736558E-10	ctg4:4852219-4856124(-)		protein_coding	protein)-related protein
Cucsat.PASA.G10466	-6.16605227539511	2.40312997157307E-10	ctg1678:714145-715817(-)		protein_coding
Cucsat.PASA.G9647	-6.15466628038242	1.06039047933944E-08	ctg1673:4086182-4089923(-)		protein_coding	zinc finger CCCH domain-containing protein
Cucsat.PASA.G18145	-6.14711981648868	0.000538795439026451	ctg3345:1352705-1355942(-)		protein_coding	Domain of unknown function (DUF296)
Cucsat.PASA.G13952	-6.14193458562085	3.84387519013337E-07	ctg1869:447464-449091(-)	OSI_11146	protein_coding	Transcription factor | Myb-like DNA-binding domain
Cucsat.PASA.G15423	-6.09959212542375	0.0000119057582302417	ctg2009:4242663-4245170(-)		lincRNA
Cucsat.PASA.G5491	-6.06259839754286	1.15072639858831E-10	ctg1269:213770-215014(-)		protein_coding
Cucsat.PASA.G2306	-6.05722444275364	1.05410321432602E-17	ctg1002:3352289-3354818(+)		protein_coding	cytochrome P450
Cucsat.PASA.G478	-6.03879765021516	5.94384807936016E-13	ctg1:9508075-9509666(-)		protein_coding	acid binding
Cucsat.PASA.G11054	-6.02643518319803	7.76657089158858E-19	ctg1740:613713-615599(+)		protein_coding	Omega-hydroxypalmitate O-feruloyl
Cucsat.PASA.G18406	-5.99953208515032	1.94860223390565E-20	ctg3379:607139-608712(+)		protein_coding	Transcription factor
Cucsat.PASA.G6096	-5.98618974606247	1.60753551045523E-07	ctg1425:2300706-2302644(-)		protein_coding	Ubox
Cucsat.PASA.G6960	-5.9608923406839	3.53064628861686E-18	ctg1522:896640-901053(+)	KN1	protein_coding	homeobox protein
Cucsat.PASA.G5754	-5.87754719649918	2.66395770500317E-06	ctg1402:2177759-2179709(+)		protein_coding
Cucsat.PASA.G7930	-5.87361736724021	2.64999577760827E-11	ctg1556:3883772-3884690(+)		lincRNA
Cucsat.PASA.G11772	-5.83366718301514	1.75773577323362E-12	ctg1820:4908286-4912254(+)		protein_coding	mitochondrial chaperone
Cucsat.PASA.G5807	-5.82381313939751	3.7503024036142E-07	ctg1402:264289-266011(-)		protein_coding
Cucsat.PASA.G3955	-5.78185446078657	1.07579123780535E-06	ctg105:740801-742968(-)		protein_coding
Cucsat.PASA.G4067	-5.7818173101807	0.000158077815805451	ctg105:3523757-3525029(-)		protein_coding	BURP domain-containing protein
Cucsat.PASA.G6462	-5.78003809194448	1.96075839697907E-22	ctg1449:282890-284914(+)	OSI_32273	protein_coding	Cytokinin riboside 5'-monophosphate phosphoribohydrolase
Cucsat.PASA.G5812	-5.71280582701909	7.36541097255433E-13	ctg1402:296938-298982(-)		protein_coding
Cucsat.PASA.G8678	-5.7057339464994	3.82918265794693E-11	ctg1558:2134066-2137218(-)	HSP70B	protein_coding	heat shock
Cucsat.PASA.G6366	-5.63709217675526	6.29390447270615E-19	ctg1429:306067-309325(+)		protein_coding	cytochrome P450
Cucsat.PASA.G881	-5.57329592010113	0.0000109319317139247	ctg1:3538085-3542129(+)		protein_coding	ABC transporter G family member
Cucsat.PASA.G3058	-5.52324112494689	1.01852676528995E-07	ctg1041:7218737-7223353(-)		protein_coding	Receptor like protein
Cucsat.PASA.G16354	-5.45229411046285	6.24305791585137E-08	ctg2279:80098-81991(+)		protein_coding	GDSL-like Lipase/Acylhydrolase
Cucsat.PASA.G5897	-5.45105243953458	2.9223515147183E-08	ctg1402:1736468-1738471(-)		protein_coding
Cucsat.PASA.G12840	-5.44146104876976	6.36423616824938E-06	ctg1838:5436383-5437389(-)		protein_coding
Cucsat.PASA.G11435	-5.31863708946668	0.0000938437068652707	ctg1798:1110956-1113341(-)		protein_coding
Cucsat.PASA.G4445	-5.30655290862628	3.83443244387871E-17	ctg1173:1632601-1638271(+)		protein_coding	cell division
Cucsat.PASA.G16785	-5.29699208036733	4.27858128748333E-15	ctg24:1108835-1110390(-)	WRKY75	protein_coding	WRKY transcription factor
Cucsat.PASA.G18070	-5.29388432320346	6.69507047491804E-07	ctg3345:4939105-4941123(+)		protein_coding
Cucsat.PASA.G9585	-5.20480434636547	7.87981684801673E-10	ctg1673:3061850-3074295(-)		protein_coding	4-coumarate--CoA ligase-like
Cucsat.PASA.G822	-5.17660285393861	3.88514600299229E-16	ctg1:2129155-2134410(+)		protein_coding	Heat Shock Protein
Cucsat.PASA.G18638	-5.16954253940709	0.0000121869382723307	ctg3379:2697157-2699405(-)		protein_coding	two-component response regulator
Cucsat.PASA.G5663	-5.15491769485084	2.18223949016817E-07	ctg1402:273391-275110(+)		protein_coding
Cucsat.PASA.G6604	-5.12760532227334	8.50151331897896E-08	ctg1456:69324-70397(-)		protein_coding
Cucsat.PASA.G10826	-5.12432910746428	7.20571570920978E-34	ctg1681:518513-523904(-)	STM	protein_coding	homeobox protein
Cucsat.PASA.G2415	-5.11969572838117	1.03258797906284E-15	ctg1002:4778246-4781842(+)	STM	protein_coding	homeobox protein
Cucsat.PASA.G14923	-5.09675650597083	2.36711272579605E-06	ctg1869:7634159-7636233(+)		protein_coding	exostosin family domain containing protein. expressed
Cucsat.PASA.G5426	-5.09540411507503	0.0000440250857322344	ctg1268:473236-474755(-)		protein_coding
Cucsat.PASA.G1301	-5.09182442623915	1.68915630250561E-11	ctg1:11167598-11170238(+)		protein_coding	Acetyltransferase (GNAT) family
Cucsat.PASA.G10332	-5.04155771238581	0.000249724615721176	ctg1675:1010156-1010461(+)		lincRNA
Cucsat.PASA.G4431	-5.03891166791033	0.000590686887192841	ctg1173:1014465-1015487(+)		protein_coding	Bet_v_1
Cucsat.PASA.G5666	-5.02269572336409	0.0000183811778413268	ctg1402:294741-296163(+)		protein_coding
Cucsat.PASA.G5487	-4.99225518575113	3.81856404112087E-09	ctg1269:169320-171169(-)	NS	protein_coding	pressed flower
Cucsat.PASA.G3407	-4.99158810218251	5.00588704573521E-06	ctg1041:6639917-6640888(+)		lincRNA
Cucsat.PASA.G8742	-4.98653023959245	3.25253018759051E-06	ctg1558:1947130-1947813(+)		lincRNA
Cucsat.PASA.G19460	-4.95736682814851	0.0000335021800630633	ctg4:508731-511504(-)		protein_coding	histidine-containing phosphotransfer protein
Cucsat.PASA.G2203	-4.91865881110986	4.83806696258865E-07	ctg1002:1034473-1037579(+)		protein_coding	cytochrome P450
Cucsat.PASA.G8246	-4.91712593352742	2.38683759288251E-14	ctg1557:3600126-3601868(+)		protein_coding	pollen Ole e 1 allergen and extensin
Cucsat.PASA.G7099	-4.90724459082877	8.36908571192245E-06	ctg1528:1076809-1078986(-)	OSI_31684	protein_coding	DNA-binding protein
Cucsat.PASA.G11893	-4.87891841012728	8.2763508014381E-07	ctg1820:2701359-2702630(-)		lincRNA
Cucsat.PASA.G12257	-4.85784443418098	1.27144148960479E-15	ctg1837:2954288-2957459(-)		protein_coding	peroxidase
Cucsat.PASA.G6845	-4.83937877802448	1.48201703262478E-26	ctg1522:703527-710321(-)		protein_coding	HORMA domain
Cucsat.PASA.G7135	-4.80296039545279	8.36457135907344E-16	ctg1528:2041679-2051620(-)	OSI_22753	protein_coding	beta-glucosidase
Cucsat.PASA.G1083	-4.76908460724569	2.88254129725134E-33	ctg1:7611721-7619184(+)		protein_coding	Alpha-1.4-galacturonosyltransferase
Cucsat.PASA.G3361	-4.76702232267175	1.83366162339077E-16	ctg1041:5954212-5955903(+)	MYB108	protein_coding	transcription factor | Transcription factor
Cucsat.PASA.G6722	-4.76606914065409	5.11396888034221E-08	ctg1502:642719-652351(-)		protein_coding	organ-specific protein S2-like
Cucsat.PASA.G6321	-4.75263389073015	1.43873910308312E-06	ctg1429:291351-297900(-)		protein_coding	Cycloartenol synthase
Cucsat.PASA.G10303	-4.74954247368908	6.75005154726193E-06	ctg1675:938563-941190(+)		protein_coding	meprin and TRAF homology domain-containing protein MATH domain-containing protein
Cucsat.PASA.G7305	-4.68244515801969	0.000230614079943287	ctg1528:5396672-5398812(-)		protein_coding	expressed protein
Cucsat.PASA.G5810	-4.65790584563887	0.0000615545050339426	ctg1402:279617-281128(-)		protein_coding
Cucsat.PASA.G3966	-4.61758864842221	6.13083851857679E-11	ctg105:1041855-1045738(-)		protein_coding	beta-amylase
Cucsat.PASA.G14809	-4.59956835801994	1.72760695890823E-08	ctg1869:5186468-5190738(+)		protein_coding	SRF-type transcription factor (DNA-binding and dimerisation domain)
Cucsat.PASA.G1013	-4.57293690664542	5.08177549962452E-15	ctg1:6682309-6684269(+)		protein_coding	homeobox-leucine zipper protein
Cucsat.PASA.G15213	-4.54494684484993	5.65703495493835E-06	ctg197:1034331-1035435(+)		protein_coding	Late embryogenesis abundant protein
Cucsat.PASA.G9379	-4.49020444372292	4.45718019171724E-13	ctg1672:141667-143763(-)		protein_coding	zinc finger
Cucsat.PASA.G1769	-4.47568992503417	3.71584957222221E-16	ctg1002:1929732-1941331(-)		protein_coding	cytochrome P450
Cucsat.PASA.G7230	-4.42122011664611	9.51798429185642E-09	ctg1528:4021606-4024213(-)	ACS5	protein_coding	1-aminocyclopropane-1-carboxylate synthase
Cucsat.PASA.G12083	-4.37643829075213	2.52232565844017E-21	ctg1821:204994-207925(-)	OSI_31105	protein_coding	Removes the phosphate from trehalose 6-phosphate to produce free trehalose. Trehalose accumulation in plant may improve abiotic stress tolerance
Cucsat.PASA.G2451	-4.34805538964602	5.38012724228997E-18	ctg1002:5229506-5232100(+)	HT1	protein_coding	transporter | Sugar carrier protein
Cucsat.PASA.G28	-4.30921850391216	0.0000133302209028214	ctg1:458325-459652(-)		protein_coding	SAM dependent carboxyl methyltransferase
Cucsat.PASA.G16006	-4.26376077865324	3.88053000918738E-25	ctg2178:346236-348124(+)	OSI_12652	protein_coding	B3 domain-containing | B3
Cucsat.PASA.G8925	-4.24938880070984	0.0000222140323769415	ctg1635:1934564-1936798(-)		protein_coding	Protein of unknown function (DUF640)
Cucsat.PASA.G2200	-4.24238956406415	7.08002009490632E-08	ctg1002:1010239-1012279(+)	WRKY51	protein_coding	WRKY transcription factor
Cucsat.PASA.G5004	-4.2258393056125	2.75614649964055E-21	ctg1227:1707390-1709695(-)	OSI_10621	protein_coding	Multidrug and toxin extrusion protein
Cucsat.PASA.G14835	-4.20619605846053	0.0000107899078486164	ctg1869:5763122-5765219(+)		protein_coding
Cucsat.PASA.G13677	-4.18123434918691	9.06331569297575E-24	ctg184:791292-795676(-)	AP2D23	protein_coding	Transcription factor
Cucsat.PASA.G4264	-4.16092761897291	3.07480731288631E-15	ctg1170:530614-536927(-)	AP1. FUL1	protein_coding	transcription factor | Transcription factor
Cucsat.PASA.G19383	-4.15017036434521	0.0000827038556776003	ctg384:150000-151450(-)		protein_coding
Cucsat.PASA.G6241	-4.14567760214128	0.000110987252569675	ctg1425:2084642-2087710(+)		protein_coding	lob domain-containing protein
Cucsat.PASA.G11484	-4.14372506786562	1.47719071810509E-07	ctg1808:151473-152004(+)		protein_coding
Cucsat.PASA.G2781	-4.0625088326231	9.8419345058207E-07	ctg1041:1460983-1463476(-)	OSI_25902	protein_coding	o-methyltransferase
Cucsat.PASA.G9069	-4.06095327509087	0.000590781470709144	ctg1635:2145075-2147810(+)	NAM	protein_coding	Protein CUP-SHAPED COTYLEDON
Cucsat.PASA.G8503	-4.01522652848911	4.43086564318679E-06	ctg1557:3300159-3304639(-)		protein_coding	transcription factor
Cucsat.PASA.G17958	-4.01210480443468	1.47402480095549E-08	ctg3345:1982986-1985773(+)	WRKY28	protein_coding	Transcription factor
Cucsat.PASA.G14801	-3.97273970214629	3.18180628137021E-11	ctg1869:5063419-5068407(+)	OSI_16388	protein_coding	malate synthase
Cucsat.PASA.G11741	-3.97137857898195	7.86475408626933E-11	ctg1820:4385410-4390482(+)		protein_coding	Cation H( ) antiporter
Cucsat.PASA.G1081	-3.9683777089381	3.66993341528277E-06	ctg1:7601362-7606477(+)		protein_coding	Transcription factor | transcription factor
Cucsat.PASA.G9850	-3.96446293453068	0.0000267436202876775	ctg1673:591647-594506(+)		protein_coding	bifunctional dihydroflavonol 4-reductase flavanone
Cucsat.miRNA.G318	-3.960373514626	0.000642124807983112	ctg1299:295718-295865(-)		miRNA
Cucsat.PASA.G3102	-3.94036189495999	3.83914731735381E-08	ctg1041:2616296-2618755(-)		protein_coding
Cucsat.PASA.G874	-3.91258141841358	4.13491641224819E-20	ctg1:3372990-3376708(+)		protein_coding	beta-amylase 4
Cucsat.PASA.G9	-3.90254199003743	0.000392000973066405	ctg1:172399-173744(-)		lincRNA
Cucsat.PASA.G1957	-3.88741542900898	2.09927827887843E-19	ctg1002:4713683-4715409(-)	ACO2	protein_coding	1-aminocyclopropane-1-carboxylate oxidase
Cucsat.PASA.G263	-3.88289321307867	5.08177549962452E-15	ctg1:6030869-6035529(-)		protein_coding	Transcription factor
Cucsat.PASA.G16738	-3.87213291139364	2.69022881713488E-10	ctg24:169652-172248(-)		protein_coding	B3 domain-containing transcription factor
Cucsat.PASA.G3516	-3.87132652102959	1.55340270012061E-07	ctg1047:153960-157678(-)		protein_coding	biosynthesis protein
Cucsat.PASA.G14243	-3.86238863413784	8.72401834279654E-12	ctg1869:4751163-4754148(-)		protein_coding	cytochrome P450
Cucsat.PASA.G727	-3.84536164598737	1.7010605482986E-23	ctg1:169346-175157(+)		protein_coding	auxin efflux carrier
Cucsat.PASA.G5367	-3.82684159537079	0.0000201950390368295	ctg1267:262830-268185(-)	OSI_10087	protein_coding	Plant protein of unknown function (DUF639)
Cucsat.PASA.G13472	-3.82249186764074	8.72401834279654E-12	ctg1838:7330778-7338867(+)	AKT1	protein_coding	Potassium channel
Cucsat.PASA.G2958	-3.82239919704689	0.000185539958712385	ctg1041:5730985-5735962(-)		protein_coding	beta-D-xylosidase
Cucsat.PASA.G6613	-3.80858186383403	0.000639433208962649	ctg1456:72371-75096(+)		protein_coding
Cucsat.PASA.G10057	-3.78055066087182	0.000677472576971118	ctg1673:4220738-4226548(+)		protein_coding	FAS1
Cucsat.PASA.G5923	-3.7608024769316	3.07100724846415E-07	ctg1402:2172431-2173760(-)		protein_coding
Cucsat.PASA.G9536	-3.75777430156789	9.71108511098606E-20	ctg1673:2149089-2152600(-)		protein_coding	Transcription factor
Cucsat.PASA.G14287	-3.73304681385831	1.25738504652868E-07	ctg1869:5463550-5466530(-)		protein_coding	zinc-binding protein
Cucsat.PASA.G14418	-3.73177292318212	2.44716206809032E-07	ctg1869:7664532-7666484(-)		protein_coding	nodulin family
Cucsat.PASA.G17232	-3.72366138368458	8.31472185874425E-12	ctg27:861213-865439(+)		protein_coding	Pfam:DUF231
Cucsat.PASA.G4847	-3.70269576263024	8.04753372655151E-06	ctg1227:4999413-5003744(+)		protein_coding	high mobility group
Cucsat.PASA.G1275	-3.69939603354434	2.42956705792137E-12	ctg1:10703716-10705686(+)		protein_coding	oxidoreductase. 2OG-Fe(II) oxygenase family protein
Cucsat.PASA.G21457	-3.68177352438903	6.73082733575539E-10	ctg910:3659544-3662451(+)		protein_coding
Cucsat.PASA.G1023	-3.6799219730442	0.000196129272634362	ctg1:6832043-6833342(+)		protein_coding	cytochrome P450
Cucsat.PASA.G12006	-3.65781211764537	1.53657254547523E-06	ctg1820:4847086-4849123(-)		protein_coding	hydrolase. alpha beta fold family
Cucsat.PASA.G14778	-3.65699884264615	5.31975956389075E-13	ctg1869:4744692-4747708(+)		protein_coding	cytochrome P450
Cucsat.PASA.G8221	-3.6502326162659	0.000366782040586806	ctg1557:3078940-3083450(+)		protein_coding	Beta-1.3-galactosyltransferase
Cucsat.PASA.G10685	-3.64901887622316	0.0000131640522633284	ctg1681:720091-721287(+)		lincRNA
Cucsat.PASA.G8173	-3.6161050945192	8.99004848486481E-07	ctg1557:2024477-2026540(+)		protein_coding	reticuline oxidase-like protein-like
Cucsat.PASA.G1647	-3.60601293301725	8.87217645261058E-08	ctg1000:1133135-1136172(+)		protein_coding	glycosyltransferase At5g03795-like
Cucsat.PASA.G995	-3.60352409448968	5.69429094030332E-17	ctg1:6404870-6407935(+)		protein_coding	zinc finger
Cucsat.PASA.G8378	-3.59364305326263	5.5769951588221E-20	ctg1557:678600-682691(-)	CAX1	protein_coding	Vacuolar cation proton exchanger
Cucsat.PASA.G10588	-3.59165016454928	0.0000226492028342525	ctg1679:607330-608549(-)		protein_coding	CASP-like protein
Cucsat.PASA.G9187	-3.57345738271113	9.07203915491932E-07	ctg1658:1118659-1120962(+)		protein_coding
Cucsat.PASA.G18290	-3.54545516809884	0.000164338455895006	ctg3345:4779678-4781293(-)		protein_coding	Cytochrome b5
Cucsat.PASA.G17348	-3.53967332003776	3.25520097365286E-09	ctg27:481409-484175(-)		protein_coding	glycerol-3-phosphate acyltransferase
Cucsat.PASA.G17922	-3.53585326680187	3.02487000987657E-14	ctg3345:1244458-1252535(+)		protein_coding	pleiotropic drug resistance protein 2-like
Cucsat.PASA.G1361	-3.47795488339094	7.97118927223024E-25	ctg1:12305369-12309452(+)		protein_coding	Inherit from euNOG: crinkler (CRN) family protein
Cucsat.PASA.G11602	-3.47658478107429	1.38753622912945E-06	ctg1820:1148661-1152854(+)		protein_coding	2-oxoglutarate Fe(II)-dependent dioxygenase-like
Cucsat.PASA.G11966	-3.43872733947829	0.0000102387368304569	ctg1820:4063640-4065787(-)		protein_coding	GDSL-like Lipase/Acylhydrolase
Cucsat.PASA.G14757	-3.43446076560775	0.0000385401291270751	ctg1869:4452190-4455169(+)		protein_coding
Cucsat.PASA.G12911	-3.43414225257811	0.000154734234531635	ctg1838:6975562-6977342(-)		protein_coding
Cucsat.PASA.G21621	-3.42358070972474	7.99013915168576E-11	ctg949:840336-843463(+)		protein_coding	GDSL esterase lipase
Cucsat.PASA.G9950	-3.41321288927474	2.05115715748576E-13	ctg1673:2145102-2149335(+)		protein_coding	proline-rich receptor-like protein kinase
Cucsat.PASA.G14568	-3.40707594256341	1.14953836999116E-11	ctg1869:1402773-1405900(+)		protein_coding	TCP family transcription factor
Cucsat.PASA.G15083	-3.39553526121221	0.000780671485276098	ctg197:309233-310376(-)		protein_coding	lob domain-containing protein
Cucsat.PASA.G4855	-3.37260590842102	1.60142553858058E-10	ctg1227:5169108-5171577(+)		protein_coding	peroxidase
Cucsat.PASA.G6329	-3.36318377426327	4.26725015011829E-12	ctg1429:374211-376971(-)		lincRNA
Cucsat.PASA.G12502	-3.35748969814013	3.66803575256581E-06	ctg1837:3300451-3302017(+)		protein_coding	THN
Cucsat.PASA.G11002	-3.34942103754013	3.478532786395E-19	ctg1711:25146-31267(-)		protein_coding	NAC domain-containing protein 21
Cucsat.PASA.G4632	-3.33494550999478	3.97262483940042E-23	ctg1227:986795-991569(+)		protein_coding	Domain of unknown function (DUF3475)
Cucsat.PASA.G21442	-3.33432837393572	5.00385557899824E-08	ctg910:3382275-3385553(+)		protein_coding	Cellulase (glycosyl hydrolase family 5)
Cucsat.PASA.G14718	-3.33314375809799	1.12778950690481E-08	ctg1869:3939024-3943912(+)		protein_coding	reductase family
Cucsat.PASA.G8639	-3.33035118464591	1.41895701115339E-17	ctg1558:917258-919970(-)		protein_coding	U-box domain-containing protein
Cucsat.PASA.G5789	-3.32800752260157	0.0000167417053338689	ctg1402:1541240-1543850(+)		protein_coding	adenine guanine permease
Cucsat.PASA.G19446	-3.32421835757115	0.00004053060409226	ctg4:261190-264969(-)	OSI_23446	protein_coding	cytokinin dehydrogenase
Cucsat.PASA.G14414	-3.31873833633451	3.72877737528394E-08	ctg1869:7589556-7593109(-)		protein_coding	Tetraspanin family
Cucsat.PASA.G10677	-3.31293395452862	0.000514073534404539	ctg1681:596184-597994(+)	OSI_25902	protein_coding	o-methyltransferase
Cucsat.PASA.G12886	-3.28663345368107	2.45823494880326E-06	ctg1838:6442782-6444571(-)		protein_coding	Omega-hydroxypalmitate O-feruloyl
Cucsat.PASA.G1217	-3.28529337010271	1.68592594125214E-16	ctg1:9748076-9751697(+)	DMC1	protein_coding	meiotic recombination protein DMC1
Cucsat.PASA.G3154	-3.24664481455722	5.85988997946767E-09	ctg1041:841594-846506(+)	HSP70B	protein_coding	stromal 70 kDa heat shock-related protein
Cucsat.PASA.G1136	-3.2360943102698	0.0000205133289871715	ctg1:8390798-8394172(+)		protein_coding	Nucleotide-diphospho-sugar transferase
Cucsat.PASA.G6728	-3.22892239037764	0.000228339515004329	ctg1502:817807-820024(-)	PMT5	protein_coding	Transporter
Cucsat.PASA.G18764	-3.21641614669399	0.0000840454506925325	ctg3412:1021870-1026667(+)		lincRNA
Cucsat.PASA.G4916	-3.2082017100279	0.0000704650621716318	ctg1227:231349-234037(-)		protein_coding	K13963 serpin B
Cucsat.PASA.G19587	-3.20325866365306	0.0000130060908443331	ctg4:2902105-2911170(-)	LOX	protein_coding	Plant lipoxygenase may be involved in a number of diverse aspects of plant physiology including growth and development. pest resistance. and senescence or responses to wounding (By similarity)
Cucsat.PASA.G11096	-3.20324553837693	0.0000516625948280458	ctg1740:312191-313372(-)		protein_coding	peptide methionine sulfoxide reductase
Cucsat.PASA.G18108	-3.18965978421441	8.80950913800976E-18	ctg3345:344513-349236(-)		protein_coding	beta-glucosidase
Cucsat.PASA.G15020	-3.18436106391598	0.000131457927118759	ctg191:62988-66740(+)	OSI_25182	protein_coding	Nodulin-like
Cucsat.PASA.G3006	-3.17354590541776	3.47517879964826E-12	ctg1041:6440887-6446897(-)	OSI_25331	protein_coding	polygalacturonase
Cucsat.PASA.G146	-3.16958127320675	2.41318238813941E-11	ctg1:2880197-2882765(-)	LAS	protein_coding	scarecrow-like protein 18
Cucsat.PASA.G15716	-3.16625336020028	0.000478820900054726	ctg2009:6389797-6391372(+)		lincRNA
Cucsat.PASA.G950	-3.15702057437946	8.78354230807477E-10	ctg1:5179290-5180980(+)		protein_coding	nac domain
Cucsat.PASA.G14823	-3.1261602665336	8.14338331777829E-07	ctg1869:5432805-5435237(+)	UFO	protein_coding	protein UNUSUAL FLORAL
Cucsat.PASA.G7446	-3.12418462002153	5.73626952614526E-09	ctg1528:2434544-2438674(+)		protein_coding	L-ascorbate
Cucsat.PASA.G1268	-3.12020048027958	1.81178445479578E-18	ctg1:10547900-10552572(+)		protein_coding	Helix-loop-helix DNA-binding domain
Cucsat.PASA.G1823	-3.11904401160959	7.93468646476165E-25	ctg1002:2846717-2852047(-)		protein_coding	MADS-box protein
Cucsat.PASA.G12720	-3.06893081894401	9.60694132787171E-10	ctg1838:2992566-2994389(-)		protein_coding	NAC domain-containing protein
Cucsat.PASA.G19635	-3.06023324158043	1.22660711168956E-13	ctg4:3700842-3706805(-)	OSI_30217	protein_coding
Cucsat.PASA.G1159	-3.05879822587099	0.000017846100794584	ctg1:8821395-8825785(+)		protein_coding	LRR receptor-like serine threonine-protein kinase
Cucsat.PASA.G2340	-3.04852525849361	0.000416392937770792	ctg1002:3757516-3763391(+)		protein_coding	SEC14 cytosolic factor
Cucsat.PASA.G10851	-3.01699539438976	8.77482408798813E-20	ctg1681:928247-935421(-)		protein_coding	OBERON-like protein-like
Cucsat.PASA.G6879	-2.99672842441598	1.4148025413459E-09	ctg1522:1211120-1213857(-)		protein_coding
Cucsat.PASA.G18301	-2.9957382985677	8.45387409550007E-10	ctg3345:4950103-4955475(-)	CCD7	protein_coding	carotenoid cleavage dioxygenase 7
Cucsat.PASA.G15089	-2.99138745976062	4.16418542058464E-11	ctg197:377486-381726(-)	AP2. AP2D23. RAP2.7	protein_coding	floral homeotic protein APETALA | Transcription factor
Cucsat.PASA.G13341	-2.98681967825134	0.000117334629413979	ctg1838:4793155-4796223(+)		protein_coding	Ankyrin repeat-containing protein
Cucsat.PASA.G1843	-2.97748256861044	1.25926501135907E-10	ctg1002:3213014-3215858(-)	OSI_31105	protein_coding	Removes the phosphate from trehalose 6-phosphate to produce free trehalose. Trehalose accumulation in plant may improve abiotic stress tolerance
Cucsat.PASA.G6030	-2.97286394628084	0.000224646882919743	ctg1425:1029413-1033789(-)		protein_coding	LRR receptor-like serine threonine-protein kinase
Cucsat.PASA.G13790	-2.95683238510889	1.10344307151804E-08	ctg184:420116-422674(+)		protein_coding	Plant lipoxygenase may be involved in a number of diverse aspects of plant physiology including growth and development. pest resistance. and senescence or responses to wounding (By similarity)
Cucsat.PASA.G6080	-2.94227205297881	4.93977781585706E-06	ctg1425:2069576-2070747(-)		protein_coding	calcium-binding protein
Cucsat.PASA.G13647	-2.94149364091741	1.01219635877177E-10	ctg184:222792-224501(-)		protein_coding	Family of unknown function (DUF716)
Cucsat.PASA.G4666	-2.90003864622985	1.76041357987295E-09	ctg1227:1519182-1522421(+)		protein_coding	Carbonic anhydrase | carbonic anhydrase
Cucsat.PASA.G14580	-2.87882292492842	0.0000356302343823285	ctg1869:1679389-1683152(+)		protein_coding	Stress up-regulated Nod 19
Cucsat.PASA.G6540	-2.87532250347453	2.23065483658727E-06	ctg1450:369307-371889(+)	OSI_04502	protein_coding	cytochrome P450
Cucsat.PASA.G19089	-2.87149068567872	1.75242896068511E-06	ctg35:123436-125176(+)		lincRNA
Cucsat.PASA.G10029	-2.85063491658665	1.21033836147456E-14	ctg1673:3549720-3552256(+)		lincRNA
Cucsat.PASA.G7603	-2.84966041171073	0.0000106640187618337	ctg1528:5226982-5229979(+)	OSI_05433	protein_coding	gata transcription factor
Cucsat.PASA.G13264	-2.82727457096196	1.95718681830651E-07	ctg1838:3427598-3428616(+)	OSI_11146	protein_coding	Transcription factor
Cucsat.PASA.G18756	-2.82026505776811	1.12285260323482E-10	ctg3412:880488-883616(+)		protein_coding
Cucsat.PASA.G13671	-2.81615468017436	3.66993341528277E-06	ctg184:654150-657293(-)		protein_coding	protein TRANSPARENT TESTA 1-like
Cucsat.PASA.G18445	-2.80726432129574	1.64327880127827E-09	ctg3379:1671256-1677217(+)		protein_coding	Potassium channel
Cucsat.PASA.G15960	-2.79282637418192	0.000908099799051773	ctg2178:374705-376255(-)	OSI_12652	protein_coding	B3 domain-containing transcription factor | B3 domain-containing
Cucsat.PASA.G4542	-2.78179494746646	1.51023585292504E-11	ctg1216:586731-590597(-)		protein_coding	Indole-3-acetic acid-amido synthetase
Cucsat.PASA.G13415	-2.77086620614962	7.8716946391908E-12	ctg1838:6294185-6297839(+)		protein_coding	cysteine histidine-rich C1 domain-containing protein
Cucsat.PASA.G1240	-2.76210502399457	2.15513149470799E-09	ctg1:10065618-10071946(+)		protein_coding	sugar transport protein
Cucsat.PASA.G6849	-2.76157246567595	1.4696626234466E-11	ctg1522:739189-742204(-)		protein_coding	ADP.ATP carrier protein At5g56450-like
Cucsat.PASA.G20980	-2.75813385486127	3.28020776642821E-16	ctg907:496859-502471(+)	OSI_38465	protein_coding
Cucsat.PASA.G7382	-2.75236020237544	1.53495680701905E-06	ctg1528:667499-675601(+)		protein_coding	aluminum-activated malate transporter 2-like | Aluminum-activated malate transporter
Cucsat.PASA.G7218	-2.74676045095444	3.97262483940042E-23	ctg1528:3778267-3783853(-)		protein_coding	Galactose binding lectin domain
Cucsat.PASA.G16040	-2.74325584694123	0.000205734002620644	ctg2178:896380-898746(+)		protein_coding	cytochrome P450
Cucsat.PASA.G16453	-2.74151407337406	1.20904234563007E-09	ctg2387:43726-46962(+)	CYP707A4	protein_coding	Abscisic acid 8'-hydroxylase
Cucsat.PASA.G12216	-2.73100067067793	1.63250394413592E-06	ctg1837:2309242-2310989(-)		protein_coding
Cucsat.PASA.G13653	-2.72265618274024	2.34651749470983E-14	ctg184:294860-301924(-)		protein_coding	peroxidase
Cucsat.PASA.G17066	-2.72223931956012	0.000241055303121948	ctg2607:67216-69013(-)		protein_coding	Bet_v_1
Cucsat.PASA.G19985	-2.7189702311271	4.80731186105564E-09	ctg4:4790335-4797082(+)		protein_coding	cadmium zinc-transporting ATPase
Cucsat.PASA.G599	-2.71582181211749	0.0000391630151889615	ctg1:11622532-11635008(-)		protein_coding	glucan endo-1-3-beta-glucosidase | resistance protein | X8 domain
Cucsat.PASA.G13792	-2.7133677705351	0.0000322071099121634	ctg184:454772-458403(+)		protein_coding	Plant lipoxygenase may be involved in a number of diverse aspects of plant physiology including growth and development. pest resistance. and senescence or responses to wounding (By similarity)
Cucsat.PASA.G14678	-2.69998786599284	0.0000441443539244859	ctg1869:3293792-3302933(+)		lincRNA
Cucsat.PASA.G13563	-2.69619749325998	2.35997637287587E-07	ctg1838:9151989-9156744(+)		protein_coding	Xyloglucan endotransglucosylase hydrolase protein
Cucsat.PASA.G5631	-2.68290007121672	0.000123721627679015	ctg1299:306056-307636(+)		lincRNA
Cucsat.PASA.G1131	-2.66115406052818	3.21858535429293E-10	ctg1:8333791-8340139(+)		protein_coding	eukaryotic translation initiation factor
Cucsat.PASA.G5342	-2.65964387322894	1.71003045694628E-07	ctg1252:249418-251728(-)		protein_coding
Cucsat.PASA.G17280	-2.65863834919756	0.000265547742740953	ctg27:1894339-1898340(+)		protein_coding	plasma membrane intrinsic protein
Cucsat.PASA.G14164	-2.65683201121369	1.81146609138874E-07	ctg1869:3573530-3575776(-)		protein_coding	Protein of unknown function. DUF599
Cucsat.PASA.G13959	-2.64473433363351	2.91167857645901E-10	ctg1869:518998-521379(-)		protein_coding	Nitrate transporter
Cucsat.PASA.G12853	-2.64191453539264	6.21232867128109E-11	ctg1838:5748592-5755613(-)		protein_coding	nac domain
Cucsat.PASA.G6447	-2.60947567490354	1.18590732376626E-12	ctg1449:909791-914478(-)		protein_coding	serine carboxypeptidase-like
Cucsat.PASA.G4175	-2.60800419433341	1.11100518815324E-11	ctg1055:205580-208431(+)	OSI_31105	protein_coding	Removes the phosphate from trehalose 6-phosphate to produce free trehalose. Trehalose accumulation in plant may improve abiotic stress tolerance
Cucsat.PASA.G4303	-2.59459989841061	9.39185478473245E-15	ctg1170:129844-136358(+)	BGAL6	protein_coding	beta-galactosidase
Cucsat.PASA.G11626	-2.59027263735241	9.50075323573185E-12	ctg1820:1869871-1879690(+)		protein_coding	protein TRANSPARENT TESTA
Cucsat.PASA.G16212	-2.55195240838636	2.35073283576482E-14	ctg2231:140206-146467(+)		protein_coding
Cucsat.PASA.G11959	-2.54579749670965	9.82337813467514E-09	ctg1820:3974089-3978266(-)		protein_coding	cellulose synthase-like protein
Cucsat.PASA.G13419	-2.54380668740161	8.63099625632531E-26	ctg1838:6331628-6332923(+)		protein_coding
Cucsat.PASA.G12532	-2.53724634990008	4.95444246215247E-07	ctg1837:3707922-3710742(+)		protein_coding	growth-regulating factor
Cucsat.PASA.G11777	-2.53186896775572	1.29708190718128E-07	ctg1820:4992158-4998971(+)		protein_coding	beta-galactosidase
Cucsat.PASA.G7057	-2.51946855764201	4.01015530268989E-16	ctg1523:551867-559776(+)		protein_coding	riboflavin biosynthesis protein
Cucsat.PASA.G11734	-2.51890855844128	4.45718019171724E-13	ctg1820:4287551-4291701(+)		protein_coding
Cucsat.PASA.G10668	-2.50053905928621	2.58651206314565E-12	ctg1681:428155-439198(+)		protein_coding	cellulose synthase-like protein
Cucsat.PASA.G19855	-2.48736981580464	0.0000352222682320387	ctg4:2160805-2162576(+)		protein_coding	Plant protein of unknown function (DUF868)
Cucsat.PASA.G11919	-2.48055246245745	1.18855831815706E-18	ctg1820:3094824-3097247(-)		protein_coding	gibberellin
Cucsat.PASA.G20947	-2.4759131891211	2.61705589611377E-18	ctg907:826840-831213(-)	KN1	protein_coding	homeobox protein
Cucsat.PASA.G13791	-2.4714941709186	1.2065427404032E-10	ctg184:422433-434001(+)		protein_coding	Plant lipoxygenase may be involved in a number of diverse aspects of plant physiology including growth and development. pest resistance. and senescence or responses to wounding (By similarity)
Cucsat.PASA.G14635	-2.47035527570924	1.07277313026985E-10	ctg1869:2740112-2743716(+)		protein_coding	exostosin family domain containing protein. expressed
Cucsat.PASA.G18557	-2.46603963119335	0.0000022389165926528	ctg3379:797145-799203(-)		protein_coding
Cucsat.PASA.G8516	-2.46211323633793	1.7173317262676E-19	ctg1557:3451203-3454613(-)	PDH	protein_coding	Proline dehydrogenase
Cucsat.PASA.G13652	-2.45486320410765	3.94696986753159E-06	ctg184:282840-284391(-)		protein_coding	peroxidase
Cucsat.PASA.G1536	-2.43137838575335	5.34413094535821E-09	ctg1000:1083865-1087774(-)	OMR1	protein_coding	threonine dehydratase biosynthetic
Cucsat.PASA.G13919	-2.43070091179049	0.0000810391790785546	ctg1864:64740-67840(-)		lincRNA
Cucsat.PASA.G21168	-2.4182479439579	0.000103441167102448	ctg910:2973137-2975706(-)		protein_coding
Cucsat.PASA.G9055	-2.41805356218194	6.87022795596091E-12	ctg1635:1760854-1770601(+)		protein_coding	LRR receptor-like serine threonine-protein kinase
Cucsat.PASA.G14023	-2.41744307513774	3.28810565460492E-08	ctg1869:1402742-1410510(-)		lincRNA
Cucsat.PASA.G18713	-2.40732454157173	1.76034418525327E-10	ctg3408:588180-598198(+)		protein_coding	Inherit from KOG: tRNA-splicing endonuclease positive
Cucsat.PASA.G16452	-2.40553382100371	3.44181323002916E-06	ctg2387:27008-29431(+)	CCOAOMT. CCOAOMT1	protein_coding	Methylates caffeoyl-CoA to feruloyl-CoA and 5- hydroxyferuloyl-CoA to sinapoyl-CoA. Plays a role in the synthesis of feruloylated polysaccharides. Involved in the reinforcement of the plant cell wall. Also involved in the responding to wounding or pathogen challenge by the increased formation of cell wall- bound ferulic acid polymers
Cucsat.PASA.G17997	-2.40090350611522	8.82265878724129E-20	ctg3345:2989347-2993064(+)		protein_coding	serine threonine-protein kinase
Cucsat.PASA.G6653	-2.39692624855145	1.59563737495675E-13	ctg1502:429171-433236(+)		protein_coding	OBERON-like protein-like
Cucsat.PASA.G8416	-2.39607754584627	1.91130495472031E-15	ctg1557:1671375-1675176(-)		protein_coding	Male sterility MS5
Cucsat.PASA.G13720	-2.39583104738795	1.86051198155289E-08	ctg184:1545365-1550274(-)		protein_coding	homeodomain protein
Cucsat.PASA.G11428	-2.39508324937659	6.68585554065131E-13	ctg1798:1009290-1011906(-)	OSI_32246	protein_coding	high mobility group
Cucsat.PASA.G8393	-2.37827035542015	1.14953836999116E-11	ctg1557:978285-982279(-)		protein_coding	Cation H( ) antiporter
Cucsat.PASA.G1351	-2.37001272091477	2.57672026900978E-13	ctg1:12147761-12149643(+)		protein_coding	Domain of unknown function (DUF3475)
Cucsat.PASA.G3910	-2.35570752236601	1.3322902686965E-12	ctg105:4678278-4679144(+)		protein_coding	BEST Arabidopsis thaliana protein match is SBP1 (s-ribonuclease binding protein 1)
Cucsat.PASA.G1227	-2.35457387423938	1.26475735725278E-08	ctg1:9910839-9914417(+)		protein_coding	Vicilin-like antimicrobial peptides | Seed storage protein. Accumulates during seed development and is hydrolyzed after germination to provide a carbon and nitrogen source for the developing seedling | Cupin_1
Cucsat.PASA.G5102	-2.32808050420672	1.05045834114307E-12	ctg1227:3769616-3775085(-)		protein_coding
Cucsat.PASA.G4197	-2.32378603595971	5.35926048226681E-07	ctg1057:167601-171841(+)	OSI_08049	protein_coding	Glycosyltransferase
Cucsat.PASA.G6257	-2.31562543096604	1.07979623143557E-11	ctg1425:2343449-2349227(+)		protein_coding	WAX2 C-terminal domain
Cucsat.PASA.G9447	-2.31475902211821	1.67928925097223E-06	ctg1673:857033-858056(-)		protein_coding	Nudix hydrolase
Cucsat.PASA.G11155	-2.31198400044316	1.21252075747056E-09	ctg1780:113810-118689(-)		protein_coding	Transcription factor
Cucsat.PASA.G14296	-2.30863012347294	6.2823589637585E-09	ctg1869:5581784-5584480(-)		protein_coding	monoglyceride
Cucsat.PASA.G17418	-2.3027144426041	0.0000166862313611251	ctg27:1924995-1926397(-)		protein_coding
Cucsat.PASA.G3892	-2.30229449780069	0.000207503515292961	ctg105:4378452-4381397(+)		protein_coding	Proline-rich protein
Cucsat.PASA.G19894	-2.30000425701945	5.64996722337905E-07	ctg4:2840161-2844260(+)		protein_coding	Retrotransposon protein
Cucsat.PASA.G19653	-2.29727850316394	0.000635779027784562	ctg4:4188714-4192644(-)		protein_coding	GMC oxidoreductase
Cucsat.PASA.G17282	-2.29019247026186	2.49713692873524E-07	ctg27:1966400-1968872(+)		protein_coding	actin binding actin filament binding profilin binding
Cucsat.PASA.G13558	-2.28587608918353	2.70941755582905E-10	ctg1838:9052476-9061748(+)		protein_coding	Synaptonemal complex protein
Cucsat.PASA.G18655	-2.28049795214202	0.000133714842697122	ctg3379:796561-797164(-)		protein_coding
Cucsat.PASA.G7474	-2.26558810574976	7.91398194614891E-06	ctg1528:3041919-3044007(+)		lincRNA
Cucsat.PASA.G13690	-2.25947401318914	2.6012806568951E-07	ctg184:1011343-1014443(-)		protein_coding	auxin-induced protein 5NG4-like
Cucsat.PASA.G4110	-2.2523200572086	0.000773975440771402	ctg105:4378469-4381439(-)		protein_coding
Cucsat.PASA.G3300	-2.24726131236396	8.20179082921965E-11	ctg1041:4720197-4726767(+)	GID1	protein_coding	gibberellin receptor
Cucsat.PASA.G15049	-2.24108917100199	1.92753199446283E-09	ctg1918:106512-111098(+)		protein_coding	rho guanine nucleotide exchange factor 8-like
Cucsat.PASA.G4346	-2.23807952370821	1.14953836999116E-11	ctg1170:1002068-1009103(+)	ACLB-2	protein_coding	ATP-citrate synthase beta chain protein
Cucsat.PASA.G7837	-2.23259324452286	2.81191053629834E-11	ctg1556:2198790-2202978(+)		protein_coding	auxin-induced protein
Cucsat.PASA.G12829	-2.23129165313924	4.06190961500204E-06	ctg1838:5305319-5307870(-)		protein_coding
Cucsat.PASA.G21624	-2.22368580685182	8.36457135907344E-16	ctg949:889416-893510(+)		protein_coding	TENA/THI-4/PQQC family
Cucsat.PASA.G4853	-2.21655889341131	0.000408957945097125	ctg1227:5129272-5137857(+)		protein_coding	syntaxin
Cucsat.PASA.G14706	-2.21311059168069	1.59563737495675E-13	ctg1869:3747710-3750896(+)		protein_coding	ABC transporter G family member
Cucsat.PASA.G7526	-2.20587292520682	0.0000541307395317548	ctg1528:4089040-4090599(+)		protein_coding	Myb-like DNA-binding domain
Cucsat.PASA.G11509	-2.19261210733237	0.0000973852497800404	ctg1808:666898-670083(+)		protein_coding	ribosome biogenesis protein
Cucsat.PASA.G2201	-2.18882521654892	1.70187194043819E-14	ctg1002:1015582-1019759(+)		protein_coding	STYKc
Cucsat.PASA.G10441	-2.18847190819096	0.0000969027032503904	ctg1678:283519-286940(-)		protein_coding	4-coumarate--CoA ligase-like
Cucsat.PASA.G14814	-2.18774042530061	1.14133955172922E-10	ctg1869:5266885-5270260(+)		protein_coding
Cucsat.PASA.G7609	-2.18692366975081	1.06723235819473E-07	ctg1528:5296162-5298491(+)		protein_coding	Calmodulin binding protein-like
Cucsat.PASA.G17506	-2.17763224157746	1.2597923797941E-08	ctg278:587546-592981(-)		protein_coding
Cucsat.PASA.G5045	-2.1766346603284	6.78788015774813E-07	ctg1227:2518668-2521386(-)		protein_coding	flavin-containing monooxygenase
Cucsat.PASA.G2384	-2.17298514749645	0.000325180243865148	ctg1002:4348708-4353555(+)	RC24	protein_coding	chitinase
Cucsat.PASA.G2860	-2.17198921146166	8.11086257853432E-07	ctg1041:3831601-3840617(-)		protein_coding	2OG-Fe(II) oxygenase superfamily
Cucsat.PASA.G10512	-2.16321770228149	2.04619703698975E-08	ctg1678:309845-313364(+)		protein_coding	monocopper oxidase-like protein SKU5-like
Cucsat.PASA.G10137	-2.16269671727365	0.000760972620556654	ctg1673:5988044-5991146(+)		protein_coding
Cucsat.PASA.G17350	-2.15668128376801	8.28307241853992E-07	ctg27:527574-543502(-)		protein_coding	Xyloglucan endo-transglycosylase (XET) C-terminus | Xyloglucan endotransglucosylase hydrolase protein
Cucsat.PASA.G12461	-2.1541425346102	1.94860223390565E-20	ctg1837:2610570-2614083(+)		protein_coding	Dehydrogenase
Cucsat.PASA.G12458	-2.14635003675614	3.0539703898673E-08	ctg1837:2565297-2568221(+)		lincRNA
Cucsat.PASA.G2280	-2.14498676617328	1.64885006680155E-12	ctg1002:2817767-2821709(+)		protein_coding	AT5G65500 (E 0.0) ATP binding kinase protein kinase protein serine threonine kinase protein tyrosine kinase ubiquitin-protein ligase
Cucsat.PASA.G18395	-2.14436568241354	1.25926501135907E-10	ctg3379:361495-364445(+)		protein_coding	transferase transferase. transferring acyl groups other than amino-acyl groups
Cucsat.PASA.G9902	-2.14266885019703	0.000574766388013327	ctg1673:1428287-1431125(+)	MYB105	protein_coding	myb domain protein
Cucsat.PASA.G18160	-2.1305107760551	0.000351068770827603	ctg3345:1605585-1607268(-)		protein_coding	xyloglucan endotransglucosylase hydrolase protein
Cucsat.PASA.G12196	-2.12467562925706	0.000484332160802851	ctg1837:1979469-1980428(-)		protein_coding	Transcription factor
Cucsat.PASA.G5837	-2.12071839922325	0.0000025430651546796	ctg1402:791918-797503(-)		protein_coding	lysine histidine transporter
Cucsat.PASA.G18605	-2.11455835140246	0.0000466014312630901	ctg3379:2004125-2005229(-)		protein_coding
Cucsat.PASA.G909	-2.11336504999194	0.000522190148075433	ctg1:4047973-4056826(+)		protein_coding	Lactoylglutathione lyase | GDSL esterase lipase
Cucsat.PASA.G18866	-2.1057389660701	6.52320907503444E-07	ctg3419:438158-445830(-)		protein_coding	transcription factor
Cucsat.PASA.G2105	-2.10463057478759	2.96300059778056E-14	ctg1002:7070468-7073258(-)		protein_coding	zinc-binding protein
Cucsat.PASA.G1304	-2.10343369576704	2.61699054166791E-06	ctg1:11202336-11204557(+)		protein_coding	GDSL esterase lipase At4g16230-like
Cucsat.PASA.G11740	-2.10092335302881	0.0000280032141198469	ctg1820:4363387-4368442(+)		protein_coding	Cation H( ) antiporter
Cucsat.PASA.G11400	-2.10059887488089	0.000539361544032082	ctg1798:554996-561950(-)		protein_coding
Cucsat.PASA.G9724	-2.08619857675544	5.63776588000744E-06	ctg1673:6198303-6199585(-)		protein_coding	CASP-like protein
Cucsat.PASA.G11106	-2.08167625166639	0.0000572389683858069	ctg1740:442243-445308(-)		protein_coding	argininosuccinate synthase
Cucsat.PASA.G14223	-2.07941828363672	2.70193715055763E-10	ctg1869:4465188-4468142(-)		protein_coding	inactive poly ADP-ribose polymerase
Cucsat.PASA.G12475	-2.07775355904158	9.5643435148556E-13	ctg1837:2837740-2842193(+)	AP2. AP2D23	protein_coding	floral homeotic protein APETALA | Transcription factor
Cucsat.PASA.G6412	-2.07750314046991	0.0000622300661299181	ctg1449:233355-237464(-)		protein_coding	Neutral/alkaline non-lysosomal ceramidase
Cucsat.PASA.G21583	-2.07167963099308	8.81320569487974E-08	ctg944:643238-653315(-)		protein_coding	ANK
Cucsat.PASA.G12142	-2.06526907835151	0.0000215976558563294	ctg1837:996020-1002301(-)		protein_coding
Cucsat.PASA.G71	-2.06313391667582	2.1004762184519E-09	ctg1:1061040-1063464(-)		protein_coding	Inositol-tetrakisphosphate 1-kinase
Cucsat.PASA.G13429	-2.06104870703136	7.379389273691E-12	ctg1838:6550752-6554612(+)	OSI_30283	protein_coding	Auxin-induced protein
Cucsat.PASA.G16624	-2.05842539299	4.6538208409152E-11	ctg24:1821990-1824497(+)		protein_coding
Cucsat.PASA.G4808	-2.0556344123707	6.00222695621606E-06	ctg1227:3975663-3980265(+)		protein_coding	aminotransferase
Cucsat.PASA.G3754	-2.05276926745558	2.70193715055763E-10	ctg105:258132-266549(+)		protein_coding	cytochrome P450 | Pentatricopeptide repeat-containing protein
Cucsat.PASA.G3904	-2.05241071974002	0.0000572706587085418	ctg105:4598700-4602235(+)		protein_coding	senescence-associated protein
Cucsat.PASA.G14832	-2.04998839708611	0.0000119073851494986	ctg1869:5728684-5738083(+)		protein_coding	Ankyrin repeat-containing protein
Cucsat.PASA.G3270	-2.0495700970259	1.47719071810509E-07	ctg1041:4072835-4076111(+)		lincRNA
Cucsat.PASA.G7087	-2.04647707985696	0.000344497396544983	ctg1528:694725-698120(-)		protein_coding	Aluminum-activated malate transporter
Cucsat.PASA.G2631	-2.04540581927732	3.49556345739054E-11	ctg1006:442315-444102(+)		protein_coding	peroxidase
Cucsat.PASA.G13789	-2.03376683811621	2.48134931774359E-07	ctg184:404320-409012(+)		protein_coding	Plant lipoxygenase may be involved in a number of diverse aspects of plant physiology including growth and development. pest resistance. and senescence or responses to wounding (By similarity)
Cucsat.PASA.G4516	-2.03106547421359	0.0000108213967898441	ctg1216:755558-760920(+)		protein_coding
Cucsat.PASA.G989	-2.02752805856046	1.00353982862088E-10	ctg1:6276893-6279930(+)		protein_coding	Transcription factor
Cucsat.PASA.G2908	-2.02634983556546	0.000402840513492607	ctg1041:4949494-4951196(-)		protein_coding	adenylate isopentenyltransferase 5
Cucsat.PASA.G11653	-2.02509364785031	0.0000827038556776003	ctg1820:2574494-2582559(+)		protein_coding	homeobox-leucine zipper protein
Cucsat.PASA.G4705	-2.02154940246795	8.90403849433441E-07	ctg1227:2256645-2258045(+)		protein_coding
Cucsat.PASA.G5600	-2.01810775432439	5.67888641787574E-06	ctg1299:192348-194791(-)		protein_coding	Dehydrodolichyl diphosphate synthase
Cucsat.PASA.G5684	-2.01718443346106	4.26469196524119E-07	ctg1402:557489-558760(+)		protein_coding
Cucsat.PASA.G14040	-1.99761524138698	2.31466088329124E-08	ctg1869:1637885-1642880(-)		protein_coding	serine threonine-protein kinase | STYKc
Cucsat.PASA.G2744	-1.99749032951312	0.000117714092970773	ctg1041:306315-308812(-)		protein_coding	Retrotransposon protein
Cucsat.PASA.G10292	-1.98844140689392	0.000695274016179629	ctg1675:597074-600777(+)		protein_coding	Cation H( ) antiporter
Cucsat.PASA.G6227	-1.98433368522202	7.70381233612016E-06	ctg1425:1746213-1749511(+)		lincRNA
Cucsat.PASA.G3326	-1.97880802507983	8.80720643780155E-06	ctg1041:5222584-5224381(+)		protein_coding	desiccation-related protein PCC13-62-like
Cucsat.PASA.G18289	-1.9744414183287	0.000543724152799397	ctg3345:4747445-4749511(-)		protein_coding	cytochrome P450
Cucsat.PASA.G11776	-1.97045935900122	2.15448103931453E-08	ctg1820:4959670-4962630(+)		protein_coding	peroxidase
Cucsat.PASA.G13381	-1.96524497100024	0.000178629021971484	ctg1838:5725124-5727276(+)		protein_coding	nac domain
Cucsat.PASA.G1507	-1.95932724178881	0.0000657429204855322	ctg1000:475807-478330(-)		protein_coding	Inherit from KOG: reductase
Cucsat.PASA.G18127	-1.95466924168467	0.0000263049653941577	ctg3345:961999-964877(-)		protein_coding	Protein of unknown function (DUF688)
Cucsat.PASA.G2570	-1.95275011150127	0.0000251190559000476	ctg1002:7024716-7027107(+)		protein_coding	polygalacturonase QRT3-like
Cucsat.PASA.G6189	-1.94873750362358	0.000137319889132381	ctg1425:951623-955247(+)		protein_coding	CS domain
Cucsat.PASA.G12696	-1.94423181591594	0.000188597774720617	ctg1838:2576816-2582155(-)	OSI_22753	protein_coding	beta-glucosidase | Glycosyl hydrolase family 1
Cucsat.PASA.G1045	-1.93908308541586	0.000684144333270077	ctg1:7092176-7093837(+)	OSI_25670	protein_coding	acidic endochitinase-like
Cucsat.PASA.G19243	-1.93812216586507	0.0000150419099293735	ctg36:488402-491495(+)		lincRNA
Cucsat.PASA.G726	-1.93805760032741	1.32932539167536E-07	ctg1:156010-158790(+)		protein_coding	auxin efflux carrier
Cucsat.PASA.G19073	-1.93733977570437	0.000378583128573809	ctg35:1122882-1126053(-)		protein_coding	cytochrome P450
Cucsat.PASA.G21132	-1.93584570772684	8.20383044897151E-15	ctg910:2245736-2248734(-)		protein_coding	cytochrome P450
Cucsat.PASA.G3857	-1.93461321529211	0.0000390991146320379	ctg105:3636686-3638488(+)		protein_coding
Cucsat.PASA.G14926	-1.93417167574619	2.28964161136731E-06	ctg1869:7706197-7710299(+)		protein_coding	reticuline oxidase-like protein-like
Cucsat.PASA.G5728	-1.92633476614251	0.000924300966554823	ctg1402:1312467-1314328(+)		protein_coding	Transcription factor
Cucsat.PASA.G5159	-1.90812526140657	0.0000924735186366817	ctg1227:4772343-4785281(-)		protein_coding	cellulose synthase-like protein
Cucsat.PASA.G10896	-1.90628490978912	0.0000562145190663946	ctg1681:1646905-1649763(-)	OSI_32273	protein_coding	Cytokinin riboside 5'-monophosphate phosphoribohydrolase
Cucsat.PASA.G3982	-1.90600149837496	0.000260638483284254	ctg105:1387480-1397692(-)		protein_coding	Cyclopropane fatty acid synthase
Cucsat.PASA.G5953	-1.90460728707267	0.0000257161663894826	ctg1402:1312973-1313492(-)		lincRNA
Cucsat.PASA.G14858	-1.90199453301023	2.2486537022721E-07	ctg1869:6130824-6139760(+)		protein_coding	Cysteine-rich receptor-like protein kinase
Cucsat.PASA.G10176	-1.89896013150427	2.34548335038995E-07	ctg1673:6828690-6834191(+)		protein_coding	This protein promotes the GTP-dependent binding of aminoacyl-tRNA to the A-site of ribosomes during protein biosynthesis (By similarity)
Cucsat.PASA.G4641	-1.89711450884	0.000661335715533122	ctg1227:1094115-1098161(+)		protein_coding	RNA recognition motif containing protein
Cucsat.PASA.G8130	-1.89168400221349	1.35813603799092E-12	ctg1557:849333-855504(+)		protein_coding	potassium transporter
Cucsat.PASA.G19103	-1.89164543186411	3.66993341528277E-06	ctg35:442316-450558(+)		protein_coding	Plant PDR ABC transporter associated | Pleiotropic drug resistance protein
Cucsat.PASA.G14199	-1.89142041227536	0.0000190043885877535	ctg1869:4079730-4083481(-)		protein_coding	protein TRANSPARENT TESTA
Cucsat.PASA.G13206	-1.88546258746871	1.25297167208256E-08	ctg1838:2203445-2207740(+)		protein_coding
Cucsat.PASA.G3309	-1.88463359642814	9.76720149168659E-11	ctg1041:4933004-4938305(+)		protein_coding	Inherit from euNOG: Protease inhibitor seed storage LTP family protein | Plant organelle RNA recognition domain
Cucsat.PASA.G9682	-1.88103724140513	0.0000478465811652337	ctg1673:5449517-5454352(-)		protein_coding	Inherit from KOG: transposon protein
Cucsat.PASA.G1819	-1.87602078345168	0.000137899265961385	ctg1002:2798153-2808280(-)		protein_coding	UDP-rhamnose rhamnosyltransferase
Cucsat.PASA.G16028	-1.87280813165832	0.000184995297552951	ctg2178:706308-711825(+)	GLIP3	protein_coding	GDSL esterase lipase
Cucsat.PASA.G11518	-1.87166408056325	1.5285768823281E-13	ctg1808:14474-17227(-)		protein_coding	glycerol-3-phosphate transporter
Cucsat.PASA.G4000	-1.86897508230246	0.0000468930276964941	ctg105:1834855-1837054(-)		protein_coding	1-aminocyclopropane-1-carboxylate oxidase homolog
Cucsat.PASA.G13018	-1.86709821622993	0.0000621632929399678	ctg1838:9086072-9088168(-)	OSI_31113	protein_coding	VQ motif
Cucsat.PASA.G6902	-1.86392829461977	9.20904689699325E-13	ctg1522:115884-132070(+)		protein_coding	tetracycline transporter
Cucsat.PASA.G6763	-1.86289687833945	9.9779352261316E-07	ctg1502:1754778-1781302(-)		protein_coding	Amidase | glutamyl-tRNA(Gln) amidotransferase subunit
Cucsat.PASA.G16668	-1.86241532922991	0.000184680231396113	ctg24:2488552-2490390(+)		protein_coding	epoxide hydrolase
Cucsat.PASA.G17482	-1.86057245230286	0.000121828887393277	ctg278:25060-29903(-)		protein_coding	cytochrome P450
Cucsat.PASA.G1955	-1.85911248028307	8.48507153404431E-06	ctg1002:4677384-4679786(-)	ATCES1	protein_coding	Alkaline ceramidase
Cucsat.PASA.G6041	-1.85412884243606	0.000887327287195432	ctg1425:1308211-1310506(-)		protein_coding	auxin-induced protein 5NG4-like
Cucsat.PASA.G13713	-1.85030581141896	0.000279368454976302	ctg184:1336405-1339773(-)		protein_coding	receptor kinase
Cucsat.PASA.G3555	-1.84888080794299	0.0000826873511923634	ctg1047:851677-869276(-)		protein_coding	nucleoside diphosphate kinase
Cucsat.PASA.G16589	-1.84743290937346	3.19757082481288E-09	ctg24:1183995-1185642(+)		protein_coding	nac domain
Cucsat.PASA.G8919	-1.84600746926415	5.94384807936016E-13	ctg1635:1832588-1836324(-)		protein_coding	protein transport protein sec61
Cucsat.PASA.G9496	-1.84221348779352	0.000224646882919743	ctg1673:1457851-1458864(-)		protein_coding	Ribonuclease
Cucsat.PASA.G2005	-1.84123094429409	2.77403644931247E-07	ctg1002:5390069-5391771(-)		protein_coding	Stem-specific protein
Cucsat.PASA.G14283	-1.83361109281796	0.000338076509055652	ctg1869:5379933-5396903(-)		lincRNA
Cucsat.PASA.G18482	-1.83112006894719	3.89534690184366E-11	ctg3379:2427558-2435042(+)		protein_coding	protein)-related protein
Cucsat.PASA.G8243	-1.83087562941427	0.0000121869382723307	ctg1557:3501654-3506518(+)		lincRNA
Cucsat.PASA.G5282	-1.82763292642555	8.06902333497401E-07	ctg1251:139244-150113(+)		protein_coding
Cucsat.PASA.G13817	-1.82645224719217	5.78813320515517E-07	ctg184:907562-913660(+)		protein_coding	Lipin family
Cucsat.PASA.G6009	-1.82402891237561	7.40622900937498E-08	ctg1425:598392-600705(-)		protein_coding	Myb-like DNA-binding domain
Cucsat.PASA.G4810	-1.81964135115416	1.35455397434936E-07	ctg1227:4003271-4016657(+)		protein_coding	transporter
Cucsat.PASA.G2421	-1.81887684344942	1.26475735725278E-08	ctg1002:4841438-4845806(+)		protein_coding	aspartic proteinase
Cucsat.PASA.G1183	-1.81603164453562	0.000738815107471573	ctg1:9154485-9161209(+)		protein_coding	phosphate transporter
Cucsat.PASA.G18025	-1.81563027256939	0.0000218395901432672	ctg3345:3697181-3700924(+)		protein_coding	U-box domain-containing protein 15
Cucsat.PASA.G9962	-1.81222512391267	5.61916336800039E-06	ctg1673:2366975-2376657(+)		protein_coding	protein TRANSPARENT TESTA 12-like
Cucsat.PASA.G11773	-1.81209889444906	2.47825662241817E-10	ctg1820:4919393-4921941(+)		protein_coding	Mitogen-activated protein kinase
Cucsat.PASA.G13163	-1.81164680918997	0.000831636824023761	ctg1838:1368040-1373020(+)		protein_coding	protein STRUBBELIG-RECEPTOR FAMILY 2-like
Cucsat.PASA.G6802	-1.80793050879728	4.92140706527173E-08	ctg1522:87501-89836(-)		protein_coding	GDSL esterase lipase
Cucsat.PASA.G1996	-1.80677691626582	0.000108440122635587	ctg1002:5196076-5197928(-)		protein_coding	Transcription factor
Cucsat.PASA.G4444	-1.80633983820048	0.00011126504466274	ctg1173:1607566-1613953(+)	OSI_31275	protein_coding	vacuolar iron transporter
Cucsat.PASA.G12818	-1.80599048898764	6.52729531121764E-16	ctg1838:5111420-5117967(-)		protein_coding	beta-galactosidase
Cucsat.PASA.G9402	-1.80435535724641	0.0000588587977704418	ctg1673:137191-142729(-)		protein_coding	pectinesterase pectinesterase inhibitor
Cucsat.PASA.G13329	-1.80257323761208	0.0000159069545057662	ctg1838:4547502-4559028(+)		protein_coding
Cucsat.PASA.G6983	-1.80145778994632	0.000256801450042601	ctg1522:1337124-1338771(+)	WOX4	protein_coding	homeobox
Cucsat.PASA.G16667	-1.79711467675064	0.000105487867163475	ctg24:2484626-2486327(+)		protein_coding	epoxide hydrolase
Cucsat.PASA.G16694	-1.78812237240492	2.4455077067558E-08	ctg24:2863022-2869695(+)		protein_coding	transporter
Cucsat.PASA.G8133	-1.78312688878297	5.2497139974354E-07	ctg1557:892275-894304(+)		protein_coding	GCN5-related N-acetyltransferase (GNAT) family protein
Cucsat.PASA.G3848	-1.77520143231007	0.000174543254779279	ctg105:3392171-3393380(+)	HB	protein_coding	May not function as an oxygen storage or transport protein. but might act as an oxygen sensor or play a role in electron transfer. possibly to a bound oxygen molecule
Cucsat.PASA.G1114	-1.77335522509662	3.83914731735381E-08	ctg1:8120713-8126493(+)		protein_coding	Nitrate transporter
Cucsat.PASA.G10324	-1.76234812937423	4.60094970148535E-08	ctg1675:1872610-1882058(+)		protein_coding	Potassium channel
Cucsat.PASA.G2000	-1.76155971586539	0.0000988570003928711	ctg1002:5248863-5250882(-)		protein_coding	F-Box protein
Cucsat.PASA.G7673	-1.75823444761462	1.7678208515347E-08	ctg1544:643028-648048(+)		protein_coding	function domain containing protein. expressed
Cucsat.PASA.G16655	-1.75789233744115	0.0000156943509716353	ctg24:2322960-2324843(+)		protein_coding	Universal stress protein
Cucsat.PASA.G11273	-1.75459372476096	1.74892468761142E-08	ctg1798:219157-223955(+)		protein_coding	Inherit from KOG: transposon protein
Cucsat.PASA.G7511	-1.74921694381867	0.0000116523919733751	ctg1528:3802918-3809113(+)		protein_coding	Galactose binding lectin domain
Cucsat.PASA.G3349	-1.74712505751774	0.0000307735876373602	ctg1041:5685580-5689363(+)		protein_coding	lipase class 3 family
Cucsat.PASA.G5064	-1.74152033606206	0.00034554409466618	ctg1227:2910852-2915936(-)		protein_coding	Homeobox protein knotted-1-like
Cucsat.PASA.G517	-1.73988418370703	2.15713865295029E-13	ctg1:10154940-10158391(-)		protein_coding
Cucsat.PASA.G16638	-1.73958341224391	0.000725329100909571	ctg24:2037455-2038406(+)		protein_coding	Desaturase
Cucsat.PASA.G15777	-1.73938970688918	1.06217369210747E-10	ctg2034:127427-133182(-)		protein_coding
Cucsat.PASA.G8171	-1.73846423323134	0.0000121869382723307	ctg1557:1974941-1979754(+)		protein_coding	reticuline oxidase-like protein-like
Cucsat.PASA.G2964	-1.73698552430244	2.9223515147183E-08	ctg1041:5787888-5791376(-)		protein_coding	GRAS family transcription factor
Cucsat.PASA.G7421	-1.7352536426768	0.000935336651512932	ctg1528:1663552-1667929(+)		protein_coding	Has 355 Blast hits to 351 proteins in 67 species Archae - 0
Cucsat.PASA.G18837	-1.73216901562554	0.000360979938449284	ctg3412:1362026-1364496(-)		lincRNA
Cucsat.PASA.G9559	-1.72769888237294	1.18997335601348E-06	ctg1673:2532326-2536564(-)		protein_coding	DSPc
Cucsat.PASA.G13517	-1.72462719898866	0.000502060094513613	ctg1838:8143828-8147687(+)		protein_coding	RNA recognition motif containing protein
Cucsat.PASA.G18735	-1.72278055952606	0.0000267594423787105	ctg3412:312034-316750(+)	SEC22	protein_coding	25.3 kDa vesicle transport
Cucsat.PASA.G11907	-1.72159186155939	0.000845912856948022	ctg1820:2873663-2876120(-)		protein_coding	Inherit from NOG: Pathogenesis related protein-like protein
Cucsat.PASA.G21384	-1.72066456055261	6.18688044222523E-08	ctg910:2242490-2245508(+)		protein_coding	cytochrome P450
Cucsat.PASA.G9876	-1.72038730406211	1.66646002684432E-07	ctg1673:1163607-1167170(+)		protein_coding	ninja-family protein
Cucsat.PASA.G3381	-1.71874607943343	3.0069348860237E-07	ctg1041:6224726-6228539(+)	PPH	protein_coding	hydrolase. alpha beta fold family
Cucsat.PASA.G14859	-1.71662309245204	0.0000589443166195914	ctg1869:6143139-6146121(+)		protein_coding	Cysteine-rich receptor-like protein kinase
Cucsat.PASA.G14796	-1.70691406854793	0.000631841814839667	ctg1869:4968150-4969910(+)		protein_coding
Cucsat.PASA.G9973	-1.70604976410633	0.000133523623048497	ctg1673:2627686-2630132(+)		protein_coding	cytochrome P450
Cucsat.PASA.G7149	-1.70585468704224	2.21557273729506E-06	ctg1528:2443530-2446975(-)		protein_coding	L-ascorbate
Cucsat.PASA.G9315	-1.70390726706727	0.000829446465702847	ctg1658:1242154-1251198(-)		protein_coding	UDP-Glycosyltransferase
Cucsat.PASA.G14654	-1.7037980651018	1.07579123780535E-06	ctg1869:2985737-2994701(+)		protein_coding	Inherit from euNOG: Nucleic acid binding
Cucsat.PASA.G2543	-1.7024336320058	2.19741788776429E-06	ctg1002:6574888-6579095(+)	ERD4	protein_coding	early-responsive to dehydration 4
Cucsat.PASA.G1544	-1.69419709214923	0.0000325215926726345	ctg1000:1316487-1324760(-)		protein_coding	pleiotropic drug resistance protein 2-like
Cucsat.PASA.G14429	-1.6939983281041	0.000161410891233212	ctg1869:7936703-7940297(-)		protein_coding
Cucsat.PASA.G14665	-1.69272042601211	0.000273463565986888	ctg1869:3124215-3128623(+)	37865	protein_coding	MADS-box protein | Transcription factor
Cucsat.PASA.G13796	-1.691715893146	0.0000595001587091181	ctg184:496783-503066(+)		protein_coding	Plant lipoxygenase may be involved in a number of diverse aspects of plant physiology including growth and development. pest resistance. and senescence or responses to wounding (By similarity)
Cucsat.PASA.G11663	-1.69114027298295	5.44022190741976E-07	ctg1820:2753722-2757336(+)		protein_coding	Pfam:DUF231
Cucsat.PASA.G13126	-1.6872863909707	9.19523657795025E-11	ctg1838:631667-636315(+)		protein_coding	BEL1-like homeodomain protein
Cucsat.PASA.G1875	-1.68681243727986	5.73432695973114E-06	ctg1002:3598234-3606788(-)		protein_coding
Cucsat.PASA.G15797	-1.68623495207819	0.000306105096480505	ctg205:101034-104843(+)		protein_coding	Methyltransferase
Cucsat.PASA.G7118	-1.68376904228883	0.00027346449773539	ctg1528:1680037-1683045(-)		protein_coding	Lipase (class 3)
Cucsat.PASA.G14066	-1.68319609210603	8.80975604099602E-07	ctg1869:2062748-2066583(-)	OSI_24010	protein_coding	LRR receptor-like serine threonine-protein kinase
Cucsat.PASA.G15100	-1.68243254128739	3.61721201351273E-09	ctg197:590055-592758(-)		protein_coding	3-ketoacyl-coa synthase
Cucsat.PASA.G12394	-1.6805988909113	0.000257298425518734	ctg1837:1857138-1861634(+)		protein_coding	Lectin-domain containing receptor kinase
Cucsat.PASA.G5439	-1.68007092819285	0.00026154063849631	ctg1269:79720-82908(+)		protein_coding	Ankyrin repeat-containing protein
Cucsat.PASA.G9427	-1.67589579705655	2.51837443916627E-07	ctg1673:560577-566763(-)		protein_coding	Zinc finger protein CONSTANS-LIKE
Cucsat.PASA.G6405	-1.67017294111254	4.60190830491693E-08	ctg1449:80025-81947(-)		protein_coding	Inherit from KOG: Rna binding protein
Cucsat.PASA.G18617	-1.66939639568513	5.34413094535821E-09	ctg3379:2271857-2275266(-)		protein_coding	auxin efflux
Cucsat.PASA.G8942	-1.66819052594471	0.0000733609877044648	ctg1635:2249436-2255044(-)		protein_coding	galactinol--sucrose galactosyltransferase
Cucsat.PASA.G1848	-1.66644857946736	0.000471785761689029	ctg1002:3255488-3258784(-)	MIPS2	protein_coding	Myo-inositol-1-phosphate synthase | Inositol-3-phosphate synthase
Cucsat.PASA.G2500	-1.66532725699404	1.18117738059042E-08	ctg1002:5966077-5972162(+)		protein_coding	Alpha.alpha-trehalose-phosphate synthase UDP-forming
Cucsat.PASA.G17199	-1.66465750846954	4.59358608051208E-07	ctg27:324610-328765(+)		protein_coding	receptor-like serine threonine-protein kinase
Cucsat.PASA.G14278	-1.66438774702995	0.000154734234531635	ctg1869:5312608-5314882(-)		protein_coding	Transcription factor
Cucsat.PASA.G16254	-1.66384675055402	5.93438570091588E-07	ctg2243:1433-11878(+)		protein_coding	Long-chain-alcohol oxidase
Cucsat.PASA.G13984	-1.66080781510905	1.18117738059042E-08	ctg1869:867100-871065(-)	SNAP33	protein_coding	SNAP25 homologous protein
Cucsat.PASA.G17327	-1.6607469806119	0.0000308229307822426	ctg27:14773-19176(-)		protein_coding	Histone-like transcription factor (CBF/NF-Y) and archaeal histone
Cucsat.PASA.G19923	-1.65621231416482	1.72003556031537E-07	ctg4:3278833-3280411(+)		protein_coding	Universal stress protein
Cucsat.PASA.G21069	-1.65435744899063	4.93977781585706E-06	ctg910:1146244-1149098(-)		protein_coding	bidirectional sugar transporter
Cucsat.PASA.G9510	-1.65253045371382	0.0000116227919334625	ctg1673:1683099-1688885(-)		protein_coding	Nitrate transporter
Cucsat.PASA.G18908	-1.6497805039945	1.81614526252181E-06	ctg3419:751838-755240(+)	OSI_09968	protein_coding	subtilisin-like protease SDD1-like
Cucsat.PASA.G21001	-1.64780371466795	5.21152606886274E-08	ctg910:31792-34205(-)		protein_coding
Cucsat.PASA.G5871	-1.64453913230977	1.45473975952502E-08	ctg1402:1378980-1382041(-)	DREB1	protein_coding	element-binding protein
Cucsat.PASA.G1844	-1.64334871004689	1.11606241928079E-10	ctg1002:3228626-3230464(-)	OSI_22202	protein_coding	transcription factor
Cucsat.PASA.G14657	-1.64254859258507	3.26447451471004E-06	ctg1869:3008579-3011794(+)		protein_coding	Exo70 exocyst complex subunit
Cucsat.PASA.G21489	-1.64241217443802	0.0000118777833979234	ctg926:53178-56914(-)		protein_coding	long-chain-alcohol O-fatty-acyltransferase
Cucsat.PASA.G18491	-1.64082073265475	0.000416155248808399	ctg3379:2747379-2749220(+)		protein_coding	Xyloglucan endotransglucosylase hydrolase protein
Cucsat.PASA.G13673	-1.63639932810756	8.95849070025309E-06	ctg184:689465-696859(-)		protein_coding	Aldehyde dehydrogenase
Cucsat.PASA.G7969	-1.63541980405749	4.76909552610059E-06	ctg1556:1211860-1214636(-)		protein_coding
Cucsat.PASA.G5316	-1.63316363074757	0.0000899772563812942	ctg1251:270899-277922(-)		protein_coding	chromatin remodeling
Cucsat.PASA.G113	-1.63281954795588	0.000682449622005658	ctg1:2081227-2088589(-)		protein_coding	glycosyl transferase 8 domain containing protein
Cucsat.PASA.G8107	-1.63209300952962	1.81362006551936E-07	ctg1557:369420-374088(+)		protein_coding
Cucsat.PASA.G5770	-1.63101083124725	0.0000657429204855322	ctg1402:2596162-2599809(+)		protein_coding	Transcription factor
Cucsat.PASA.G11785	-1.63004772436781	0.000257298425518734	ctg1820:5122377-5124666(+)		protein_coding	homeobox-leucine zipper protein
Cucsat.PASA.G12906	-1.62938466888214	0.0000355617960296119	ctg1838:6875212-6880297(-)		protein_coding	Receptor protein kinase
Cucsat.PASA.G2020	-1.62856648049087	0.000117845266522803	ctg1002:5582900-5584542(-)		lincRNA
Cucsat.PASA.G2998	-1.62823072246954	2.15513149470799E-09	ctg1041:6331899-6338472(-)		protein_coding	Polyamine oxidase
Cucsat.PASA.G20708	-1.626758439136	0.0000364268846659282	ctg62:778421-790941(+)		protein_coding	phosphatidylinositol-4-phosphate 5-kinase
Cucsat.PASA.G1340	-1.62627041585464	0.0000924735186366817	ctg1:11962619-11967605(+)		protein_coding	Removes the phosphate from trehalose 6-phosphate to produce free trehalose. Trehalose accumulation in plant may improve abiotic stress tolerance
Cucsat.PASA.G12221	-1.62615591625749	0.000192433701466084	ctg1837:2438252-2440436(-)		lincRNA
Cucsat.PASA.G10656	-1.62548071626834	1.25738504652868E-07	ctg1681:80254-82592(+)		protein_coding
Cucsat.PASA.G2052	-1.62458622107506	0.000108422798650504	ctg1002:6054130-6056295(-)		protein_coding	GDSL esterase lipase
Cucsat.PASA.G4389	-1.62364619706413	0.0000923218907122898	ctg1173:1646061-1648088(-)		protein_coding	PLATZ transcription factor
Cucsat.PASA.G11100	-1.62341840373816	0.000110239836223022	ctg1740:353102-355277(-)		protein_coding	Phosphopantothenoylcysteine decarboxylase
Cucsat.PASA.G13659	-1.62155793499499	0.000357456285255828	ctg184:368338-382340(-)	OSI_16281	protein_coding	Catalase | domain-containing protein
Cucsat.PASA.G14710	-1.61842061621339	0.000548883193103492	ctg1869:3818745-3824186(+)		protein_coding	transcription
Cucsat.PASA.G8227	-1.61681152002721	0.0000654068684654813	ctg1557:3174399-3178435(+)		protein_coding	WD repeat domain phosphoinositide-interacting protein
Cucsat.PASA.G11787	-1.61680857189112	0.000526853828553355	ctg1820:5193964-5197707(+)		protein_coding
Cucsat.PASA.G13547	-1.61486409493054	0.000122617468601008	ctg1838:8797073-8801017(+)		protein_coding	receptor-like protein kinase
Cucsat.PASA.G5668	-1.61146850400833	9.94112043813083E-09	ctg1402:307719-311607(+)		protein_coding	downstream target of AGL15 2
Cucsat.PASA.G15776	-1.60863492587865	0.000138264190575953	ctg2034:77041-78866(-)		protein_coding
Cucsat.PASA.G11581	-1.60713357053815	0.000238025425709	ctg1820:670978-680314(+)	FUL1. CAL	protein_coding	transcription factor | K-box region
Cucsat.PASA.G17346	-1.60700157690549	7.20244114428893E-08	ctg27:438027-440258(-)		protein_coding	Inherit from KOG: Haloacid dehalogenase-like hydrolase family protein
Cucsat.PASA.G74	-1.60552693055283	2.14472505728808E-14	ctg1:1091915-1094727(-)		protein_coding	zinc-binding protein
Cucsat.PASA.G14724	-1.59928056424536	4.58957907947399E-10	ctg1869:4055280-4060309(+)		protein_coding	transporter
Cucsat.PASA.G14351	-1.59778134426633	0.00014778220100037	ctg1869:6304775-6310785(-)		protein_coding	serine threonine-protein kinase
Cucsat.PASA.G8646	-1.59391431300743	0.0000528161973406701	ctg1558:1332003-1341807(-)		protein_coding	resistance protein
Cucsat.PASA.G3137	-1.59260627453666	0.000276833527722978	ctg1041:211887-215781(+)		protein_coding	GDSL esterase lipase
Cucsat.PASA.G9529	-1.58803405761888	7.99013915168576E-11	ctg1673:2044350-2050326(-)		protein_coding	Alpha.alpha-trehalose-phosphate synthase UDP-forming
Cucsat.PASA.G8418	-1.58655605028248	0.0000628436239318222	ctg1557:1687873-1691244(-)		protein_coding	Male sterility MS5
Cucsat.PASA.G11547	-1.58085250135887	2.96890628743839E-08	ctg1808:538007-542074(-)		protein_coding	Inherit from euNOG: expressed protein | expressed protein
Cucsat.PASA.G10721	-1.5803877784426	5.09028608608968E-07	ctg1681:1478325-1483395(+)		protein_coding	Galacturonosyltransferase
Cucsat.PASA.G3405	-1.58017564370956	4.49321387186872E-08	ctg1041:6600226-6603747(+)		protein_coding	Helix-loop-helix DNA-binding domain
Cucsat.PASA.G7535	-1.57986163972773	0.000829446465702847	ctg1528:4205329-4208028(+)		protein_coding	pectinesterase
Cucsat.PASA.G14071	-1.57918474863716	8.43238004638001E-07	ctg1869:2132019-2136485(-)	INT2	protein_coding	inositol transporter
Cucsat.PASA.G1692	-1.57891555588079	0.0000108213967898441	ctg1002:400743-405903(-)		protein_coding	- STE kinases include homologs to sterile 7. sterile 11 and sterile 20 from yeast. expressed
Cucsat.PASA.G19971	-1.57400753969666	8.57880469774166E-06	ctg4:4433150-4442466(+)		protein_coding
Cucsat.PASA.G12355	-1.57399393747362	0.0000253586873633579	ctg1837:976504-978916(+)		protein_coding	ras-related protein
Cucsat.PASA.G2221	-1.57112600432296	0.000569629837225704	ctg1002:1488689-1501066(+)	OSI_22175	protein_coding	GRAM domain
Cucsat.PASA.G1998	-1.57000414588586	0.000117845266522803	ctg1002:5221592-5225234(-)	HT1	protein_coding	Sugar carrier protein
Cucsat.PASA.G870	-1.56767754329809	1.80568424308401E-07	ctg1:3245847-3252428(+)		protein_coding	Vacuolar cation proton exchanger | arabidopsis thaliana myb domain protein
Cucsat.PASA.G19127	-1.56732260316386	0.0000184018577043583	ctg35:1112068-1113692(+)		protein_coding	Inherit from euNOG: maternal effect embryo arrest 59
Cucsat.PASA.G7948	-1.5667453777983	0.0000293705411543351	ctg1556:183678-186637(-)		protein_coding	peroxidase
Cucsat.PASA.G5494	-1.56513753133608	0.000102063584702208	ctg1269:314849-318993(-)	RAP2.7	protein_coding	AP2 | Transcription factor
Cucsat.PASA.G20988	-1.56344674603198	0.0000918448494320912	ctg907:594588-597707(+)		protein_coding	membrane protein porin
Cucsat.PASA.G5405	-1.56224732905772	0.000144345358873914	ctg1268:505497-507568(+)		protein_coding	Transcription factor
Cucsat.PASA.G13729	-1.56062547888945	0.000100497399323768	ctg184:1707381-1718041(-)	PDK	protein_coding	Pyruvate dehydrogenase | glutathione
[truncated: 40 more rows]

## Sheet: B10_6_8vsB10_3_5
Gene	Fold_change	FDR	Locus	Symbol	Biotype	Description
[truncated: 2,048 more rows]

## Sheet: B10_9vsB10_6_8
Gene	Fold_change	FDR	Locus	Symbol	Biotype	Description
[truncated: 353 more rows]

## Sheet: B10_1_2vsB10_L
Gene	Fold_change	FDR	Locus	Symbol	Biotype	Description
[truncated: 6,764 more rows]

[truncated: 13 more sheets: B10_3_5vsB10_L, B10_6_8vsB10_L, B10_9vsB10_L, B10_apexvsB10_L, B10_1_2vsB10_apex_transcripts, B10_3_5vsB10_1_2_transcripts, B10_6_8vsB10_3_5_transcripts, B10_9_B10_6_8_transcripts, B10_1_2vsB10_L_transcripts, B10_3vsB10_L_transcripts, B10_6_8vsB10_L_transcripts, B10_9vsB10_L_transcripts, B10_apexvsB10_L_transcripts]
