# Supplementary material for: Multi-omics integration of transcriptome, miRNA, and metabolome uncovers molecular mechanisms of male flower development in cucumber line B10 (Cucumis sativus L.)
Source: Sci Rep. 2025 Nov 29;15:45734. doi: 10.1038/s41598-025-28485-6 (PMC12753748; doi:10.1038/s41598-025-28485-6)
Supplement: Supplementary file 1 — Supplementary Material 1 [file 41598_2025_28485_MOESM1_ESM.zip › Supplements_B10/S16.Metabolites_results.xlsx]

## Sheet: 1-2vsapex
metabolite	pval	adj.pval	dm
Erythronic.acid	7.31380212706679e-07	0.000143350521690509	0.81367162768742
Threonic.acid	3.93063522007942e-06	0.000385202251567783	1.68202213741705
Unknown.MST.15	2.217550354081e-05	0.00144879956466626	0.816767301948817
Unknown.MST.16	3.75310418988469e-05	0.00156119059733104	-1.75170665921194
Methionine	3.98262907482407e-05	0.00156119059733104	-0.789020684849739
Fucose	4.86010907531749e-05	0.00158763563127038	0.480271257185754
Cellobiose	0.000112411724834969	0.00314752829537912	-1.23005056816287
Glyceric.acid	0.000186152690667966	0.00378172166209882	0.713005670170929
Succinic.acid	0.000231533979312173	0.00378172166209882	1.11633394259347
Phenylalanine	0.000228638817881713	0.00378172166209882	-1.22363955139029
Aconitic.acid..cis.	0.000201907116850859	0.00378172166209882	1.11049782409083
Unknown.MST.111	0.000168808215273301	0.00378172166209882	-0.942562989118407
Unknown.MST.82	0.000313292660535871	0.0047234893434639	-0.352301357164306
Malic.acid..2.methyl.	0.000384925151191189	0.00518976189038645	0.722394864798444
Ornithine	0.000397175654876514	0.00518976189038645	-2.13403233193693
Unknown.MST.28	0.000703443429193626	0.00640403127115159	-1.43571073784519
Unknown.MST.29	0.000573670556202956	0.00640403127115159	-0.631682758845828
Unknown.MST.47	0.000629581949751772	0.00640403127115159	-0.871370237209367
Unknown.MST.54	0.000718819836557832	0.00640403127115159	-1.50057999533601
Unknown.MST.66	0.00067839442231534	0.00640403127115159	-1.85205081849577
Unknown.MST.91	0.000598677173497159	0.00640403127115159	-0.566592652148509
Unknown.MST.99	0.000561838351290383	0.00640403127115159	-0.747047872993356
Unknown.MST.39	0.000891109933912298	0.0075839486827501	-1.21208800093327
Unknown.MST.102	0.000928646777479604	0.0075839486827501	-0.712810741977277
X2.Piperidinecarboxylic.acid	0.0010625964159173	0.00785385285933232	1.17047319943432
Unknown.MST.55	0.00108190830205088	0.00785385285933232	-1.55054257059223
Gluconic.acid	0.00107016473631877	0.00785385285933232	0.390474572720056
Unknown.MST.75	0.00132669569693932	0.00928686987857522	-0.480004177150805
Isocitric.acid	0.00162349708325702	0.0109726009764957	0.767510285218899
Unknown.MST.92	0.0017444422024115	0.0113970223890885	-0.573796299155806
Unknown.MST.63	0.00182333806236961	0.011528201942724	0.502228517613753
Unknown.MST.36	0.00224254197273165	0.0137355695829813	-1.35557331674437
Unknown.MST.90	0.0029201929693372	0.0173441764239422	-0.516434438775008
Unknown.MST.120	0.00304408400529237	0.0175482489716854	1.15780765297217
Mannosamine..N.acetyl.	0.00313893532252621	0.0175780378061468	0.509522942195616
Unknown.MST.52	0.00325388070037982	0.0177155727020679	1.44083247709366
Unknown.MST.74	0.0033583269165313	0.017790056098382	-0.491675552582141
Unknown.MST.51	0.00378424697568333	0.0195187475587877	0.936681188985151
Unknown.MST.109	0.00416051324333073	0.0209092460434057	-0.996133381085353
Erythritol	0.00451551092750643	0.0215863449217381	-0.765570323463283
Maltose	0.00451098322179557	0.0215863449217381	-1.05753543122658
Glycine	0.00495209254953168	0.0225723288304235	0.333416898606849
Proline..4.hydroxy...trans.	0.00488212997831406	0.0225723288304235	0.472194767599941
Unknown.MST.6	0.00509890523009825	0.0227133051158922	-0.803451894090815
Unknown.MST.114	0.00530102896709286	0.0230889261677822	-1.11602746104778
Urea	0.00787304104209953	0.0335460009619893	-0.968071361685265
Unknown.MST.42	0.00835274590557782	0.0348327276062394	0.81185986154447
Unknown.MST.8	0.0100303951334834	0.0403919472281975	1.05442098108247
Unknown.MST.25	0.0103040681704586	0.0403919472281975	-1.07398531057123
Pantothenic.acid	0.0102602865551662	0.0403919472281975	-0.262458914179144
Fumaric.acid	0.0125999597800411	0.0484233748409423	0.514014536536441
Pyroglutamic.acid	0.0137586201642614	0.0518594144652929	0.538076390809682
Unknown.MST.33	0.0146021761695893	0.0533859882279966	0.946568865435571
Unknown.MST.76	0.0148684403685089	0.0533859882279966	-0.434855146084757
Unknown.MST.117	0.0149807620027542	0.0533859882279966	-1.2277634207895
Unknown.MST.5	0.0163269267944517	0.0556456723765053	0.491148098454914
Tyrosine	0.01595618457657	0.0556456723765053	-0.912525811441089
Unknown.MST.97	0.0164665765195781	0.0556456723765053	-0.762275061610298
Glutamine	0.0172687967261494	0.0573675281072082	0.871880926247997
Unknown.MST.22	0.0183557388497297	0.0599620802424503	-1.67634122959458
Unknown.MST.35	0.0187181660459547	0.0601436154919199	0.32341458589913
Unknown.MST.71	0.0191203625361639	0.0604450170498086	-1.22763536153999
Isomaltose	0.0198264218030727	0.0616822011651152	-0.911934190123407
Aspartic.acid	0.022561269713893	0.0662544539429447	0.49997929951844
Unknown.MST.23	0.0226482061947821	0.0662544539429447	0.424941002989479
Unknown.MST.50	0.0220689031962786	0.0662544539429447	-0.599120516458109
Unknown.MST.49	0.0221289541450663	0.0662544539429447	-0.557531399197199
Trehalose..alpha.alpha.	0.0233907648189256	0.0674204397721972	0.625962783466255
Unknown.MST.9	0.0248917349052254	0.0707069571220895	0.480801407176923
Unknown.MST.78	0.0254178429501912	0.0711699602605353	0.981071637522978
Inositol..myo.	0.0265522705180472	0.0732992256554542	0.580209321559032
Glucose	0.0273303371168371	0.0743992510402788	1.16805667694943
Glutaric.acid..2.oxo.	0.034585847980423	0.0928606329337385	-0.227484428609722
Unknown.MST.20	0.0358534583198599	0.0936970377425673	0.456048965913968
Unknown.MST.48	0.0354425891679665	0.0936970377425673	0.602791337132265
Galactonic.acid.1.4.lactone	0.0367014843434733	0.0946511964647469	0.234461892728014
Unknown.MST.21	0.038011213437804	0.0960386126126685	0.427918961943361
Unknown.MST.95	0.0382194478764701	0.0960386126126685	-0.768466640819881
Unknown.MST.53	0.039635611393406	0.0983364535836402	0.205318027638766
Unknown.MST.40	0.0444319269093701	0.108858220927957	0.532837824584576
Unknown.MST.108	0.0456898695500313	0.110558202861804	-0.749419637342895
Unknown.MST.18	0.0490404939409543	0.117218741614964	0.447674266577832
Unknown.MST.7	0.0503604980166213	0.11750782870545	-0.540461674094466
Unknown.MST.77	0.0499528465054066	0.11750782870545	-0.395642033044295
Unknown.MST.70	0.0513064410582502	0.118306617028436	0.465839710015604
Tartronic.acid	0.0535279963037058	0.121994038087516	0.721466139631148
Unknown.MST.107	0.0544501162491321	0.122669227411838	0.471434871749061
Unknown.MST.65	0.0621072906398734	0.135680111657526	-0.49064522263169
Unknown.MST.94	0.0625326667298322	0.135680111657526	-0.24651068722995
Unknown.MST.104	0.0623948206895827	0.135680111657526	-0.555626684240588
Galactinol	0.0629943375552801	0.135680111657526	-0.760669254640082
Unknown.MST.84	0.0693588576012074	0.147764522715616	-0.161738586312413
Arginine	0.0737769072864127	0.155486815356311	-0.670978244046026
Fructose	0.0752360931184894	0.156875257991744	0.99257327140122
Unknown.MST.26	0.0802960207044585	0.165663369032357	0.610696265102678
Galactaric.acid	0.0843288212690834	0.170396381121034	0.409602913871074
Unknown.MST.69	0.0838041848268989	0.170396381121034	0.57171429599134
Unknown.MST.87	0.086418709612493	0.172837419224986	-0.27420675073744
Valine	0.0906809130844957	0.177734589645612	-0.482203082943862
Unknown.MST.68	0.0898452433675778	0.177734589645612	-0.295957103887501
Alanine	0.0944186063751099	0.183228186628926	0.240511202723098
Unknown.MST.62	0.101173533025054	0.19441188698932	-0.41096050458904
Butanoic.acid..4.amino.	0.109481157193848	0.203650280271383	0.340300170758455
Unknown.MST.59	0.108414857473079	0.203650280271383	-0.476175665920833
Unknown.MST.72	0.108305401426673	0.203650280271383	0.313711797563865
Unknown.MST.100	0.110137396473299	0.203650280271383	-0.637106094480925
Citric.acid	0.128145902175133	0.234734549778748	0.467268859038853
Leucine	0.131659930235932	0.238938391909655	-0.464817719163733
Unknown.MST.88	0.133761251925195	0.24052481997558	0.213800256021269
Unknown.MST.96	0.135712892281709	0.241815698974681	0.185540174134845
Unknown.MST.10	0.166680761058674	0.293272527118505	0.513476261857432
Unknown.MST.34	0.167584301210574	0.293272527118505	-0.182953918796128
Unknown.MST.106	0.172225754430489	0.298727857242263	-0.80626199136609
Unknown.MST.46	0.180025916016056	0.309518241571465	-0.250748318639292
Unknown.MST.61	0.18225619874013	0.310627956113613	0.429494467320614
Unknown.MST.80	0.187882374148516	0.317456425285424	0.979730693446001
Serine	0.193446893435452	0.318618412717215	0.269772939097535
Ribitol	0.1921072997052	0.318618412717215	-0.153319583122324
Adipic.acid..2.amino.	0.193281253799673	0.318618412717215	0.518912854429896
Unknown.MST.85	0.19683267325689	0.321493366319586	-0.149317919113692
Unknown.MST.58	0.202676626723133	0.328302635022595	-0.244934928493388
Unknown.MST.113	0.204762656575271	0.32896295646519	0.829110203329584
Glucose..1.6.anhydro..beta.	0.206721275448767	0.329409512097222	0.16482282205366
Glucose.6.phosphate	0.214884830594448	0.339656667713805	0.200465112096559
Unknown.MST.1	0.216821344437555	0.339975868078087	0.141249895516269
Unknown.MST.14	0.220342773680526	0.342755425725262	0.210136493532799
Glucopyranose	0.240555603597004	0.371251167756006	0.189006285031441
Unknown.MST.30	0.244844400642577	0.372011647487947	0.281045787353287
Unknown.MST.119	0.24347130317643	0.372011647487947	-0.235445558757366
Unknown.MST.121	0.254275539280372	0.383369274607331	-0.241995561290947
Unknown.MST.64	0.257069212577888	0.384622638666154	0.228021709723802
Unknown.MST.4	0.271529832045236	0.403180659703532	0.45542669948575
Unknown.MST.13	0.277778419496088	0.409357670836341	1.08553692465287
Unknown.MST.38	0.288005822169214	0.421262247351985	-0.302098900595036
Unknown.MST.81	0.292252786016343	0.42430774858669	0.188821761208771
Unknown.MST.110	0.313384763347598	0.45164274717742	-0.19743098557167
Glucosamine..N.acetyl.	0.317157735590776	0.453743913691914	-0.276264196647416
Unknown.MST.2	0.3268621814356	0.460899191089047	0.172558606707884
Unknown.MST.103	0.324534224478313	0.460899191089047	0.154983131810589
Phosphoric.acid	0.340357734332403	0.46191940288703	0.277291111291891
Malic.acid	0.335713808016563	0.46191940288703	0.596306079540341
Glycerol.3.phosphate	0.34408282051789	0.46191940288703	0.148976288989177
Unknown.MST.56	0.336289544139449	0.46191940288703	-0.169771948989979
Unknown.MST.57	0.330417007075596	0.46191940288703	0.320905434882642
Unknown.MST.112	0.342358085876254	0.46191940288703	0.185756364846885
Unknown.MST.124	0.343431006213308	0.46191940288703	0.50858206502831
Salicylaldehyde.beta.D.glucopyranoside	0.349683555491728	0.466244740655638	0.342664646364819
Fructose.6.phosphate	0.365028756131178	0.483416460822371	0.112114538361412
Unknown.MST.105	0.374796958556259	0.493021502530381	0.120872141949782
Unknown.MST.44	0.391532774599026	0.511602825476061	0.0538141682673654
Unknown.MST.60	0.402725350594798	0.51930374155645	0.262957247148607
Unknown.MST.67	0.400322443337171	0.51930374155645	0.384243212090205
Unknown.MST.45	0.422477080678661	0.541212469366128	-0.146232879282627
Unknown.MST.83	0.43064005287011	0.548087340016504	-0.092032189190892
Unknown.MST.89	0.437684314050719	0.553458874541555	-0.0994313679343968
Unknown.MST.17	0.453845573776334	0.570216233718984	-0.127433408002998
Unknown.MST.19	0.457892373303956	0.571636338646977	-0.206854746151098
Isoleucine	0.465788702819474	0.57419952309792	-0.165221911770141
Unknown.MST.122	0.46580471516617	0.57419952309792	-0.264054889398937
Asparagine..H2O	0.484179307329351	0.589435678487906	-0.220782614061784
Raffinose	0.482623903437588	0.589435678487906	0.222531615245593
Proline	0.489916556965031	0.592738550402136	-0.154402700117259
Unknown.MST.3	0.519693226239866	0.624907192288428	-0.110916531764738
Putrescine	0.53446965063846	0.637497766033654	0.270930445750379
Unknown.MST.79	0.536669037732413	0.637497766033654	0.0747842386235966
Serine..O.acetyl.	0.550493304065285	0.64998004576383	-0.105618366357763
Unknown.MST.73	0.578893241209126	0.679419612437058	0.153400948899128
Unknown.MST.12	0.591001221693628	0.689501425309232	0.0645835795219885
Unknown.MST.41	0.638589642689261	0.736256293924089	-0.14405874229571
Unknown.MST.116	0.637282839484073	0.736256293924089	-0.14482328058217
Unknown.MST.32	0.648416012260711	0.738892665134299	0.280067310627107
Glutamic.acid	0.646019946961546	0.738892665134299	-0.0466922781957528
Unknown.MST.31	0.66496741261171	0.753373484808643	-0.150855331890748
Unknown.MST.118	0.677747245168816	0.763439425592459	0.0989426963383711
Unknown.MST.11	0.684326492213514	0.766445671279136	-0.127308047254315
Asparagine	0.688722087837469	0.766985961455363	-0.132841004282419
Lyxonic.acid	0.749490134952215	0.82994387825217	-0.035326128305611
Alanine..beta.	0.759035593225392	0.834197125059071	0.0510483275477895
Unknown.MST.101	0.76184329278354	0.834197125059071	0.0865145671599432
Unknown.MST.43	0.771244332931841	0.839799384748004	-0.0445973247834957
Cinnamic.acid..4.hydroxy...trans.	0.787783431695742	0.851715820545683	-0.051379003076212
Unknown.MST.98	0.790878976220991	0.851715820545683	0.123750380238951
Ribonic.acid	0.801641944151121	0.855555546857378	-0.0335672833496918
Unknown.MST.123	0.803174595008967	0.855555546857378	-0.0821999684997081
Unknown.MST.27	0.833656185044619	0.878476410047018	-0.0615512564404685
Unknown.MST.115	0.831259766491651	0.878476410047018	-0.126699682810001
Adipo.2.6.lactam	0.850142560091975	0.881629321576863	0.0752442748444135
Arabinonic.acid	0.848614839595464	0.881629321576863	0.0718603211573239
Sucrose	0.843656025165706	0.881629321576863	0.0438346473814626
Pyruvic.acid	0.857249794717656	0.884320840866635	0.0337852960255098
Unknown.MST.86	0.872776805088909	0.895624365431551	0.0334880337732537
Threonine	0.899426442527427	0.913407164431999	0.026365955111066
Unknown.MST.37	0.896234458280825	0.913407164431999	-0.0945108645062831
Unknown.MST.24	0.941300980464157	0.951005114283375	-0.0238728643610528
Unknown.MST.93	0.954261311166827	0.959154958916401	0.0104839222407982
Tyramine	0.977671090569044	0.977671090569044	0.00813813472859071

## Sheet: 3-5vs1-2
metabolite	pval	adj.pval	dm
Lyxonic.acid	5.24581312772753e-05	0.00514089686517297	-0.582660266325973
Unknown.MST.123	3.65217565956047e-05	0.00514089686517297	-1.74737390588915
Unknown.MST.3	0.000182165420693399	0.00714088449118123	-0.915933200552088
Succinic.acid	0.000175527716884772	0.00714088449118123	0.892727753995075
Alanine..beta.	0.000126723392010248	0.00714088449118123	-0.819859524888393
Pyroglutamic.acid	0.000260748131617774	0.00851777229951396	-0.864071120586889
Proline	0.000874691890908443	0.0214299513272569	-1.57570747858522
Proline..4.hydroxy...trans.	0.000824743580483065	0.0214299513272569	-1.09682056954176
Unknown.MST.1	0.00106245671263506	0.0229077769290908	0.471920801794932
Unknown.MST.30	0.00128564054193877	0.0229077769290908	-0.885119890949303
Glutamine	0.0012741402326477	0.0229077769290908	-1.17159988492394
Unknown.MST.41	0.00151649775235167	0.0247694632884105	-1.19072906132473
Unknown.MST.38	0.0019857006849377	0.028846780663646	-1.15951821839536
Unknown.MST.40	0.00206048433311757	0.028846780663646	-1.088120383978
Glycine	0.00346891568604375	0.0377726374702541	-0.387992764796341
Threonic.acid	0.00321562243621347	0.0377726374702541	0.509497903284565
Gluconic.acid	0.00296153488510321	0.0377726374702541	0.402650689674065
Unknown.MST.117	0.00342246819802843	0.0377726374702541	0.953937482645205
Unknown.MST.100	0.00374178020481346	0.0385994168496547	-1.8724698045152
Glyceric.acid	0.00530633549656353	0.0520020878663226	-0.51770116122421
Tyrosine	0.00583484107592051	0.0544585167085914	-0.995705145589678
Erythronic.acid	0.00630935486204454	0.0562106160436695	0.218144421356772
Raffinose	0.00697674409811581	0.0594539931839434	0.973269010143083
Tyramine	0.0087539468847652	0.0714905662255824	-1.25813290664086
Serine..O.acetyl.	0.00997529681273738	0.0719034314397602	-0.757460869831069
Galactonic.acid.1.4.lactone	0.0102719187771086	0.0719034314397602	0.342646361893125
Unknown.MST.71	0.00974366426675929	0.0719034314397602	-1.09999469100148
Cellobiose	0.00990769899421155	0.0719034314397602	0.744237462718353
Unknown.MST.42	0.0134106969301021	0.090637813734483	0.595866031576616
Unknown.MST.33	0.0155229572554809	0.0981451490991693	1.18146800632694
Putrescine	0.0150336551499734	0.0981451490991693	-1.43975985231245
Unknown.MST.26	0.0164881039570776	0.1009896367371	-0.814837474420047
Erythritol	0.0173257595095661	0.102904511026514	0.595123607719533
Unknown.MST.111	0.0179691632808326	0.103586941265976	0.565504226935435
Arabinonic.acid	0.0199834248490395	0.108135836671808	-1.07360951117982
Unknown.MST.44	0.0198404328400533	0.108135836671808	0.164165544724884
Arginine	0.0204133977390657	0.108135836671808	-0.935934790219909
Trehalose..alpha.alpha.	0.0227324599824411	0.117251635698907	0.551103568652595
Unknown.MST.8	0.0240247475948151	0.117721263214594	0.695802266028625
Isoleucine	0.0235512436986145	0.117721263214594	-0.772209092208538
Unknown.MST.14	0.0259066160666313	0.12097253319966	0.359979376230498
Isocitric.acid	0.0259226856856414	0.12097253319966	0.436419453601751
Leucine	0.028613411229437	0.127459740931128	-0.706765373268649
Glutamic.acid	0.0284698918357282	0.127459740931128	-0.244003887977968
Unknown.MST.39	0.0324417035355719	0.141301642066046	-0.726866151246357
Threonine	0.0382989878883237	0.163186991871988	-0.438040296867598
Asparagine	0.0496882987723423	0.20721077785913	-0.545693772378744
Serine	0.0527171800374922	0.215261818486426	-0.432387971103321
Citric.acid	0.0539108550114923	0.215643420045969	0.690517774585786
Unknown.MST.32	0.0560017552828728	0.219526880708862	-1.27841033971645
Unknown.MST.15	0.0572778657126445	0.220126699601536	0.268208466620418
Unknown.MST.37	0.059699450812189	0.225021006907482	-1.61989334539548
Unknown.MST.106	0.0616559321221381	0.228010616904511	-0.564361700236221
Unknown.MST.95	0.0637559089126356	0.23141033605327	0.444686814525168
Tartronic.acid	0.0683877076709456	0.243708921881915	0.623654444883743
Methionine	0.069706785469233	0.243973749142316	-0.372088661413477
Unknown.MST.5	0.075375561646577	0.248672661262561	-0.260448194257773
Unknown.MST.6	0.0742582045607768	0.248672661262561	0.327811726188274
Fumaric.acid	0.0747814496372858	0.248672661262561	0.397068150559328
Unknown.MST.121	0.0761242840599677	0.248672661262561	0.313249980436418
Ornithine	0.0781661348571747	0.25115676118043	-1.01632793561743
Valine	0.0803246119419691	0.253929418397193	-0.437269070560706
Unknown.MST.68	0.0873673636284982	0.271809575733106	0.357339588124711
Aconitic.acid..cis.	0.0909343257805129	0.278486372702821	0.62617664398015
Unknown.MST.16	0.0992921876907656	0.293312836807704	0.598160422184057
Unknown.MST.89	0.100265102378144	0.293312836807704	0.346031978569187
Unknown.MST.118	0.0994144280854895	0.293312836807704	0.294567285216392
Unknown.MST.91	0.110754770418887	0.319234338266203	0.428027213274589
Alanine	0.127651111280298	0.352388983252652	-0.30264622174224
Ribonic.acid	0.125370105290967	0.352388983252652	0.136657146605893
Glucopyranose	0.126493104667006	0.352388983252652	0.240885487538158
Pyruvic.acid	0.12948641781303	0.352490804046581	0.307806869499057
Unknown.MST.98	0.131819505234351	0.353926342820998	0.816333006187396
Unknown.MST.90	0.135748224648569	0.359549351771886	0.23254063109604
Unknown.MST.99	0.148758810516708	0.38364114291151	-0.248873229598081
Unknown.MST.107	0.148292435102552	0.38364114291151	0.340741897020076
Unknown.MST.76	0.153963274892165	0.39190651790733	0.267055043056379
Inositol..myo.	0.161117769943822	0.404860037294733	0.397274197301304
Unknown.MST.2	0.173364518625342	0.427379107675407	0.295615800803418
Unknown.MST.22	0.177904449959601	0.427379107675407	-1.03113552376447
Unknown.MST.59	0.178167558477547	0.427379107675407	0.365465808675626
Glucosamine..N.acetyl.	0.178801463415221	0.427379107675407	0.355846285809744
Unknown.MST.31	0.200078326134963	0.472474119547623	-0.351649158621857
Unknown.MST.74	0.204635589070233	0.477483041163877	0.211627965392189
Asparagine..H2O	0.208863712428797	0.481615148659344	-0.349998291202962
Unknown.MST.70	0.217768757045646	0.492104011473582	-0.259177594013758
Unknown.MST.96	0.218433923460212	0.492104011473582	0.146800002564413
Unknown.MST.17	0.222730885762736	0.496082427380639	0.195561285182738
Unknown.MST.27	0.231285672973826	0.508923119180097	-0.286586044941783
Fucose	0.243997132897941	0.508923119180097	0.12686397937868
Unknown.MST.47	0.244075373484332	0.508923119180097	-0.326877668182938
Unknown.MST.81	0.24045906629051	0.508923119180097	0.228510987269937
Fructose.6.phosphate	0.237510356919778	0.508923119180097	0.148148103934719
Unknown.MST.88	0.243034543705753	0.508923119180097	0.176385241423375
Unknown.MST.122	0.250918928981577	0.517685369267254	-0.355360986550991
Unknown.MST.13	0.253992786817776	0.518568606419627	1.20924121796707
Unknown.MST.4	0.275434225475116	0.537042272975598	0.367686195459298
Unknown.MST.43	0.27089321984581	0.537042272975598	-0.159245420670198
Glucose..1.6.anhydro..beta.	0.273913634575904	0.537042272975598	0.15261804165193
Unknown.MST.63	0.276029817251502	0.537042272975598	0.168869798449364
Unknown.MST.104	0.276741171278242	0.537042272975598	0.27786462826462
Unknown.MST.23	0.300720478662049	0.566645958247399	0.129223575108474
Unknown.MST.53	0.303560334775392	0.566645958247399	0.108409378194972
Unknown.MST.116	0.298040208209532	0.566645958247399	0.347288219519253
Unknown.MST.119	0.298763258763783	0.566645958247399	0.22213841343614
Unknown.MST.86	0.33937903970853	0.627531054555396	0.248091259759901
Isomaltose	0.353399217514519	0.647348099372391	0.315094785485737
Mannosamine..N.acetyl.	0.361630966589513	0.65629323566245	-0.117421027840455
Unknown.MST.50	0.369041634606133	0.661717051887278	-0.27081026857695
Unknown.MST.77	0.374747922242285	0.661717051887278	-0.143829475316611
Unknown.MST.85	0.372114098370831	0.661717051887278	0.103500460339639
Unknown.MST.24	0.392200608150902	0.682691363206382	-0.222594803129965
Unknown.MST.83	0.393592469603679	0.682691363206382	0.0927929328039507
Phosphoric.acid	0.402912923210974	0.683305247571436	-0.35021823885679
Unknown.MST.79	0.404075940807497	0.683305247571436	-0.0958596751202343
Unknown.MST.101	0.40440514652187	0.683305247571436	0.252326081323332
Salicylaldehyde.beta.D.glucopyranoside	0.417220305818001	0.698933161883147	0.258087598441482
Unknown.MST.62	0.423233946778374	0.702075736603201	0.220667835117062
Galactaric.acid	0.44320664331347	0.702075736603201	-0.188838324751547
Unknown.MST.69	0.440704215247592	0.702075736603201	0.333141327599643
Unknown.MST.72	0.442866535567661	0.702075736603201	0.171234949374407
Maltose	0.444170363973454	0.702075736603201	-0.291845888965447
Unknown.MST.102	0.435966167481098	0.702075736603201	0.156439348082257
Unknown.MST.115	0.430026114368636	0.702075736603201	0.397523942614709
Unknown.MST.49	0.451273219914923	0.7075964088266	-0.229442158069364
Unknown.MST.12	0.482693018314601	0.715550764748301	-0.0636292937428866
Unknown.MST.20	0.488614238205789	0.715550764748301	0.140800605041694
Unknown.MST.29	0.485564492621914	0.715550764748301	-0.078923245713014
Unknown.MST.48	0.478969106971224	0.715550764748301	0.20833987006071
Unknown.MST.64	0.486497908106716	0.715550764748301	-0.200625485565451
Unknown.MST.67	0.465377869596131	0.715550764748301	0.376498838987454
Cinnamic.acid..4.hydroxy...trans.	0.468954678252132	0.715550764748301	0.282692529289445
Unknown.MST.87	0.467817092010468	0.715550764748301	0.0953336268821783
Unknown.MST.108	0.492853843066432	0.715550764748301	0.225962179354553
Unknown.MST.112	0.490954062638281	0.715550764748301	-0.133001720859321
Unknown.MST.94	0.504274407069425	0.726748410188288	0.0856138299896738
Glycerol.3.phosphate	0.514968518947754	0.736743282582188	-0.116041590027494
Pantothenic.acid	0.535247218301016	0.755983014897114	-0.070126619989102
Glucose.6.phosphate	0.536130811585198	0.755983014897114	0.0989201777238744
Unknown.MST.21	0.54162644981543	0.758277029741602	0.12813585303795
Urea	0.546417619014424	0.759559243452674	0.217612900848707
Unknown.MST.36	0.558327143182936	0.770648732844053	-0.190668606815077
X2.Piperidinecarboxylic.acid	0.568830186551269	0.779655360587754	-0.135515687515731
Unknown.MST.56	0.594419954747102	0.799280625529455	0.0861010385236796
Unknown.MST.65	0.599460469147091	0.799280625529455	0.159856780668953
Unknown.MST.80	0.597966905548458	0.799280625529455	0.446295188922971
Unknown.MST.110	0.594072345427374	0.799280625529455	0.12588826810595
Unknown.MST.78	0.607469864130715	0.804487117362298	0.225468420278263
Unknown.MST.103	0.614975392735638	0.808960919303255	0.0827912343328556
Unknown.MST.82	0.624662848129276	0.816226121555587	0.0365340054729053
Unknown.MST.75	0.633884665263389	0.82279069133526	0.0538976303388772
Unknown.MST.7	0.652425994370316	0.82592763842411	-0.132689279259393
Adipo.2.6.lactam	0.645559726772317	0.82592763842411	-0.191652635215791
Unknown.MST.73	0.653157060998658	0.82592763842411	-0.155602620060305
Unknown.MST.120	0.647379860670001	0.82592763842411	-0.101716540778996
Unknown.MST.10	0.705403988730509	0.848725560464487	-0.15734108826404
Unknown.MST.11	0.691632178097274	0.848725560464487	-0.133810068001047
Unknown.MST.19	0.720032769303822	0.848725560464487	-0.0900548933489187
Butanoic.acid..4.amino.	0.699701575538064	0.848725560464487	-0.0725452399404816
Unknown.MST.25	0.723148819375354	0.848725560464487	0.140519586024125
Unknown.MST.28	0.690316900406511	0.848725560464487	0.16796514081456
Adipic.acid..2.amino.	0.694133029202913	0.848725560464487	-0.162078901929808
Glucose	0.702555655811368	0.848725560464487	0.219382648057682
Unknown.MST.57	0.703853289507771	0.848725560464487	0.134116383984296
Unknown.MST.92	0.711320441772945	0.848725560464487	-0.0564021070444163
Sucrose	0.718117791801061	0.848725560464487	-0.0745100600038846
Unknown.MST.114	0.712748526870296	0.848725560464487	0.14517308442044
Malic.acid	0.739287635249814	0.85548667078132	-0.157626868629425
Unknown.MST.52	0.74206004642106	0.85548667078132	0.125610001901702
Unknown.MST.58	0.74636847297758	0.85548667078132	0.0610309595306653
Unknown.MST.61	0.74180974849079	0.85548667078132	-0.144651674729731
Glutaric.acid..2.oxo.	0.754450162840076	0.859722278585203	0.0453672218579335
Fructose	0.761789116331634	0.863067438156071	-0.143845688053538
Unknown.MST.18	0.786874506852645	0.874000062553515	0.0647345102693127
Unknown.MST.35	0.799472339988977	0.874000062553515	0.0145644067994262
Unknown.MST.66	0.792291307210867	0.874000062553515	-0.119413512082385
Unknown.MST.84	0.802653118671595	0.874000062553515	0.0264412459304388
Unknown.MST.105	0.79644657462311	0.874000062553515	0.0319234243872479
Unknown.MST.109	0.783409109486529	0.874000062553515	0.0817291311616133
Galactinol	0.792049259806701	0.874000062553515	0.0984143321244488
Unknown.MST.45	0.811824639722932	0.874505615755916	0.0407419920219017
Unknown.MST.97	0.812040928916208	0.874505615755916	0.068201857154234
Unknown.MST.34	0.818787260496129	0.87695247572263	0.0455649852007305
Unknown.MST.46	0.823921840692525	0.877655873781168	0.0394221646211292
Aspartic.acid	0.849554561679242	0.900068616698008	0.0343430127446815
Malic.acid..2.methyl.	0.864027794690911	0.900794934890524	-0.0217043977370928
Ribitol	0.859024116255355	0.900794934890524	0.0282018479523476
Unknown.MST.113	0.860885052433006	0.900794934890524	0.117189112865747
Phenylalanine	0.881173144702988	0.913809187099395	-0.0373000843431548
Unknown.MST.54	0.888344561853162	0.916397548016946	0.0496113722138354
Unknown.MST.55	0.951059140302335	0.975955976435904	0.0256521742477052
Unknown.MST.9	0.971711579075064	0.976694715378013	-0.0064461048961757
Unknown.MST.51	0.958893148101134	0.976694715378013	-0.0161054878159419
Unknown.MST.60	0.970021038855588	0.976694715378013	0.0155825916495225
Unknown.MST.124	0.969607937998617	0.976694715378013	-0.0220984078851476
Unknown.MST.93	0.998623173184342	0.998623173184342	0.000422714251614664

## Sheet: 6-8vs3-5
metabolite	pval	adj.pval	dm
Tyramine	8.85345864967286e-06	0.00173527789533588	-4.1325521217168
Proline	8.49824939597767e-05	0.00796987798979307	-3.23529691023472
Proline..4.hydroxy...trans.	0.0001219879284152	0.00796987798979307	-2.44656419779157
Unknown.MST.105	0.000464812327517229	0.0227758040483442	-0.799878234637504
Gluconic.acid	0.000859454670532463	0.0336906230848726	0.427624110510989
Unknown.MST.4	0.00310902834982356	0.101561592760903	-1.17030532016908
Unknown.MST.35	0.00750075480788597	0.210021134620807	0.423541270518053
Unknown.MST.5	0.0183419558393238	0.232010961325117	0.431651625791039
Glyceric.acid	0.0217042723426505	0.232010961325117	-0.384635585704462
Unknown.MST.14	0.0207625811216234	0.232010961325117	0.336572462844382
Alanine..beta.	0.0110870640399488	0.232010961325117	-0.377276666823144
Lyxonic.acid	0.0235844732037051	0.232010961325117	-0.331885768935022
Galactonic.acid.1.4.lactone	0.0191584309322139	0.232010961325117	0.25648739985315
Unknown.MST.79	0.0128275621521374	0.232010961325117	-0.42180803985045
Unknown.MST.82	0.0139510249814984	0.232010961325117	-0.238259495818935
Unknown.MST.83	0.0156611401200721	0.232010961325117	0.286630117339429
Unknown.MST.104	0.0122354174223437	0.232010961325117	-0.681238614675701
Cellobiose	0.023674587890318	0.232010961325117	0.604607164502227
Raffinose	0.0172275358809439	0.232010961325117	-0.549086648820101
Unknown.MST.121	0.0182055148439451	0.232010961325117	-0.466019945793905
Glycine	0.0252018387632875	0.235217161790684	0.295957642414736
Unknown.MST.108	0.0274284510064346	0.244362563511872	-0.860781196732686
Unknown.MST.1	0.0479056076328245	0.325754172690518	0.239623337999229
Unknown.MST.19	0.0484872550897662	0.325754172690518	0.651480465399313
Asparagine..H2O	0.0458387606110604	0.325754172690518	0.681084173154204
Unknown.MST.57	0.0430657683765325	0.325754172690518	-0.685395281002844
Unknown.MST.65	0.0412510791337919	0.325754172690518	-0.642504575510658
Unknown.MST.69	0.0498603325546711	0.325754172690518	-0.838978131967174
Unknown.MST.90	0.0472755269692036	0.325754172690518	-0.305772644450995
Galactinol	0.0498590899509469	0.325754172690518	-0.759485684929523
Succinic.acid	0.0550348904757235	0.347962533330381	0.328697510095294
Glutaric.acid..2.oxo.	0.0571919553613423	0.350300726588222	-0.300055397318694
Fucose	0.0629143799887524	0.364553495518803	0.26248523481199
Unknown.MST.99	0.0632388716716291	0.364553495518803	-0.44640476119333
Unknown.MST.123	0.068331843705123	0.382658324748689	-0.914126157858483
Threonic.acid	0.0739495421962595	0.402614174179635	0.348607297593668
Malic.acid..2.methyl.	0.0999336936169865	0.41026922401525	-0.322870936726677
Unknown.MST.31	0.100474095677204	0.41026922401525	0.580264477491447
Asparagine	0.0953019336037459	0.41026922401525	0.662445196166285
Glucose..1.6.anhydro..beta.	0.0962069546871442	0.41026922401525	0.222159772327796
Glycerol.3.phosphate	0.0990245986100448	0.41026922401525	0.297452401411023
Unknown.MST.54	0.0878801647270831	0.41026922401525	0.570353904265071
Unknown.MST.63	0.0791807933386007	0.41026922401525	0.205425553981792
Mannosamine..N.acetyl.	0.0829329690392797	0.41026922401525	0.167109647056355
Unknown.MST.74	0.092372100757179	0.41026922401525	-0.223077588791352
Unknown.MST.118	0.0920324104803368	0.41026922401525	-0.294095667743852
Unknown.MST.122	0.0989985269240757	0.41026922401525	0.320758033300086
Unknown.MST.124	0.0868435896425832	0.41026922401525	-0.731942902154293
X2.Piperidinecarboxylic.acid	0.106518308485399	0.417281318660979	0.364232293230511
Ribonic.acid	0.11224167065041	0.417281318660979	0.170316530905611
Citric.acid	0.114965261263739	0.417281318660979	0.457442636582869
Unknown.MST.81	0.114886106861577	0.417281318660979	-0.358506401758405
Unknown.MST.87	0.113387782775394	0.417281318660979	-0.149785055097606
Unknown.MST.94	0.113753801789562	0.417281318660979	-0.175240923110197
Unknown.MST.112	0.118501072485101	0.422294731037816	-0.276163465215957
Unknown.MST.9	0.127417811530123	0.426883131508656	0.31971267301715
Arabinonic.acid	0.124242485154178	0.426883131508656	-0.797705258905125
Unknown.MST.62	0.126561177837855	0.426883131508656	-0.423362713141305
Unknown.MST.120	0.128500534484749	0.426883131508656	-0.361716005584327
Glutamine	0.136916261786016	0.447259788500985	0.524170514305773
Unknown.MST.41	0.14902283421879	0.456382429795044	-0.596789849989285
Unknown.MST.42	0.148441700358407	0.456382429795044	-0.297150818712179
Unknown.MST.60	0.146496961606436	0.456382429795044	-0.567888548289094
Unknown.MST.100	0.148541918161693	0.456382429795044	-0.865782663641451
Unknown.MST.24	0.152254490378819	0.459105847911516	0.496138176143599
Unknown.MST.25	0.159007825351878	0.466026110831301	0.460808720926929
Putrescine	0.161855833879154	0.466026110831301	0.725362966953538
Unknown.MST.77	0.162960981305746	0.466026110831301	0.197603671532692
Isomaltose	0.164060212486529	0.466026110831301	-0.459364147388165
Adipic.acid..2.amino.	0.166565111276074	0.466382311573006	0.524916678575105
Malic.acid	0.175264208923101	0.478920185094595	-0.39019166948049
Pyroglutamic.acid	0.1759298639123	0.478920185094595	0.290963260321206
Pyruvic.acid	0.210876335403604	0.487187743814453	0.247769394715242
Unknown.MST.15	0.194366012466864	0.487187743814453	0.258216001366035
Tartronic.acid	0.215255929774894	0.487187743814453	0.383566103663453
Unknown.MST.26	0.220201950163108	0.487187743814453	0.370079836141903
Unknown.MST.27	0.188455936679281	0.487187743814453	0.498993669993688
Glucose	0.216961751478066	0.487187743814453	-0.581094137119539
Isocitric.acid	0.214601790781754	0.487187743814453	0.268217056961625
Unknown.MST.52	0.210193223410253	0.487187743814453	0.401385396994677
Unknown.MST.55	0.221223006119828	0.487187743814453	0.445024195253581
Unknown.MST.66	0.205782845215435	0.487187743814453	0.535034164681971
Unknown.MST.67	0.218504315993971	0.487187743814453	-0.54377738852757
Unknown.MST.70	0.186123107665145	0.487187743814453	0.171989338582391
Unknown.MST.85	0.21874745906512	0.487187743814453	0.15133215356877
Glucose.6.phosphate	0.217522612741216	0.487187743814453	0.186375529385154
Unknown.MST.96	0.21473398390353	0.487187743814453	0.135567642666189
Trehalose..alpha.alpha.	0.216531269983179	0.487187743814453	-0.229714982909689
Unknown.MST.107	0.210462622556342	0.487187743814453	-0.275624050275372
Pantothenic.acid	0.229339310356022	0.493475008848474	-0.127024147201897
Unknown.MST.73	0.231631126602345	0.493475008848474	-0.421308061761637
Unknown.MST.88	0.23119578976756	0.493475008848474	0.183058007918707
Unknown.MST.21	0.239872808029132	0.50553839111516	0.338172160723975
Fructose.6.phosphate	0.254937778262406	0.531572388717358	0.17541422602306
Unknown.MST.40	0.259457944068875	0.533962267879002	0.308479895916619
Cinnamic.acid..4.hydroxy...trans.	0.261532539369307	0.533962267879002	0.612499951781595
Unknown.MST.44	0.26576610116075	0.537011915747495	0.0771158318202279
Ribitol	0.286243126610169	0.56670356379387	0.194067664190065
Unknown.MST.53	0.285276919429559	0.56670356379387	0.121676006089267
Unknown.MST.8	0.295938128629938	0.580038732114678	0.28231740262059
Unknown.MST.111	0.300033292432329	0.582242824918182	-0.195544931265164
Galactaric.acid	0.304263876021816	0.584663918630155	0.173293140305187
Unknown.MST.45	0.311504670193344	0.592766168523257	0.139491296798171
Unknown.MST.56	0.315208574034442	0.594046927987987	0.150133891612748
Unknown.MST.6	0.327101120524407	0.594337878532793	0.193204743948101
Unknown.MST.16	0.327492300416029	0.594337878532793	0.237243438512479
Unknown.MST.50	0.326944545420809	0.594337878532793	-0.308785164862682
Unknown.MST.61	0.318549467071068	0.594337878532793	-0.565733336261998
Aspartic.acid	0.338850636393085	0.609309401220593	0.191837646752322
Unknown.MST.47	0.344995326167901	0.614669573352154	-0.271492367744438
Glucosamine..N.acetyl.	0.348103686949434	0.614669573352154	0.226723970251468
Unknown.MST.36	0.356013904669793	0.623024333172137	0.236634764127345
Unknown.MST.20	0.378481196330742	0.656480659122349	0.232864679905644
Erythronic.acid	0.384199659976676	0.660553801363408	-0.195686362977741
Valine	0.395352064073113	0.668008659985605	0.217144774963476
Unknown.MST.29	0.393410030229565	0.668008659985605	0.0682923667611313
Unknown.MST.68	0.401652283831438	0.672853398555229	-0.165335356285967
Unknown.MST.102	0.4180305556199	0.688520915138658	-0.145064176925978
Unknown.MST.103	0.416930561332814	0.688520915138658	0.10706832083085
Unknown.MST.18	0.428448992015149	0.698524673435713	0.173417140881995
Adipo.2.6.lactam	0.4312320688047	0.698524673435713	0.237162331845509
Unknown.MST.64	0.443490566497393	0.712493041258107	-0.302380172838735
Unknown.MST.3	0.461548388495779	0.724312368686143	-0.243151181438964
Unknown.MST.7	0.470764079991683	0.724312368686143	-0.204361999630493
Glucopyranose	0.465638087987159	0.724312368686143	0.096401291747064
Unknown.MST.49	0.473020322407277	0.724312368686143	-0.21507394412291
Unknown.MST.95	0.470958954333077	0.724312368686143	-0.22215513438538
Sucrose	0.457677907094348	0.724312368686143	-0.17966778946106
Maltose	0.496172110979401	0.753873905053973	-0.311705072520247
Unknown.MST.109	0.502392510276236	0.75745332318571	-0.29082668282119
Alanine	0.508712324667399	0.760726229460289	-0.140129032989226
Leucine	0.514967920751635	0.760726229460289	0.188940010030633
Unknown.MST.22	0.516207084276625	0.760726229460289	-0.408018171683333
Unknown.MST.2	0.524228654409516	0.766038017925176	0.124326830281841
Unknown.MST.32	0.527628226632137	0.766038017925176	0.302736007318982
Tyrosine	0.5480199220848	0.784028501668764	0.229826153539094
Unknown.MST.72	0.547751329354064	0.784028501668764	0.0907507963832348
Unknown.MST.12	0.558813229121056	0.786680305084853	-0.0846425143888947
Glutamic.acid	0.561914503632038	0.786680305084853	-0.105560399991067
Salicylaldehyde.beta.D.glucopyranoside	0.557315899479655	0.786680305084853	-0.170979603193073
Unknown.MST.43	0.573107306716953	0.796659802244843	0.0649874434053928
Urea	0.584413624903941	0.80665542592375	0.189254174463093
Ornithine	0.592410110575769	0.811974697012943	-0.270220838654026
Unknown.MST.10	0.60218707765923	0.813990808422132	0.17753054604297
Unknown.MST.97	0.599545811859225	0.813990808422132	-0.1751410718062
Unknown.MST.28	0.619140273346505	0.825520364462007	0.175599454404257
Unknown.MST.48	0.61898098830047	0.825520364462007	0.109404394408083
Unknown.MST.11	0.639083515719281	0.840673617993148	-0.220398680947701
Unknown.MST.92	0.635098108102932	0.840673617993148	-0.0484890262960587
Fumaric.acid	0.669607461190663	0.853070201223141	-0.0945916878616497
Unknown.MST.37	0.664311432549229	0.853070201223141	0.275220228072953
Fructose	0.670269443818182	0.853070201223141	0.0978605593272448
Unknown.MST.59	0.668057734063229	0.853070201223141	0.0789593431702524
Unknown.MST.106	0.657249213452476	0.853070201223141	-0.107250606279175
Phosphoric.acid	0.686453282465629	0.867741849199355	0.163916509033722
Serine..O.acetyl.	0.695078930226014	0.867741849199355	0.104482720469687
Phenylalanine	0.692315925033594	0.867741849199355	0.112357941140147
Unknown.MST.46	0.706167197833094	0.871487730766334	-0.0746498581044683
Unknown.MST.78	0.71141855572762	0.871487730766334	0.142457449066693
Unknown.MST.110	0.710494878238371	0.871487730766334	-0.084675306404808
Isoleucine	0.757056428261164	0.878006271829516	0.121246504318439
Unknown.MST.23	0.745806387053102	0.878006271829516	0.0462150897417946
Unknown.MST.34	0.739884517753756	0.878006271829516	0.073921303520585
Unknown.MST.39	0.754122088401706	0.878006271829516	0.135009532791688
Unknown.MST.51	0.740076724755642	0.878006271829516	-0.0916504685391271
Inositol..myo.	0.754913926424736	0.878006271829516	0.0697600960853748
Unknown.MST.76	0.750800008200699	0.878006271829516	-0.0375045832122787
Unknown.MST.101	0.746775854493683	0.878006271829516	-0.0775987207280107
Unknown.MST.116	0.741602243461488	0.878006271829516	-0.117151992549982
Unknown.MST.80	0.766355414337527	0.883562713000913	-0.283408204738876
Unknown.MST.75	0.777734154756262	0.88433705643679	-0.0289552472684083
Unknown.MST.84	0.792273306020338	0.88433705643679	-0.030176293859995
Unknown.MST.86	0.782607551744122	0.88433705643679	0.0889953933841241
Unknown.MST.113	0.787841194420896	0.88433705643679	-0.203690977991617
Unknown.MST.114	0.771733063802932	0.88433705643679	0.148450580145575
Unknown.MST.115	0.794098581290178	0.88433705643679	0.108366284015256
Unknown.MST.117	0.812271693404607	0.89946470004126	0.0578109951592918
Unknown.MST.93	0.823164141128722	0.906405458770952	-0.0495131174025083
Unknown.MST.33	0.839483656742391	0.919211154868763	-0.0893929210520881
Unknown.MST.71	0.871669494820691	0.949151227693641	0.0443106495323953
Unknown.MST.119	0.879037697105233	0.951886125042131	0.0686022973849951
Serine	0.924173964476791	0.95837135897496	-0.0264542061470507
Unknown.MST.13	0.935265528260608	0.95837135897496	-0.0861907056592575
Threonine	0.911724078963061	0.95837135897496	-0.0307690633898794
Erythritol	0.938812759812206	0.95837135897496	0.021202514139782
Butanoic.acid..4.amino.	0.92713535341732	0.95837135897496	0.0262478170080147
Unknown.MST.30	0.935948957076712	0.95837135897496	0.0161361050569884
Aconitic.acid..cis.	0.905998265533112	0.95837135897496	-0.0399843262853086
Unknown.MST.58	0.936674783763913	0.95837135897496	-0.0139434910888863
Unknown.MST.89	0.90281634821574	0.95837135897496	-0.0264690886710319
Unknown.MST.91	0.922603205905024	0.95837135897496	-0.0330058886338094
Unknown.MST.98	0.900464970694544	0.95837135897496	0.0668789179818194
Methionine	0.945551027810042	0.960248712180146	-0.0170532463595112
Unknown.MST.17	0.960963133410021	0.970869969836928	0.00931188629925472
Unknown.MST.38	0.971748866726603	0.976732194248278	0.0093741506630618
Arginine	0.991635551158174	0.991635551158174	-0.00310549747823252

## Sheet: 9vs6-8
metabolite	pval	adj.pval	dm
Glycine	0.000110855846186978	0.00724258195088255	0.691464309061804
Unknown.MST.79	9.23410114479854e-05	0.00724258195088255	-0.832651140614793
Unknown.MST.105	7.06020592110685e-05	0.00724258195088255	-0.929278024488024
Raffinose	0.000249509703727324	0.0122259754826389	-0.805807026284791
Unknown.MST.21	0.00112398132861678	0.0440600680817778	-1.03961822408773
Unknown.MST.14	0.0021838678071462	0.0501504490085102	-0.383693135501549
Threonic.acid	0.00216416040559729	0.0501504490085102	-0.615320628840568
Unknown.MST.24	0.00292363723915574	0.0501504490085102	1.4870267624157
Unknown.MST.31	0.00169095305814277	0.0501504490085102	1.55254617636616
Asparagine	0.00307043565358226	0.0501504490085102	1.69208893115416
Tyramine	0.00232628738692657	0.0501504490085102	-1.92582712678465
Unknown.MST.81	0.00270363753569668	0.0501504490085102	-0.817957319246023
Succinic.acid	0.00375657366970657	0.0530126340312276	-0.588682237301231
Unknown.MST.20	0.00378661671651626	0.0530126340312276	-0.910221336142296
Unknown.MST.55	0.00470035554438849	0.0614179791133429	1.16735901860553
Unknown.MST.4	0.00700579553050532	0.0836729775951285	0.928742817609516
Erythronic.acid	0.00725735009753666	0.0836729775951285	-0.89499135440564
Unknown.MST.54	0.00899546657610608	0.0979506360509329	1.02089775123468
Unknown.MST.19	0.0109371336258887	0.0987043477242094	1.06927240327436
Unknown.MST.27	0.0110790594384317	0.0987043477242094	1.35902224257448
Asparagine..H2O	0.00984600661685628	0.0987043477242094	1.24750684680641
Glucopyranose	0.0107250753177388	0.0987043477242094	-0.356984850290367
Unknown.MST.66	0.0167154604719696	0.131049210100241	1.09284581188392
Galactinol	0.0162230575338257	0.131049210100241	-0.763463128991585
Unknown.MST.120	0.0159034335498028	0.131049210100241	-0.512392613037823
Unknown.MST.40	0.0177987921747498	0.134175510240422	0.578793850220967
Pyroglutamic.acid	0.0194835524876938	0.135682682719751	0.507800834392725
Unknown.MST.38	0.0200754989738406	0.135682682719751	0.636147272666724
Unknown.MST.122	0.0190651591667058	0.135682682719751	-0.438233495381622
Unknown.MST.100	0.0223823974383059	0.146231663263599	1.26205993890946
Glucose..1.6.anhydro..beta.	0.0253069578092256	0.154177510381926	-0.227248073924768
Aconitic.acid..cis.	0.0259584583806305	0.154177510381926	0.332358927897578
Unknown.MST.108	0.0255065919095111	0.154177510381926	-0.773938221601801
Glutamine	0.0272579939765868	0.157134318217971	0.791469954574541
Unknown.MST.28	0.0285977155065625	0.16014720683675	0.833624492079554
Unknown.MST.16	0.0311557090247407	0.169625526912477	-0.472828684602057
Unknown.MST.1	0.0327917744521365	0.172837816789513	-0.352762425316021
Arginine	0.0335093726428649	0.172837816789513	0.600465171100504
Proline..4.hydroxy...trans.	0.0379948568847071	0.190948511523143	-1.18890872995632
Unknown.MST.107	0.0428582259907006	0.204935750855355	-0.497065029966521
Unknown.MST.124	0.0428692131891304	0.204935750855355	-0.70442725084715
Unknown.MST.7	0.0499200214576318	0.232960100135615	-0.529713091540302
Unknown.MST.106	0.0539516296410477	0.245919056038264	0.585278035185564
Unknown.MST.3	0.0573127547070771	0.249628887168602	-0.628998304191912
Unknown.MST.9	0.0561443088972889	0.249628887168602	-0.436447654130474
Unknown.MST.96	0.0599503145535708	0.255440470706519	-0.198034068057611
Glutaric.acid..2.oxo.	0.0621485874173417	0.256843636462325	-0.301540072527946
Unknown.MST.90	0.0629004823989367	0.256843636462325	-0.169592873469924
Fructose	0.0666177241371832	0.266470896548733	0.586563559085302
Unknown.MST.25	0.072478033382554	0.284113890859612	0.592946996284656
Urea	0.0771665205956717	0.287804701458152	0.54653536080199
Tartronic.acid	0.0778247407004188	0.287804701458152	-0.605315207918223
Unknown.MST.118	0.0775746726144071	0.287804701458152	-0.355240715685293
Malic.acid	0.0824770446537638	0.288775973480929	-0.63050376534899
Adipic.acid..2.amino.	0.0811006265278272	0.288775973480929	0.580802009707684
Unknown.MST.121	0.082507420994551	0.288775973480929	-0.327003479861402
Unknown.MST.36	0.0859930453211466	0.292105019937194	0.462844867754059
Unknown.MST.41	0.0864392405936594	0.292105019937194	0.617761960479305
Unknown.MST.42	0.0898855427487228	0.298602819978808	-0.390875347655532
Unknown.MST.15	0.0996091953300511	0.320055775158853	-0.368558718412677
Unknown.MST.72	0.0994038524251275	0.320055775158853	-0.147789882578975
Unknown.MST.12	0.114433236199696	0.347733107620496	-0.230294953152136
Adipo.2.6.lactam	0.110905976021783	0.347733107620496	0.37495903105253
Unknown.MST.32	0.119234524167894	0.347733107620496	0.795926265426452
Unknown.MST.48	0.119793572045238	0.347733107620496	0.250596423189606
Glucose	0.112362370615895	0.347733107620496	0.526244926642793
Unknown.MST.52	0.120642098562213	0.347733107620496	0.581666102443702
Unknown.MST.57	0.119290745326332	0.347733107620496	0.601455486520916
Unknown.MST.69	0.123005422675407	0.349406707889561	0.680954171647555
Unknown.MST.63	0.126231844701979	0.353449165165541	-0.220827414352721
Arabinonic.acid	0.130395766778476	0.355704517967905	0.608406723488475
Unknown.MST.104	0.130666965784128	0.355704517967905	-0.366501918884129
Inositol..myo.	0.139425417522116	0.37434769636075	-0.31352522144504
Unknown.MST.18	0.143293786273077	0.379534893371933	-0.278296913068491
Proline	0.150418106227901	0.390527021301352	-1.01063307699303
Unknown.MST.58	0.151428844994402	0.390527021301352	-0.192961630777136
Unknown.MST.60	0.158286570544381	0.402911270476606	0.466260846147549
Malic.acid..2.methyl.	0.17301281380948	0.431009232433182	-0.271733782820798
Putrescine	0.173723108990925	0.431009232433182	0.374814174681569
Unknown.MST.5	0.183003305260465	0.443415596222458	-0.232036689223694
Unknown.MST.101	0.183248282112343	0.443415596222458	-0.359795621964713
Unknown.MST.67	0.186426433997549	0.445604647116093	0.641517282492329
Unknown.MST.75	0.193288020252654	0.456439180355666	-0.114912517332685
Salicylaldehyde.beta.D.glucopyranoside	0.199383285410725	0.465227665958359	-0.385811677293422
Unknown.MST.26	0.204045704540182	0.470505389292656	0.395418028677117
Unknown.MST.29	0.212824392319615	0.48504163830982	0.0989203681494075
Pyruvic.acid	0.223455815783747	0.492104942624882	-0.210924033162954
Unknown.MST.71	0.221362397390087	0.492104942624882	0.361231348373757
Cinnamic.acid..4.hydroxy...trans.	0.222686406208209	0.492104942624882	-0.549852058210963
Unknown.MST.17	0.228570192557783	0.492305030124456	-0.196081863362014
Ornithine	0.226590731869427	0.492305030124456	0.503196244131365
Unknown.MST.34	0.242191723166148	0.515973671093099	-0.243127673977591
Erythritol	0.25821524352698	0.544195567003099	-0.319170705680117
Unknown.MST.74	0.261265480501569	0.544766321045824	0.13449357782088
Unknown.MST.37	0.264747541330663	0.546215980008525	0.67199789247954
Unknown.MST.102	0.269142071920985	0.549498396838677	0.148078202788653
Unknown.MST.22	0.287726810126616	0.581386131802234	0.604211366601566
Lyxonic.acid	0.2955070536069	0.585044267746994	0.173443318784159
Unknown.MST.87	0.292918626114738	0.585044267746994	0.101740130694511
Unknown.MST.56	0.30240272151924	0.589297315069238	-0.179166991726914
Unknown.MST.76	0.303668514397924	0.589297315069238	0.105769814713609
X2.Piperidinecarboxylic.acid	0.313716714706597	0.602828196887186	0.204908307627889
Methionine	0.31847358833829	0.605581269928663	-0.286642052101243
Phenylalanine	0.321328837105005	0.605581269928663	-0.332796125978138
Unknown.MST.44	0.328027793454439	0.612318547781619	-0.0580914943121371
Unknown.MST.83	0.337576657743515	0.624198348280462	0.119790783666062
Fumaric.acid	0.350276816230424	0.639696488319998	-0.181956164627474
Trehalose..alpha.alpha.	0.352485820094693	0.639696488319998	-0.160341690233583
Unknown.MST.33	0.361748721540162	0.6504839396502	-0.377471279001035
Unknown.MST.73	0.373619759693663	0.665722480908708	0.346824488025197
Unknown.MST.68	0.377741072302635	0.667002253795643	0.173729264600388
Sucrose	0.39501174137684	0.691270547409471	-0.210837428814251
Unknown.MST.85	0.400991836609125	0.695525663499012	0.122317171826715
Unknown.MST.46	0.414843265240125	0.713239298132145	-0.13814833449562
Leucine	0.419428309626904	0.714851727711941	-0.279343530533696
Unknown.MST.51	0.42880820963643	0.724538009385691	0.193453370772238
Alanine..beta.	0.449290575925396	0.747493735073214	-0.190837212066992
Unknown.MST.92	0.450021738462445	0.747493735073214	-0.0751152086169018
Unknown.MST.98	0.465232975600086	0.766266077458965	-0.397469596973078
Glucosamine..N.acetyl.	0.473428232132516	0.767817861395445	-0.129357015544629
Unknown.MST.94	0.474010006269637	0.767817861395445	-0.0685516576789542
Citric.acid	0.491381507245343	0.789432585410551	-0.112304474697073
Unknown.MST.78	0.500493511929205	0.797534376732717	0.247851083410694
Unknown.MST.50	0.519587421867457	0.814713077488172	0.196852460677018
Galactaric.acid	0.516621375603079	0.814713077488172	0.0905233977652351
Unknown.MST.45	0.52877623845052	0.822540815367475	-0.0991578631557388
Unknown.MST.11	0.537765369834489	0.829937106201259	0.276763463254044
Isomaltose	0.547216242680133	0.837924871603953	-0.175152763035822
Glyceric.acid	0.565897659650338	0.840272282511108	-0.123464568561932
Unknown.MST.64	0.554489159869229	0.840272282511108	0.26017165794414
Unknown.MST.86	0.565687305317724	0.840272282511108	0.169949543582748
Unknown.MST.112	0.560518979759347	0.840272282511108	-0.0902211122585719
Valine	0.58843462708442	0.860695424690644	0.0954433833503465
Unknown.MST.47	0.585706980361791	0.860695424690644	0.156223896404134
Glutamic.acid	0.609045067371982	0.884243208925247	-0.0882722147586392
Alanine	0.662657518394605	0.888530670337895	-0.0670118265723936
Serine	0.658682890730284	0.888530670337895	0.113118133031115
Unknown.MST.30	0.667193809571302	0.888530670337895	0.0855537954847314
Unknown.MST.49	0.616790752758104	0.888530670337895	0.136460890332621
Isocitric.acid	0.670931322500043	0.888530670337895	0.0853240680661909
Unknown.MST.61	0.649241316258952	0.888530670337895	0.259777761653391
Gluconic.acid	0.636560006380865	0.888530670337895	-0.0487582607500023
Mannosamine..N.acetyl.	0.664331614246892	0.888530670337895	0.0450852929437051
Unknown.MST.77	0.656602694886018	0.888530670337895	-0.0698022458214993
Unknown.MST.82	0.642889458376117	0.888530670337895	-0.0569061789584264
Unknown.MST.93	0.658868496790013	0.888530670337895	0.0798422326538724
Unknown.MST.103	0.655277095914037	0.888530670337895	-0.0546837492016046
Unknown.MST.114	0.662286404096071	0.888530670337895	-0.20803227208444
Butanoic.acid..4.amino.	0.693007339434369	0.893614727165371	0.119640382975017
Unknown.MST.43	0.682805933532499	0.893614727165371	0.0491307811708737
Unknown.MST.59	0.68765017273986	0.893614727165371	-0.0705481958898524
Cellobiose	0.690897395708884	0.893614727165371	0.0918153947820564
Unknown.MST.109	0.718056579633853	0.919863330772779	-0.149536928878263
Unknown.MST.2	0.789978572365645	0.937277811767478	-0.0621597744480766
Unknown.MST.8	0.856188458190888	0.937277811767478	-0.0542469829078733
Isoleucine	0.853512092838087	0.937277811767478	0.0636672859776901
Unknown.MST.10	0.769720342114729	0.937277811767478	0.102449291244795
Phosphoric.acid	0.804806274700819	0.937277811767478	-0.0712109587215828
Unknown.MST.13	0.866167999347168	0.937277811767478	-0.165291782972645
Aspartic.acid	0.861722349047873	0.937277811767478	-0.0269442799709978
Ribitol	0.82055468849083	0.937277811767478	0.0486053796564843
Unknown.MST.39	0.772980618450717	0.937277811767478	0.133053940243515
Unknown.MST.53	0.74932674727179	0.937277811767478	0.0343852211581925
Galactonic.acid.1.4.lactone	0.870329396641229	0.937277811767478	0.0140917903579183
Unknown.MST.62	0.850923392893142	0.937277811767478	-0.0616223793194379
Tyrosine	0.870001904880976	0.937277811767478	0.0736291499799293
Unknown.MST.70	0.777947722563835	0.937277811767478	0.0331135871831663
Pantothenic.acid	0.808345135271262	0.937277811767478	0.0172601057342039
Unknown.MST.84	0.741349736302598	0.937277811767478	-0.0437069209444143
Unknown.MST.88	0.849503462049166	0.937277811767478	0.0307332850128965
Unknown.MST.89	0.794985472018551	0.937277811767478	0.0605690723152552
Unknown.MST.91	0.800950837235475	0.937277811767478	-0.0833130249409368
Unknown.MST.95	0.867742194431333	0.937277811767478	-0.0533837422788412
Unknown.MST.99	0.749239204577014	0.937277811767478	0.0688359632349442
Maltose	0.763867250187844	0.937277811767478	0.146665601323191
Unknown.MST.110	0.789298866578479	0.937277811767478	-0.0440299221845128
Unknown.MST.111	0.766213402769076	0.937277811767478	-0.0420892200675542
Unknown.MST.113	0.870274471090401	0.937277811767478	-0.130570913543938
Unknown.MST.115	0.861604679080192	0.937277811767478	0.0743167985433599
Unknown.MST.117	0.859451997783981	0.937277811767478	0.05764770727375
Unknown.MST.119	0.865191584100641	0.937277811767478	-0.0741904835082483
Unknown.MST.123	0.86105746445276	0.937277811767478	-0.0796133206704006
Fructose.6.phosphate	0.89046554031548	0.953722655201279	0.0220009040690652
Serine..O.acetyl.	0.910765706662307	0.970163470140284	-0.0252507225662999
Unknown.MST.6	0.925614372703226	0.970241713755288	0.0194126882609478
Unknown.MST.23	0.926701091808164	0.970241713755288	0.0144452053604311
Unknown.MST.80	0.935590223978314	0.970241713755288	-0.0777203800708453
Glucose.6.phosphate	0.934691209755742	0.970241713755288	0.0148646727156017
Unknown.MST.116	0.925252951036797	0.970241713755288	-0.0395603580365833
Glycerol.3.phosphate	0.946201635918461	0.972931084636779	0.0106746603435539
Unknown.MST.97	0.948111414110331	0.972931084636779	-0.023889038398357
Unknown.MST.65	0.957782571672917	0.977736375249436	0.0157939011981156
Unknown.MST.35	0.972391620781853	0.987506516441674	-0.00490873133619374
Threonine	0.982738156668526	0.988747661139584	0.00624893128939519
Fucose	0.983703030215402	0.988747661139584	-0.0033966021098113
Ribonic.acid	0.991984712588265	0.991984712588265	-0.00143042253944792

## Sheet: 1-2vsL
metabolite	pval	adj.pval	dm
Unknown.MST.99	6.8110622861005e-10	1.3349682080757e-07	-3.07301518118323
Unknown.MST.90	1.56292156004992e-09	1.53166312884892e-07	-3.00962825483226
Unknown.MST.102	8.57213450869002e-09	5.60046121234415e-07	-1.77887078021043
Unknown.MST.94	2.39311338073317e-08	1.17262555655925e-06	-1.68916460139364
Unknown.MST.84	7.18820353441522e-08	2.72492832708927e-06	-1.27050210147836
Unknown.MST.92	9.53162240174148e-08	2.72492832708927e-06	-1.9938658394448
Unknown.MST.104	9.73188688246167e-08	2.72492832708927e-06	-2.59734460355235
Unknown.MST.35	1.40178743785157e-07	3.43437922273634e-06	0.972822921935871
Unknown.MST.12	2.5584452271561e-07	4.55868422293269e-06	-1.28569981401695
Unknown.MST.82	2.21719482311857e-07	4.55868422293269e-06	-1.34563550537181
Unknown.MST.95	2.47608727453977e-07	4.55868422293269e-06	-2.11236678189114
Aspartic.acid	2.98363338012743e-07	4.80765523248167e-06	1.65544562156374
Isocitric.acid	3.18875091950315e-07	4.80765523248167e-06	2.5370683292506
Unknown.MST.108	5.16891565027577e-07	7.23648191038608e-06	-2.89701999443659
Unknown.MST.74	1.02171824648117e-06	1.33504517540206e-05	-1.29322742684425
Pyroglutamic.acid	1.21832938626928e-06	1.41665905220083e-05	1.19685204424814
Galactinol	1.22873489221501e-06	1.41665905220083e-05	-2.53751641516155
Isomaltose	1.35605348522128e-06	1.4765915727965e-05	-2.62064814956649
Alanine..beta.	2.06416758140414e-06	2.12935182081691e-05	0.978112888866272
Unknown.MST.23	2.39114227543512e-06	2.34331942992642e-05	1.39687558536431
Threonic.acid	2.62328242513979e-06	2.44839693013047e-05	1.94148784703766
Unknown.MST.10	3.01014045128508e-06	2.68176149296307e-05	2.51108218530035
Unknown.MST.76	5.0015195904357e-06	4.2621645205452e-05	-1.3866644442029
Citric.acid	5.68917358097e-06	4.46031208748048e-05	2.35573650830004
Unknown.MST.56	5.57944804271373e-06	4.46031208748048e-05	-1.21435114920606
Threonine	7.80442580900457e-06	5.88333637909575e-05	0.868783227353035
Phosphoric.acid	1.05124759128809e-05	7.63127881083203e-05	2.20575538680044
Unknown.MST.8	1.11959398043427e-05	7.83715786303987e-05	1.86659448483867
Unknown.MST.47	1.34705783504165e-05	8.80077785560547e-05	-1.82328607429614
Unknown.MST.93	1.32880341725809e-05	8.80077785560547e-05	-1.09560310554652
Unknown.MST.50	1.49396150354864e-05	9.37095451686792e-05	-1.51441602172352
Mannosamine..N.acetyl.	1.56026406456747e-05	9.37095451686792e-05	-0.810183960741622
Unknown.MST.77	1.57776275028899e-05	9.37095451686792e-05	-1.28789971386565
Unknown.MST.62	1.69110790552695e-05	9.74873969068477e-05	-1.70669804189567
Unknown.MST.83	1.8185221774654e-05	0.000101837241938063	0.819696979189597
Unknown.MST.3	2.10905020824661e-05	0.000114826066893427	0.857687939328867
Unknown.MST.31	2.69655655545788e-05	0.000139085548649933	1.80664998857961
Unknown.MST.109	2.65089601350787e-05	0.000139085548649933	-3.17207267280429
Unknown.MST.46	3.19447115013025e-05	0.000160542652673213	-0.836174112493385
Cinnamic.acid..4.hydroxy...trans.	3.84055356691062e-05	0.000188187124778621	-1.01855012182222
Unknown.MST.96	4.0027311923933e-05	0.000191350076514411	-0.878924441769936
Asparagine	4.19320623663009e-05	0.000195682957709404	2.0203515098237
Unknown.MST.107	4.4410198843537e-05	0.000202427883100773	-1.26151517611742
Glutamine	5.33364783892472e-05	0.000232309994762054	1.67450934666464
Unknown.MST.65	5.27816970590704e-05	0.000232309994762054	-1.77497058099853
Unknown.MST.49	6.47771042685291e-05	0.000276006792100689	-1.61631396721754
Unknown.MST.24	9.23008377106271e-05	0.000384914131729424	1.74044221458309
Unknown.MST.34	0.000150200663040183	0.000600802652160733	-0.738244848823925
Gluconic.acid	0.000147320560533695	0.000600802652160733	0.629326090313191
Glycerol.3.phosphate	0.000165537544725825	0.000648907175325235	0.845820420109105
Unknown.MST.6	0.000205419519196391	0.000784317702338684	-0.802649131680175
Proline	0.000208084288375569	0.000784317702338684	0.65053372241999
Maltose	0.00023108029015279	0.000854561073017864	-1.73504108905607
Unknown.MST.43	0.000238419239821714	0.000865373537130665	0.755964065726864
Pantothenic.acid	0.000256378286300284	0.000881581475699221	-0.511619135922341
Glucosamine..N.acetyl.	0.000252188341731612	0.000881581475699221	-1.30115613448344
Glucose.6.phosphate	0.000251732340162304	0.000881581475699221	0.993439254066249
Unknown.MST.91	0.000274225564618629	0.000926693287331918	-0.631097285659102
Ribitol	0.000286400209573426	0.000951431204684603	-0.68215802262953
Succinic.acid	0.000295986612035686	0.000955930161393593	1.06003664676644
Unknown.MST.88	0.000297508876760251	0.000955930161393593	0.862815720109371
Erythritol	0.000304228511219544	0.000961754648371463	-0.823199624292032
Unknown.MST.40	0.000410588706618727	0.00127738708725826	1.28536345585936
Unknown.MST.18	0.000422255657867219	0.00129315795221836	-1.18670721272693
Unknown.MST.29	0.000459865420108288	0.00137680157467415	-0.663338030673289
Fructose.6.phosphate	0.000463616856778031	0.00137680157467415	0.735417084020076
Unknown.MST.87	0.000703769247219329	0.00205878764858192	-0.583773822542433
Unknown.MST.70	0.000760860288080548	0.00219306788917334	-0.896310132004967
Glucopyranose	0.00102584398582757	0.00287332927422159	0.625713478955825
Unknown.MST.117	0.00102618902650771	0.00287332927422159	-1.68634364924353
Asparagine..H2O	0.00118586628229639	0.00327365903281821	1.22991383043855
Unknown.MST.63	0.00131447041667198	0.00357828057871818	-0.550169478752363
Unknown.MST.118	0.00158840171644232	0.00426474981400951	-0.834471580917079
Adipic.acid..2.amino.	0.00172442476635225	0.00456739532709516	1.24207652367531
Unknown.MST.27	0.00189659181235174	0.00495642660294587	1.11368086243797
Glutamic.acid	0.00205677323791196	0.00530430992935189	0.373537605835811
Unknown.MST.22	0.00252549655384529	0.00642853668251529	2.68595776623474
Sucrose	0.00262705730895791	0.0066013234943045	-0.618220400911415
Unknown.MST.59	0.00266925626895245	0.00662245859132508	-1.01124609583154
Unknown.MST.100	0.00272463650257048	0.00667535943129768	-1.24084010379905
Adipo.2.6.lactam	0.00314154005098127	0.0076017512344732	1.23164723699827
Unknown.MST.85	0.00351890435448635	0.00841103967657713	0.724181377634784
Unknown.MST.52	0.0036765569866941	0.00868198999267523	1.2440549690156
Unknown.MST.9	0.00402133211749096	0.00938310827414559	-0.818386749689159
Ornithine	0.00419967663083648	0.0096839602311053	1.77283693561873
Unknown.MST.30	0.00434249190006118	0.0098968420047906	0.720398249316339
Unknown.MST.44	0.00439805487446469	0.00990826155626528	-0.452178116645895
Unknown.MST.42	0.00510847117077505	0.0113779585167263	0.897028494596926
X2.Piperidinecarboxylic.acid	0.00539061744440745	0.0118567518799529	0.792582613398334
Putrescine	0.00544442688365185	0.0118567518799529	-1.00760355350437
Tyrosine	0.00594591282216546	0.0128065814631256	1.00182422535788
Unknown.MST.72	0.00636931963468267	0.0135694200912805	0.606580857895645
Isoleucine	0.00683745132060436	0.0141067416719837	0.681150603446206
Unknown.MST.11	0.00677070978823497	0.0141067416719837	1.04672916622547
Unknown.MST.32	0.00670427086690296	0.0141067416719837	1.76551548713804
Fructose	0.00806308631444844	0.0164621345586656	1.7734809566327
Trehalose..alpha.alpha.	0.00922444805776975	0.0186390909208543	-0.752633489345039
Lyxonic.acid	0.00948445082155696	0.0189689016431139	-0.44194096362601
Glutaric.acid..2.oxo.	0.0100422575211883	0.0198816411530596	0.456621502120424
Arginine	0.0117625887784839	0.0230546740058284	0.900596795026649
Proline..4.hydroxy...trans.	0.0119507094263756	0.023191475718511	-0.481010281760641
Unknown.MST.36	0.0125768396967224	0.0241672605937018	0.863485903965776
Unknown.MST.26	0.01353079878754	0.025747927789882	0.715387544221779
Unknown.MST.120	0.0138190740603839	0.026043639575339	-0.61866317254899
Raffinose	0.0156502826362197	0.0292138609209434	-0.921512314548618
Unknown.MST.37	0.0175017753782124	0.0323617733408456	1.89991023954585
Leucine	0.0210319830371437	0.0385258754699081	0.709949770066965
Unknown.MST.121	0.0222869420994743	0.0404466726990459	-0.470475171903745
Glyceric.acid	0.0238280830546699	0.0424573116246846	-0.468457364331801
Unknown.MST.33	0.0237109189455236	0.0424573116246846	1.01880905863873
Unknown.MST.116	0.0242130280985347	0.0427545361019172	-0.759167734283393
Tartronic.acid	0.0253495500949503	0.0443617126661629	-1.13315528628161
Unknown.MST.71	0.0274976999031467	0.0472767472019013	1.03121428377098
Unknown.MST.103	0.0272945404051481	0.0472767472019013	-0.370090981179285
Glucose..1.6.anhydro..beta.	0.0299144237537911	0.0509845830934179	0.305324857062404
Valine	0.030577439102182	0.0516399684595107	0.38578965444618
Unknown.MST.122	0.0308258995396059	0.0516399684595107	-0.764017658843988
Unknown.MST.41	0.0314813716006415	0.052291091811235	0.413786377004064
Unknown.MST.19	0.032180422546404	0.0530030488999596	0.711102983620737
Unknown.MST.73	0.0347000006463143	0.0566766677223133	-0.69283895945922
Unknown.MST.86	0.0454928829274872	0.0736909508577478	0.591300324587801
Unknown.MST.7	0.0532926547881957	0.0854159047683244	-0.667309373154788
Tyramine	0.0536028381964485	0.0854159047683244	-0.653608045902669
Unknown.MST.106	0.054825351579156	0.0866594266896337	0.835846835707875
Galactonic.acid.1.4.lactone	0.058508673168912	0.091741599528854	0.243516932618441
Unknown.MST.114	0.0697203454963212	0.108453870772055	-0.751299792732969
Cellobiose	0.0708626710336072	0.109362862382575	-0.628388705689559
Aconitic.acid..cis.	0.072983850126739	0.111756520506569	0.541077076190103
Unknown.MST.119	0.0750736282550837	0.114065357658887	-0.415988290977564
Unknown.MST.51	0.083211832941077	0.125457840434239	0.496575304118775
Alanine	0.0849782686745783	0.127143058474942	0.376269665174263
Glucose	0.0856775389895812	0.127218163954227	1.13041710974614
Urea	0.0888739500070556	0.130972136852503	0.661411328475751
Unknown.MST.69	0.096411122282557	0.141019253487919	0.874128560964444
Unknown.MST.105	0.110805504097974	0.160873176320022	0.473585242447946
Fucose	0.112941774436817	0.162129769654958	-0.15418602118709
Unknown.MST.67	0.113325400218006	0.162129769654958	0.827650937300527
Unknown.MST.38	0.12173277973732	0.172895832090686	0.478473484372943
Methionine	0.136862448596904	0.192985898740958	0.31140364993152
Unknown.MST.45	0.144496522102831	0.202295130943963	0.290127185809268
Unknown.MST.21	0.150016762072824	0.208533938767898	-0.59601151375138
Unknown.MST.89	0.151661308045554	0.209335326598088	-0.218136318990362
Unknown.MST.115	0.15713528993938	0.215374243553277	0.766685547452847
Arabinonic.acid	0.176986970817083	0.240898932501029	0.331773350499709
Unknown.MST.78	0.184764055780871	0.249750034021039	0.490713876871885
Ribonic.acid	0.202647445252295	0.272047255270204	-0.148735344833417
Unknown.MST.25	0.210879902102645	0.280499873505496	0.495596188245679
Inositol..myo.	0.211806026932721	0.280499873505496	0.31802175677997
Unknown.MST.64	0.216932967782425	0.285361487821177	-0.257575781283769
Unknown.MST.5	0.233101696610485	0.304586216904367	-0.175106270682145
Unknown.MST.2	0.265315307559512	0.344382783322281	-0.295854625979377
Unknown.MST.60	0.274923011987249	0.354505989141453	0.421350478911256
Unknown.MST.39	0.294028332010629	0.376663745582243	0.21809335491087
Unknown.MST.20	0.310071561802228	0.394636533202835	-0.544014411336908
Unknown.MST.110	0.334382708823639	0.422832328576989	0.247447473838736
Unknown.MST.4	0.33842532964557	0.425201055195717	0.295844559071544
Malic.acid	0.359728657280482	0.449088005267354	0.638366919846934
Unknown.MST.55	0.367850336244519	0.451133356217678	0.335501532319112
Unknown.MST.113	0.368272127524635	0.451133356217678	-0.487627792287784
Unknown.MST.124	0.368067490569168	0.451133356217678	-0.440813265444937
Unknown.MST.17	0.402738279670992	0.490290079599468	0.121816352737318
Unknown.MST.15	0.433691924129622	0.524713685983987	-0.0843668802112845
Unknown.MST.28	0.4493419524278	0.54031302255122	0.266121113595265
Unknown.MST.13	0.461124568945064	0.551100094592882	0.67199776527943
Unknown.MST.14	0.498336246961126	0.590227570315207	0.0833612273444757
Unknown.MST.97	0.505909345984463	0.590227570315207	0.168783695809852
Unknown.MST.98	0.504178129210704	0.590227570315207	-0.353841503381176
Unknown.MST.123	0.504227791189245	0.590227570315207	-0.193199623719981
Serine..O.acetyl.	0.52754848965372	0.611831384450468	0.173077429786707
Fumaric.acid	0.532308691480567	0.613720609001125	-0.148784156201197
Unknown.MST.57	0.535454112027964	0.613736876944333	0.209563559762053
Unknown.MST.48	0.611375860966261	0.692657044794145	0.138699928109549
Unknown.MST.80	0.610121471760458	0.692657044794145	-0.355608145046737
Unknown.MST.75	0.625350137165801	0.704417395887914	0.0658017531041928
Unknown.MST.16	0.639097890273337	0.715789637106137	0.171298891848643
Erythronic.acid	0.669999317637804	0.746135603733009	0.0515976868629622
Unknown.MST.61	0.691411569588723	0.762776817623475	-0.156717419065801
Unknown.MST.81	0.692725885392748	0.762776817623475	0.102888898818574
Unknown.MST.101	0.703173928149719	0.769955809594106	0.102973753876672
Serine	0.718606793402558	0.782482952816119	0.0804590866588306
Malic.acid..2.methyl.	0.727268602360005	0.787539481008624	-0.0360710119808605
Unknown.MST.66	0.737173093407418	0.789540580917235	0.156465719162602
Salicylaldehyde.beta.D.glucopyranoside	0.736153502563593	0.789540580917235	-0.120113085382184
Butanoic.acid..4.amino.	0.759753536264837	0.800600500580151	0.096133222987806
Unknown.MST.54	0.758326397701136	0.800600500580151	0.0949382595446231
Unknown.MST.68	0.754055117852538	0.800600500580151	-0.0510045045207939
Glycine	0.76866965362612	0.805664449789944	0.0706626437574869
Phenylalanine	0.779013189458561	0.812162686882329	0.0582093812347217
Unknown.MST.1	0.785448052878054	0.814538721503167	0.0276848029841279
Pyruvic.acid	0.800665242362311	0.825949407910595	-0.0475689528500904
Unknown.MST.111	0.855255422579213	0.877644307987046	0.0412730302249944
Galactaric.acid	0.900700525346165	0.91946511962421	0.0332830196765226
Unknown.MST.58	0.924991279184133	0.939369381969379	-0.0180613186932082
Unknown.MST.79	0.93606613002237	0.94571629631126	0.0216003841799957
Unknown.MST.53	0.94955353674805	0.954423042064707	0.00794024982011976
Unknown.MST.112	0.984753831598198	0.984753831598198	-0.00276150025753275

## Sheet: 3-5vsL
metabolite	pval	adj.pval	dm
Alanine..beta.	2.37583045618305e-11	4.65662769411877e-09	1.89114569517736
Pyroglutamic.acid	2.63855089600851e-10	2.58577987808834e-08	1.9239596306885
Unknown.MST.104	4.44390105873096e-10	2.90334869170423e-08	-2.90071784764314
Unknown.MST.99	1.86728024313142e-09	9.14967319134397e-08	-2.8559481509841
Unknown.MST.94	4.09422898769793e-09	1.60493776317759e-07	-1.843276338581
Unknown.MST.3	4.99193859499907e-09	1.63069994103303e-07	1.85863022997521
Unknown.MST.74	1.24860254041284e-08	2.71917886578797e-07	-1.50791176166587
Unknown.MST.82	1.23634672558561e-08	2.71917886578797e-07	-1.45989259648705
Isomaltose	1.07373560300892e-08	2.71917886578797e-07	-2.94914085218539
Unknown.MST.12	1.54229301501753e-08	3.02289430943436e-07	-1.31556223396976
Isocitric.acid	1.83300156618671e-08	3.26607551793269e-07	2.12505166321658
Glutamine	8.072187833604e-08	1.31845734615532e-06	2.80065195532006
Unknown.MST.84	9.72090944916889e-08	1.37088671270397e-06	-1.3285537018675
Unknown.MST.92	1.01843682514341e-07	1.37088671270397e-06	-1.90821699765999
Unknown.MST.95	1.04914799441631e-07	1.37088671270397e-06	-2.54257927509048
Unknown.MST.76	1.18954505983208e-07	1.4571926982943e-06	-1.64619177671366
Unknown.MST.108	1.727462528002e-07	1.99166267934348e-06	-3.09456814465242
Unknown.MST.31	1.96394330147084e-07	2.02596256362255e-06	2.24242582881048
Unknown.MST.90	1.92702326377359e-07	2.02596256362255e-06	-3.0450316136309
Unknown.MST.102	2.28527426572275e-07	2.23956878040829e-06	-1.84907627233936
Unknown.MST.62	4.03029313354692e-07	3.76160692464379e-06	-1.97230136520754
Tyrosine	6.43511694093437e-07	5.73310418374153e-06	2.08537246387276
Galactinol	8.69520083174489e-07	7.40982331748695e-06	-2.65821701751151
Unknown.MST.30	1.07469655585609e-06	8.77668853949144e-06	1.57847932179619
Unknown.MST.32	1.15103787601858e-06	9.02413694798567e-06	3.01262340219998
Unknown.MST.26	1.49175526041772e-06	1.12455396554566e-05	1.56473277434925
Aspartic.acid	2.06280051318078e-06	1.44396035922655e-05	1.43514917690067
Unknown.MST.40	1.9900266983531e-06	1.44396035922655e-05	2.25150474161624
Asparagine	2.54243364260775e-06	1.71833446190041e-05	2.5141636292867
Unknown.MST.35	3.70178205664842e-06	2.41849761034363e-05	0.869994616698751
Unknown.MST.6	5.39299190136735e-06	3.40976262150968e-05	-1.14000225821521
Unknown.MST.59	6.58870307662449e-06	4.0355806344325e-05	-1.41407903540773
Unknown.MST.107	7.57056920452254e-06	4.49645928511036e-05	-1.59420376607345
Unknown.MST.77	7.82779553855477e-06	4.51249389869628e-05	-1.20402913907436
Unknown.MST.63	8.8371616560858e-06	4.76778324334011e-05	-0.721560766102165
Unknown.MST.65	9.00040714304e-06	4.76778324334011e-05	-1.92389041051579
Unknown.MST.96	8.59896797517958e-06	4.76778324334011e-05	-1.05896917748755
Arginine	1.01374680181356e-05	5.09472751680663e-05	1.88000471691672
Unknown.MST.71	1.00189512961161e-05	5.09472751680663e-05	2.11242012670468
Erythritol	1.12968055275354e-05	5.53543470849232e-05	-1.41151807933134
Unknown.MST.24	1.47472834182218e-05	7.04992085358898e-05	1.96579229754301
Raffinose	1.57207441721646e-05	7.33634728034349e-05	-1.98373705934574
Unknown.MST.56	1.6830005608059e-05	7.67135139344086e-05	-1.29488592538876
Unknown.MST.38	1.72634015686909e-05	7.69006069878051e-05	1.82617472618726
Unknown.MST.109	1.8653898693234e-05	8.12480920860859e-05	-3.29455435327934
Unknown.MST.10	2.16995068010447e-05	9.24587681087992e-05	2.59612473060228
Unknown.MST.43	2.2740048330894e-05	9.48308398479835e-05	0.843548625617784
Glycerol.3.phosphate	2.81869116621708e-05	0.000115096555953864	0.940406873515249
Phosphoric.acid	2.99547561814903e-05	0.000118137813513544	2.5704121876954
Unknown.MST.23	3.01371973248838e-05	0.000118137813513544	1.34298429657036
Unknown.MST.83	3.18097624784383e-05	0.000122249283250469	0.746130437491376
Unknown.MST.41	3.35467698776979e-05	0.000126445517231323	1.6541945987517
Asparagine..H2O	3.55762943113419e-05	0.000131565163868359	1.60035042705164
Proline	3.66000471520749e-05	0.000132844615589013	2.15470826319887
Unknown.MST.8	5.04231101266687e-05	0.000177802306062852	1.20837237194358
Unknown.MST.87	5.08006588751005e-05	0.000177802306062852	-0.701288759380192
Unknown.MST.117	5.38627788368633e-05	0.000185212362316232	-2.5455860160156
Unknown.MST.118	5.49422531209096e-05	0.000185666924339625	-1.12023111080367
Unknown.MST.36	5.91909638458204e-05	0.000193357148563013	1.06664923850956
Unknown.MST.123	5.86738898480319e-05	0.000193357148563013	1.69542905338766
Glutamic.acid	6.05328784555986e-05	0.000194499084873727	0.565503022248294
Adipo.2.6.lactam	6.43223147298615e-05	0.000203341511081498	1.3979423333242
Glucosamine..N.acetyl.	6.69516047065815e-05	0.000208293881309365	-1.59878771992359
Trehalose..alpha.alpha.	7.44387282092819e-05	0.000227968605140926	-1.33620581596516
Threonic.acid	7.92881098670133e-05	0.000239084146675917	1.35040110590766
Threonine	9.59659203723669e-05	0.000284989702923999	1.22271046194898
Unknown.MST.70	0.000110737337425141	0.000323948031870561	-0.671347910929324
Unknown.MST.50	0.000122189761640078	0.000352194018844931	-1.2883819855668
Mannosamine..N.acetyl.	0.000133543651582583	0.000379341387104148	-0.628559518550887
Ornithine	0.00014499167175602	0.000401652298425409	2.78157351490496
Unknown.MST.37	0.000145496495858184	0.000401652298425409	3.44224194110597
Unknown.MST.44	0.000153627573883803	0.000418208395572574	-0.654529561738061
Unknown.MST.27	0.000170900111187055	0.000458855093050175	1.36284505620687
Unknown.MST.46	0.00018545955711645	0.000491217205335461	-0.893223721940117
Unknown.MST.29	0.000194351074387795	0.000507904141066771	-0.579768425990089
Unknown.MST.49	0.000210077434414688	0.000541778646648405	-1.47100821437562
Unknown.MST.52	0.000214211279635187	0.000545265075435021	1.17257554769974
Isoleucine	0.000230701071542635	0.000579710384902005	1.48062156571397
Unknown.MST.22	0.000295472525158784	0.000723907686639021	3.57165275739612
Unknown.MST.47	0.000294588290843043	0.000723907686639021	-1.49931786479287
Citric.acid	0.000328476708447362	0.000785139449459548	1.64416594236402
Cellobiose	0.000324499211881548	0.000785139449459548	-1.40251456649669
Unknown.MST.93	0.0003419110289225	0.000807404357455543	-1.0637939501502
Unknown.MST.18	0.000390213736272158	0.000899786968345212	-1.23121984603073
Ribitol	0.000390131291157383	0.000899786968345212	-0.761125183131179
Fructose	0.000397252651832119	0.000905366508826691	1.79527326112331
Valine	0.000424384719692286	0.000956085115628599	0.814566938895609
Unknown.MST.106	0.00043706287221181	0.00097345821538085	1.51413524068887
Adipic.acid..2.amino.	0.00054561261997673	0.00120157385972403	1.37150928062767
Unknown.MST.91	0.000577141947141683	0.00125688690710855	-1.06720959726837
Unknown.MST.34	0.000610203422246327	0.00131428429406901	-0.859772795594658
Leucine	0.000645764715690916	0.00137575961168934	1.29151222592824
Unknown.MST.1	0.000661880820594006	0.00139493162189705	-0.475214951385686
Pantothenic.acid	0.000799926676009916	0.00166793221806323	-0.477510320848593
Unknown.MST.9	0.000838613538795977	0.00173019214320012	-0.868098515294424
Unknown.MST.116	0.00112236505301666	0.00229149531657568	-1.12058207275455
Glucose.6.phosphate	0.00139037276521096	0.00280941301011699	0.79530556952699
Glucopyranose	0.00161165300797846	0.00322330601595693	0.446089265875893
Arabinonic.acid	0.00171863530590689	0.00340255070664394	1.33501502479535
Unknown.MST.121	0.00174352172849726	0.00341730258785462	-0.709504076760115
Unknown.MST.88	0.00179735965980043	0.0034879454784246	0.675813257565727
X2.Piperidinecarboxylic.acid	0.00246665357587103	0.00473984412618355	0.890631612541604
Tartronic.acid	0.00287991349155163	0.0054802237314963	-1.59663217328279
Unknown.MST.39	0.00319638848043782	0.00602396290544051	0.994463135958908
Serine..O.acetyl.	0.00340978909583259	0.00636493964555416	0.987413689571972
Maltose	0.00351485810335607	0.00649917158733763	-1.40916714939188
Unknown.MST.114	0.00364825997123859	0.00668279396600714	-1.05613063585899
Fructose.6.phosphate	0.00373342622537337	0.00677547722382575	0.548756854257963
Cinnamic.acid..4.hydroxy...trans.	0.00384970926952071	0.00692241299840421	-1.34940814198606
Methionine	0.00424810065762421	0.00756934298994859	0.768503197638339
Unknown.MST.103	0.00462529126483681	0.00816718097214428	-0.435244299202799
Unknown.MST.11	0.00475166307973884	0.00831541038954298	1.19730245637562
Fucose	0.0082880669079487	0.0143411342248009	-0.312189972435799
Unknown.MST.85	0.00834127194707808	0.0143411342248009	0.634065388862201
Unknown.MST.15	0.00974675599323311	0.0166118623884669	-0.356864107458025
Alanine	0.0116986329767979	0.0197666557194172	0.599488324067767
Sucrose	0.0153908727423811	0.0257830004915102	-0.574989556298647
Ribonic.acid	0.0156067386130015	0.025923057357189	-0.284480650691014
Unknown.MST.89	0.0160135954345652	0.0263753336569309	-0.640068710407201
Unknown.MST.19	0.018056745298571	0.0294926839876659	0.802744076177415
Glutaric.acid..2.oxo.	0.0205709885502211	0.0333216012879614	0.436461392985438
Unknown.MST.119	0.0236520184475324	0.0379983247189865	-0.665924028593565
Unknown.MST.68	0.0255544089452028	0.0407208467744695	-0.475848427394089
Fumaric.acid	0.027722486846305	0.0438194146925466	-0.607367783920804
Unknown.MST.120	0.0283992599096408	0.0445300395383167	-0.523244302689786
Proline..4.hydroxy...trans.	0.0295619101839697	0.0459851936195084	0.589362140561921
Unknown.MST.98	0.0342289326789012	0.0528257543705876	-1.22822904911886
Unknown.MST.14	0.0353299168324681	0.0540989351497168	-0.304432235318874
Unknown.MST.2	0.0365915482101385	0.055596460846412	-0.63823281027425
Unknown.MST.51	0.0395312515738213	0.0596009639112997	0.552877165182764
Serine	0.0447610355635136	0.0669707096980815	0.563930345083655
Pyruvic.acid	0.0471655781051322	0.0700337371864084	-0.394341160988313
Lyxonic.acid	0.0509637794619382	0.0751045171018037	0.262592997132623
Unknown.MST.100	0.0550454920213023	0.0799178995272242	0.843094950940149
Unknown.MST.122	0.0548478942681878	0.0799178995272242	-0.407051162146939
Unknown.MST.72	0.0573422607089811	0.0826403169041198	0.331460841355977
Unknown.MST.111	0.0685853095371169	0.0981220486808388	-0.449605359379273
Unknown.MST.45	0.0703415924440888	0.0999054501379813	0.277930163139702
Unknown.MST.7	0.0790577010163994	0.111477046037513	-0.563871561443104
Unknown.MST.21	0.0858656094826799	0.120211853275752	-0.757918648859176
Galactonic.acid.1.4.lactone	0.0967711030022729	0.134518696371954	-0.16326903542803
Erythronic.acid	0.101084352557596	0.139524880994992	-0.220207818573853
Unknown.MST.73	0.11759113134234	0.161173858343347	-0.487237866426948
Glycine	0.125315796423344	0.168232165061475	0.376364597987413
Unknown.MST.16	0.12437774664343	0.168232165061475	-0.475743173314269
Unknown.MST.105	0.124983474022972	0.168232165061475	0.445116999885222
Tyramine	0.136526144290355	0.182034859053807	0.632801850227924
Malic.acid	0.145494811828168	0.192682318367033	0.768899240093358
Gluconic.acid	0.166719203585197	0.217846426017991	0.201402551694562
Unknown.MST.115	0.166714256253003	0.217846426017991	0.611206373660106
Unknown.MST.124	0.168345961630197	0.218515287943832	-0.50117653128855
Glucose	0.17145843050561	0.221091134073023	0.876944662019822
Unknown.MST.86	0.185246022514411	0.23730863014918	0.424543415989773
Unknown.MST.112	0.205228026998045	0.261199307088421	0.204775769226293
Unknown.MST.20	0.211131055492083	0.266978625009344	-0.691251616582626
Unknown.MST.42	0.226989095181582	0.285191427279423	0.317211031994217
Unknown.MST.113	0.2524780292725	0.315195501512166	-0.687904347288104
Urea	0.259678146021506	0.322132383672248	0.411244949028985
Unknown.MST.53	0.265712839687037	0.32549822861662	-0.163170184831758
Unknown.MST.69	0.264340737166769	0.32549822861662	0.577211683706965
Putrescine	0.270560356800449	0.329377825670111	0.50277563927707
Unknown.MST.25	0.288745127261873	0.349345956440291	0.344099357387272
Unknown.MST.80	0.297268302368107	0.357451455608275	-0.879402216642577
Unknown.MST.67	0.331243143934219	0.395875952506749	0.480096821286867
Salicylaldehyde.beta.D.glucopyranoside	0.341268333862546	0.405385414770054	-0.316813426714271
Unknown.MST.101	0.402673685059983	0.475446037781666	-0.183426644812181
Unknown.MST.55	0.421397792252227	0.491630757627598	0.234385459944383
Unknown.MST.110	0.421223227938491	0.491630757627598	0.203008079718046
Galactaric.acid	0.438884564261342	0.509002216539782	0.171166588344203
Unknown.MST.78	0.445692956368413	0.513857761460053	0.252351081231028
Unknown.MST.60	0.452378610526277	0.518515834287428	0.315493167449016
Unknown.MST.58	0.464439966446935	0.529245543160461	-0.154262019332895
Glucose..1.6.anhydro..beta.	0.472190508615366	0.534967281437062	0.0993650507965924
Inositol..myo.	0.50163831994265	0.565063854648042	-0.133526767969133
Succinic.acid	0.565525155169966	0.633388173790362	0.12968350925463
Unknown.MST.5	0.584516428891335	0.647550982742075	0.071710773633928
Unknown.MST.28	0.584778183394629	0.647550982742075	0.194932795511366
Unknown.MST.33	0.589192826425543	0.648774123479811	-0.212548374118107
Unknown.MST.66	0.593034618616684	0.649356342172459	0.217596626158938
Unknown.MST.4	0.63390750855383	0.690254842647504	-0.140931175501429
Butanoic.acid..4.amino.	0.643005208294327	0.696292932738608	0.151000941012111
Unknown.MST.79	0.655165288080384	0.705562617932721	0.114450698368932
Unknown.MST.48	0.664380054988669	0.711576452337591	-0.0924437601087433
Unknown.MST.13	0.677355062393741	0.721530392549854	-0.430659726519382
Aconitic.acid..cis.	0.712748623559378	0.755128271446692	-0.147238471862995
Malic.acid..2.methyl.	0.722933382893182	0.760209187899916	-0.0392033731783421
Unknown.MST.54	0.725301623149409	0.760209187899916	-0.100285607100387
Phenylalanine	0.756758782105708	0.78478688514666	0.0623784708457347
Unknown.MST.81	0.755638788951391	0.78478688514666	-0.0741796209362988
Unknown.MST.97	0.770557289190836	0.794890677270547	0.067570031205566
Unknown.MST.17	0.784700436769437	0.805242333019945	-0.0506163711339234
Unknown.MST.64	0.802279922109901	0.818994087153857	0.0654267989660635
Glyceric.acid	0.849720174336213	0.862928259947657	0.0453061558246688
Unknown.MST.61	0.923261562352867	0.932779722789495	0.0486141006541825
Unknown.MST.57	0.950278422920857	0.955151645602502	0.0195943153570681
Unknown.MST.75	0.983282675178828	0.983282675178828	-0.0029110627845359

## Sheet: 6-8vsL
metabolite	pval	adj.pval	dm
Alanine..beta.	2.67375180777415e-11	5.24055354323734e-09	2.34494369045131
Unknown.MST.102	1.17445921849667e-10	1.15097003412674e-08	-1.73673954639056
Unknown.MST.10	9.95617779643084e-10	6.50470282700148e-08	2.62195908250849
Unknown.MST.94	5.35843625654823e-09	2.62563376570863e-07	-1.58746173117809
Unknown.MST.92	9.89745003576631e-09	3.87980041402039e-07	-1.90603738956816
Unknown.MST.76	3.64075186018403e-08	1.01941052085153e-06	-1.56244967203635
Unknown.MST.90	3.40278687944126e-08	1.01941052085153e-06	-2.70169530307418
Unknown.MST.74	8.48423630764959e-08	2.07863789537415e-06	-1.23728815164412
Unknown.MST.84	1.21698212492403e-07	2.65031662761233e-06	-1.2303417932376
Unknown.MST.82	1.86981383585118e-07	3.66483511826831e-06	-1.17401555621159
Pyroglutamic.acid	2.27642189732444e-07	4.05616992614174e-06	1.75239894111535
Unknown.MST.99	2.59157307963653e-07	4.23290269673966e-06	-2.34904913384235
Tyramine	4.12236602666863e-07	5.77131243733609e-06	4.82221593529703
Unknown.MST.104	4.09820859453697e-07	5.77131243733609e-06	-2.16142297149355
Unknown.MST.30	4.68716673812429e-07	6.12456453781574e-06	1.63085557142682
Unknown.MST.63	5.81101358156615e-07	6.74898232566905e-06	-0.881702538398834
Unknown.MST.93	5.85370916001907e-07	6.74898232566905e-06	-1.01060840190585
Isocitric.acid	6.62321051924374e-07	7.21194034317652e-06	1.88780585980831
Proline	7.69564948832972e-07	7.54173649856313e-06	5.1609199827184
Unknown.MST.96	7.58514201261868e-07	7.54173649856313e-06	-1.13207074824001
Isomaltose	1.5553544588215e-06	1.45166416156674e-05	-2.4292249851388
Unknown.MST.23	2.18653940434005e-06	1.83029821837738e-05	1.40113597723867
Arginine	2.24118149189068e-06	1.83029821837738e-05	1.94429775438318
Unknown.MST.77	2.0679478370483e-06	1.83029821837738e-05	-1.34946520694144
Unknown.MST.56	2.35908111444825e-06	1.84951959372743e-05	-1.33023164231508
Unknown.MST.95	2.87613075449955e-06	2.16816010723812e-05	-2.32654431849711
Unknown.MST.12	3.37013296308259e-06	2.30715070082602e-05	-1.1376723227049
Proline..4.hydroxy...trans.	3.41364134305891e-06	2.30715070082602e-05	3.09898820278146
Aspartic.acid	3.37992323837456e-06	2.30715070082602e-05	1.42519988919851
Phosphoric.acid	5.49945299484916e-06	3.36841495934511e-05	2.38052440792094
Unknown.MST.40	5.41957107744891e-06	3.36841495934511e-05	2.0470726194032
Unknown.MST.59	5.45009042388038e-06	3.36841495934511e-05	-1.43227514664796
Unknown.MST.1	6.51354225578843e-06	3.70606637406318e-05	-0.643723803231371
Unknown.MST.3	6.61797566796996e-06	3.70606637406318e-05	2.1120376816956
Mannosamine..N.acetyl.	6.25328752622922e-06	3.70606637406318e-05	-0.772405400886608
Unknown.MST.6	8.18800368422478e-06	4.40552984047992e-05	-1.29266139388114
Unknown.MST.32	8.31656143355903e-06	4.40552984047992e-05	2.74545212573526
Unknown.MST.41	1.00051459132057e-05	5.16054894470611e-05	2.33537346037855
Unknown.MST.38	1.12201645199615e-05	5.63885191259602e-05	1.88614736315348
Glutamine	1.20760736337679e-05	5.91727608054626e-05	2.42593278898732
Glucosamine..N.acetyl.	1.31289303736929e-05	6.27626915425319e-05	-1.75989818516022
Unknown.MST.109	1.50733961865107e-05	7.03425155370499e-05	-3.16205044582301
Cellobiose	1.88296237008393e-05	8.58280522177793e-05	-1.94791295791429
Unknown.MST.108	1.99986733243266e-05	8.90849993538185e-05	-2.19098016422194
Threonine	2.19631673845246e-05	9.55027298169237e-05	1.3707011282088
Galactinol	2.24139059774413e-05	9.55027298169237e-05	-1.8443312915132
Adipo.2.6.lactam	2.33744274873602e-05	9.74763359047362e-05	1.22251510603162
Unknown.MST.112	2.545557486259e-05	0.000103943597355576	0.576102664362363
Unknown.MST.71	2.61457698655641e-05	0.000104583079462256	2.10684511452074
Unknown.MST.117	2.86254793460843e-05	0.000112211879036651	-2.65106530731996
Erythritol	3.15481602441278e-05	0.000121243909957824	-1.39504383101667
Unknown.MST.62	3.52959099803994e-05	0.000133038429926121	-1.48027470534575
Unknown.MST.107	3.96879301587054e-05	0.000146770458700118	-1.22535923973639
Ribitol	4.18088513381253e-05	0.000149793377286056	-0.89609969133895
Unknown.MST.70	4.2033855871087e-05	0.000149793377286056	-0.775445720391206
Unknown.MST.22	4.86698667744897e-05	0.000170344533710714	4.03967083428993
Unknown.MST.14	5.44120563750266e-05	0.00018710110613167	-0.578772276942946
Arabinonic.acid	6.70171943796939e-05	0.000226471898248621	2.11885205596123
Ornithine	8.188385766716e-05	0.000272020950894294	3.04306283895937
Unknown.MST.87	8.52874410747139e-05	0.000278605640844065	-0.498783357579589
Unknown.MST.18	8.9040843508224e-05	0.000286098447993638	-1.35984157700205
Glutamic.acid	9.87184316111081e-05	0.000312077622512535	0.855017241755558
Unknown.MST.43	0.000120079148999001	0.000373579574663557	0.79783765187508
Unknown.MST.123	0.000122172210139325	0.000374152393551682	2.72190026455667
Unknown.MST.37	0.000141287213416524	0.000426035289686749	3.2520320549264
Tyrosine	0.000161346171792842	0.00047914923744541	1.91517869471035
Unknown.MST.44	0.000165164063785989	0.000483166514956028	-0.679847165159343
Raffinose	0.000187614311839479	0.000540770663537321	-1.30727435314541
Unknown.MST.34	0.000195934017758128	0.000556566195370916	-0.912100834816595
Cinnamic.acid..4.hydroxy...trans.	0.000245717733976495	0.000688009655134186	-1.90162124343689
Unknown.MST.26	0.000264052365558828	0.000728933290838454	1.18950406436252
Glutaric.acid..2.oxo.	0.000284468426687251	0.000763778241516455	0.74996369702737
Unknown.MST.106	0.000281991757906208	0.000763778241516455	1.67872990883801
Unknown.MST.31	0.000304280508476423	0.000805932157586202	1.7248608613629
Trehalose..alpha.alpha.	0.000316961761166846	0.000828326735849359	-1.04526445640809
Threonic.acid	0.000335549225944316	0.000865363793224816	1.19369327550295
Unknown.MST.29	0.000351650949620592	0.000895111508125144	-0.612218816133105
Citric.acid	0.000364468635375707	0.000915844263251777	1.24981603434783
Unknown.MST.103	0.00038527643933038	0.000955875722895626	-0.488850359111023
Leucine	0.000412180735720811	0.000997375607423196	1.28141477035617
Asparagine	0.000411778793459271	0.000997375607423196	2.00259614047438
Isoleucine	0.00042286705156531	0.00101075539154635	1.42244289629447
Fructose	0.000439018119578151	0.0010367174871966	1.84827711260891
Unknown.MST.46	0.00052921665935936	0.00123483887183851	-0.743189788503207
Unknown.MST.9	0.000539876445792058	0.00124489156912051	-1.13651379365738
Tartronic.acid	0.00054861541318236	0.00125033280213654	-2.02888140345267
Unknown.MST.49	0.000604487909482669	0.00136183483055866	-1.16460093150836
Fucose	0.000615890425543457	0.00137175594780134	-0.513054222126698
Unknown.MST.65	0.000843950323521228	0.00185858722932765	-1.2154798736068
Pantothenic.acid	0.00106248027558959	0.00231384593350621	-0.332924055394868
Lyxonic.acid	0.00109730382082212	0.00236342361407842	0.701784978430343
Unknown.MST.47	0.00113874208323538	0.00242601574254494	-1.16589727363581
Galactonic.acid.1.4.lactone	0.00135964713331314	0.00286549288311157	-0.3598928982675
Unknown.MST.105	0.00137732951835743	0.00287187857019209	1.30185716966419
Unknown.MST.24	0.00162328541254601	0.00332652744503281	1.50412815153004
Glycerol.3.phosphate	0.00162931956491403	0.00332652744503281	0.644686427480162
Unknown.MST.36	0.00167741436748176	0.00338941459821057	0.835446224680542
Unknown.MST.100	0.00180066489355876	0.00360132978711753	1.77183253405023
Unknown.MST.91	0.002176084324396	0.00430787315420512	-1.01193346037873
Unknown.MST.118	0.00219789446643119	0.00430787315420512	-0.788676147997196
Unknown.MST.50	0.00233594131548477	0.00453311383995064	-0.922241084879564
Valine	0.00254572785008559	0.00489179077075269	0.664744416997461
Unknown.MST.35	0.0026618860919789	0.00506533664104723	0.536561521496179
Unknown.MST.52	0.00311022825948452	0.00586158402749006	1.0152645492047
Unknown.MST.4	0.00329758279509404	0.00615548788417554	1.08714469745822
Adipic.acid..2.amino.	0.00369655245887481	0.00683513473527794	0.909228399503355
Alanine	0.00408808104259892	0.00741911004027212	0.903797236586545
Unknown.MST.8	0.00405350598515799	0.00741911004027212	0.913249702275976
Glucose.6.phosphate	0.00444532244671175	0.00799342384913306	0.702877750978347
Unknown.MST.15	0.00453538910195969	0.00808123876349182	-0.571340815736553
Ribonic.acid	0.00479000046495633	0.00845801883902199	-0.402760239883255
Unknown.MST.83	0.00646990411812767	0.0113223322067234	0.439320125708537
Pyruvic.acid	0.00696635284461202	0.0117758082409636	-0.567133085158215
Serine..O.acetyl.	0.00696935589771318	0.0117758082409636	0.910073618093094
Unknown.MST.89	0.00686111227029296	0.0117758082409636	-0.508510300293281
Unknown.MST.122	0.00683133769261222	0.0117758082409636	-0.719186545544655
Unknown.MST.69	0.00727443276934915	0.0121862292546362	1.47281825910383
Methionine	0.0073676044308186	0.0122377158342411	0.810312852692091
Glucopyranose	0.00764685397665866	0.0125948183144966	0.369819685446419
Unknown.MST.116	0.00989657983925185	0.0161644137374447	-0.974146803974431
Glucose	0.0100722876078705	0.0163154410838233	1.5211532023769
Unknown.MST.11	0.0103367593123342	0.0166065969280123	1.40403298908371
Unknown.MST.60	0.0109352336319241	0.0174252503403018	0.947529191200905
Unknown.MST.51	0.0110455924151597	0.0174591622046073	0.658243328427911
Unknown.MST.72	0.0111942701882278	0.0175526156551413	0.294786362319575
Asparagine..H2O	0.0118522619524104	0.0184368519259717	0.961451798146461
Unknown.MST.57	0.0123163253071427	0.0190078721275589	0.813282203807114
Unknown.MST.2	0.0140033732033087	0.0214426652175664	-0.703168072801997
Unknown.MST.67	0.0150711098024425	0.0228987404750288	1.14031217200605
X2.Piperidinecarboxylic.acid	0.0203130826861315	0.0306258785113982	0.619359652866855
Unknown.MST.42	0.0253280027174687	0.0378953323101059	0.661644824068588
Unknown.MST.16	0.0267606923075696	0.0394368097164183	-0.651887528529118
Unknown.MST.79	0.0266786211235412	0.0394368097164183	0.670934013862446
Unknown.MST.85	0.0286357959042954	0.0418851940092679	0.530539561117262
Serine	0.0319450242492144	0.0459963571437816	0.666043281448864
Unknown.MST.21	0.0321505149423372	0.0459963571437816	-1.02343630447595
Unknown.MST.39	0.0318237968987605	0.0459963571437816	0.855415692384026
Fructose.6.phosphate	0.0327628470279032	0.0465327392570219	0.43376381735488
Maltose	0.0332647963019753	0.0469057559365983	-1.04319319006408
Unknown.MST.98	0.0355873616742322	0.049822306343925	-1.24550501546329
Malic.acid	0.0365344182355381	0.0507854324408898	1.25520244912908
Malic.acid..2.methyl.	0.0373348327347912	0.0515325860283034	0.397001009160517
Unknown.MST.114	0.0384163264434788	0.0526545453351178	-1.11491193344046
Unknown.MST.27	0.0404832768525018	0.0551022379381274	0.92001137399005
Unknown.MST.54	0.0407914401554798	0.0551387742791313	-0.605616553061214
Unknown.MST.88	0.0561308715699995	0.075353772792602	0.436023387447102
Glyceric.acid	0.0687665258568107	0.0916887011424143	0.506140044213844
Unknown.MST.5	0.0732063220475239	0.0969489129818559	-0.319498908249091
Gluconic.acid	0.0804843841076489	0.105872075738921	-0.219240675402068
Fumaric.acid	0.0909709941142294	0.118868765642593	-0.442473021913955
Unknown.MST.124	0.0927638626474595	0.120408722376835	0.440271256048966
Unknown.MST.68	0.118378828184709	0.152646383711862	-0.256261286777599
Sucrose	0.123408751943707	0.158092257391938	-0.332253729018699
Unknown.MST.20	0.144785932310599	0.184273004758944	-0.852941700472233
Unknown.MST.110	0.16835546397878	0.212888199611877	0.318492512874831
Unknown.MST.119	0.173279456179961	0.217710085969694	-0.626356970397847
Unknown.MST.53	0.183546286917348	0.229140587489174	-0.190444051475886
Unknown.MST.111	0.195788809362886	0.24287725718434	-0.245653970311121
Unknown.MST.61	0.205775127134205	0.253659905146567	0.67599447562764
Unknown.MST.86	0.255339609196904	0.312791021266207	0.37939870740323
Unknown.MST.45	0.2657267473673	0.321978196926181	0.187055829754859
Unknown.MST.81	0.266124836234905	0.321978196926181	0.322451901137827
Unknown.MST.97	0.279285404612633	0.335827848491265	0.327570833187695
Unknown.MST.115	0.294389691140266	0.351831582094464	0.479728896565128
Unknown.MST.64	0.310310874721777	0.36861170573011	0.347486891514253
Unknown.MST.7	0.326916078596149	0.385997297619549	-0.306791868293496
Unknown.MST.121	0.407770574600127	0.478581033662424	-0.183155825540469
Succinic.acid	0.448781254363464	0.523578130090708	-0.168445288628202
Putrescine	0.461779349207915	0.533450731904585	-0.200687107353369
Unknown.MST.48	0.465408546712674	0.533450731904585	-0.143079983589915
Inositol..myo.	0.464768688904611	0.533450731904585	-0.140229227964635
Urea	0.473612805847136	0.53969831363976	0.254133078298757
Unknown.MST.80	0.486213731880015	0.550854863864063	-0.584787866241786
Unknown.MST.66	0.506752115395323	0.570824221939559	-0.283779958793401
Glycine	0.521740335260464	0.58434917549172	0.15288267267981
Unknown.MST.78	0.553830375623786	0.616765645581034	0.172382378252115
Unknown.MST.75	0.560696216357724	0.620883945797254	0.0721627519122503
Unknown.MST.25	0.57085984811939	0.628587248491013	-0.176635749013071
Unknown.MST.113	0.596283651334025	0.652913942242843	-0.344548377717768
Unknown.MST.120	0.601254043283058	0.654698847130441	-0.120862781571228
Unknown.MST.55	0.607432568984016	0.657772284645675	-0.154844809243823
Butanoic.acid..4.amino.	0.618551106029593	0.666131960339561	0.188402482215299
Glucose..1.6.anhydro..beta.	0.689202397108826	0.738162130236776	-0.0413288354719512
Unknown.MST.19	0.710896014771106	0.749116230619015	0.127881211643045
Galactaric.acid	0.706628685540675	0.749116230619015	0.0770468210738589
Salicylaldehyde.beta.D.glucopyranoside	0.707223991118102	0.749116230619015	-0.121837899003316
Unknown.MST.13	0.735940868666607	0.771360482666604	-0.345226138649517
Unknown.MST.33	0.754927581201055	0.787052159124505	-0.128114974084259
Aconitic.acid..cis.	0.871407231602471	0.903681573513674	-0.0449137497759295
Unknown.MST.17	0.892280524067422	0.915638652969711	-0.0261672182122208
Unknown.MST.28	0.890379664309334	0.915638652969711	0.0342663761172854
Erythronic.acid	0.903050859778049	0.921864419356758	0.0297348670325537
Unknown.MST.58	0.910011764309443	0.924157024894564	-0.020308273074793
Unknown.MST.73	0.938599113926103	0.948275393451115	-0.0229227659395619
Phenylalanine	0.990289207356999	0.995367613548574	-0.0029938913438361
Unknown.MST.101	0.997750279933389	0.997750279933389	-0.000529243389348011

## Sheet: 9vsL
metabolite	pval	adj.pval	dm
Tyramine	3.61264719512527e-12	7.08078850244553e-10	6.68176971837156
Unknown.MST.3	4.52938151793271e-10	4.43879388757405e-08	2.68505011614572
Proline..4.hydroxy...trans.	7.05464496712426e-09	4.60903471185451e-07	4.34612936593899
Unknown.MST.99	1.05547041595826e-08	5.17180503819547e-07	-2.34792184383262
Alanine..beta.	3.04349014491332e-08	1.19304813680602e-06	2.69094546562677
Pyroglutamic.acid	6.51207922048806e-08	1.59545940901957e-06	1.32276843721916
Unknown.MST.76	5.59680524980815e-08	1.59545940901957e-06	-1.54352654957373
Unknown.MST.102	6.13932747160198e-08	1.59545940901957e-06	-1.63809191042087
Unknown.MST.94	7.36399211530044e-08	1.60371383844321e-06	-1.433573897657
Proline	9.59844013661391e-08	1.84946073861057e-06	6.24464447472227
Unknown.MST.92	1.0379626594243e-07	1.84946073861057e-06	-1.76162523927983
Unknown.MST.104	1.41325712895028e-07	2.23057890305063e-06	-1.71192005841132
Isomaltose	1.47946559896215e-07	2.23057890305063e-06	-2.11127107064744
Unknown.MST.74	1.66897178193811e-07	2.23870503857085e-06	-1.20078201602458
Unknown.MST.90	1.71329467237565e-07	2.23870503857085e-06	-2.46581153132987
Unknown.MST.30	2.24258963399729e-07	2.58557393096158e-06	1.60651739783206
Arabinonic.acid	2.23378688443658e-07	2.58557393096158e-06	1.69607512055916
Unknown.MST.41	2.67483971861123e-07	2.91260324915445e-06	1.74734096481607
Aspartic.acid	4.80507304812935e-07	4.71951257661592e-06	1.49762759791727
Unknown.MST.123	4.81582915981217e-07	4.71951257661592e-06	2.65940100827538
Isocitric.acid	5.56157141633396e-07	5.19079998857836e-06	1.7795972882826
Unknown.MST.40	5.8842588443885e-07	5.24233969772794e-06	1.53353987635047
Unknown.MST.23	6.46961199778087e-07	5.51323457202196e-06	1.4414397089588
Unknown.MST.12	7.89753859388729e-07	6.44965651834128e-06	-0.855574314869601
Threonic.acid	9.14178795614067e-07	7.16716175761429e-06	1.83836664324643
Unknown.MST.84	1.05729247060277e-06	7.97035862454395e-06	-1.13174639701803
Phosphoric.acid	1.30200347154616e-06	9.45158075640918e-06	2.57392086292813
Unknown.MST.95	1.38135919007741e-06	9.66951433054186e-06	-2.12021105006657
Glutamic.acid	1.68269611092814e-06	1.13727047497212e-05	1.01108605063798
Glutamine	2.34368256742761e-06	1.53120594405271e-05	1.69792057847923
Unknown.MST.82	3.14841951776006e-06	1.99061363058378e-05	-1.04331049464469
Glucopyranose	3.43893634893974e-06	2.10634851372559e-05	0.833447458730497
Unknown.MST.105	4.20226039642238e-06	2.49588799302663e-05	2.21978816037908
Unknown.MST.6	6.06153346295939e-06	3.49429576100012e-05	-1.22793828386946
Cellobiose	6.46586771463626e-06	3.62088592019631e-05	-1.96671304090864
Unknown.MST.10	7.72897075297888e-06	4.20799518773295e-05	2.54070921358994
Unknown.MST.109	8.53411393855061e-06	4.52077387015113e-05	-2.91843550023169
Unknown.MST.77	9.1917000074316e-06	4.7409821090963e-05	-1.21189417571875
Malic.acid..2.methyl.	1.44869769595306e-05	6.96631984049115e-05	0.677521002791972
Glutaric.acid..2.oxo.	1.42316039904083e-05	6.96631984049115e-05	1.15048669331119
Unknown.MST.59	1.45724037479662e-05	6.96631984049115e-05	-1.29562730186043
Ornithine	1.89410204415888e-05	8.83914287274143e-05	2.63830801072125
Glucosamine..N.acetyl.	2.07559329463213e-05	9.46084385460229e-05	-1.51922033737225
Unknown.MST.43	2.16890441661307e-05	9.66148331036732e-05	0.82575459780511
Unknown.MST.70	2.43933311353705e-05	0.000106246508945169	-0.739491035263972
Threonine	2.60143119793822e-05	0.00011084359017302	1.43156578658453
Adipo.2.6.lactam	3.05804651418703e-05	0.000127527046123544	0.906307063190539
Mannosamine..N.acetyl.	3.75963588454694e-05	0.000153518465285667	-0.747595708269223
Unknown.MST.56	4.63481048426518e-05	0.000185392419370607	-1.16082527372782
Unknown.MST.93	4.84858789696828e-05	0.000188839080987654	-1.00083619082155
Unknown.MST.96	4.91366996447466e-05	0.000188839080987654	-0.801246193122324
Unknown.MST.79	5.24067971852865e-05	0.000197533312467618	1.60691247090841
Unknown.MST.22	5.55173524397885e-05	0.000205309454305633	3.47420602594592
Unknown.MST.112	6.7379097292741e-05	0.00024456116795143	0.712350451853156
Unknown.MST.54	7.14258850914985e-05	0.000254535881416976	-1.53140511630585
Unknown.MST.72	7.60004469713702e-05	0.000266001564399796	0.502910519205969
Unknown.MST.55	7.81098146492478e-05	0.000268588134583378	-1.34075589339337
Arginine	8.13446098626278e-05	0.000274888681604742	1.3548107174803
Unknown.MST.71	8.45156618373587e-05	0.000276084495335372	1.7675059863382
Unknown.MST.117	8.41024505641052e-05	0.000276084495335372	-2.59158559486961
Valine	9.50267025650475e-05	0.000302977070577707	0.567956956234561
Isoleucine	9.58396855909072e-05	0.000302977070577707	1.4261764933629
Unknown.MST.37	0.000103578652347468	0.000317872877178233	2.63775668913077
Tyrosine	0.000103795225201056	0.000317872877178233	1.90716599472577
Alanine	0.000109469514351659	0.000330092689429618	0.946278204692781
Cinnamic.acid..4.hydroxy...trans.	0.000112729435917696	0.00033477226424043	-1.27673142458513
Unknown.MST.29	0.000137867375097743	0.000403313515211308	-0.632066353182193
Leucine	0.000162078326238254	0.000467166940333792	1.70566840276173
Unknown.MST.35	0.00019553238937545	0.000547490690251259	0.608191071591307
Unknown.MST.108	0.000194163577001206	0.000547490690251259	-1.34639607931454
Unknown.MST.32	0.000210770234884745	0.000581844592076199	1.8649142991538
Citric.acid	0.000219913949394691	0.000598654640018881	1.40801411301166
Glycerol.3.phosphate	0.000235590386369521	0.000632544051074331	0.69578279795728
Erythritol	0.000255657131782774	0.000677145916613833	-0.992815957273235
Unknown.MST.81	0.000287577034483658	0.000751534650117292	1.17912877670288
Unknown.MST.62	0.000293445729765082	0.000756781092552052	-1.38004608740359
Galactinol	0.000355537463825822	0.000905004453374819	-1.0225809429085
Ribitol	0.000376980468987204	0.000947284255403744	-0.866402745468514
Unknown.MST.8	0.00038330878770313	0.000950993954301437	1.02346383487211
Unknown.MST.38	0.000410112265715775	0.00100477505100365	1.21575762953468
Unknown.MST.87	0.000424327883257111	0.00102676870516535	-0.521133909082007
Unknown.MST.49	0.000479802887543446	0.00114684592632336	-1.25204507357635
Erythronic.acid	0.000551057854550287	0.00130129324688984	1.0395197056706
Unknown.MST.18	0.000680338635086096	0.00158745681520089	-1.004168756662
Unknown.MST.46	0.000745633164359048	0.00171934235546322	-0.567307807452524
Unknown.MST.63	0.000767020292778984	0.00174809276028699	-0.579229480819604
Unknown.MST.11	0.000794493290515739	0.0017898929303573	1.32160879146412
Unknown.MST.42	0.000899383602964002	0.00196872007393661	1.0891079457315
Galactonic.acid.1.4.lactone	0.000903946704598067	0.00196872007393661	-0.316333648757935
Unknown.MST.124	0.000904004115583138	0.00196872007393661	1.15366327735507
Methionine	0.000970799254765757	0.00206215200527941	1.1632349753627
Unknown.MST.44	0.000978470084137679	0.00206215200527941	-0.519321108159399
Unknown.MST.50	0.000971892414873574	0.00206215200527941	-1.02024074673395
Putrescine	0.00106362404950002	0.00221776929470216	-0.553452958065522
Unknown.MST.65	0.00140763794003549	0.00290417932891533	-1.1615869227729
Unknown.MST.26	0.00144109196043063	0.00294222941921254	0.860341639392546
Serine..O.acetyl.	0.00153283372223613	0.00309727226348743	0.905504252785384
Unknown.MST.47	0.00156491164039424	0.00312982328078848	-1.25367681329411
Lyxonic.acid	0.00170579546632493	0.00337713041817866	0.589998839868304
Unknown.MST.66	0.00184749128501978	0.00362108291863876	-1.43355258583378
Pantothenic.acid	0.00205500858100005	0.00398793744431692	-0.285396857899743
Glyceric.acid	0.00231287759848577	0.00444435303238443	0.754972483625341
Unknown.MST.91	0.00234665174482525	0.00446547322316262	-0.852253435733649
Glucose.6.phosphate	0.00264503775472225	0.00498487884543808	0.695890534828889
Trehalose..alpha.alpha.	0.00394699612024477	0.00736772609112358	-0.816164227103473
Unknown.MST.83	0.00402326880748489	0.00743925175723621	0.42940866363319
Malic.acid	0.00415823325748635	0.00759790765648546	1.97110553468869
Fucose	0.00418660217806341	0.00759790765648546	-0.44142249394276
Unknown.MST.34	0.00453885303291883	0.00816160728855128	-0.566061522276652
Unknown.MST.88	0.0053613807958313	0.00955300578166305	0.58568125978371
Unknown.MST.103	0.005531196580231	0.00976679756509257	-0.364122380764698
Unknown.MST.107	0.00626694964237838	0.0109671618741622	-0.719538149436703
Unknown.MST.114	0.00671918549014873	0.0116545164253907	-0.831017763344223
Glucose..1.6.anhydro..beta.	0.00747834540747016	0.0128575061391592	0.279194756486246
Tartronic.acid	0.0088193272908459	0.0150312012957026	-1.33081437347952
Fructose	0.00925771766107975	0.0156423505307899	1.32938395963773
Unknown.MST.106	0.0114655076839731	0.0192071752654592	1.02078214552405
Fructose.6.phosphate	0.0117185857437761	0.0194647695405094	0.445498688680557
Unknown.MST.9	0.0127829436824403	0.0210542601828428	-0.620300217835378
Unknown.MST.19	0.0172520281178326	0.0281783125924599	-0.947471369511545
Serine	0.0210021298688403	0.0340199789610968	0.620693610456783
Maltose	0.023958394662541	0.0384905356873609	-1.11771930149001
Glycine	0.0258563391814004	0.0412019713784917	-0.551924087204583
Unknown.MST.51	0.0262322527670458	0.0414638834059756	0.525830294611042
Unknown.MST.25	0.0265882496080756	0.0416903753854625	-0.723543073147791
Ribonic.acid	0.0278734074486864	0.0433586338090678	-0.332333644138467
Unknown.MST.39	0.0294177467599206	0.0454006170468066	0.809925149011875
Unknown.MST.89	0.0344737611031163	0.0527879466891468	-0.438768202251925
Unknown.MST.116	0.0392576971997952	0.0596473538849602	-0.781793504860566
Unknown.MST.75	0.0397822808930085	0.0599794388848435	0.24963710649552
Unknown.MST.120	0.0409357017314175	0.0612473094607468	0.429558218493939
Unknown.MST.45	0.0427404697142361	0.0634631216968961	0.33339745378563
Unknown.MST.28	0.0452734320621487	0.0667187419863244	-0.750997649432463
Unknown.MST.36	0.0460807318537764	0.0674016674876132	0.405937283325503
Succinic.acid	0.0507360548771639	0.0731196084994421	0.493224814748009
Unknown.MST.48	0.0507001345048444	0.0731196084994421	-0.327784888549088
Unknown.MST.85	0.0535640263457474	0.0766317457209232	0.425602024991058
Unknown.MST.2	0.0560165606592749	0.0795597528204195	-0.585801855811916
Unknown.MST.110	0.0584736897645553	0.0824521093082938	0.391209951471146
X2.Piperidinecarboxylic.acid	0.0621933905610858	0.0870707467855202	0.460854163841038
Glucose	0.065906293933798	0.0916144227732228	1.06222335615074
Unknown.MST.101	0.0763484539162245	0.105382373011127	0.448485970451214
Unknown.MST.119	0.0819001887490942	0.112254804159598	-0.481317261617949
Pyruvic.acid	0.0831710594750077	0.113205053174316	-0.29283428437812
Unknown.MST.68	0.0844553371753447	0.114160317837018	-0.345354564038418
Unknown.MST.69	0.108089769517678	0.145106813873047	0.909927382045101
Phenylalanine	0.114436631347786	0.152582175130381	0.462298088145637
Unknown.MST.1	0.117626166191175	0.155755601323788	-0.237083743704948
Adipic.acid..2.amino.	0.118406043863492	0.155755601323788	0.395026412031223
Unknown.MST.118	0.127010957334465	0.165960984250368	-0.333039875381047
Unknown.MST.100	0.130975713256622	0.170008210584754	0.408932243128582
Unknown.MST.27	0.140907129751538	0.181696035732247	-0.541655946583854
Unknown.MST.60	0.144832324410292	0.18553683388508	0.568573670147709
Unknown.MST.17	0.148965688397918	0.189592694324623	0.234593890910253
Unknown.MST.58	0.174831800448384	0.22107763153473	0.233713641386938
Unknown.MST.98	0.18253180619989	0.227874102007506	-0.741195180368416
Raffinose	0.181427690441284	0.227874102007506	-0.385320091033684
Unknown.MST.53	0.188608941843079	0.233970586083819	-0.164468154798673
Inositol..myo.	0.193839127784146	0.238946346199325	0.241145254790219
Unknown.MST.52	0.205577951058467	0.251832990046622	0.368871277320128
Unknown.MST.14	0.224745181369427	0.271913923138319	-0.131701463391238
Unknown.MST.97	0.223510617915552	0.271913923138319	0.375199360191266
Aconitic.acid..cis.	0.244631763879467	0.294158440002304	-0.313149062814919
Unknown.MST.7	0.275765492651802	0.329573393657032	0.314676115894619
Unknown.MST.33	0.283729559179759	0.337036324843835	0.389672058734011
Unknown.MST.67	0.304542881941556	0.359580752171958	0.562184119546004
Urea	0.315586060453297	0.370388430232612	-0.295497026125005
Salicylaldehyde.beta.D.glucopyranoside	0.321591194750093	0.375189727208441	0.328626128402247
Fumaric.acid	0.324360353721953	0.376181238636111	-0.226140363775238
Unknown.MST.4	0.344205963021646	0.396849227954368	0.247193755279387
Asparagine..H2O	0.349737299434607	0.400868483562474	-0.353759160961404
Unknown.MST.61	0.37279894944698	0.424817407509349	0.482871865797115
Unknown.MST.73	0.391666686969699	0.443737980613069	-0.307364264621704
Unknown.MST.86	0.414159038497063	0.464722062617207	0.223375900587994
Unknown.MST.115	0.414930413051078	0.464722062617207	0.365057584962824
Unknown.MST.15	0.420976393769395	0.468814620334099	-0.125784097239212
Unknown.MST.121	0.458113572548055	0.507289605759428	0.13220564243135
Unknown.MST.57	0.479297223311306	0.527765481848404	0.274268848282519
Unknown.MST.111	0.511298881561641	0.559857993218333	-0.129543804032048
Gluconic.acid	0.521740548643208	0.568117486300382	-0.0874282194551839
Unknown.MST.64	0.549351833432455	0.594878228468293	0.207495937512389
Unknown.MST.122	0.586244624484971	0.631340364829969	-0.0998129902227696
Unknown.MST.16	0.688414337914146	0.737318088694932	-0.107816971060304
Asparagine	0.712263982575714	0.754614813972108	0.142972072232734
Unknown.MST.78	0.710465674431715	0.754614813972108	-0.103547495429261
Unknown.MST.80	0.723746264691033	0.762657354190551	-0.308967939907143
Unknown.MST.31	0.730733161899417	0.765902137605806	0.102658290938594
Unknown.MST.21	0.765841936722644	0.798430955306586	0.117006337311743
Butanoic.acid..4.amino.	0.797417607357638	0.826951592815328	0.0863184912193233
Sucrose	0.80711821260211	0.832606156157967	-0.0535659077416888
Galactaric.acid	0.830946498157361	0.852699024287135	0.0400717208755417
Unknown.MST.113	0.842092561046762	0.859636156068569	-0.129816433453614
Unknown.MST.20	0.886670620556872	0.900453065435994	0.0756388729055164
Unknown.MST.24	0.903371751269534	0.912684862107364	-0.0464893758431639
Unknown.MST.13	0.916379531040814	0.92107891325128	-0.10103157972693
Unknown.MST.5	0.937115020561184	0.937115020561184	-0.0109076860132848
