# Supplementary material for: Multi-omics integration of transcriptome, miRNA, and metabolome uncovers molecular mechanisms of male flower development in cucumber line B10 (Cucumis sativus L.)
Source: Sci Rep. 2025 Nov 29;15:45734. doi: 10.1038/s41598-025-28485-6 (PMC12753748; doi:10.1038/s41598-025-28485-6)
Supplement: Supplementary file 1 — Supplementary Material 1 [file 41598_2025_28485_MOESM1_ESM.zip › Supplements_B10/S19.GO_term-transcript-miRNA.xlsx]

## Sheet: Table
go_term	(Multiple Items)
Row Labels
Grand Total

## Sheet: Links
gene_id	Target_Acc.	miRNA_Acc.	logFC	FDR	source_sheet	go_source	go_term
Cucsat.PASA.G10014	Cucsat.PASA.G10014.T25	Ath-miR408	1.19051	0.00360874	B10_6_8_B10_3_5	GO_1_2vsL	biological_process
Cucsat.PASA.G10014	Cucsat.PASA.G10014.T22	Ath-miR408	1.19051	0.00360874	B10_6_8_B10_3_5	GO_1_2vsL	biological_process
Cucsat.PASA.G10014	Cucsat.PASA.G10014.T8	Ath-miR408	1.19051	0.00360874	B10_6_8_B10_3_5	GO_1_2vsL	biological_process
Cucsat.PASA.G10014	Cucsat.PASA.G10014.T5	Ath-miR408	1.19051	0.00360874	B10_6_8_B10_3_5	GO_1_2vsL	biological_process
Cucsat.PASA.G10014	Cucsat.PASA.G10014.T1	Ath-miR408	1.19051	0.00360874	B10_6_8_B10_3_5	GO_1_2vsL	biological_process
Cucsat.PASA.G10014	Cucsat.PASA.G10014.T41	Ath-miR408	1.19051	0.00360874	B10_6_8_B10_3_5	GO_1_2vsL	biological_process
Cucsat.PASA.G10014	Cucsat.PASA.G10014.T42	Ath-miR408	1.19051	0.00360874	B10_6_8_B10_3_5	GO_1_2vsL	biological_process
Cucsat.PASA.G10014	Cucsat.PASA.G10014.T29	Ath-miR408	1.19051	0.00360874	B10_6_8_B10_3_5	GO_1_2vsL	biological_process
Cucsat.PASA.G10014	Cucsat.PASA.G10014.T44	Ath-miR408	1.19051	0.00360874	B10_6_8_B10_3_5	GO_1_2vsL	biological_process
Cucsat.PASA.G10014	Cucsat.PASA.G10014.T24	Ath-miR408	1.19051	0.00360874	B10_6_8_B10_3_5	GO_1_2vsL	biological_process
Cucsat.PASA.G10014	Cucsat.PASA.G10014.T37	Ath-miR408	1.19051	0.00360874	B10_6_8_B10_3_5	GO_1_2vsL	biological_process
Cucsat.PASA.G10014	Cucsat.PASA.G10014.T14	Ath-miR408	1.19051	0.00360874	B10_6_8_B10_3_5	GO_1_2vsL	biological_process
Cucsat.PASA.G10014	Cucsat.PASA.G10014.T33	Ath-miR408	1.19051	0.00360874	B10_6_8_B10_3_5	GO_1_2vsL	biological_process
Cucsat.PASA.G10014	Cucsat.PASA.G10014.T27	Ath-miR408	1.19051	0.00360874	B10_6_8_B10_3_5	GO_1_2vsL	biological_process
Cucsat.PASA.G10014	Cucsat.PASA.G10014.T43	Ath-miR408	1.19051	0.00360874	B10_6_8_B10_3_5	GO_1_2vsL	biological_process
Cucsat.PASA.G10014	Cucsat.PASA.G10014.T28	Ath-miR408	1.19051	0.00360874	B10_6_8_B10_3_5	GO_1_2vsL	biological_process
Cucsat.PASA.G10014	Cucsat.PASA.G10014.T30	Ath-miR408	1.19051	0.00360874	B10_6_8_B10_3_5	GO_1_2vsL	biological_process
Cucsat.PASA.G10014	Cucsat.PASA.G10014.T9	Ath-miR408	1.19051	0.00360874	B10_6_8_B10_3_5	GO_1_2vsL	biological_process
Cucsat.PASA.G10014	Cucsat.PASA.G10014.T16	Ath-miR408	1.19051	0.00360874	B10_6_8_B10_3_5	GO_1_2vsL	biological_process
Cucsat.PASA.G10014	Cucsat.PASA.G10014.T23	Ath-miR408	1.19051	0.00360874	B10_6_8_B10_3_5	GO_1_2vsL	biological_process
Cucsat.PASA.G10014	Cucsat.PASA.G10014.T17	Ath-miR408	1.19051	0.00360874	B10_6_8_B10_3_5	GO_1_2vsL	biological_process
Cucsat.PASA.G10014	Cucsat.PASA.G10014.T15	Ath-miR408	1.19051	0.00360874	B10_6_8_B10_3_5	GO_1_2vsL	biological_process
Cucsat.PASA.G10014	Cucsat.PASA.G10014.T4	Ath-miR408	1.19051	0.00360874	B10_6_8_B10_3_5	GO_1_2vsL	biological_process
Cucsat.PASA.G10014	Cucsat.PASA.G10014.T34	Ath-miR408	1.19051	0.00360874	B10_6_8_B10_3_5	GO_1_2vsL	biological_process
Cucsat.PASA.G10014	Cucsat.PASA.G10014.T20	Ath-miR408	1.19051	0.00360874	B10_6_8_B10_3_5	GO_1_2vsL	biological_process
Cucsat.PASA.G10014	Cucsat.PASA.G10014.T7	Ath-miR408	1.19051	0.00360874	B10_6_8_B10_3_5	GO_1_2vsL	biological_process
Cucsat.PASA.G10014	Cucsat.PASA.G10014.T6	Ath-miR408	1.19051	0.00360874	B10_6_8_B10_3_5	GO_1_2vsL	biological_process
Cucsat.PASA.G10014	Cucsat.PASA.G10014.T31	Ath-miR408	1.19051	0.00360874	B10_6_8_B10_3_5	GO_1_2vsL	biological_process
Cucsat.PASA.G10014	Cucsat.PASA.G10014.T19	Ath-miR408	1.19051	0.00360874	B10_6_8_B10_3_5	GO_1_2vsL	biological_process
Cucsat.PASA.G10014	Cucsat.PASA.G10014.T32	Ath-miR408	1.19051	0.00360874	B10_6_8_B10_3_5	GO_1_2vsL	biological_process
Cucsat.PASA.G10014	Cucsat.PASA.G10014.T21	Ath-miR408	1.19051	0.00360874	B10_6_8_B10_3_5	GO_1_2vsL	biological_process
Cucsat.PASA.G10014	Cucsat.PASA.G10014.T40	Ath-miR408	1.19051	0.00360874	B10_6_8_B10_3_5	GO_1_2vsL	biological_process
Cucsat.PASA.G10014	Cucsat.PASA.G10014.T3	Ath-miR408	1.19051	0.00360874	B10_6_8_B10_3_5	GO_1_2vsL	biological_process
Cucsat.PASA.G10014	Cucsat.PASA.G10014.T39	Ath-miR408	1.19051	0.00360874	B10_6_8_B10_3_5	GO_1_2vsL	biological_process
Cucsat.PASA.G10014	Cucsat.PASA.G10014.T35	Ath-miR408	1.19051	0.00360874	B10_6_8_B10_3_5	GO_1_2vsL	biological_process
Cucsat.PASA.G10014	Cucsat.PASA.G10014.T2	Ath-miR408	1.19051	0.00360874	B10_6_8_B10_3_5	GO_1_2vsL	biological_process
Cucsat.PASA.G10014	Cucsat.PASA.G10014.T38	Ath-miR408	1.19051	0.00360874	B10_6_8_B10_3_5	GO_1_2vsL	biological_process
Cucsat.PASA.G10014	Cucsat.PASA.G10014.T45	Ath-miR408	1.19051	0.00360874	B10_6_8_B10_3_5	GO_1_2vsL	biological_process
Cucsat.PASA.G10014	Cucsat.PASA.G10014.T25	Ath-miR408	1.19293	0.00227671	B10_9_B10_6_8	GO_1_2vsL	biological_process
Cucsat.PASA.G10014	Cucsat.PASA.G10014.T22	Ath-miR408	1.19293	0.00227671	B10_9_B10_6_8	GO_1_2vsL	biological_process
Cucsat.PASA.G10014	Cucsat.PASA.G10014.T8	Ath-miR408	1.19293	0.00227671	B10_9_B10_6_8	GO_1_2vsL	biological_process
Cucsat.PASA.G10014	Cucsat.PASA.G10014.T5	Ath-miR408	1.19293	0.00227671	B10_9_B10_6_8	GO_1_2vsL	biological_process
Cucsat.PASA.G10014	Cucsat.PASA.G10014.T1	Ath-miR408	1.19293	0.00227671	B10_9_B10_6_8	GO_1_2vsL	biological_process
Cucsat.PASA.G10014	Cucsat.PASA.G10014.T41	Ath-miR408	1.19293	0.00227671	B10_9_B10_6_8	GO_1_2vsL	biological_process
Cucsat.PASA.G10014	Cucsat.PASA.G10014.T42	Ath-miR408	1.19293	0.00227671	B10_9_B10_6_8	GO_1_2vsL	biological_process
Cucsat.PASA.G10014	Cucsat.PASA.G10014.T29	Ath-miR408	1.19293	0.00227671	B10_9_B10_6_8	GO_1_2vsL	biological_process
Cucsat.PASA.G10014	Cucsat.PASA.G10014.T44	Ath-miR408	1.19293	0.00227671	B10_9_B10_6_8	GO_1_2vsL	biological_process
Cucsat.PASA.G10014	Cucsat.PASA.G10014.T24	Ath-miR408	1.19293	0.00227671	B10_9_B10_6_8	GO_1_2vsL	biological_process
Cucsat.PASA.G10014	Cucsat.PASA.G10014.T37	Ath-miR408	1.19293	0.00227671	B10_9_B10_6_8	GO_1_2vsL	biological_process
Cucsat.PASA.G10014	Cucsat.PASA.G10014.T14	Ath-miR408	1.19293	0.00227671	B10_9_B10_6_8	GO_1_2vsL	biological_process
Cucsat.PASA.G10014	Cucsat.PASA.G10014.T33	Ath-miR408	1.19293	0.00227671	B10_9_B10_6_8	GO_1_2vsL	biological_process
Cucsat.PASA.G10014	Cucsat.PASA.G10014.T27	Ath-miR408	1.19293	0.00227671	B10_9_B10_6_8	GO_1_2vsL	biological_process
Cucsat.PASA.G10014	Cucsat.PASA.G10014.T43	Ath-miR408	1.19293	0.00227671	B10_9_B10_6_8	GO_1_2vsL	biological_process
Cucsat.PASA.G10014	Cucsat.PASA.G10014.T28	Ath-miR408	1.19293	0.00227671	B10_9_B10_6_8	GO_1_2vsL	biological_process
Cucsat.PASA.G10014	Cucsat.PASA.G10014.T30	Ath-miR408	1.19293	0.00227671	B10_9_B10_6_8	GO_1_2vsL	biological_process
Cucsat.PASA.G10014	Cucsat.PASA.G10014.T9	Ath-miR408	1.19293	0.00227671	B10_9_B10_6_8	GO_1_2vsL	biological_process
Cucsat.PASA.G10014	Cucsat.PASA.G10014.T16	Ath-miR408	1.19293	0.00227671	B10_9_B10_6_8	GO_1_2vsL	biological_process
Cucsat.PASA.G10014	Cucsat.PASA.G10014.T23	Ath-miR408	1.19293	0.00227671	B10_9_B10_6_8	GO_1_2vsL	biological_process
Cucsat.PASA.G10014	Cucsat.PASA.G10014.T17	Ath-miR408	1.19293	0.00227671	B10_9_B10_6_8	GO_1_2vsL	biological_process
Cucsat.PASA.G10014	Cucsat.PASA.G10014.T15	Ath-miR408	1.19293	0.00227671	B10_9_B10_6_8	GO_1_2vsL	biological_process
Cucsat.PASA.G10014	Cucsat.PASA.G10014.T4	Ath-miR408	1.19293	0.00227671	B10_9_B10_6_8	GO_1_2vsL	biological_process
Cucsat.PASA.G10014	Cucsat.PASA.G10014.T34	Ath-miR408	1.19293	0.00227671	B10_9_B10_6_8	GO_1_2vsL	biological_process
Cucsat.PASA.G10014	Cucsat.PASA.G10014.T20	Ath-miR408	1.19293	0.00227671	B10_9_B10_6_8	GO_1_2vsL	biological_process
Cucsat.PASA.G10014	Cucsat.PASA.G10014.T7	Ath-miR408	1.19293	0.00227671	B10_9_B10_6_8	GO_1_2vsL	biological_process
Cucsat.PASA.G10014	Cucsat.PASA.G10014.T6	Ath-miR408	1.19293	0.00227671	B10_9_B10_6_8	GO_1_2vsL	biological_process
Cucsat.PASA.G10014	Cucsat.PASA.G10014.T31	Ath-miR408	1.19293	0.00227671	B10_9_B10_6_8	GO_1_2vsL	biological_process
Cucsat.PASA.G10014	Cucsat.PASA.G10014.T19	Ath-miR408	1.19293	0.00227671	B10_9_B10_6_8	GO_1_2vsL	biological_process
Cucsat.PASA.G10014	Cucsat.PASA.G10014.T32	Ath-miR408	1.19293	0.00227671	B10_9_B10_6_8	GO_1_2vsL	biological_process
Cucsat.PASA.G10014	Cucsat.PASA.G10014.T21	Ath-miR408	1.19293	0.00227671	B10_9_B10_6_8	GO_1_2vsL	biological_process
Cucsat.PASA.G10014	Cucsat.PASA.G10014.T40	Ath-miR408	1.19293	0.00227671	B10_9_B10_6_8	GO_1_2vsL	biological_process
Cucsat.PASA.G10014	Cucsat.PASA.G10014.T3	Ath-miR408	1.19293	0.00227671	B10_9_B10_6_8	GO_1_2vsL	biological_process
Cucsat.PASA.G10014	Cucsat.PASA.G10014.T39	Ath-miR408	1.19293	0.00227671	B10_9_B10_6_8	GO_1_2vsL	biological_process
Cucsat.PASA.G10014	Cucsat.PASA.G10014.T35	Ath-miR408	1.19293	0.00227671	B10_9_B10_6_8	GO_1_2vsL	biological_process
Cucsat.PASA.G10014	Cucsat.PASA.G10014.T2	Ath-miR408	1.19293	0.00227671	B10_9_B10_6_8	GO_1_2vsL	biological_process
Cucsat.PASA.G10014	Cucsat.PASA.G10014.T38	Ath-miR408	1.19293	0.00227671	B10_9_B10_6_8	GO_1_2vsL	biological_process
Cucsat.PASA.G10014	Cucsat.PASA.G10014.T45	Ath-miR408	1.19293	0.00227671	B10_9_B10_6_8	GO_1_2vsL	biological_process
Cucsat.PASA.G10014	Cucsat.PASA.G10014.T25	Ath-miR408	1.81175	1.61407e-05	B10_1_2_B10_L	GO_1_2vsL	biological_process
Cucsat.PASA.G10014	Cucsat.PASA.G10014.T22	Ath-miR408	1.81175	1.61407e-05	B10_1_2_B10_L	GO_1_2vsL	biological_process
Cucsat.PASA.G10014	Cucsat.PASA.G10014.T8	Ath-miR408	1.81175	1.61407e-05	B10_1_2_B10_L	GO_1_2vsL	biological_process
Cucsat.PASA.G10014	Cucsat.PASA.G10014.T5	Ath-miR408	1.81175	1.61407e-05	B10_1_2_B10_L	GO_1_2vsL	biological_process
Cucsat.PASA.G10014	Cucsat.PASA.G10014.T1	Ath-miR408	1.81175	1.61407e-05	B10_1_2_B10_L	GO_1_2vsL	biological_process
Cucsat.PASA.G10014	Cucsat.PASA.G10014.T41	Ath-miR408	1.81175	1.61407e-05	B10_1_2_B10_L	GO_1_2vsL	biological_process
Cucsat.PASA.G10014	Cucsat.PASA.G10014.T42	Ath-miR408	1.81175	1.61407e-05	B10_1_2_B10_L	GO_1_2vsL	biological_process
Cucsat.PASA.G10014	Cucsat.PASA.G10014.T29	Ath-miR408	1.81175	1.61407e-05	B10_1_2_B10_L	GO_1_2vsL	biological_process
Cucsat.PASA.G10014	Cucsat.PASA.G10014.T44	Ath-miR408	1.81175	1.61407e-05	B10_1_2_B10_L	GO_1_2vsL	biological_process
Cucsat.PASA.G10014	Cucsat.PASA.G10014.T24	Ath-miR408	1.81175	1.61407e-05	B10_1_2_B10_L	GO_1_2vsL	biological_process
Cucsat.PASA.G10014	Cucsat.PASA.G10014.T37	Ath-miR408	1.81175	1.61407e-05	B10_1_2_B10_L	GO_1_2vsL	biological_process
Cucsat.PASA.G10014	Cucsat.PASA.G10014.T14	Ath-miR408	1.81175	1.61407e-05	B10_1_2_B10_L	GO_1_2vsL	biological_process
Cucsat.PASA.G10014	Cucsat.PASA.G10014.T33	Ath-miR408	1.81175	1.61407e-05	B10_1_2_B10_L	GO_1_2vsL	biological_process
Cucsat.PASA.G10014	Cucsat.PASA.G10014.T27	Ath-miR408	1.81175	1.61407e-05	B10_1_2_B10_L	GO_1_2vsL	biological_process
Cucsat.PASA.G10014	Cucsat.PASA.G10014.T43	Ath-miR408	1.81175	1.61407e-05	B10_1_2_B10_L	GO_1_2vsL	biological_process
Cucsat.PASA.G10014	Cucsat.PASA.G10014.T28	Ath-miR408	1.81175	1.61407e-05	B10_1_2_B10_L	GO_1_2vsL	biological_process
Cucsat.PASA.G10014	Cucsat.PASA.G10014.T30	Ath-miR408	1.81175	1.61407e-05	B10_1_2_B10_L	GO_1_2vsL	biological_process
Cucsat.PASA.G10014	Cucsat.PASA.G10014.T9	Ath-miR408	1.81175	1.61407e-05	B10_1_2_B10_L	GO_1_2vsL	biological_process
Cucsat.PASA.G10014	Cucsat.PASA.G10014.T16	Ath-miR408	1.81175	1.61407e-05	B10_1_2_B10_L	GO_1_2vsL	biological_process
Cucsat.PASA.G10014	Cucsat.PASA.G10014.T23	Ath-miR408	1.81175	1.61407e-05	B10_1_2_B10_L	GO_1_2vsL	biological_process
Cucsat.PASA.G10014	Cucsat.PASA.G10014.T17	Ath-miR408	1.81175	1.61407e-05	B10_1_2_B10_L	GO_1_2vsL	biological_process
Cucsat.PASA.G10014	Cucsat.PASA.G10014.T15	Ath-miR408	1.81175	1.61407e-05	B10_1_2_B10_L	GO_1_2vsL	biological_process
Cucsat.PASA.G10014	Cucsat.PASA.G10014.T4	Ath-miR408	1.81175	1.61407e-05	B10_1_2_B10_L	GO_1_2vsL	biological_process
Cucsat.PASA.G10014	Cucsat.PASA.G10014.T34	Ath-miR408	1.81175	1.61407e-05	B10_1_2_B10_L	GO_1_2vsL	biological_process
Cucsat.PASA.G10014	Cucsat.PASA.G10014.T20	Ath-miR408	1.81175	1.61407e-05	B10_1_2_B10_L	GO_1_2vsL	biological_process
Cucsat.PASA.G10014	Cucsat.PASA.G10014.T7	Ath-miR408	1.81175	1.61407e-05	B10_1_2_B10_L	GO_1_2vsL	biological_process
Cucsat.PASA.G10014	Cucsat.PASA.G10014.T6	Ath-miR408	1.81175	1.61407e-05	B10_1_2_B10_L	GO_1_2vsL	biological_process
Cucsat.PASA.G10014	Cucsat.PASA.G10014.T31	Ath-miR408	1.81175	1.61407e-05	B10_1_2_B10_L	GO_1_2vsL	biological_process
Cucsat.PASA.G10014	Cucsat.PASA.G10014.T19	Ath-miR408	1.81175	1.61407e-05	B10_1_2_B10_L	GO_1_2vsL	biological_process
Cucsat.PASA.G10014	Cucsat.PASA.G10014.T32	Ath-miR408	1.81175	1.61407e-05	B10_1_2_B10_L	GO_1_2vsL	biological_process
Cucsat.PASA.G10014	Cucsat.PASA.G10014.T21	Ath-miR408	1.81175	1.61407e-05	B10_1_2_B10_L	GO_1_2vsL	biological_process
Cucsat.PASA.G10014	Cucsat.PASA.G10014.T40	Ath-miR408	1.81175	1.61407e-05	B10_1_2_B10_L	GO_1_2vsL	biological_process
Cucsat.PASA.G10014	Cucsat.PASA.G10014.T3	Ath-miR408	1.81175	1.61407e-05	B10_1_2_B10_L	GO_1_2vsL	biological_process
Cucsat.PASA.G10014	Cucsat.PASA.G10014.T39	Ath-miR408	1.81175	1.61407e-05	B10_1_2_B10_L	GO_1_2vsL	biological_process
Cucsat.PASA.G10014	Cucsat.PASA.G10014.T35	Ath-miR408	1.81175	1.61407e-05	B10_1_2_B10_L	GO_1_2vsL	biological_process
Cucsat.PASA.G10014	Cucsat.PASA.G10014.T2	Ath-miR408	1.81175	1.61407e-05	B10_1_2_B10_L	GO_1_2vsL	biological_process
Cucsat.PASA.G10014	Cucsat.PASA.G10014.T38	Ath-miR408	1.81175	1.61407e-05	B10_1_2_B10_L	GO_1_2vsL	biological_process
Cucsat.PASA.G10014	Cucsat.PASA.G10014.T45	Ath-miR408	1.81175	1.61407e-05	B10_1_2_B10_L	GO_1_2vsL	biological_process
Cucsat.PASA.G10014	Cucsat.PASA.G10014.T25	Ath-miR408	2.44682	9.91971e-07	B10_3_5_L	GO_1_2vsL	biological_process
Cucsat.PASA.G10014	Cucsat.PASA.G10014.T22	Ath-miR408	2.44682	9.91971e-07	B10_3_5_L	GO_1_2vsL	biological_process
Cucsat.PASA.G10014	Cucsat.PASA.G10014.T8	Ath-miR408	2.44682	9.91971e-07	B10_3_5_L	GO_1_2vsL	biological_process
Cucsat.PASA.G10014	Cucsat.PASA.G10014.T5	Ath-miR408	2.44682	9.91971e-07	B10_3_5_L	GO_1_2vsL	biological_process
Cucsat.PASA.G10014	Cucsat.PASA.G10014.T1	Ath-miR408	2.44682	9.91971e-07	B10_3_5_L	GO_1_2vsL	biological_process
Cucsat.PASA.G10014	Cucsat.PASA.G10014.T41	Ath-miR408	2.44682	9.91971e-07	B10_3_5_L	GO_1_2vsL	biological_process
Cucsat.PASA.G10014	Cucsat.PASA.G10014.T42	Ath-miR408	2.44682	9.91971e-07	B10_3_5_L	GO_1_2vsL	biological_process
Cucsat.PASA.G10014	Cucsat.PASA.G10014.T29	Ath-miR408	2.44682	9.91971e-07	B10_3_5_L	GO_1_2vsL	biological_process
Cucsat.PASA.G10014	Cucsat.PASA.G10014.T44	Ath-miR408	2.44682	9.91971e-07	B10_3_5_L	GO_1_2vsL	biological_process
Cucsat.PASA.G10014	Cucsat.PASA.G10014.T24	Ath-miR408	2.44682	9.91971e-07	B10_3_5_L	GO_1_2vsL	biological_process
Cucsat.PASA.G10014	Cucsat.PASA.G10014.T37	Ath-miR408	2.44682	9.91971e-07	B10_3_5_L	GO_1_2vsL	biological_process
Cucsat.PASA.G10014	Cucsat.PASA.G10014.T14	Ath-miR408	2.44682	9.91971e-07	B10_3_5_L	GO_1_2vsL	biological_process
Cucsat.PASA.G10014	Cucsat.PASA.G10014.T33	Ath-miR408	2.44682	9.91971e-07	B10_3_5_L	GO_1_2vsL	biological_process
Cucsat.PASA.G10014	Cucsat.PASA.G10014.T27	Ath-miR408	2.44682	9.91971e-07	B10_3_5_L	GO_1_2vsL	biological_process
Cucsat.PASA.G10014	Cucsat.PASA.G10014.T43	Ath-miR408	2.44682	9.91971e-07	B10_3_5_L	GO_1_2vsL	biological_process
Cucsat.PASA.G10014	Cucsat.PASA.G10014.T28	Ath-miR408	2.44682	9.91971e-07	B10_3_5_L	GO_1_2vsL	biological_process
Cucsat.PASA.G10014	Cucsat.PASA.G10014.T30	Ath-miR408	2.44682	9.91971e-07	B10_3_5_L	GO_1_2vsL	biological_process
Cucsat.PASA.G10014	Cucsat.PASA.G10014.T9	Ath-miR408	2.44682	9.91971e-07	B10_3_5_L	GO_1_2vsL	biological_process
Cucsat.PASA.G10014	Cucsat.PASA.G10014.T16	Ath-miR408	2.44682	9.91971e-07	B10_3_5_L	GO_1_2vsL	biological_process
Cucsat.PASA.G10014	Cucsat.PASA.G10014.T23	Ath-miR408	2.44682	9.91971e-07	B10_3_5_L	GO_1_2vsL	biological_process
Cucsat.PASA.G10014	Cucsat.PASA.G10014.T17	Ath-miR408	2.44682	9.91971e-07	B10_3_5_L	GO_1_2vsL	biological_process
Cucsat.PASA.G10014	Cucsat.PASA.G10014.T15	Ath-miR408	2.44682	9.91971e-07	B10_3_5_L	GO_1_2vsL	biological_process
Cucsat.PASA.G10014	Cucsat.PASA.G10014.T4	Ath-miR408	2.44682	9.91971e-07	B10_3_5_L	GO_1_2vsL	biological_process
Cucsat.PASA.G10014	Cucsat.PASA.G10014.T34	Ath-miR408	2.44682	9.91971e-07	B10_3_5_L	GO_1_2vsL	biological_process
Cucsat.PASA.G10014	Cucsat.PASA.G10014.T20	Ath-miR408	2.44682	9.91971e-07	B10_3_5_L	GO_1_2vsL	biological_process
Cucsat.PASA.G10014	Cucsat.PASA.G10014.T7	Ath-miR408	2.44682	9.91971e-07	B10_3_5_L	GO_1_2vsL	biological_process
Cucsat.PASA.G10014	Cucsat.PASA.G10014.T6	Ath-miR408	2.44682	9.91971e-07	B10_3_5_L	GO_1_2vsL	biological_process
Cucsat.PASA.G10014	Cucsat.PASA.G10014.T31	Ath-miR408	2.44682	9.91971e-07	B10_3_5_L	GO_1_2vsL	biological_process
Cucsat.PASA.G10014	Cucsat.PASA.G10014.T19	Ath-miR408	2.44682	9.91971e-07	B10_3_5_L	GO_1_2vsL	biological_process
Cucsat.PASA.G10014	Cucsat.PASA.G10014.T32	Ath-miR408	2.44682	9.91971e-07	B10_3_5_L	GO_1_2vsL	biological_process
Cucsat.PASA.G10014	Cucsat.PASA.G10014.T21	Ath-miR408	2.44682	9.91971e-07	B10_3_5_L	GO_1_2vsL	biological_process
Cucsat.PASA.G10014	Cucsat.PASA.G10014.T40	Ath-miR408	2.44682	9.91971e-07	B10_3_5_L	GO_1_2vsL	biological_process
Cucsat.PASA.G10014	Cucsat.PASA.G10014.T3	Ath-miR408	2.44682	9.91971e-07	B10_3_5_L	GO_1_2vsL	biological_process
Cucsat.PASA.G10014	Cucsat.PASA.G10014.T39	Ath-miR408	2.44682	9.91971e-07	B10_3_5_L	GO_1_2vsL	biological_process
Cucsat.PASA.G10014	Cucsat.PASA.G10014.T2	Ath-miR408	2.44682	9.91971e-07	B10_3_5_L	GO_1_2vsL	biological_process
Cucsat.PASA.G10014	Cucsat.PASA.G10014.T35	Ath-miR408	2.44682	9.91971e-07	B10_3_5_L	GO_1_2vsL	biological_process
Cucsat.PASA.G10014	Cucsat.PASA.G10014.T38	Ath-miR408	2.44682	9.91971e-07	B10_3_5_L	GO_1_2vsL	biological_process
Cucsat.PASA.G10014	Cucsat.PASA.G10014.T45	Ath-miR408	2.44682	9.91971e-07	B10_3_5_L	GO_1_2vsL	biological_process
Cucsat.PASA.G10014	Cucsat.PASA.G10014.T25	Ath-miR408	3.63733	6.69525e-09	B10_6_8_B10_L	GO_1_2vsL	biological_process
Cucsat.PASA.G10014	Cucsat.PASA.G10014.T22	Ath-miR408	3.63733	6.69525e-09	B10_6_8_B10_L	GO_1_2vsL	biological_process
Cucsat.PASA.G10014	Cucsat.PASA.G10014.T8	Ath-miR408	3.63733	6.69525e-09	B10_6_8_B10_L	GO_1_2vsL	biological_process
Cucsat.PASA.G10014	Cucsat.PASA.G10014.T5	Ath-miR408	3.63733	6.69525e-09	B10_6_8_B10_L	GO_1_2vsL	biological_process
Cucsat.PASA.G10014	Cucsat.PASA.G10014.T1	Ath-miR408	3.63733	6.69525e-09	B10_6_8_B10_L	GO_1_2vsL	biological_process
Cucsat.PASA.G10014	Cucsat.PASA.G10014.T41	Ath-miR408	3.63733	6.69525e-09	B10_6_8_B10_L	GO_1_2vsL	biological_process
Cucsat.PASA.G10014	Cucsat.PASA.G10014.T42	Ath-miR408	3.63733	6.69525e-09	B10_6_8_B10_L	GO_1_2vsL	biological_process
Cucsat.PASA.G10014	Cucsat.PASA.G10014.T29	Ath-miR408	3.63733	6.69525e-09	B10_6_8_B10_L	GO_1_2vsL	biological_process
Cucsat.PASA.G10014	Cucsat.PASA.G10014.T44	Ath-miR408	3.63733	6.69525e-09	B10_6_8_B10_L	GO_1_2vsL	biological_process
Cucsat.PASA.G10014	Cucsat.PASA.G10014.T24	Ath-miR408	3.63733	6.69525e-09	B10_6_8_B10_L	GO_1_2vsL	biological_process
Cucsat.PASA.G10014	Cucsat.PASA.G10014.T37	Ath-miR408	3.63733	6.69525e-09	B10_6_8_B10_L	GO_1_2vsL	biological_process
Cucsat.PASA.G10014	Cucsat.PASA.G10014.T14	Ath-miR408	3.63733	6.69525e-09	B10_6_8_B10_L	GO_1_2vsL	biological_process
Cucsat.PASA.G10014	Cucsat.PASA.G10014.T33	Ath-miR408	3.63733	6.69525e-09	B10_6_8_B10_L	GO_1_2vsL	biological_process
Cucsat.PASA.G10014	Cucsat.PASA.G10014.T27	Ath-miR408	3.63733	6.69525e-09	B10_6_8_B10_L	GO_1_2vsL	biological_process
Cucsat.PASA.G10014	Cucsat.PASA.G10014.T43	Ath-miR408	3.63733	6.69525e-09	B10_6_8_B10_L	GO_1_2vsL	biological_process
Cucsat.PASA.G10014	Cucsat.PASA.G10014.T28	Ath-miR408	3.63733	6.69525e-09	B10_6_8_B10_L	GO_1_2vsL	biological_process
Cucsat.PASA.G10014	Cucsat.PASA.G10014.T30	Ath-miR408	3.63733	6.69525e-09	B10_6_8_B10_L	GO_1_2vsL	biological_process
Cucsat.PASA.G10014	Cucsat.PASA.G10014.T9	Ath-miR408	3.63733	6.69525e-09	B10_6_8_B10_L	GO_1_2vsL	biological_process
Cucsat.PASA.G10014	Cucsat.PASA.G10014.T16	Ath-miR408	3.63733	6.69525e-09	B10_6_8_B10_L	GO_1_2vsL	biological_process
Cucsat.PASA.G10014	Cucsat.PASA.G10014.T23	Ath-miR408	3.63733	6.69525e-09	B10_6_8_B10_L	GO_1_2vsL	biological_process
Cucsat.PASA.G10014	Cucsat.PASA.G10014.T17	Ath-miR408	3.63733	6.69525e-09	B10_6_8_B10_L	GO_1_2vsL	biological_process
Cucsat.PASA.G10014	Cucsat.PASA.G10014.T15	Ath-miR408	3.63733	6.69525e-09	B10_6_8_B10_L	GO_1_2vsL	biological_process
Cucsat.PASA.G10014	Cucsat.PASA.G10014.T4	Ath-miR408	3.63733	6.69525e-09	B10_6_8_B10_L	GO_1_2vsL	biological_process
Cucsat.PASA.G10014	Cucsat.PASA.G10014.T34	Ath-miR408	3.63733	6.69525e-09	B10_6_8_B10_L	GO_1_2vsL	biological_process
Cucsat.PASA.G10014	Cucsat.PASA.G10014.T20	Ath-miR408	3.63733	6.69525e-09	B10_6_8_B10_L	GO_1_2vsL	biological_process
Cucsat.PASA.G10014	Cucsat.PASA.G10014.T7	Ath-miR408	3.63733	6.69525e-09	B10_6_8_B10_L	GO_1_2vsL	biological_process
Cucsat.PASA.G10014	Cucsat.PASA.G10014.T6	Ath-miR408	3.63733	6.69525e-09	B10_6_8_B10_L	GO_1_2vsL	biological_process
Cucsat.PASA.G10014	Cucsat.PASA.G10014.T31	Ath-miR408	3.63733	6.69525e-09	B10_6_8_B10_L	GO_1_2vsL	biological_process
Cucsat.PASA.G10014	Cucsat.PASA.G10014.T19	Ath-miR408	3.63733	6.69525e-09	B10_6_8_B10_L	GO_1_2vsL	biological_process
Cucsat.PASA.G10014	Cucsat.PASA.G10014.T32	Ath-miR408	3.63733	6.69525e-09	B10_6_8_B10_L	GO_1_2vsL	biological_process
Cucsat.PASA.G10014	Cucsat.PASA.G10014.T21	Ath-miR408	3.63733	6.69525e-09	B10_6_8_B10_L	GO_1_2vsL	biological_process
Cucsat.PASA.G10014	Cucsat.PASA.G10014.T40	Ath-miR408	3.63733	6.69525e-09	B10_6_8_B10_L	GO_1_2vsL	biological_process
Cucsat.PASA.G10014	Cucsat.PASA.G10014.T3	Ath-miR408	3.63733	6.69525e-09	B10_6_8_B10_L	GO_1_2vsL	biological_process
Cucsat.PASA.G10014	Cucsat.PASA.G10014.T39	Ath-miR408	3.63733	6.69525e-09	B10_6_8_B10_L	GO_1_2vsL	biological_process
Cucsat.PASA.G10014	Cucsat.PASA.G10014.T35	Ath-miR408	3.63733	6.69525e-09	B10_6_8_B10_L	GO_1_2vsL	biological_process
Cucsat.PASA.G10014	Cucsat.PASA.G10014.T2	Ath-miR408	3.63733	6.69525e-09	B10_6_8_B10_L	GO_1_2vsL	biological_process
Cucsat.PASA.G10014	Cucsat.PASA.G10014.T38	Ath-miR408	3.63733	6.69525e-09	B10_6_8_B10_L	GO_1_2vsL	biological_process
Cucsat.PASA.G10014	Cucsat.PASA.G10014.T45	Ath-miR408	3.63733	6.69525e-09	B10_6_8_B10_L	GO_1_2vsL	biological_process
Cucsat.PASA.G10014	Cucsat.PASA.G10014.T25	Ath-miR408	4.83026	1.32816e-10	B10_9_B10_L	GO_1_2vsL	biological_process
Cucsat.PASA.G10014	Cucsat.PASA.G10014.T22	Ath-miR408	4.83026	1.32816e-10	B10_9_B10_L	GO_1_2vsL	biological_process
Cucsat.PASA.G10014	Cucsat.PASA.G10014.T8	Ath-miR408	4.83026	1.32816e-10	B10_9_B10_L	GO_1_2vsL	biological_process
Cucsat.PASA.G10014	Cucsat.PASA.G10014.T5	Ath-miR408	4.83026	1.32816e-10	B10_9_B10_L	GO_1_2vsL	biological_process
Cucsat.PASA.G10014	Cucsat.PASA.G10014.T1	Ath-miR408	4.83026	1.32816e-10	B10_9_B10_L	GO_1_2vsL	biological_process
Cucsat.PASA.G10014	Cucsat.PASA.G10014.T41	Ath-miR408	4.83026	1.32816e-10	B10_9_B10_L	GO_1_2vsL	biological_process
Cucsat.PASA.G10014	Cucsat.PASA.G10014.T42	Ath-miR408	4.83026	1.32816e-10	B10_9_B10_L	GO_1_2vsL	biological_process
Cucsat.PASA.G10014	Cucsat.PASA.G10014.T29	Ath-miR408	4.83026	1.32816e-10	B10_9_B10_L	GO_1_2vsL	biological_process
Cucsat.PASA.G10014	Cucsat.PASA.G10014.T44	Ath-miR408	4.83026	1.32816e-10	B10_9_B10_L	GO_1_2vsL	biological_process
Cucsat.PASA.G10014	Cucsat.PASA.G10014.T24	Ath-miR408	4.83026	1.32816e-10	B10_9_B10_L	GO_1_2vsL	biological_process
Cucsat.PASA.G10014	Cucsat.PASA.G10014.T37	Ath-miR408	4.83026	1.32816e-10	B10_9_B10_L	GO_1_2vsL	biological_process
Cucsat.PASA.G10014	Cucsat.PASA.G10014.T14	Ath-miR408	4.83026	1.32816e-10	B10_9_B10_L	GO_1_2vsL	biological_process
Cucsat.PASA.G10014	Cucsat.PASA.G10014.T33	Ath-miR408	4.83026	1.32816e-10	B10_9_B10_L	GO_1_2vsL	biological_process
Cucsat.PASA.G10014	Cucsat.PASA.G10014.T27	Ath-miR408	4.83026	1.32816e-10	B10_9_B10_L	GO_1_2vsL	biological_process
Cucsat.PASA.G10014	Cucsat.PASA.G10014.T43	Ath-miR408	4.83026	1.32816e-10	B10_9_B10_L	GO_1_2vsL	biological_process
Cucsat.PASA.G10014	Cucsat.PASA.G10014.T28	Ath-miR408	4.83026	1.32816e-10	B10_9_B10_L	GO_1_2vsL	biological_process
Cucsat.PASA.G10014	Cucsat.PASA.G10014.T30	Ath-miR408	4.83026	1.32816e-10	B10_9_B10_L	GO_1_2vsL	biological_process
Cucsat.PASA.G10014	Cucsat.PASA.G10014.T9	Ath-miR408	4.83026	1.32816e-10	B10_9_B10_L	GO_1_2vsL	biological_process
Cucsat.PASA.G10014	Cucsat.PASA.G10014.T16	Ath-miR408	4.83026	1.32816e-10	B10_9_B10_L	GO_1_2vsL	biological_process
Cucsat.PASA.G10014	Cucsat.PASA.G10014.T23	Ath-miR408	4.83026	1.32816e-10	B10_9_B10_L	GO_1_2vsL	biological_process
Cucsat.PASA.G10014	Cucsat.PASA.G10014.T17	Ath-miR408	4.83026	1.32816e-10	B10_9_B10_L	GO_1_2vsL	biological_process
Cucsat.PASA.G10014	Cucsat.PASA.G10014.T15	Ath-miR408	4.83026	1.32816e-10	B10_9_B10_L	GO_1_2vsL	biological_process
Cucsat.PASA.G10014	Cucsat.PASA.G10014.T4	Ath-miR408	4.83026	1.32816e-10	B10_9_B10_L	GO_1_2vsL	biological_process
Cucsat.PASA.G10014	Cucsat.PASA.G10014.T34	Ath-miR408	4.83026	1.32816e-10	B10_9_B10_L	GO_1_2vsL	biological_process
Cucsat.PASA.G10014	Cucsat.PASA.G10014.T20	Ath-miR408	4.83026	1.32816e-10	B10_9_B10_L	GO_1_2vsL	biological_process
Cucsat.PASA.G10014	Cucsat.PASA.G10014.T7	Ath-miR408	4.83026	1.32816e-10	B10_9_B10_L	GO_1_2vsL	biological_process
Cucsat.PASA.G10014	Cucsat.PASA.G10014.T6	Ath-miR408	4.83026	1.32816e-10	B10_9_B10_L	GO_1_2vsL	biological_process
Cucsat.PASA.G10014	Cucsat.PASA.G10014.T31	Ath-miR408	4.83026	1.32816e-10	B10_9_B10_L	GO_1_2vsL	biological_process
Cucsat.PASA.G10014	Cucsat.PASA.G10014.T19	Ath-miR408	4.83026	1.32816e-10	B10_9_B10_L	GO_1_2vsL	biological_process
Cucsat.PASA.G10014	Cucsat.PASA.G10014.T32	Ath-miR408	4.83026	1.32816e-10	B10_9_B10_L	GO_1_2vsL	biological_process
Cucsat.PASA.G10014	Cucsat.PASA.G10014.T21	Ath-miR408	4.83026	1.32816e-10	B10_9_B10_L	GO_1_2vsL	biological_process
Cucsat.PASA.G10014	Cucsat.PASA.G10014.T40	Ath-miR408	4.83026	1.32816e-10	B10_9_B10_L	GO_1_2vsL	biological_process
Cucsat.PASA.G10014	Cucsat.PASA.G10014.T3	Ath-miR408	4.83026	1.32816e-10	B10_9_B10_L	GO_1_2vsL	biological_process
Cucsat.PASA.G10014	Cucsat.PASA.G10014.T39	Ath-miR408	4.83026	1.32816e-10	B10_9_B10_L	GO_1_2vsL	biological_process
Cucsat.PASA.G10014	Cucsat.PASA.G10014.T35	Ath-miR408	4.83026	1.32816e-10	B10_9_B10_L	GO_1_2vsL	biological_process
Cucsat.PASA.G10014	Cucsat.PASA.G10014.T2	Ath-miR408	4.83026	1.32816e-10	B10_9_B10_L	GO_1_2vsL	biological_process
Cucsat.PASA.G10014	Cucsat.PASA.G10014.T38	Ath-miR408	4.83026	1.32816e-10	B10_9_B10_L	GO_1_2vsL	biological_process
Cucsat.PASA.G10014	Cucsat.PASA.G10014.T45	Ath-miR408	4.83026	1.32816e-10	B10_9_B10_L	GO_1_2vsL	biological_process
Cucsat.PASA.G10014	Cucsat.PASA.G10014.T25	Ath-miR408	1.37111	0.000479043	B10_apex_B10_L	GO_1_2vsL	biological_process
Cucsat.PASA.G10014	Cucsat.PASA.G10014.T22	Ath-miR408	1.37111	0.000479043	B10_apex_B10_L	GO_1_2vsL	biological_process
Cucsat.PASA.G10014	Cucsat.PASA.G10014.T8	Ath-miR408	1.37111	0.000479043	B10_apex_B10_L	GO_1_2vsL	biological_process
Cucsat.PASA.G10014	Cucsat.PASA.G10014.T5	Ath-miR408	1.37111	0.000479043	B10_apex_B10_L	GO_1_2vsL	biological_process
Cucsat.PASA.G10014	Cucsat.PASA.G10014.T1	Ath-miR408	1.37111	0.000479043	B10_apex_B10_L	GO_1_2vsL	biological_process
Cucsat.PASA.G10014	Cucsat.PASA.G10014.T41	Ath-miR408	1.37111	0.000479043	B10_apex_B10_L	GO_1_2vsL	biological_process
Cucsat.PASA.G10014	Cucsat.PASA.G10014.T42	Ath-miR408	1.37111	0.000479043	B10_apex_B10_L	GO_1_2vsL	biological_process
Cucsat.PASA.G10014	Cucsat.PASA.G10014.T29	Ath-miR408	1.37111	0.000479043	B10_apex_B10_L	GO_1_2vsL	biological_process
Cucsat.PASA.G10014	Cucsat.PASA.G10014.T44	Ath-miR408	1.37111	0.000479043	B10_apex_B10_L	GO_1_2vsL	biological_process
Cucsat.PASA.G10014	Cucsat.PASA.G10014.T24	Ath-miR408	1.37111	0.000479043	B10_apex_B10_L	GO_1_2vsL	biological_process
Cucsat.PASA.G10014	Cucsat.PASA.G10014.T37	Ath-miR408	1.37111	0.000479043	B10_apex_B10_L	GO_1_2vsL	biological_process
Cucsat.PASA.G10014	Cucsat.PASA.G10014.T14	Ath-miR408	1.37111	0.000479043	B10_apex_B10_L	GO_1_2vsL	biological_process
Cucsat.PASA.G10014	Cucsat.PASA.G10014.T33	Ath-miR408	1.37111	0.000479043	B10_apex_B10_L	GO_1_2vsL	biological_process
Cucsat.PASA.G10014	Cucsat.PASA.G10014.T27	Ath-miR408	1.37111	0.000479043	B10_apex_B10_L	GO_1_2vsL	biological_process
Cucsat.PASA.G10014	Cucsat.PASA.G10014.T43	Ath-miR408	1.37111	0.000479043	B10_apex_B10_L	GO_1_2vsL	biological_process
Cucsat.PASA.G10014	Cucsat.PASA.G10014.T28	Ath-miR408	1.37111	0.000479043	B10_apex_B10_L	GO_1_2vsL	biological_process
Cucsat.PASA.G10014	Cucsat.PASA.G10014.T30	Ath-miR408	1.37111	0.000479043	B10_apex_B10_L	GO_1_2vsL	biological_process
Cucsat.PASA.G10014	Cucsat.PASA.G10014.T9	Ath-miR408	1.37111	0.000479043	B10_apex_B10_L	GO_1_2vsL	biological_process
Cucsat.PASA.G10014	Cucsat.PASA.G10014.T16	Ath-miR408	1.37111	0.000479043	B10_apex_B10_L	GO_1_2vsL	biological_process
Cucsat.PASA.G10014	Cucsat.PASA.G10014.T23	Ath-miR408	1.37111	0.000479043	B10_apex_B10_L	GO_1_2vsL	biological_process
Cucsat.PASA.G10014	Cucsat.PASA.G10014.T17	Ath-miR408	1.37111	0.000479043	B10_apex_B10_L	GO_1_2vsL	biological_process
Cucsat.PASA.G10014	Cucsat.PASA.G10014.T15	Ath-miR408	1.37111	0.000479043	B10_apex_B10_L	GO_1_2vsL	biological_process
Cucsat.PASA.G10014	Cucsat.PASA.G10014.T4	Ath-miR408	1.37111	0.000479043	B10_apex_B10_L	GO_1_2vsL	biological_process
Cucsat.PASA.G10014	Cucsat.PASA.G10014.T34	Ath-miR408	1.37111	0.000479043	B10_apex_B10_L	GO_1_2vsL	biological_process
Cucsat.PASA.G10014	Cucsat.PASA.G10014.T20	Ath-miR408	1.37111	0.000479043	B10_apex_B10_L	GO_1_2vsL	biological_process
Cucsat.PASA.G10014	Cucsat.PASA.G10014.T7	Ath-miR408	1.37111	0.000479043	B10_apex_B10_L	GO_1_2vsL	biological_process
Cucsat.PASA.G10014	Cucsat.PASA.G10014.T6	Ath-miR408	1.37111	0.000479043	B10_apex_B10_L	GO_1_2vsL	biological_process
Cucsat.PASA.G10014	Cucsat.PASA.G10014.T31	Ath-miR408	1.37111	0.000479043	B10_apex_B10_L	GO_1_2vsL	biological_process
Cucsat.PASA.G10014	Cucsat.PASA.G10014.T19	Ath-miR408	1.37111	0.000479043	B10_apex_B10_L	GO_1_2vsL	biological_process
Cucsat.PASA.G10014	Cucsat.PASA.G10014.T32	Ath-miR408	1.37111	0.000479043	B10_apex_B10_L	GO_1_2vsL	biological_process
Cucsat.PASA.G10014	Cucsat.PASA.G10014.T21	Ath-miR408	1.37111	0.000479043	B10_apex_B10_L	GO_1_2vsL	biological_process
Cucsat.PASA.G10014	Cucsat.PASA.G10014.T40	Ath-miR408	1.37111	0.000479043	B10_apex_B10_L	GO_1_2vsL	biological_process
Cucsat.PASA.G10014	Cucsat.PASA.G10014.T3	Ath-miR408	1.37111	0.000479043	B10_apex_B10_L	GO_1_2vsL	biological_process
Cucsat.PASA.G10014	Cucsat.PASA.G10014.T39	Ath-miR408	1.37111	0.000479043	B10_apex_B10_L	GO_1_2vsL	biological_process
Cucsat.PASA.G10014	Cucsat.PASA.G10014.T2	Ath-miR408	1.37111	0.000479043	B10_apex_B10_L	GO_1_2vsL	biological_process
Cucsat.PASA.G10014	Cucsat.PASA.G10014.T35	Ath-miR408	1.37111	0.000479043	B10_apex_B10_L	GO_1_2vsL	biological_process
Cucsat.PASA.G10014	Cucsat.PASA.G10014.T38	Ath-miR408	1.37111	0.000479043	B10_apex_B10_L	GO_1_2vsL	biological_process
Cucsat.PASA.G10014	Cucsat.PASA.G10014.T45	Ath-miR408	1.37111	0.000479043	B10_apex_B10_L	GO_1_2vsL	biological_process
Cucsat.PASA.G10014	Cucsat.PASA.G10014.T25	Ath-miR408	1.19051	0.00360874	B10_6_8_B10_3_5	GO_3_5vsL	biological_process
Cucsat.PASA.G10014	Cucsat.PASA.G10014.T22	Ath-miR408	1.19051	0.00360874	B10_6_8_B10_3_5	GO_3_5vsL	biological_process
Cucsat.PASA.G10014	Cucsat.PASA.G10014.T8	Ath-miR408	1.19051	0.00360874	B10_6_8_B10_3_5	GO_3_5vsL	biological_process
Cucsat.PASA.G10014	Cucsat.PASA.G10014.T5	Ath-miR408	1.19051	0.00360874	B10_6_8_B10_3_5	GO_3_5vsL	biological_process
Cucsat.PASA.G10014	Cucsat.PASA.G10014.T1	Ath-miR408	1.19051	0.00360874	B10_6_8_B10_3_5	GO_3_5vsL	biological_process
Cucsat.PASA.G10014	Cucsat.PASA.G10014.T41	Ath-miR408	1.19051	0.00360874	B10_6_8_B10_3_5	GO_3_5vsL	biological_process
Cucsat.PASA.G10014	Cucsat.PASA.G10014.T42	Ath-miR408	1.19051	0.00360874	B10_6_8_B10_3_5	GO_3_5vsL	biological_process
Cucsat.PASA.G10014	Cucsat.PASA.G10014.T29	Ath-miR408	1.19051	0.00360874	B10_6_8_B10_3_5	GO_3_5vsL	biological_process
Cucsat.PASA.G10014	Cucsat.PASA.G10014.T44	Ath-miR408	1.19051	0.00360874	B10_6_8_B10_3_5	GO_3_5vsL	biological_process
Cucsat.PASA.G10014	Cucsat.PASA.G10014.T24	Ath-miR408	1.19051	0.00360874	B10_6_8_B10_3_5	GO_3_5vsL	biological_process
Cucsat.PASA.G10014	Cucsat.PASA.G10014.T37	Ath-miR408	1.19051	0.00360874	B10_6_8_B10_3_5	GO_3_5vsL	biological_process
Cucsat.PASA.G10014	Cucsat.PASA.G10014.T14	Ath-miR408	1.19051	0.00360874	B10_6_8_B10_3_5	GO_3_5vsL	biological_process
Cucsat.PASA.G10014	Cucsat.PASA.G10014.T33	Ath-miR408	1.19051	0.00360874	B10_6_8_B10_3_5	GO_3_5vsL	biological_process
Cucsat.PASA.G10014	Cucsat.PASA.G10014.T27	Ath-miR408	1.19051	0.00360874	B10_6_8_B10_3_5	GO_3_5vsL	biological_process
Cucsat.PASA.G10014	Cucsat.PASA.G10014.T43	Ath-miR408	1.19051	0.00360874	B10_6_8_B10_3_5	GO_3_5vsL	biological_process
Cucsat.PASA.G10014	Cucsat.PASA.G10014.T28	Ath-miR408	1.19051	0.00360874	B10_6_8_B10_3_5	GO_3_5vsL	biological_process
Cucsat.PASA.G10014	Cucsat.PASA.G10014.T30	Ath-miR408	1.19051	0.00360874	B10_6_8_B10_3_5	GO_3_5vsL	biological_process
Cucsat.PASA.G10014	Cucsat.PASA.G10014.T9	Ath-miR408	1.19051	0.00360874	B10_6_8_B10_3_5	GO_3_5vsL	biological_process
Cucsat.PASA.G10014	Cucsat.PASA.G10014.T16	Ath-miR408	1.19051	0.00360874	B10_6_8_B10_3_5	GO_3_5vsL	biological_process
Cucsat.PASA.G10014	Cucsat.PASA.G10014.T23	Ath-miR408	1.19051	0.00360874	B10_6_8_B10_3_5	GO_3_5vsL	biological_process
Cucsat.PASA.G10014	Cucsat.PASA.G10014.T17	Ath-miR408	1.19051	0.00360874	B10_6_8_B10_3_5	GO_3_5vsL	biological_process
Cucsat.PASA.G10014	Cucsat.PASA.G10014.T15	Ath-miR408	1.19051	0.00360874	B10_6_8_B10_3_5	GO_3_5vsL	biological_process
Cucsat.PASA.G10014	Cucsat.PASA.G10014.T4	Ath-miR408	1.19051	0.00360874	B10_6_8_B10_3_5	GO_3_5vsL	biological_process
Cucsat.PASA.G10014	Cucsat.PASA.G10014.T34	Ath-miR408	1.19051	0.00360874	B10_6_8_B10_3_5	GO_3_5vsL	biological_process
Cucsat.PASA.G10014	Cucsat.PASA.G10014.T20	Ath-miR408	1.19051	0.00360874	B10_6_8_B10_3_5	GO_3_5vsL	biological_process
Cucsat.PASA.G10014	Cucsat.PASA.G10014.T7	Ath-miR408	1.19051	0.00360874	B10_6_8_B10_3_5	GO_3_5vsL	biological_process
Cucsat.PASA.G10014	Cucsat.PASA.G10014.T6	Ath-miR408	1.19051	0.00360874	B10_6_8_B10_3_5	GO_3_5vsL	biological_process
Cucsat.PASA.G10014	Cucsat.PASA.G10014.T31	Ath-miR408	1.19051	0.00360874	B10_6_8_B10_3_5	GO_3_5vsL	biological_process
Cucsat.PASA.G10014	Cucsat.PASA.G10014.T19	Ath-miR408	1.19051	0.00360874	B10_6_8_B10_3_5	GO_3_5vsL	biological_process
Cucsat.PASA.G10014	Cucsat.PASA.G10014.T32	Ath-miR408	1.19051	0.00360874	B10_6_8_B10_3_5	GO_3_5vsL	biological_process
Cucsat.PASA.G10014	Cucsat.PASA.G10014.T21	Ath-miR408	1.19051	0.00360874	B10_6_8_B10_3_5	GO_3_5vsL	biological_process
Cucsat.PASA.G10014	Cucsat.PASA.G10014.T40	Ath-miR408	1.19051	0.00360874	B10_6_8_B10_3_5	GO_3_5vsL	biological_process
Cucsat.PASA.G10014	Cucsat.PASA.G10014.T3	Ath-miR408	1.19051	0.00360874	B10_6_8_B10_3_5	GO_3_5vsL	biological_process
Cucsat.PASA.G10014	Cucsat.PASA.G10014.T39	Ath-miR408	1.19051	0.00360874	B10_6_8_B10_3_5	GO_3_5vsL	biological_process
Cucsat.PASA.G10014	Cucsat.PASA.G10014.T35	Ath-miR408	1.19051	0.00360874	B10_6_8_B10_3_5	GO_3_5vsL	biological_process
Cucsat.PASA.G10014	Cucsat.PASA.G10014.T2	Ath-miR408	1.19051	0.00360874	B10_6_8_B10_3_5	GO_3_5vsL	biological_process
Cucsat.PASA.G10014	Cucsat.PASA.G10014.T38	Ath-miR408	1.19051	0.00360874	B10_6_8_B10_3_5	GO_3_5vsL	biological_process
Cucsat.PASA.G10014	Cucsat.PASA.G10014.T45	Ath-miR408	1.19051	0.00360874	B10_6_8_B10_3_5	GO_3_5vsL	biological_process
Cucsat.PASA.G10014	Cucsat.PASA.G10014.T25	Ath-miR408	1.19293	0.00227671	B10_9_B10_6_8	GO_3_5vsL	biological_process
Cucsat.PASA.G10014	Cucsat.PASA.G10014.T22	Ath-miR408	1.19293	0.00227671	B10_9_B10_6_8	GO_3_5vsL	biological_process
Cucsat.PASA.G10014	Cucsat.PASA.G10014.T8	Ath-miR408	1.19293	0.00227671	B10_9_B10_6_8	GO_3_5vsL	biological_process
Cucsat.PASA.G10014	Cucsat.PASA.G10014.T5	Ath-miR408	1.19293	0.00227671	B10_9_B10_6_8	GO_3_5vsL	biological_process
Cucsat.PASA.G10014	Cucsat.PASA.G10014.T1	Ath-miR408	1.19293	0.00227671	B10_9_B10_6_8	GO_3_5vsL	biological_process
Cucsat.PASA.G10014	Cucsat.PASA.G10014.T41	Ath-miR408	1.19293	0.00227671	B10_9_B10_6_8	GO_3_5vsL	biological_process
Cucsat.PASA.G10014	Cucsat.PASA.G10014.T42	Ath-miR408	1.19293	0.00227671	B10_9_B10_6_8	GO_3_5vsL	biological_process
Cucsat.PASA.G10014	Cucsat.PASA.G10014.T29	Ath-miR408	1.19293	0.00227671	B10_9_B10_6_8	GO_3_5vsL	biological_process
Cucsat.PASA.G10014	Cucsat.PASA.G10014.T44	Ath-miR408	1.19293	0.00227671	B10_9_B10_6_8	GO_3_5vsL	biological_process
Cucsat.PASA.G10014	Cucsat.PASA.G10014.T24	Ath-miR408	1.19293	0.00227671	B10_9_B10_6_8	GO_3_5vsL	biological_process
Cucsat.PASA.G10014	Cucsat.PASA.G10014.T37	Ath-miR408	1.19293	0.00227671	B10_9_B10_6_8	GO_3_5vsL	biological_process
Cucsat.PASA.G10014	Cucsat.PASA.G10014.T14	Ath-miR408	1.19293	0.00227671	B10_9_B10_6_8	GO_3_5vsL	biological_process
Cucsat.PASA.G10014	Cucsat.PASA.G10014.T33	Ath-miR408	1.19293	0.00227671	B10_9_B10_6_8	GO_3_5vsL	biological_process
Cucsat.PASA.G10014	Cucsat.PASA.G10014.T27	Ath-miR408	1.19293	0.00227671	B10_9_B10_6_8	GO_3_5vsL	biological_process
Cucsat.PASA.G10014	Cucsat.PASA.G10014.T43	Ath-miR408	1.19293	0.00227671	B10_9_B10_6_8	GO_3_5vsL	biological_process
Cucsat.PASA.G10014	Cucsat.PASA.G10014.T28	Ath-miR408	1.19293	0.00227671	B10_9_B10_6_8	GO_3_5vsL	biological_process
Cucsat.PASA.G10014	Cucsat.PASA.G10014.T30	Ath-miR408	1.19293	0.00227671	B10_9_B10_6_8	GO_3_5vsL	biological_process
Cucsat.PASA.G10014	Cucsat.PASA.G10014.T9	Ath-miR408	1.19293	0.00227671	B10_9_B10_6_8	GO_3_5vsL	biological_process
Cucsat.PASA.G10014	Cucsat.PASA.G10014.T16	Ath-miR408	1.19293	0.00227671	B10_9_B10_6_8	GO_3_5vsL	biological_process
Cucsat.PASA.G10014	Cucsat.PASA.G10014.T23	Ath-miR408	1.19293	0.00227671	B10_9_B10_6_8	GO_3_5vsL	biological_process
Cucsat.PASA.G10014	Cucsat.PASA.G10014.T17	Ath-miR408	1.19293	0.00227671	B10_9_B10_6_8	GO_3_5vsL	biological_process
Cucsat.PASA.G10014	Cucsat.PASA.G10014.T15	Ath-miR408	1.19293	0.00227671	B10_9_B10_6_8	GO_3_5vsL	biological_process
Cucsat.PASA.G10014	Cucsat.PASA.G10014.T4	Ath-miR408	1.19293	0.00227671	B10_9_B10_6_8	GO_3_5vsL	biological_process
Cucsat.PASA.G10014	Cucsat.PASA.G10014.T34	Ath-miR408	1.19293	0.00227671	B10_9_B10_6_8	GO_3_5vsL	biological_process
Cucsat.PASA.G10014	Cucsat.PASA.G10014.T20	Ath-miR408	1.19293	0.00227671	B10_9_B10_6_8	GO_3_5vsL	biological_process
Cucsat.PASA.G10014	Cucsat.PASA.G10014.T7	Ath-miR408	1.19293	0.00227671	B10_9_B10_6_8	GO_3_5vsL	biological_process
Cucsat.PASA.G10014	Cucsat.PASA.G10014.T6	Ath-miR408	1.19293	0.00227671	B10_9_B10_6_8	GO_3_5vsL	biological_process
Cucsat.PASA.G10014	Cucsat.PASA.G10014.T31	Ath-miR408	1.19293	0.00227671	B10_9_B10_6_8	GO_3_5vsL	biological_process
Cucsat.PASA.G10014	Cucsat.PASA.G10014.T19	Ath-miR408	1.19293	0.00227671	B10_9_B10_6_8	GO_3_5vsL	biological_process
Cucsat.PASA.G10014	Cucsat.PASA.G10014.T32	Ath-miR408	1.19293	0.00227671	B10_9_B10_6_8	GO_3_5vsL	biological_process
Cucsat.PASA.G10014	Cucsat.PASA.G10014.T21	Ath-miR408	1.19293	0.00227671	B10_9_B10_6_8	GO_3_5vsL	biological_process
Cucsat.PASA.G10014	Cucsat.PASA.G10014.T40	Ath-miR408	1.19293	0.00227671	B10_9_B10_6_8	GO_3_5vsL	biological_process
Cucsat.PASA.G10014	Cucsat.PASA.G10014.T3	Ath-miR408	1.19293	0.00227671	B10_9_B10_6_8	GO_3_5vsL	biological_process
Cucsat.PASA.G10014	Cucsat.PASA.G10014.T39	Ath-miR408	1.19293	0.00227671	B10_9_B10_6_8	GO_3_5vsL	biological_process
Cucsat.PASA.G10014	Cucsat.PASA.G10014.T35	Ath-miR408	1.19293	0.00227671	B10_9_B10_6_8	GO_3_5vsL	biological_process
Cucsat.PASA.G10014	Cucsat.PASA.G10014.T2	Ath-miR408	1.19293	0.00227671	B10_9_B10_6_8	GO_3_5vsL	biological_process
Cucsat.PASA.G10014	Cucsat.PASA.G10014.T38	Ath-miR408	1.19293	0.00227671	B10_9_B10_6_8	GO_3_5vsL	biological_process
Cucsat.PASA.G10014	Cucsat.PASA.G10014.T45	Ath-miR408	1.19293	0.00227671	B10_9_B10_6_8	GO_3_5vsL	biological_process
Cucsat.PASA.G10014	Cucsat.PASA.G10014.T25	Ath-miR408	1.81175	1.61407e-05	B10_1_2_B10_L	GO_3_5vsL	biological_process
Cucsat.PASA.G10014	Cucsat.PASA.G10014.T22	Ath-miR408	1.81175	1.61407e-05	B10_1_2_B10_L	GO_3_5vsL	biological_process
Cucsat.PASA.G10014	Cucsat.PASA.G10014.T8	Ath-miR408	1.81175	1.61407e-05	B10_1_2_B10_L	GO_3_5vsL	biological_process
Cucsat.PASA.G10014	Cucsat.PASA.G10014.T5	Ath-miR408	1.81175	1.61407e-05	B10_1_2_B10_L	GO_3_5vsL	biological_process
Cucsat.PASA.G10014	Cucsat.PASA.G10014.T1	Ath-miR408	1.81175	1.61407e-05	B10_1_2_B10_L	GO_3_5vsL	biological_process
Cucsat.PASA.G10014	Cucsat.PASA.G10014.T41	Ath-miR408	1.81175	1.61407e-05	B10_1_2_B10_L	GO_3_5vsL	biological_process
Cucsat.PASA.G10014	Cucsat.PASA.G10014.T42	Ath-miR408	1.81175	1.61407e-05	B10_1_2_B10_L	GO_3_5vsL	biological_process
Cucsat.PASA.G10014	Cucsat.PASA.G10014.T29	Ath-miR408	1.81175	1.61407e-05	B10_1_2_B10_L	GO_3_5vsL	biological_process
Cucsat.PASA.G10014	Cucsat.PASA.G10014.T44	Ath-miR408	1.81175	1.61407e-05	B10_1_2_B10_L	GO_3_5vsL	biological_process
Cucsat.PASA.G10014	Cucsat.PASA.G10014.T24	Ath-miR408	1.81175	1.61407e-05	B10_1_2_B10_L	GO_3_5vsL	biological_process
Cucsat.PASA.G10014	Cucsat.PASA.G10014.T37	Ath-miR408	1.81175	1.61407e-05	B10_1_2_B10_L	GO_3_5vsL	biological_process
Cucsat.PASA.G10014	Cucsat.PASA.G10014.T14	Ath-miR408	1.81175	1.61407e-05	B10_1_2_B10_L	GO_3_5vsL	biological_process
Cucsat.PASA.G10014	Cucsat.PASA.G10014.T33	Ath-miR408	1.81175	1.61407e-05	B10_1_2_B10_L	GO_3_5vsL	biological_process
Cucsat.PASA.G10014	Cucsat.PASA.G10014.T27	Ath-miR408	1.81175	1.61407e-05	B10_1_2_B10_L	GO_3_5vsL	biological_process
Cucsat.PASA.G10014	Cucsat.PASA.G10014.T43	Ath-miR408	1.81175	1.61407e-05	B10_1_2_B10_L	GO_3_5vsL	biological_process
Cucsat.PASA.G10014	Cucsat.PASA.G10014.T28	Ath-miR408	1.81175	1.61407e-05	B10_1_2_B10_L	GO_3_5vsL	biological_process
Cucsat.PASA.G10014	Cucsat.PASA.G10014.T30	Ath-miR408	1.81175	1.61407e-05	B10_1_2_B10_L	GO_3_5vsL	biological_process
Cucsat.PASA.G10014	Cucsat.PASA.G10014.T9	Ath-miR408	1.81175	1.61407e-05	B10_1_2_B10_L	GO_3_5vsL	biological_process
Cucsat.PASA.G10014	Cucsat.PASA.G10014.T16	Ath-miR408	1.81175	1.61407e-05	B10_1_2_B10_L	GO_3_5vsL	biological_process
Cucsat.PASA.G10014	Cucsat.PASA.G10014.T23	Ath-miR408	1.81175	1.61407e-05	B10_1_2_B10_L	GO_3_5vsL	biological_process
Cucsat.PASA.G10014	Cucsat.PASA.G10014.T17	Ath-miR408	1.81175	1.61407e-05	B10_1_2_B10_L	GO_3_5vsL	biological_process
Cucsat.PASA.G10014	Cucsat.PASA.G10014.T15	Ath-miR408	1.81175	1.61407e-05	B10_1_2_B10_L	GO_3_5vsL	biological_process
Cucsat.PASA.G10014	Cucsat.PASA.G10014.T4	Ath-miR408	1.81175	1.61407e-05	B10_1_2_B10_L	GO_3_5vsL	biological_process
Cucsat.PASA.G10014	Cucsat.PASA.G10014.T34	Ath-miR408	1.81175	1.61407e-05	B10_1_2_B10_L	GO_3_5vsL	biological_process
Cucsat.PASA.G10014	Cucsat.PASA.G10014.T20	Ath-miR408	1.81175	1.61407e-05	B10_1_2_B10_L	GO_3_5vsL	biological_process
Cucsat.PASA.G10014	Cucsat.PASA.G10014.T7	Ath-miR408	1.81175	1.61407e-05	B10_1_2_B10_L	GO_3_5vsL	biological_process
Cucsat.PASA.G10014	Cucsat.PASA.G10014.T6	Ath-miR408	1.81175	1.61407e-05	B10_1_2_B10_L	GO_3_5vsL	biological_process
Cucsat.PASA.G10014	Cucsat.PASA.G10014.T31	Ath-miR408	1.81175	1.61407e-05	B10_1_2_B10_L	GO_3_5vsL	biological_process
Cucsat.PASA.G10014	Cucsat.PASA.G10014.T19	Ath-miR408	1.81175	1.61407e-05	B10_1_2_B10_L	GO_3_5vsL	biological_process
Cucsat.PASA.G10014	Cucsat.PASA.G10014.T32	Ath-miR408	1.81175	1.61407e-05	B10_1_2_B10_L	GO_3_5vsL	biological_process
Cucsat.PASA.G10014	Cucsat.PASA.G10014.T21	Ath-miR408	1.81175	1.61407e-05	B10_1_2_B10_L	GO_3_5vsL	biological_process
Cucsat.PASA.G10014	Cucsat.PASA.G10014.T40	Ath-miR408	1.81175	1.61407e-05	B10_1_2_B10_L	GO_3_5vsL	biological_process
Cucsat.PASA.G10014	Cucsat.PASA.G10014.T3	Ath-miR408	1.81175	1.61407e-05	B10_1_2_B10_L	GO_3_5vsL	biological_process
Cucsat.PASA.G10014	Cucsat.PASA.G10014.T39	Ath-miR408	1.81175	1.61407e-05	B10_1_2_B10_L	GO_3_5vsL	biological_process
Cucsat.PASA.G10014	Cucsat.PASA.G10014.T35	Ath-miR408	1.81175	1.61407e-05	B10_1_2_B10_L	GO_3_5vsL	biological_process
Cucsat.PASA.G10014	Cucsat.PASA.G10014.T2	Ath-miR408	1.81175	1.61407e-05	B10_1_2_B10_L	GO_3_5vsL	biological_process
Cucsat.PASA.G10014	Cucsat.PASA.G10014.T38	Ath-miR408	1.81175	1.61407e-05	B10_1_2_B10_L	GO_3_5vsL	biological_process
Cucsat.PASA.G10014	Cucsat.PASA.G10014.T45	Ath-miR408	1.81175	1.61407e-05	B10_1_2_B10_L	GO_3_5vsL	biological_process
Cucsat.PASA.G10014	Cucsat.PASA.G10014.T25	Ath-miR408	2.44682	9.91971e-07	B10_3_5_L	GO_3_5vsL	biological_process
Cucsat.PASA.G10014	Cucsat.PASA.G10014.T22	Ath-miR408	2.44682	9.91971e-07	B10_3_5_L	GO_3_5vsL	biological_process
Cucsat.PASA.G10014	Cucsat.PASA.G10014.T8	Ath-miR408	2.44682	9.91971e-07	B10_3_5_L	GO_3_5vsL	biological_process
Cucsat.PASA.G10014	Cucsat.PASA.G10014.T5	Ath-miR408	2.44682	9.91971e-07	B10_3_5_L	GO_3_5vsL	biological_process
Cucsat.PASA.G10014	Cucsat.PASA.G10014.T1	Ath-miR408	2.44682	9.91971e-07	B10_3_5_L	GO_3_5vsL	biological_process
Cucsat.PASA.G10014	Cucsat.PASA.G10014.T41	Ath-miR408	2.44682	9.91971e-07	B10_3_5_L	GO_3_5vsL	biological_process
Cucsat.PASA.G10014	Cucsat.PASA.G10014.T42	Ath-miR408	2.44682	9.91971e-07	B10_3_5_L	GO_3_5vsL	biological_process
Cucsat.PASA.G10014	Cucsat.PASA.G10014.T29	Ath-miR408	2.44682	9.91971e-07	B10_3_5_L	GO_3_5vsL	biological_process
Cucsat.PASA.G10014	Cucsat.PASA.G10014.T44	Ath-miR408	2.44682	9.91971e-07	B10_3_5_L	GO_3_5vsL	biological_process
Cucsat.PASA.G10014	Cucsat.PASA.G10014.T24	Ath-miR408	2.44682	9.91971e-07	B10_3_5_L	GO_3_5vsL	biological_process
Cucsat.PASA.G10014	Cucsat.PASA.G10014.T37	Ath-miR408	2.44682	9.91971e-07	B10_3_5_L	GO_3_5vsL	biological_process
Cucsat.PASA.G10014	Cucsat.PASA.G10014.T14	Ath-miR408	2.44682	9.91971e-07	B10_3_5_L	GO_3_5vsL	biological_process
Cucsat.PASA.G10014	Cucsat.PASA.G10014.T33	Ath-miR408	2.44682	9.91971e-07	B10_3_5_L	GO_3_5vsL	biological_process
Cucsat.PASA.G10014	Cucsat.PASA.G10014.T27	Ath-miR408	2.44682	9.91971e-07	B10_3_5_L	GO_3_5vsL	biological_process
Cucsat.PASA.G10014	Cucsat.PASA.G10014.T43	Ath-miR408	2.44682	9.91971e-07	B10_3_5_L	GO_3_5vsL	biological_process
Cucsat.PASA.G10014	Cucsat.PASA.G10014.T28	Ath-miR408	2.44682	9.91971e-07	B10_3_5_L	GO_3_5vsL	biological_process
Cucsat.PASA.G10014	Cucsat.PASA.G10014.T30	Ath-miR408	2.44682	9.91971e-07	B10_3_5_L	GO_3_5vsL	biological_process
Cucsat.PASA.G10014	Cucsat.PASA.G10014.T9	Ath-miR408	2.44682	9.91971e-07	B10_3_5_L	GO_3_5vsL	biological_process
Cucsat.PASA.G10014	Cucsat.PASA.G10014.T16	Ath-miR408	2.44682	9.91971e-07	B10_3_5_L	GO_3_5vsL	biological_process
Cucsat.PASA.G10014	Cucsat.PASA.G10014.T23	Ath-miR408	2.44682	9.91971e-07	B10_3_5_L	GO_3_5vsL	biological_process
Cucsat.PASA.G10014	Cucsat.PASA.G10014.T17	Ath-miR408	2.44682	9.91971e-07	B10_3_5_L	GO_3_5vsL	biological_process
Cucsat.PASA.G10014	Cucsat.PASA.G10014.T15	Ath-miR408	2.44682	9.91971e-07	B10_3_5_L	GO_3_5vsL	biological_process
Cucsat.PASA.G10014	Cucsat.PASA.G10014.T4	Ath-miR408	2.44682	9.91971e-07	B10_3_5_L	GO_3_5vsL	biological_process
Cucsat.PASA.G10014	Cucsat.PASA.G10014.T34	Ath-miR408	2.44682	9.91971e-07	B10_3_5_L	GO_3_5vsL	biological_process
Cucsat.PASA.G10014	Cucsat.PASA.G10014.T20	Ath-miR408	2.44682	9.91971e-07	B10_3_5_L	GO_3_5vsL	biological_process
Cucsat.PASA.G10014	Cucsat.PASA.G10014.T7	Ath-miR408	2.44682	9.91971e-07	B10_3_5_L	GO_3_5vsL	biological_process
Cucsat.PASA.G10014	Cucsat.PASA.G10014.T6	Ath-miR408	2.44682	9.91971e-07	B10_3_5_L	GO_3_5vsL	biological_process
Cucsat.PASA.G10014	Cucsat.PASA.G10014.T31	Ath-miR408	2.44682	9.91971e-07	B10_3_5_L	GO_3_5vsL	biological_process
Cucsat.PASA.G10014	Cucsat.PASA.G10014.T19	Ath-miR408	2.44682	9.91971e-07	B10_3_5_L	GO_3_5vsL	biological_process
Cucsat.PASA.G10014	Cucsat.PASA.G10014.T32	Ath-miR408	2.44682	9.91971e-07	B10_3_5_L	GO_3_5vsL	biological_process
Cucsat.PASA.G10014	Cucsat.PASA.G10014.T21	Ath-miR408	2.44682	9.91971e-07	B10_3_5_L	GO_3_5vsL	biological_process
Cucsat.PASA.G10014	Cucsat.PASA.G10014.T40	Ath-miR408	2.44682	9.91971e-07	B10_3_5_L	GO_3_5vsL	biological_process
Cucsat.PASA.G10014	Cucsat.PASA.G10014.T3	Ath-miR408	2.44682	9.91971e-07	B10_3_5_L	GO_3_5vsL	biological_process
Cucsat.PASA.G10014	Cucsat.PASA.G10014.T39	Ath-miR408	2.44682	9.91971e-07	B10_3_5_L	GO_3_5vsL	biological_process
Cucsat.PASA.G10014	Cucsat.PASA.G10014.T2	Ath-miR408	2.44682	9.91971e-07	B10_3_5_L	GO_3_5vsL	biological_process
Cucsat.PASA.G10014	Cucsat.PASA.G10014.T35	Ath-miR408	2.44682	9.91971e-07	B10_3_5_L	GO_3_5vsL	biological_process
Cucsat.PASA.G10014	Cucsat.PASA.G10014.T38	Ath-miR408	2.44682	9.91971e-07	B10_3_5_L	GO_3_5vsL	biological_process
Cucsat.PASA.G10014	Cucsat.PASA.G10014.T45	Ath-miR408	2.44682	9.91971e-07	B10_3_5_L	GO_3_5vsL	biological_process
Cucsat.PASA.G10014	Cucsat.PASA.G10014.T25	Ath-miR408	3.63733	6.69525e-09	B10_6_8_B10_L	GO_3_5vsL	biological_process
Cucsat.PASA.G10014	Cucsat.PASA.G10014.T22	Ath-miR408	3.63733	6.69525e-09	B10_6_8_B10_L	GO_3_5vsL	biological_process
Cucsat.PASA.G10014	Cucsat.PASA.G10014.T8	Ath-miR408	3.63733	6.69525e-09	B10_6_8_B10_L	GO_3_5vsL	biological_process
Cucsat.PASA.G10014	Cucsat.PASA.G10014.T5	Ath-miR408	3.63733	6.69525e-09	B10_6_8_B10_L	GO_3_5vsL	biological_process
Cucsat.PASA.G10014	Cucsat.PASA.G10014.T1	Ath-miR408	3.63733	6.69525e-09	B10_6_8_B10_L	GO_3_5vsL	biological_process
Cucsat.PASA.G10014	Cucsat.PASA.G10014.T41	Ath-miR408	3.63733	6.69525e-09	B10_6_8_B10_L	GO_3_5vsL	biological_process
Cucsat.PASA.G10014	Cucsat.PASA.G10014.T42	Ath-miR408	3.63733	6.69525e-09	B10_6_8_B10_L	GO_3_5vsL	biological_process
Cucsat.PASA.G10014	Cucsat.PASA.G10014.T29	Ath-miR408	3.63733	6.69525e-09	B10_6_8_B10_L	GO_3_5vsL	biological_process
Cucsat.PASA.G10014	Cucsat.PASA.G10014.T44	Ath-miR408	3.63733	6.69525e-09	B10_6_8_B10_L	GO_3_5vsL	biological_process
Cucsat.PASA.G10014	Cucsat.PASA.G10014.T24	Ath-miR408	3.63733	6.69525e-09	B10_6_8_B10_L	GO_3_5vsL	biological_process
Cucsat.PASA.G10014	Cucsat.PASA.G10014.T37	Ath-miR408	3.63733	6.69525e-09	B10_6_8_B10_L	GO_3_5vsL	biological_process
Cucsat.PASA.G10014	Cucsat.PASA.G10014.T14	Ath-miR408	3.63733	6.69525e-09	B10_6_8_B10_L	GO_3_5vsL	biological_process
Cucsat.PASA.G10014	Cucsat.PASA.G10014.T33	Ath-miR408	3.63733	6.69525e-09	B10_6_8_B10_L	GO_3_5vsL	biological_process
Cucsat.PASA.G10014	Cucsat.PASA.G10014.T27	Ath-miR408	3.63733	6.69525e-09	B10_6_8_B10_L	GO_3_5vsL	biological_process
Cucsat.PASA.G10014	Cucsat.PASA.G10014.T43	Ath-miR408	3.63733	6.69525e-09	B10_6_8_B10_L	GO_3_5vsL	biological_process
Cucsat.PASA.G10014	Cucsat.PASA.G10014.T28	Ath-miR408	3.63733	6.69525e-09	B10_6_8_B10_L	GO_3_5vsL	biological_process
Cucsat.PASA.G10014	Cucsat.PASA.G10014.T30	Ath-miR408	3.63733	6.69525e-09	B10_6_8_B10_L	GO_3_5vsL	biological_process
Cucsat.PASA.G10014	Cucsat.PASA.G10014.T9	Ath-miR408	3.63733	6.69525e-09	B10_6_8_B10_L	GO_3_5vsL	biological_process
Cucsat.PASA.G10014	Cucsat.PASA.G10014.T16	Ath-miR408	3.63733	6.69525e-09	B10_6_8_B10_L	GO_3_5vsL	biological_process
Cucsat.PASA.G10014	Cucsat.PASA.G10014.T23	Ath-miR408	3.63733	6.69525e-09	B10_6_8_B10_L	GO_3_5vsL	biological_process
Cucsat.PASA.G10014	Cucsat.PASA.G10014.T17	Ath-miR408	3.63733	6.69525e-09	B10_6_8_B10_L	GO_3_5vsL	biological_process
Cucsat.PASA.G10014	Cucsat.PASA.G10014.T15	Ath-miR408	3.63733	6.69525e-09	B10_6_8_B10_L	GO_3_5vsL	biological_process
Cucsat.PASA.G10014	Cucsat.PASA.G10014.T4	Ath-miR408	3.63733	6.69525e-09	B10_6_8_B10_L	GO_3_5vsL	biological_process
Cucsat.PASA.G10014	Cucsat.PASA.G10014.T34	Ath-miR408	3.63733	6.69525e-09	B10_6_8_B10_L	GO_3_5vsL	biological_process
Cucsat.PASA.G10014	Cucsat.PASA.G10014.T20	Ath-miR408	3.63733	6.69525e-09	B10_6_8_B10_L	GO_3_5vsL	biological_process
Cucsat.PASA.G10014	Cucsat.PASA.G10014.T7	Ath-miR408	3.63733	6.69525e-09	B10_6_8_B10_L	GO_3_5vsL	biological_process
Cucsat.PASA.G10014	Cucsat.PASA.G10014.T6	Ath-miR408	3.63733	6.69525e-09	B10_6_8_B10_L	GO_3_5vsL	biological_process
Cucsat.PASA.G10014	Cucsat.PASA.G10014.T31	Ath-miR408	3.63733	6.69525e-09	B10_6_8_B10_L	GO_3_5vsL	biological_process
Cucsat.PASA.G10014	Cucsat.PASA.G10014.T19	Ath-miR408	3.63733	6.69525e-09	B10_6_8_B10_L	GO_3_5vsL	biological_process
Cucsat.PASA.G10014	Cucsat.PASA.G10014.T32	Ath-miR408	3.63733	6.69525e-09	B10_6_8_B10_L	GO_3_5vsL	biological_process
Cucsat.PASA.G10014	Cucsat.PASA.G10014.T21	Ath-miR408	3.63733	6.69525e-09	B10_6_8_B10_L	GO_3_5vsL	biological_process
Cucsat.PASA.G10014	Cucsat.PASA.G10014.T40	Ath-miR408	3.63733	6.69525e-09	B10_6_8_B10_L	GO_3_5vsL	biological_process
Cucsat.PASA.G10014	Cucsat.PASA.G10014.T3	Ath-miR408	3.63733	6.69525e-09	B10_6_8_B10_L	GO_3_5vsL	biological_process
Cucsat.PASA.G10014	Cucsat.PASA.G10014.T39	Ath-miR408	3.63733	6.69525e-09	B10_6_8_B10_L	GO_3_5vsL	biological_process
Cucsat.PASA.G10014	Cucsat.PASA.G10014.T35	Ath-miR408	3.63733	6.69525e-09	B10_6_8_B10_L	GO_3_5vsL	biological_process
Cucsat.PASA.G10014	Cucsat.PASA.G10014.T2	Ath-miR408	3.63733	6.69525e-09	B10_6_8_B10_L	GO_3_5vsL	biological_process
Cucsat.PASA.G10014	Cucsat.PASA.G10014.T38	Ath-miR408	3.63733	6.69525e-09	B10_6_8_B10_L	GO_3_5vsL	biological_process
Cucsat.PASA.G10014	Cucsat.PASA.G10014.T45	Ath-miR408	3.63733	6.69525e-09	B10_6_8_B10_L	GO_3_5vsL	biological_process
Cucsat.PASA.G10014	Cucsat.PASA.G10014.T25	Ath-miR408	4.83026	1.32816e-10	B10_9_B10_L	GO_3_5vsL	biological_process
Cucsat.PASA.G10014	Cucsat.PASA.G10014.T22	Ath-miR408	4.83026	1.32816e-10	B10_9_B10_L	GO_3_5vsL	biological_process
Cucsat.PASA.G10014	Cucsat.PASA.G10014.T8	Ath-miR408	4.83026	1.32816e-10	B10_9_B10_L	GO_3_5vsL	biological_process
Cucsat.PASA.G10014	Cucsat.PASA.G10014.T5	Ath-miR408	4.83026	1.32816e-10	B10_9_B10_L	GO_3_5vsL	biological_process
Cucsat.PASA.G10014	Cucsat.PASA.G10014.T1	Ath-miR408	4.83026	1.32816e-10	B10_9_B10_L	GO_3_5vsL	biological_process
Cucsat.PASA.G10014	Cucsat.PASA.G10014.T41	Ath-miR408	4.83026	1.32816e-10	B10_9_B10_L	GO_3_5vsL	biological_process
Cucsat.PASA.G10014	Cucsat.PASA.G10014.T42	Ath-miR408	4.83026	1.32816e-10	B10_9_B10_L	GO_3_5vsL	biological_process
Cucsat.PASA.G10014	Cucsat.PASA.G10014.T29	Ath-miR408	4.83026	1.32816e-10	B10_9_B10_L	GO_3_5vsL	biological_process
Cucsat.PASA.G10014	Cucsat.PASA.G10014.T44	Ath-miR408	4.83026	1.32816e-10	B10_9_B10_L	GO_3_5vsL	biological_process
Cucsat.PASA.G10014	Cucsat.PASA.G10014.T24	Ath-miR408	4.83026	1.32816e-10	B10_9_B10_L	GO_3_5vsL	biological_process
Cucsat.PASA.G10014	Cucsat.PASA.G10014.T37	Ath-miR408	4.83026	1.32816e-10	B10_9_B10_L	GO_3_5vsL	biological_process
Cucsat.PASA.G10014	Cucsat.PASA.G10014.T14	Ath-miR408	4.83026	1.32816e-10	B10_9_B10_L	GO_3_5vsL	biological_process
Cucsat.PASA.G10014	Cucsat.PASA.G10014.T33	Ath-miR408	4.83026	1.32816e-10	B10_9_B10_L	GO_3_5vsL	biological_process
Cucsat.PASA.G10014	Cucsat.PASA.G10014.T27	Ath-miR408	4.83026	1.32816e-10	B10_9_B10_L	GO_3_5vsL	biological_process
Cucsat.PASA.G10014	Cucsat.PASA.G10014.T43	Ath-miR408	4.83026	1.32816e-10	B10_9_B10_L	GO_3_5vsL	biological_process
Cucsat.PASA.G10014	Cucsat.PASA.G10014.T28	Ath-miR408	4.83026	1.32816e-10	B10_9_B10_L	GO_3_5vsL	biological_process
Cucsat.PASA.G10014	Cucsat.PASA.G10014.T30	Ath-miR408	4.83026	1.32816e-10	B10_9_B10_L	GO_3_5vsL	biological_process
Cucsat.PASA.G10014	Cucsat.PASA.G10014.T9	Ath-miR408	4.83026	1.32816e-10	B10_9_B10_L	GO_3_5vsL	biological_process
Cucsat.PASA.G10014	Cucsat.PASA.G10014.T16	Ath-miR408	4.83026	1.32816e-10	B10_9_B10_L	GO_3_5vsL	biological_process
Cucsat.PASA.G10014	Cucsat.PASA.G10014.T23	Ath-miR408	4.83026	1.32816e-10	B10_9_B10_L	GO_3_5vsL	biological_process
Cucsat.PASA.G10014	Cucsat.PASA.G10014.T17	Ath-miR408	4.83026	1.32816e-10	B10_9_B10_L	GO_3_5vsL	biological_process
Cucsat.PASA.G10014	Cucsat.PASA.G10014.T15	Ath-miR408	4.83026	1.32816e-10	B10_9_B10_L	GO_3_5vsL	biological_process
Cucsat.PASA.G10014	Cucsat.PASA.G10014.T4	Ath-miR408	4.83026	1.32816e-10	B10_9_B10_L	GO_3_5vsL	biological_process
Cucsat.PASA.G10014	Cucsat.PASA.G10014.T34	Ath-miR408	4.83026	1.32816e-10	B10_9_B10_L	GO_3_5vsL	biological_process
Cucsat.PASA.G10014	Cucsat.PASA.G10014.T20	Ath-miR408	4.83026	1.32816e-10	B10_9_B10_L	GO_3_5vsL	biological_process
Cucsat.PASA.G10014	Cucsat.PASA.G10014.T7	Ath-miR408	4.83026	1.32816e-10	B10_9_B10_L	GO_3_5vsL	biological_process
Cucsat.PASA.G10014	Cucsat.PASA.G10014.T6	Ath-miR408	4.83026	1.32816e-10	B10_9_B10_L	GO_3_5vsL	biological_process
Cucsat.PASA.G10014	Cucsat.PASA.G10014.T31	Ath-miR408	4.83026	1.32816e-10	B10_9_B10_L	GO_3_5vsL	biological_process
Cucsat.PASA.G10014	Cucsat.PASA.G10014.T19	Ath-miR408	4.83026	1.32816e-10	B10_9_B10_L	GO_3_5vsL	biological_process
Cucsat.PASA.G10014	Cucsat.PASA.G10014.T32	Ath-miR408	4.83026	1.32816e-10	B10_9_B10_L	GO_3_5vsL	biological_process
Cucsat.PASA.G10014	Cucsat.PASA.G10014.T21	Ath-miR408	4.83026	1.32816e-10	B10_9_B10_L	GO_3_5vsL	biological_process
Cucsat.PASA.G10014	Cucsat.PASA.G10014.T40	Ath-miR408	4.83026	1.32816e-10	B10_9_B10_L	GO_3_5vsL	biological_process
Cucsat.PASA.G10014	Cucsat.PASA.G10014.T3	Ath-miR408	4.83026	1.32816e-10	B10_9_B10_L	GO_3_5vsL	biological_process
Cucsat.PASA.G10014	Cucsat.PASA.G10014.T39	Ath-miR408	4.83026	1.32816e-10	B10_9_B10_L	GO_3_5vsL	biological_process
Cucsat.PASA.G10014	Cucsat.PASA.G10014.T35	Ath-miR408	4.83026	1.32816e-10	B10_9_B10_L	GO_3_5vsL	biological_process
Cucsat.PASA.G10014	Cucsat.PASA.G10014.T2	Ath-miR408	4.83026	1.32816e-10	B10_9_B10_L	GO_3_5vsL	biological_process
Cucsat.PASA.G10014	Cucsat.PASA.G10014.T38	Ath-miR408	4.83026	1.32816e-10	B10_9_B10_L	GO_3_5vsL	biological_process
Cucsat.PASA.G10014	Cucsat.PASA.G10014.T45	Ath-miR408	4.83026	1.32816e-10	B10_9_B10_L	GO_3_5vsL	biological_process
Cucsat.PASA.G10014	Cucsat.PASA.G10014.T25	Ath-miR408	1.37111	0.000479043	B10_apex_B10_L	GO_3_5vsL	biological_process
Cucsat.PASA.G10014	Cucsat.PASA.G10014.T22	Ath-miR408	1.37111	0.000479043	B10_apex_B10_L	GO_3_5vsL	biological_process
Cucsat.PASA.G10014	Cucsat.PASA.G10014.T8	Ath-miR408	1.37111	0.000479043	B10_apex_B10_L	GO_3_5vsL	biological_process
Cucsat.PASA.G10014	Cucsat.PASA.G10014.T5	Ath-miR408	1.37111	0.000479043	B10_apex_B10_L	GO_3_5vsL	biological_process
Cucsat.PASA.G10014	Cucsat.PASA.G10014.T1	Ath-miR408	1.37111	0.000479043	B10_apex_B10_L	GO_3_5vsL	biological_process
Cucsat.PASA.G10014	Cucsat.PASA.G10014.T41	Ath-miR408	1.37111	0.000479043	B10_apex_B10_L	GO_3_5vsL	biological_process
Cucsat.PASA.G10014	Cucsat.PASA.G10014.T42	Ath-miR408	1.37111	0.000479043	B10_apex_B10_L	GO_3_5vsL	biological_process
Cucsat.PASA.G10014	Cucsat.PASA.G10014.T29	Ath-miR408	1.37111	0.000479043	B10_apex_B10_L	GO_3_5vsL	biological_process
Cucsat.PASA.G10014	Cucsat.PASA.G10014.T44	Ath-miR408	1.37111	0.000479043	B10_apex_B10_L	GO_3_5vsL	biological_process
Cucsat.PASA.G10014	Cucsat.PASA.G10014.T24	Ath-miR408	1.37111	0.000479043	B10_apex_B10_L	GO_3_5vsL	biological_process
Cucsat.PASA.G10014	Cucsat.PASA.G10014.T37	Ath-miR408	1.37111	0.000479043	B10_apex_B10_L	GO_3_5vsL	biological_process
Cucsat.PASA.G10014	Cucsat.PASA.G10014.T14	Ath-miR408	1.37111	0.000479043	B10_apex_B10_L	GO_3_5vsL	biological_process
Cucsat.PASA.G10014	Cucsat.PASA.G10014.T33	Ath-miR408	1.37111	0.000479043	B10_apex_B10_L	GO_3_5vsL	biological_process
Cucsat.PASA.G10014	Cucsat.PASA.G10014.T27	Ath-miR408	1.37111	0.000479043	B10_apex_B10_L	GO_3_5vsL	biological_process
Cucsat.PASA.G10014	Cucsat.PASA.G10014.T43	Ath-miR408	1.37111	0.000479043	B10_apex_B10_L	GO_3_5vsL	biological_process
Cucsat.PASA.G10014	Cucsat.PASA.G10014.T28	Ath-miR408	1.37111	0.000479043	B10_apex_B10_L	GO_3_5vsL	biological_process
Cucsat.PASA.G10014	Cucsat.PASA.G10014.T30	Ath-miR408	1.37111	0.000479043	B10_apex_B10_L	GO_3_5vsL	biological_process
Cucsat.PASA.G10014	Cucsat.PASA.G10014.T9	Ath-miR408	1.37111	0.000479043	B10_apex_B10_L	GO_3_5vsL	biological_process
Cucsat.PASA.G10014	Cucsat.PASA.G10014.T16	Ath-miR408	1.37111	0.000479043	B10_apex_B10_L	GO_3_5vsL	biological_process
Cucsat.PASA.G10014	Cucsat.PASA.G10014.T23	Ath-miR408	1.37111	0.000479043	B10_apex_B10_L	GO_3_5vsL	biological_process
Cucsat.PASA.G10014	Cucsat.PASA.G10014.T17	Ath-miR408	1.37111	0.000479043	B10_apex_B10_L	GO_3_5vsL	biological_process
Cucsat.PASA.G10014	Cucsat.PASA.G10014.T15	Ath-miR408	1.37111	0.000479043	B10_apex_B10_L	GO_3_5vsL	biological_process
Cucsat.PASA.G10014	Cucsat.PASA.G10014.T4	Ath-miR408	1.37111	0.000479043	B10_apex_B10_L	GO_3_5vsL	biological_process
Cucsat.PASA.G10014	Cucsat.PASA.G10014.T34	Ath-miR408	1.37111	0.000479043	B10_apex_B10_L	GO_3_5vsL	biological_process
Cucsat.PASA.G10014	Cucsat.PASA.G10014.T20	Ath-miR408	1.37111	0.000479043	B10_apex_B10_L	GO_3_5vsL	biological_process
Cucsat.PASA.G10014	Cucsat.PASA.G10014.T7	Ath-miR408	1.37111	0.000479043	B10_apex_B10_L	GO_3_5vsL	biological_process
Cucsat.PASA.G10014	Cucsat.PASA.G10014.T6	Ath-miR408	1.37111	0.000479043	B10_apex_B10_L	GO_3_5vsL	biological_process
Cucsat.PASA.G10014	Cucsat.PASA.G10014.T31	Ath-miR408	1.37111	0.000479043	B10_apex_B10_L	GO_3_5vsL	biological_process
Cucsat.PASA.G10014	Cucsat.PASA.G10014.T19	Ath-miR408	1.37111	0.000479043	B10_apex_B10_L	GO_3_5vsL	biological_process
Cucsat.PASA.G10014	Cucsat.PASA.G10014.T32	Ath-miR408	1.37111	0.000479043	B10_apex_B10_L	GO_3_5vsL	biological_process
Cucsat.PASA.G10014	Cucsat.PASA.G10014.T21	Ath-miR408	1.37111	0.000479043	B10_apex_B10_L	GO_3_5vsL	biological_process
Cucsat.PASA.G10014	Cucsat.PASA.G10014.T40	Ath-miR408	1.37111	0.000479043	B10_apex_B10_L	GO_3_5vsL	biological_process
Cucsat.PASA.G10014	Cucsat.PASA.G10014.T3	Ath-miR408	1.37111	0.000479043	B10_apex_B10_L	GO_3_5vsL	biological_process
Cucsat.PASA.G10014	Cucsat.PASA.G10014.T39	Ath-miR408	1.37111	0.000479043	B10_apex_B10_L	GO_3_5vsL	biological_process
Cucsat.PASA.G10014	Cucsat.PASA.G10014.T2	Ath-miR408	1.37111	0.000479043	B10_apex_B10_L	GO_3_5vsL	biological_process
Cucsat.PASA.G10014	Cucsat.PASA.G10014.T35	Ath-miR408	1.37111	0.000479043	B10_apex_B10_L	GO_3_5vsL	biological_process
Cucsat.PASA.G10014	Cucsat.PASA.G10014.T38	Ath-miR408	1.37111	0.000479043	B10_apex_B10_L	GO_3_5vsL	biological_process
Cucsat.PASA.G10014	Cucsat.PASA.G10014.T45	Ath-miR408	1.37111	0.000479043	B10_apex_B10_L	GO_3_5vsL	biological_process
Cucsat.PASA.G10014	Cucsat.PASA.G10014.T25	Ath-miR408	1.19051	0.00360874	B10_6_8_B10_3_5	GO_6_8vsL	biological_process
Cucsat.PASA.G10014	Cucsat.PASA.G10014.T22	Ath-miR408	1.19051	0.00360874	B10_6_8_B10_3_5	GO_6_8vsL	biological_process
Cucsat.PASA.G10014	Cucsat.PASA.G10014.T8	Ath-miR408	1.19051	0.00360874	B10_6_8_B10_3_5	GO_6_8vsL	biological_process
Cucsat.PASA.G10014	Cucsat.PASA.G10014.T5	Ath-miR408	1.19051	0.00360874	B10_6_8_B10_3_5	GO_6_8vsL	biological_process
Cucsat.PASA.G10014	Cucsat.PASA.G10014.T1	Ath-miR408	1.19051	0.00360874	B10_6_8_B10_3_5	GO_6_8vsL	biological_process
Cucsat.PASA.G10014	Cucsat.PASA.G10014.T41	Ath-miR408	1.19051	0.00360874	B10_6_8_B10_3_5	GO_6_8vsL	biological_process
Cucsat.PASA.G10014	Cucsat.PASA.G10014.T42	Ath-miR408	1.19051	0.00360874	B10_6_8_B10_3_5	GO_6_8vsL	biological_process
Cucsat.PASA.G10014	Cucsat.PASA.G10014.T29	Ath-miR408	1.19051	0.00360874	B10_6_8_B10_3_5	GO_6_8vsL	biological_process
Cucsat.PASA.G10014	Cucsat.PASA.G10014.T44	Ath-miR408	1.19051	0.00360874	B10_6_8_B10_3_5	GO_6_8vsL	biological_process
Cucsat.PASA.G10014	Cucsat.PASA.G10014.T24	Ath-miR408	1.19051	0.00360874	B10_6_8_B10_3_5	GO_6_8vsL	biological_process
Cucsat.PASA.G10014	Cucsat.PASA.G10014.T37	Ath-miR408	1.19051	0.00360874	B10_6_8_B10_3_5	GO_6_8vsL	biological_process
Cucsat.PASA.G10014	Cucsat.PASA.G10014.T14	Ath-miR408	1.19051	0.00360874	B10_6_8_B10_3_5	GO_6_8vsL	biological_process
Cucsat.PASA.G10014	Cucsat.PASA.G10014.T33	Ath-miR408	1.19051	0.00360874	B10_6_8_B10_3_5	GO_6_8vsL	biological_process
Cucsat.PASA.G10014	Cucsat.PASA.G10014.T27	Ath-miR408	1.19051	0.00360874	B10_6_8_B10_3_5	GO_6_8vsL	biological_process
Cucsat.PASA.G10014	Cucsat.PASA.G10014.T43	Ath-miR408	1.19051	0.00360874	B10_6_8_B10_3_5	GO_6_8vsL	biological_process
Cucsat.PASA.G10014	Cucsat.PASA.G10014.T28	Ath-miR408	1.19051	0.00360874	B10_6_8_B10_3_5	GO_6_8vsL	biological_process
Cucsat.PASA.G10014	Cucsat.PASA.G10014.T30	Ath-miR408	1.19051	0.00360874	B10_6_8_B10_3_5	GO_6_8vsL	biological_process
Cucsat.PASA.G10014	Cucsat.PASA.G10014.T9	Ath-miR408	1.19051	0.00360874	B10_6_8_B10_3_5	GO_6_8vsL	biological_process
Cucsat.PASA.G10014	Cucsat.PASA.G10014.T16	Ath-miR408	1.19051	0.00360874	B10_6_8_B10_3_5	GO_6_8vsL	biological_process
Cucsat.PASA.G10014	Cucsat.PASA.G10014.T23	Ath-miR408	1.19051	0.00360874	B10_6_8_B10_3_5	GO_6_8vsL	biological_process
Cucsat.PASA.G10014	Cucsat.PASA.G10014.T17	Ath-miR408	1.19051	0.00360874	B10_6_8_B10_3_5	GO_6_8vsL	biological_process
Cucsat.PASA.G10014	Cucsat.PASA.G10014.T15	Ath-miR408	1.19051	0.00360874	B10_6_8_B10_3_5	GO_6_8vsL	biological_process
Cucsat.PASA.G10014	Cucsat.PASA.G10014.T4	Ath-miR408	1.19051	0.00360874	B10_6_8_B10_3_5	GO_6_8vsL	biological_process
Cucsat.PASA.G10014	Cucsat.PASA.G10014.T34	Ath-miR408	1.19051	0.00360874	B10_6_8_B10_3_5	GO_6_8vsL	biological_process
Cucsat.PASA.G10014	Cucsat.PASA.G10014.T20	Ath-miR408	1.19051	0.00360874	B10_6_8_B10_3_5	GO_6_8vsL	biological_process
Cucsat.PASA.G10014	Cucsat.PASA.G10014.T7	Ath-miR408	1.19051	0.00360874	B10_6_8_B10_3_5	GO_6_8vsL	biological_process
Cucsat.PASA.G10014	Cucsat.PASA.G10014.T6	Ath-miR408	1.19051	0.00360874	B10_6_8_B10_3_5	GO_6_8vsL	biological_process
Cucsat.PASA.G10014	Cucsat.PASA.G10014.T31	Ath-miR408	1.19051	0.00360874	B10_6_8_B10_3_5	GO_6_8vsL	biological_process
Cucsat.PASA.G10014	Cucsat.PASA.G10014.T19	Ath-miR408	1.19051	0.00360874	B10_6_8_B10_3_5	GO_6_8vsL	biological_process
Cucsat.PASA.G10014	Cucsat.PASA.G10014.T32	Ath-miR408	1.19051	0.00360874	B10_6_8_B10_3_5	GO_6_8vsL	biological_process
Cucsat.PASA.G10014	Cucsat.PASA.G10014.T21	Ath-miR408	1.19051	0.00360874	B10_6_8_B10_3_5	GO_6_8vsL	biological_process
Cucsat.PASA.G10014	Cucsat.PASA.G10014.T40	Ath-miR408	1.19051	0.00360874	B10_6_8_B10_3_5	GO_6_8vsL	biological_process
Cucsat.PASA.G10014	Cucsat.PASA.G10014.T3	Ath-miR408	1.19051	0.00360874	B10_6_8_B10_3_5	GO_6_8vsL	biological_process
Cucsat.PASA.G10014	Cucsat.PASA.G10014.T39	Ath-miR408	1.19051	0.00360874	B10_6_8_B10_3_5	GO_6_8vsL	biological_process
Cucsat.PASA.G10014	Cucsat.PASA.G10014.T35	Ath-miR408	1.19051	0.00360874	B10_6_8_B10_3_5	GO_6_8vsL	biological_process
Cucsat.PASA.G10014	Cucsat.PASA.G10014.T2	Ath-miR408	1.19051	0.00360874	B10_6_8_B10_3_5	GO_6_8vsL	biological_process
Cucsat.PASA.G10014	Cucsat.PASA.G10014.T38	Ath-miR408	1.19051	0.00360874	B10_6_8_B10_3_5	GO_6_8vsL	biological_process
Cucsat.PASA.G10014	Cucsat.PASA.G10014.T45	Ath-miR408	1.19051	0.00360874	B10_6_8_B10_3_5	GO_6_8vsL	biological_process
Cucsat.PASA.G10014	Cucsat.PASA.G10014.T25	Ath-miR408	1.19293	0.00227671	B10_9_B10_6_8	GO_6_8vsL	biological_process
Cucsat.PASA.G10014	Cucsat.PASA.G10014.T22	Ath-miR408	1.19293	0.00227671	B10_9_B10_6_8	GO_6_8vsL	biological_process
Cucsat.PASA.G10014	Cucsat.PASA.G10014.T8	Ath-miR408	1.19293	0.00227671	B10_9_B10_6_8	GO_6_8vsL	biological_process
Cucsat.PASA.G10014	Cucsat.PASA.G10014.T5	Ath-miR408	1.19293	0.00227671	B10_9_B10_6_8	GO_6_8vsL	biological_process
Cucsat.PASA.G10014	Cucsat.PASA.G10014.T1	Ath-miR408	1.19293	0.00227671	B10_9_B10_6_8	GO_6_8vsL	biological_process
Cucsat.PASA.G10014	Cucsat.PASA.G10014.T41	Ath-miR408	1.19293	0.00227671	B10_9_B10_6_8	GO_6_8vsL	biological_process
Cucsat.PASA.G10014	Cucsat.PASA.G10014.T42	Ath-miR408	1.19293	0.00227671	B10_9_B10_6_8	GO_6_8vsL	biological_process
Cucsat.PASA.G10014	Cucsat.PASA.G10014.T29	Ath-miR408	1.19293	0.00227671	B10_9_B10_6_8	GO_6_8vsL	biological_process
Cucsat.PASA.G10014	Cucsat.PASA.G10014.T44	Ath-miR408	1.19293	0.00227671	B10_9_B10_6_8	GO_6_8vsL	biological_process
Cucsat.PASA.G10014	Cucsat.PASA.G10014.T24	Ath-miR408	1.19293	0.00227671	B10_9_B10_6_8	GO_6_8vsL	biological_process
Cucsat.PASA.G10014	Cucsat.PASA.G10014.T37	Ath-miR408	1.19293	0.00227671	B10_9_B10_6_8	GO_6_8vsL	biological_process
Cucsat.PASA.G10014	Cucsat.PASA.G10014.T14	Ath-miR408	1.19293	0.00227671	B10_9_B10_6_8	GO_6_8vsL	biological_process
Cucsat.PASA.G10014	Cucsat.PASA.G10014.T33	Ath-miR408	1.19293	0.00227671	B10_9_B10_6_8	GO_6_8vsL	biological_process
Cucsat.PASA.G10014	Cucsat.PASA.G10014.T27	Ath-miR408	1.19293	0.00227671	B10_9_B10_6_8	GO_6_8vsL	biological_process
Cucsat.PASA.G10014	Cucsat.PASA.G10014.T43	Ath-miR408	1.19293	0.00227671	B10_9_B10_6_8	GO_6_8vsL	biological_process
Cucsat.PASA.G10014	Cucsat.PASA.G10014.T28	Ath-miR408	1.19293	0.00227671	B10_9_B10_6_8	GO_6_8vsL	biological_process
Cucsat.PASA.G10014	Cucsat.PASA.G10014.T30	Ath-miR408	1.19293	0.00227671	B10_9_B10_6_8	GO_6_8vsL	biological_process
Cucsat.PASA.G10014	Cucsat.PASA.G10014.T9	Ath-miR408	1.19293	0.00227671	B10_9_B10_6_8	GO_6_8vsL	biological_process
Cucsat.PASA.G10014	Cucsat.PASA.G10014.T16	Ath-miR408	1.19293	0.00227671	B10_9_B10_6_8	GO_6_8vsL	biological_process
Cucsat.PASA.G10014	Cucsat.PASA.G10014.T23	Ath-miR408	1.19293	0.00227671	B10_9_B10_6_8	GO_6_8vsL	biological_process
Cucsat.PASA.G10014	Cucsat.PASA.G10014.T17	Ath-miR408	1.19293	0.00227671	B10_9_B10_6_8	GO_6_8vsL	biological_process
Cucsat.PASA.G10014	Cucsat.PASA.G10014.T15	Ath-miR408	1.19293	0.00227671	B10_9_B10_6_8	GO_6_8vsL	biological_process
Cucsat.PASA.G10014	Cucsat.PASA.G10014.T4	Ath-miR408	1.19293	0.00227671	B10_9_B10_6_8	GO_6_8vsL	biological_process
Cucsat.PASA.G10014	Cucsat.PASA.G10014.T34	Ath-miR408	1.19293	0.00227671	B10_9_B10_6_8	GO_6_8vsL	biological_process
Cucsat.PASA.G10014	Cucsat.PASA.G10014.T20	Ath-miR408	1.19293	0.00227671	B10_9_B10_6_8	GO_6_8vsL	biological_process
Cucsat.PASA.G10014	Cucsat.PASA.G10014.T7	Ath-miR408	1.19293	0.00227671	B10_9_B10_6_8	GO_6_8vsL	biological_process
Cucsat.PASA.G10014	Cucsat.PASA.G10014.T6	Ath-miR408	1.19293	0.00227671	B10_9_B10_6_8	GO_6_8vsL	biological_process
Cucsat.PASA.G10014	Cucsat.PASA.G10014.T31	Ath-miR408	1.19293	0.00227671	B10_9_B10_6_8	GO_6_8vsL	biological_process
Cucsat.PASA.G10014	Cucsat.PASA.G10014.T19	Ath-miR408	1.19293	0.00227671	B10_9_B10_6_8	GO_6_8vsL	biological_process
Cucsat.PASA.G10014	Cucsat.PASA.G10014.T32	Ath-miR408	1.19293	0.00227671	B10_9_B10_6_8	GO_6_8vsL	biological_process
Cucsat.PASA.G10014	Cucsat.PASA.G10014.T21	Ath-miR408	1.19293	0.00227671	B10_9_B10_6_8	GO_6_8vsL	biological_process
Cucsat.PASA.G10014	Cucsat.PASA.G10014.T40	Ath-miR408	1.19293	0.00227671	B10_9_B10_6_8	GO_6_8vsL	biological_process
Cucsat.PASA.G10014	Cucsat.PASA.G10014.T3	Ath-miR408	1.19293	0.00227671	B10_9_B10_6_8	GO_6_8vsL	biological_process
Cucsat.PASA.G10014	Cucsat.PASA.G10014.T39	Ath-miR408	1.19293	0.00227671	B10_9_B10_6_8	GO_6_8vsL	biological_process
Cucsat.PASA.G10014	Cucsat.PASA.G10014.T35	Ath-miR408	1.19293	0.00227671	B10_9_B10_6_8	GO_6_8vsL	biological_process
Cucsat.PASA.G10014	Cucsat.PASA.G10014.T2	Ath-miR408	1.19293	0.00227671	B10_9_B10_6_8	GO_6_8vsL	biological_process
Cucsat.PASA.G10014	Cucsat.PASA.G10014.T38	Ath-miR408	1.19293	0.00227671	B10_9_B10_6_8	GO_6_8vsL	biological_process
Cucsat.PASA.G10014	Cucsat.PASA.G10014.T45	Ath-miR408	1.19293	0.00227671	B10_9_B10_6_8	GO_6_8vsL	biological_process
Cucsat.PASA.G10014	Cucsat.PASA.G10014.T25	Ath-miR408	1.81175	1.61407e-05	B10_1_2_B10_L	GO_6_8vsL	biological_process
Cucsat.PASA.G10014	Cucsat.PASA.G10014.T22	Ath-miR408	1.81175	1.61407e-05	B10_1_2_B10_L	GO_6_8vsL	biological_process
Cucsat.PASA.G10014	Cucsat.PASA.G10014.T8	Ath-miR408	1.81175	1.61407e-05	B10_1_2_B10_L	GO_6_8vsL	biological_process
Cucsat.PASA.G10014	Cucsat.PASA.G10014.T5	Ath-miR408	1.81175	1.61407e-05	B10_1_2_B10_L	GO_6_8vsL	biological_process
Cucsat.PASA.G10014	Cucsat.PASA.G10014.T1	Ath-miR408	1.81175	1.61407e-05	B10_1_2_B10_L	GO_6_8vsL	biological_process
Cucsat.PASA.G10014	Cucsat.PASA.G10014.T41	Ath-miR408	1.81175	1.61407e-05	B10_1_2_B10_L	GO_6_8vsL	biological_process
Cucsat.PASA.G10014	Cucsat.PASA.G10014.T42	Ath-miR408	1.81175	1.61407e-05	B10_1_2_B10_L	GO_6_8vsL	biological_process
Cucsat.PASA.G10014	Cucsat.PASA.G10014.T29	Ath-miR408	1.81175	1.61407e-05	B10_1_2_B10_L	GO_6_8vsL	biological_process
Cucsat.PASA.G10014	Cucsat.PASA.G10014.T44	Ath-miR408	1.81175	1.61407e-05	B10_1_2_B10_L	GO_6_8vsL	biological_process
Cucsat.PASA.G10014	Cucsat.PASA.G10014.T24	Ath-miR408	1.81175	1.61407e-05	B10_1_2_B10_L	GO_6_8vsL	biological_process
Cucsat.PASA.G10014	Cucsat.PASA.G10014.T37	Ath-miR408	1.81175	1.61407e-05	B10_1_2_B10_L	GO_6_8vsL	biological_process
Cucsat.PASA.G10014	Cucsat.PASA.G10014.T14	Ath-miR408	1.81175	1.61407e-05	B10_1_2_B10_L	GO_6_8vsL	biological_process
Cucsat.PASA.G10014	Cucsat.PASA.G10014.T33	Ath-miR408	1.81175	1.61407e-05	B10_1_2_B10_L	GO_6_8vsL	biological_process
Cucsat.PASA.G10014	Cucsat.PASA.G10014.T27	Ath-miR408	1.81175	1.61407e-05	B10_1_2_B10_L	GO_6_8vsL	biological_process
Cucsat.PASA.G10014	Cucsat.PASA.G10014.T43	Ath-miR408	1.81175	1.61407e-05	B10_1_2_B10_L	GO_6_8vsL	biological_process
Cucsat.PASA.G10014	Cucsat.PASA.G10014.T28	Ath-miR408	1.81175	1.61407e-05	B10_1_2_B10_L	GO_6_8vsL	biological_process
Cucsat.PASA.G10014	Cucsat.PASA.G10014.T30	Ath-miR408	1.81175	1.61407e-05	B10_1_2_B10_L	GO_6_8vsL	biological_process
Cucsat.PASA.G10014	Cucsat.PASA.G10014.T9	Ath-miR408	1.81175	1.61407e-05	B10_1_2_B10_L	GO_6_8vsL	biological_process
Cucsat.PASA.G10014	Cucsat.PASA.G10014.T16	Ath-miR408	1.81175	1.61407e-05	B10_1_2_B10_L	GO_6_8vsL	biological_process
Cucsat.PASA.G10014	Cucsat.PASA.G10014.T23	Ath-miR408	1.81175	1.61407e-05	B10_1_2_B10_L	GO_6_8vsL	biological_process
Cucsat.PASA.G10014	Cucsat.PASA.G10014.T17	Ath-miR408	1.81175	1.61407e-05	B10_1_2_B10_L	GO_6_8vsL	biological_process
Cucsat.PASA.G10014	Cucsat.PASA.G10014.T15	Ath-miR408	1.81175	1.61407e-05	B10_1_2_B10_L	GO_6_8vsL	biological_process
Cucsat.PASA.G10014	Cucsat.PASA.G10014.T4	Ath-miR408	1.81175	1.61407e-05	B10_1_2_B10_L	GO_6_8vsL	biological_process
Cucsat.PASA.G10014	Cucsat.PASA.G10014.T34	Ath-miR408	1.81175	1.61407e-05	B10_1_2_B10_L	GO_6_8vsL	biological_process
Cucsat.PASA.G10014	Cucsat.PASA.G10014.T20	Ath-miR408	1.81175	1.61407e-05	B10_1_2_B10_L	GO_6_8vsL	biological_process
Cucsat.PASA.G10014	Cucsat.PASA.G10014.T7	Ath-miR408	1.81175	1.61407e-05	B10_1_2_B10_L	GO_6_8vsL	biological_process
Cucsat.PASA.G10014	Cucsat.PASA.G10014.T6	Ath-miR408	1.81175	1.61407e-05	B10_1_2_B10_L	GO_6_8vsL	biological_process
Cucsat.PASA.G10014	Cucsat.PASA.G10014.T31	Ath-miR408	1.81175	1.61407e-05	B10_1_2_B10_L	GO_6_8vsL	biological_process
Cucsat.PASA.G10014	Cucsat.PASA.G10014.T19	Ath-miR408	1.81175	1.61407e-05	B10_1_2_B10_L	GO_6_8vsL	biological_process
Cucsat.PASA.G10014	Cucsat.PASA.G10014.T32	Ath-miR408	1.81175	1.61407e-05	B10_1_2_B10_L	GO_6_8vsL	biological_process
Cucsat.PASA.G10014	Cucsat.PASA.G10014.T21	Ath-miR408	1.81175	1.61407e-05	B10_1_2_B10_L	GO_6_8vsL	biological_process
Cucsat.PASA.G10014	Cucsat.PASA.G10014.T40	Ath-miR408	1.81175	1.61407e-05	B10_1_2_B10_L	GO_6_8vsL	biological_process
Cucsat.PASA.G10014	Cucsat.PASA.G10014.T3	Ath-miR408	1.81175	1.61407e-05	B10_1_2_B10_L	GO_6_8vsL	biological_process
Cucsat.PASA.G10014	Cucsat.PASA.G10014.T39	Ath-miR408	1.81175	1.61407e-05	B10_1_2_B10_L	GO_6_8vsL	biological_process
Cucsat.PASA.G10014	Cucsat.PASA.G10014.T35	Ath-miR408	1.81175	1.61407e-05	B10_1_2_B10_L	GO_6_8vsL	biological_process
Cucsat.PASA.G10014	Cucsat.PASA.G10014.T2	Ath-miR408	1.81175	1.61407e-05	B10_1_2_B10_L	GO_6_8vsL	biological_process
Cucsat.PASA.G10014	Cucsat.PASA.G10014.T38	Ath-miR408	1.81175	1.61407e-05	B10_1_2_B10_L	GO_6_8vsL	biological_process
Cucsat.PASA.G10014	Cucsat.PASA.G10014.T45	Ath-miR408	1.81175	1.61407e-05	B10_1_2_B10_L	GO_6_8vsL	biological_process
Cucsat.PASA.G10014	Cucsat.PASA.G10014.T25	Ath-miR408	2.44682	9.91971e-07	B10_3_5_L	GO_6_8vsL	biological_process
Cucsat.PASA.G10014	Cucsat.PASA.G10014.T22	Ath-miR408	2.44682	9.91971e-07	B10_3_5_L	GO_6_8vsL	biological_process
Cucsat.PASA.G10014	Cucsat.PASA.G10014.T8	Ath-miR408	2.44682	9.91971e-07	B10_3_5_L	GO_6_8vsL	biological_process
Cucsat.PASA.G10014	Cucsat.PASA.G10014.T5	Ath-miR408	2.44682	9.91971e-07	B10_3_5_L	GO_6_8vsL	biological_process
Cucsat.PASA.G10014	Cucsat.PASA.G10014.T1	Ath-miR408	2.44682	9.91971e-07	B10_3_5_L	GO_6_8vsL	biological_process
Cucsat.PASA.G10014	Cucsat.PASA.G10014.T41	Ath-miR408	2.44682	9.91971e-07	B10_3_5_L	GO_6_8vsL	biological_process
Cucsat.PASA.G10014	Cucsat.PASA.G10014.T42	Ath-miR408	2.44682	9.91971e-07	B10_3_5_L	GO_6_8vsL	biological_process
Cucsat.PASA.G10014	Cucsat.PASA.G10014.T29	Ath-miR408	2.44682	9.91971e-07	B10_3_5_L	GO_6_8vsL	biological_process
Cucsat.PASA.G10014	Cucsat.PASA.G10014.T44	Ath-miR408	2.44682	9.91971e-07	B10_3_5_L	GO_6_8vsL	biological_process
Cucsat.PASA.G10014	Cucsat.PASA.G10014.T24	Ath-miR408	2.44682	9.91971e-07	B10_3_5_L	GO_6_8vsL	biological_process
Cucsat.PASA.G10014	Cucsat.PASA.G10014.T37	Ath-miR408	2.44682	9.91971e-07	B10_3_5_L	GO_6_8vsL	biological_process
Cucsat.PASA.G10014	Cucsat.PASA.G10014.T14	Ath-miR408	2.44682	9.91971e-07	B10_3_5_L	GO_6_8vsL	biological_process
Cucsat.PASA.G10014	Cucsat.PASA.G10014.T33	Ath-miR408	2.44682	9.91971e-07	B10_3_5_L	GO_6_8vsL	biological_process
Cucsat.PASA.G10014	Cucsat.PASA.G10014.T27	Ath-miR408	2.44682	9.91971e-07	B10_3_5_L	GO_6_8vsL	biological_process
Cucsat.PASA.G10014	Cucsat.PASA.G10014.T43	Ath-miR408	2.44682	9.91971e-07	B10_3_5_L	GO_6_8vsL	biological_process
Cucsat.PASA.G10014	Cucsat.PASA.G10014.T28	Ath-miR408	2.44682	9.91971e-07	B10_3_5_L	GO_6_8vsL	biological_process
Cucsat.PASA.G10014	Cucsat.PASA.G10014.T30	Ath-miR408	2.44682	9.91971e-07	B10_3_5_L	GO_6_8vsL	biological_process
Cucsat.PASA.G10014	Cucsat.PASA.G10014.T9	Ath-miR408	2.44682	9.91971e-07	B10_3_5_L	GO_6_8vsL	biological_process
Cucsat.PASA.G10014	Cucsat.PASA.G10014.T16	Ath-miR408	2.44682	9.91971e-07	B10_3_5_L	GO_6_8vsL	biological_process
Cucsat.PASA.G10014	Cucsat.PASA.G10014.T23	Ath-miR408	2.44682	9.91971e-07	B10_3_5_L	GO_6_8vsL	biological_process
Cucsat.PASA.G10014	Cucsat.PASA.G10014.T17	Ath-miR408	2.44682	9.91971e-07	B10_3_5_L	GO_6_8vsL	biological_process
Cucsat.PASA.G10014	Cucsat.PASA.G10014.T15	Ath-miR408	2.44682	9.91971e-07	B10_3_5_L	GO_6_8vsL	biological_process
Cucsat.PASA.G10014	Cucsat.PASA.G10014.T4	Ath-miR408	2.44682	9.91971e-07	B10_3_5_L	GO_6_8vsL	biological_process
Cucsat.PASA.G10014	Cucsat.PASA.G10014.T34	Ath-miR408	2.44682	9.91971e-07	B10_3_5_L	GO_6_8vsL	biological_process
Cucsat.PASA.G10014	Cucsat.PASA.G10014.T20	Ath-miR408	2.44682	9.91971e-07	B10_3_5_L	GO_6_8vsL	biological_process
Cucsat.PASA.G10014	Cucsat.PASA.G10014.T7	Ath-miR408	2.44682	9.91971e-07	B10_3_5_L	GO_6_8vsL	biological_process
Cucsat.PASA.G10014	Cucsat.PASA.G10014.T6	Ath-miR408	2.44682	9.91971e-07	B10_3_5_L	GO_6_8vsL	biological_process
Cucsat.PASA.G10014	Cucsat.PASA.G10014.T31	Ath-miR408	2.44682	9.91971e-07	B10_3_5_L	GO_6_8vsL	biological_process
Cucsat.PASA.G10014	Cucsat.PASA.G10014.T19	Ath-miR408	2.44682	9.91971e-07	B10_3_5_L	GO_6_8vsL	biological_process
Cucsat.PASA.G10014	Cucsat.PASA.G10014.T32	Ath-miR408	2.44682	9.91971e-07	B10_3_5_L	GO_6_8vsL	biological_process
Cucsat.PASA.G10014	Cucsat.PASA.G10014.T21	Ath-miR408	2.44682	9.91971e-07	B10_3_5_L	GO_6_8vsL	biological_process
Cucsat.PASA.G10014	Cucsat.PASA.G10014.T40	Ath-miR408	2.44682	9.91971e-07	B10_3_5_L	GO_6_8vsL	biological_process
Cucsat.PASA.G10014	Cucsat.PASA.G10014.T3	Ath-miR408	2.44682	9.91971e-07	B10_3_5_L	GO_6_8vsL	biological_process
Cucsat.PASA.G10014	Cucsat.PASA.G10014.T39	Ath-miR408	2.44682	9.91971e-07	B10_3_5_L	GO_6_8vsL	biological_process
Cucsat.PASA.G10014	Cucsat.PASA.G10014.T2	Ath-miR408	2.44682	9.91971e-07	B10_3_5_L	GO_6_8vsL	biological_process
Cucsat.PASA.G10014	Cucsat.PASA.G10014.T35	Ath-miR408	2.44682	9.91971e-07	B10_3_5_L	GO_6_8vsL	biological_process
Cucsat.PASA.G10014	Cucsat.PASA.G10014.T38	Ath-miR408	2.44682	9.91971e-07	B10_3_5_L	GO_6_8vsL	biological_process
Cucsat.PASA.G10014	Cucsat.PASA.G10014.T45	Ath-miR408	2.44682	9.91971e-07	B10_3_5_L	GO_6_8vsL	biological_process
Cucsat.PASA.G10014	Cucsat.PASA.G10014.T25	Ath-miR408	3.63733	6.69525e-09	B10_6_8_B10_L	GO_6_8vsL	biological_process
Cucsat.PASA.G10014	Cucsat.PASA.G10014.T22	Ath-miR408	3.63733	6.69525e-09	B10_6_8_B10_L	GO_6_8vsL	biological_process
Cucsat.PASA.G10014	Cucsat.PASA.G10014.T8	Ath-miR408	3.63733	6.69525e-09	B10_6_8_B10_L	GO_6_8vsL	biological_process
Cucsat.PASA.G10014	Cucsat.PASA.G10014.T5	Ath-miR408	3.63733	6.69525e-09	B10_6_8_B10_L	GO_6_8vsL	biological_process
Cucsat.PASA.G10014	Cucsat.PASA.G10014.T1	Ath-miR408	3.63733	6.69525e-09	B10_6_8_B10_L	GO_6_8vsL	biological_process
Cucsat.PASA.G10014	Cucsat.PASA.G10014.T41	Ath-miR408	3.63733	6.69525e-09	B10_6_8_B10_L	GO_6_8vsL	biological_process
Cucsat.PASA.G10014	Cucsat.PASA.G10014.T42	Ath-miR408	3.63733	6.69525e-09	B10_6_8_B10_L	GO_6_8vsL	biological_process
Cucsat.PASA.G10014	Cucsat.PASA.G10014.T29	Ath-miR408	3.63733	6.69525e-09	B10_6_8_B10_L	GO_6_8vsL	biological_process
Cucsat.PASA.G10014	Cucsat.PASA.G10014.T44	Ath-miR408	3.63733	6.69525e-09	B10_6_8_B10_L	GO_6_8vsL	biological_process
Cucsat.PASA.G10014	Cucsat.PASA.G10014.T24	Ath-miR408	3.63733	6.69525e-09	B10_6_8_B10_L	GO_6_8vsL	biological_process
Cucsat.PASA.G10014	Cucsat.PASA.G10014.T37	Ath-miR408	3.63733	6.69525e-09	B10_6_8_B10_L	GO_6_8vsL	biological_process
Cucsat.PASA.G10014	Cucsat.PASA.G10014.T14	Ath-miR408	3.63733	6.69525e-09	B10_6_8_B10_L	GO_6_8vsL	biological_process
Cucsat.PASA.G10014	Cucsat.PASA.G10014.T33	Ath-miR408	3.63733	6.69525e-09	B10_6_8_B10_L	GO_6_8vsL	biological_process
Cucsat.PASA.G10014	Cucsat.PASA.G10014.T27	Ath-miR408	3.63733	6.69525e-09	B10_6_8_B10_L	GO_6_8vsL	biological_process
Cucsat.PASA.G10014	Cucsat.PASA.G10014.T43	Ath-miR408	3.63733	6.69525e-09	B10_6_8_B10_L	GO_6_8vsL	biological_process
Cucsat.PASA.G10014	Cucsat.PASA.G10014.T28	Ath-miR408	3.63733	6.69525e-09	B10_6_8_B10_L	GO_6_8vsL	biological_process
Cucsat.PASA.G10014	Cucsat.PASA.G10014.T30	Ath-miR408	3.63733	6.69525e-09	B10_6_8_B10_L	GO_6_8vsL	biological_process
Cucsat.PASA.G10014	Cucsat.PASA.G10014.T9	Ath-miR408	3.63733	6.69525e-09	B10_6_8_B10_L	GO_6_8vsL	biological_process
Cucsat.PASA.G10014	Cucsat.PASA.G10014.T16	Ath-miR408	3.63733	6.69525e-09	B10_6_8_B10_L	GO_6_8vsL	biological_process
Cucsat.PASA.G10014	Cucsat.PASA.G10014.T23	Ath-miR408	3.63733	6.69525e-09	B10_6_8_B10_L	GO_6_8vsL	biological_process
Cucsat.PASA.G10014	Cucsat.PASA.G10014.T17	Ath-miR408	3.63733	6.69525e-09	B10_6_8_B10_L	GO_6_8vsL	biological_process
Cucsat.PASA.G10014	Cucsat.PASA.G10014.T15	Ath-miR408	3.63733	6.69525e-09	B10_6_8_B10_L	GO_6_8vsL	biological_process
Cucsat.PASA.G10014	Cucsat.PASA.G10014.T4	Ath-miR408	3.63733	6.69525e-09	B10_6_8_B10_L	GO_6_8vsL	biological_process
Cucsat.PASA.G10014	Cucsat.PASA.G10014.T34	Ath-miR408	3.63733	6.69525e-09	B10_6_8_B10_L	GO_6_8vsL	biological_process
Cucsat.PASA.G10014	Cucsat.PASA.G10014.T20	Ath-miR408	3.63733	6.69525e-09	B10_6_8_B10_L	GO_6_8vsL	biological_process
Cucsat.PASA.G10014	Cucsat.PASA.G10014.T7	Ath-miR408	3.63733	6.69525e-09	B10_6_8_B10_L	GO_6_8vsL	biological_process
Cucsat.PASA.G10014	Cucsat.PASA.G10014.T6	Ath-miR408	3.63733	6.69525e-09	B10_6_8_B10_L	GO_6_8vsL	biological_process
Cucsat.PASA.G10014	Cucsat.PASA.G10014.T31	Ath-miR408	3.63733	6.69525e-09	B10_6_8_B10_L	GO_6_8vsL	biological_process
Cucsat.PASA.G10014	Cucsat.PASA.G10014.T19	Ath-miR408	3.63733	6.69525e-09	B10_6_8_B10_L	GO_6_8vsL	biological_process
Cucsat.PASA.G10014	Cucsat.PASA.G10014.T32	Ath-miR408	3.63733	6.69525e-09	B10_6_8_B10_L	GO_6_8vsL	biological_process
Cucsat.PASA.G10014	Cucsat.PASA.G10014.T21	Ath-miR408	3.63733	6.69525e-09	B10_6_8_B10_L	GO_6_8vsL	biological_process
Cucsat.PASA.G10014	Cucsat.PASA.G10014.T40	Ath-miR408	3.63733	6.69525e-09	B10_6_8_B10_L	GO_6_8vsL	biological_process
Cucsat.PASA.G10014	Cucsat.PASA.G10014.T3	Ath-miR408	3.63733	6.69525e-09	B10_6_8_B10_L	GO_6_8vsL	biological_process
Cucsat.PASA.G10014	Cucsat.PASA.G10014.T39	Ath-miR408	3.63733	6.69525e-09	B10_6_8_B10_L	GO_6_8vsL	biological_process
Cucsat.PASA.G10014	Cucsat.PASA.G10014.T35	Ath-miR408	3.63733	6.69525e-09	B10_6_8_B10_L	GO_6_8vsL	biological_process
Cucsat.PASA.G10014	Cucsat.PASA.G10014.T2	Ath-miR408	3.63733	6.69525e-09	B10_6_8_B10_L	GO_6_8vsL	biological_process
Cucsat.PASA.G10014	Cucsat.PASA.G10014.T38	Ath-miR408	3.63733	6.69525e-09	B10_6_8_B10_L	GO_6_8vsL	biological_process
Cucsat.PASA.G10014	Cucsat.PASA.G10014.T45	Ath-miR408	3.63733	6.69525e-09	B10_6_8_B10_L	GO_6_8vsL	biological_process
Cucsat.PASA.G10014	Cucsat.PASA.G10014.T25	Ath-miR408	4.83026	1.32816e-10	B10_9_B10_L	GO_6_8vsL	biological_process
Cucsat.PASA.G10014	Cucsat.PASA.G10014.T22	Ath-miR408	4.83026	1.32816e-10	B10_9_B10_L	GO_6_8vsL	biological_process
Cucsat.PASA.G10014	Cucsat.PASA.G10014.T8	Ath-miR408	4.83026	1.32816e-10	B10_9_B10_L	GO_6_8vsL	biological_process
Cucsat.PASA.G10014	Cucsat.PASA.G10014.T5	Ath-miR408	4.83026	1.32816e-10	B10_9_B10_L	GO_6_8vsL	biological_process
Cucsat.PASA.G10014	Cucsat.PASA.G10014.T1	Ath-miR408	4.83026	1.32816e-10	B10_9_B10_L	GO_6_8vsL	biological_process
Cucsat.PASA.G10014	Cucsat.PASA.G10014.T41	Ath-miR408	4.83026	1.32816e-10	B10_9_B10_L	GO_6_8vsL	biological_process
Cucsat.PASA.G10014	Cucsat.PASA.G10014.T42	Ath-miR408	4.83026	1.32816e-10	B10_9_B10_L	GO_6_8vsL	biological_process
Cucsat.PASA.G10014	Cucsat.PASA.G10014.T29	Ath-miR408	4.83026	1.32816e-10	B10_9_B10_L	GO_6_8vsL	biological_process
Cucsat.PASA.G10014	Cucsat.PASA.G10014.T44	Ath-miR408	4.83026	1.32816e-10	B10_9_B10_L	GO_6_8vsL	biological_process
Cucsat.PASA.G10014	Cucsat.PASA.G10014.T24	Ath-miR408	4.83026	1.32816e-10	B10_9_B10_L	GO_6_8vsL	biological_process
Cucsat.PASA.G10014	Cucsat.PASA.G10014.T37	Ath-miR408	4.83026	1.32816e-10	B10_9_B10_L	GO_6_8vsL	biological_process
Cucsat.PASA.G10014	Cucsat.PASA.G10014.T14	Ath-miR408	4.83026	1.32816e-10	B10_9_B10_L	GO_6_8vsL	biological_process
Cucsat.PASA.G10014	Cucsat.PASA.G10014.T33	Ath-miR408	4.83026	1.32816e-10	B10_9_B10_L	GO_6_8vsL	biological_process
Cucsat.PASA.G10014	Cucsat.PASA.G10014.T27	Ath-miR408	4.83026	1.32816e-10	B10_9_B10_L	GO_6_8vsL	biological_process
Cucsat.PASA.G10014	Cucsat.PASA.G10014.T43	Ath-miR408	4.83026	1.32816e-10	B10_9_B10_L	GO_6_8vsL	biological_process
Cucsat.PASA.G10014	Cucsat.PASA.G10014.T28	Ath-miR408	4.83026	1.32816e-10	B10_9_B10_L	GO_6_8vsL	biological_process
Cucsat.PASA.G10014	Cucsat.PASA.G10014.T30	Ath-miR408	4.83026	1.32816e-10	B10_9_B10_L	GO_6_8vsL	biological_process
Cucsat.PASA.G10014	Cucsat.PASA.G10014.T9	Ath-miR408	4.83026	1.32816e-10	B10_9_B10_L	GO_6_8vsL	biological_process
Cucsat.PASA.G10014	Cucsat.PASA.G10014.T16	Ath-miR408	4.83026	1.32816e-10	B10_9_B10_L	GO_6_8vsL	biological_process
Cucsat.PASA.G10014	Cucsat.PASA.G10014.T23	Ath-miR408	4.83026	1.32816e-10	B10_9_B10_L	GO_6_8vsL	biological_process
Cucsat.PASA.G10014	Cucsat.PASA.G10014.T17	Ath-miR408	4.83026	1.32816e-10	B10_9_B10_L	GO_6_8vsL	biological_process
Cucsat.PASA.G10014	Cucsat.PASA.G10014.T15	Ath-miR408	4.83026	1.32816e-10	B10_9_B10_L	GO_6_8vsL	biological_process
Cucsat.PASA.G10014	Cucsat.PASA.G10014.T4	Ath-miR408	4.83026	1.32816e-10	B10_9_B10_L	GO_6_8vsL	biological_process
Cucsat.PASA.G10014	Cucsat.PASA.G10014.T34	Ath-miR408	4.83026	1.32816e-10	B10_9_B10_L	GO_6_8vsL	biological_process
Cucsat.PASA.G10014	Cucsat.PASA.G10014.T20	Ath-miR408	4.83026	1.32816e-10	B10_9_B10_L	GO_6_8vsL	biological_process
Cucsat.PASA.G10014	Cucsat.PASA.G10014.T7	Ath-miR408	4.83026	1.32816e-10	B10_9_B10_L	GO_6_8vsL	biological_process
Cucsat.PASA.G10014	Cucsat.PASA.G10014.T6	Ath-miR408	4.83026	1.32816e-10	B10_9_B10_L	GO_6_8vsL	biological_process
Cucsat.PASA.G10014	Cucsat.PASA.G10014.T31	Ath-miR408	4.83026	1.32816e-10	B10_9_B10_L	GO_6_8vsL	biological_process
Cucsat.PASA.G10014	Cucsat.PASA.G10014.T19	Ath-miR408	4.83026	1.32816e-10	B10_9_B10_L	GO_6_8vsL	biological_process
Cucsat.PASA.G10014	Cucsat.PASA.G10014.T32	Ath-miR408	4.83026	1.32816e-10	B10_9_B10_L	GO_6_8vsL	biological_process
Cucsat.PASA.G10014	Cucsat.PASA.G10014.T21	Ath-miR408	4.83026	1.32816e-10	B10_9_B10_L	GO_6_8vsL	biological_process
Cucsat.PASA.G10014	Cucsat.PASA.G10014.T40	Ath-miR408	4.83026	1.32816e-10	B10_9_B10_L	GO_6_8vsL	biological_process
Cucsat.PASA.G10014	Cucsat.PASA.G10014.T3	Ath-miR408	4.83026	1.32816e-10	B10_9_B10_L	GO_6_8vsL	biological_process
Cucsat.PASA.G10014	Cucsat.PASA.G10014.T39	Ath-miR408	4.83026	1.32816e-10	B10_9_B10_L	GO_6_8vsL	biological_process
Cucsat.PASA.G10014	Cucsat.PASA.G10014.T35	Ath-miR408	4.83026	1.32816e-10	B10_9_B10_L	GO_6_8vsL	biological_process
Cucsat.PASA.G10014	Cucsat.PASA.G10014.T2	Ath-miR408	4.83026	1.32816e-10	B10_9_B10_L	GO_6_8vsL	biological_process
Cucsat.PASA.G10014	Cucsat.PASA.G10014.T38	Ath-miR408	4.83026	1.32816e-10	B10_9_B10_L	GO_6_8vsL	biological_process
Cucsat.PASA.G10014	Cucsat.PASA.G10014.T45	Ath-miR408	4.83026	1.32816e-10	B10_9_B10_L	GO_6_8vsL	biological_process
Cucsat.PASA.G10014	Cucsat.PASA.G10014.T25	Ath-miR408	1.37111	0.000479043	B10_apex_B10_L	GO_6_8vsL	biological_process
Cucsat.PASA.G10014	Cucsat.PASA.G10014.T22	Ath-miR408	1.37111	0.000479043	B10_apex_B10_L	GO_6_8vsL	biological_process
Cucsat.PASA.G10014	Cucsat.PASA.G10014.T8	Ath-miR408	1.37111	0.000479043	B10_apex_B10_L	GO_6_8vsL	biological_process
Cucsat.PASA.G10014	Cucsat.PASA.G10014.T5	Ath-miR408	1.37111	0.000479043	B10_apex_B10_L	GO_6_8vsL	biological_process
Cucsat.PASA.G10014	Cucsat.PASA.G10014.T1	Ath-miR408	1.37111	0.000479043	B10_apex_B10_L	GO_6_8vsL	biological_process
Cucsat.PASA.G10014	Cucsat.PASA.G10014.T41	Ath-miR408	1.37111	0.000479043	B10_apex_B10_L	GO_6_8vsL	biological_process
Cucsat.PASA.G10014	Cucsat.PASA.G10014.T42	Ath-miR408	1.37111	0.000479043	B10_apex_B10_L	GO_6_8vsL	biological_process
Cucsat.PASA.G10014	Cucsat.PASA.G10014.T29	Ath-miR408	1.37111	0.000479043	B10_apex_B10_L	GO_6_8vsL	biological_process
Cucsat.PASA.G10014	Cucsat.PASA.G10014.T44	Ath-miR408	1.37111	0.000479043	B10_apex_B10_L	GO_6_8vsL	biological_process
Cucsat.PASA.G10014	Cucsat.PASA.G10014.T24	Ath-miR408	1.37111	0.000479043	B10_apex_B10_L	GO_6_8vsL	biological_process
Cucsat.PASA.G10014	Cucsat.PASA.G10014.T37	Ath-miR408	1.37111	0.000479043	B10_apex_B10_L	GO_6_8vsL	biological_process
Cucsat.PASA.G10014	Cucsat.PASA.G10014.T14	Ath-miR408	1.37111	0.000479043	B10_apex_B10_L	GO_6_8vsL	biological_process
Cucsat.PASA.G10014	Cucsat.PASA.G10014.T33	Ath-miR408	1.37111	0.000479043	B10_apex_B10_L	GO_6_8vsL	biological_process
Cucsat.PASA.G10014	Cucsat.PASA.G10014.T27	Ath-miR408	1.37111	0.000479043	B10_apex_B10_L	GO_6_8vsL	biological_process
Cucsat.PASA.G10014	Cucsat.PASA.G10014.T43	Ath-miR408	1.37111	0.000479043	B10_apex_B10_L	GO_6_8vsL	biological_process
Cucsat.PASA.G10014	Cucsat.PASA.G10014.T28	Ath-miR408	1.37111	0.000479043	B10_apex_B10_L	GO_6_8vsL	biological_process
Cucsat.PASA.G10014	Cucsat.PASA.G10014.T30	Ath-miR408	1.37111	0.000479043	B10_apex_B10_L	GO_6_8vsL	biological_process
Cucsat.PASA.G10014	Cucsat.PASA.G10014.T9	Ath-miR408	1.37111	0.000479043	B10_apex_B10_L	GO_6_8vsL	biological_process
Cucsat.PASA.G10014	Cucsat.PASA.G10014.T16	Ath-miR408	1.37111	0.000479043	B10_apex_B10_L	GO_6_8vsL	biological_process
Cucsat.PASA.G10014	Cucsat.PASA.G10014.T23	Ath-miR408	1.37111	0.000479043	B10_apex_B10_L	GO_6_8vsL	biological_process
Cucsat.PASA.G10014	Cucsat.PASA.G10014.T17	Ath-miR408	1.37111	0.000479043	B10_apex_B10_L	GO_6_8vsL	biological_process
Cucsat.PASA.G10014	Cucsat.PASA.G10014.T15	Ath-miR408	1.37111	0.000479043	B10_apex_B10_L	GO_6_8vsL	biological_process
Cucsat.PASA.G10014	Cucsat.PASA.G10014.T4	Ath-miR408	1.37111	0.000479043	B10_apex_B10_L	GO_6_8vsL	biological_process
Cucsat.PASA.G10014	Cucsat.PASA.G10014.T34	Ath-miR408	1.37111	0.000479043	B10_apex_B10_L	GO_6_8vsL	biological_process
Cucsat.PASA.G10014	Cucsat.PASA.G10014.T20	Ath-miR408	1.37111	0.000479043	B10_apex_B10_L	GO_6_8vsL	biological_process
Cucsat.PASA.G10014	Cucsat.PASA.G10014.T7	Ath-miR408	1.37111	0.000479043	B10_apex_B10_L	GO_6_8vsL	biological_process
Cucsat.PASA.G10014	Cucsat.PASA.G10014.T6	Ath-miR408	1.37111	0.000479043	B10_apex_B10_L	GO_6_8vsL	biological_process
Cucsat.PASA.G10014	Cucsat.PASA.G10014.T31	Ath-miR408	1.37111	0.000479043	B10_apex_B10_L	GO_6_8vsL	biological_process
Cucsat.PASA.G10014	Cucsat.PASA.G10014.T19	Ath-miR408	1.37111	0.000479043	B10_apex_B10_L	GO_6_8vsL	biological_process
Cucsat.PASA.G10014	Cucsat.PASA.G10014.T32	Ath-miR408	1.37111	0.000479043	B10_apex_B10_L	GO_6_8vsL	biological_process
Cucsat.PASA.G10014	Cucsat.PASA.G10014.T21	Ath-miR408	1.37111	0.000479043	B10_apex_B10_L	GO_6_8vsL	biological_process
Cucsat.PASA.G10014	Cucsat.PASA.G10014.T40	Ath-miR408	1.37111	0.000479043	B10_apex_B10_L	GO_6_8vsL	biological_process
Cucsat.PASA.G10014	Cucsat.PASA.G10014.T3	Ath-miR408	1.37111	0.000479043	B10_apex_B10_L	GO_6_8vsL	biological_process
Cucsat.PASA.G10014	Cucsat.PASA.G10014.T39	Ath-miR408	1.37111	0.000479043	B10_apex_B10_L	GO_6_8vsL	biological_process
Cucsat.PASA.G10014	Cucsat.PASA.G10014.T2	Ath-miR408	1.37111	0.000479043	B10_apex_B10_L	GO_6_8vsL	biological_process
Cucsat.PASA.G10014	Cucsat.PASA.G10014.T35	Ath-miR408	1.37111	0.000479043	B10_apex_B10_L	GO_6_8vsL	biological_process
Cucsat.PASA.G10014	Cucsat.PASA.G10014.T38	Ath-miR408	1.37111	0.000479043	B10_apex_B10_L	GO_6_8vsL	biological_process
Cucsat.PASA.G10014	Cucsat.PASA.G10014.T45	Ath-miR408	1.37111	0.000479043	B10_apex_B10_L	GO_6_8vsL	biological_process
Cucsat.PASA.G10014	Cucsat.PASA.G10014.T25	Cme-miR408	1.19051	0.00360874	B10_6_8_B10_3_5	GO_1_2vsL	biological_process
Cucsat.PASA.G10014	Cucsat.PASA.G10014.T22	Cme-miR408	1.19051	0.00360874	B10_6_8_B10_3_5	GO_1_2vsL	biological_process
Cucsat.PASA.G10014	Cucsat.PASA.G10014.T8	Cme-miR408	1.19051	0.00360874	B10_6_8_B10_3_5	GO_1_2vsL	biological_process
Cucsat.PASA.G10014	Cucsat.PASA.G10014.T5	Cme-miR408	1.19051	0.00360874	B10_6_8_B10_3_5	GO_1_2vsL	biological_process
Cucsat.PASA.G10014	Cucsat.PASA.G10014.T1	Cme-miR408	1.19051	0.00360874	B10_6_8_B10_3_5	GO_1_2vsL	biological_process
Cucsat.PASA.G10014	Cucsat.PASA.G10014.T41	Cme-miR408	1.19051	0.00360874	B10_6_8_B10_3_5	GO_1_2vsL	biological_process
Cucsat.PASA.G10014	Cucsat.PASA.G10014.T42	Cme-miR408	1.19051	0.00360874	B10_6_8_B10_3_5	GO_1_2vsL	biological_process
Cucsat.PASA.G10014	Cucsat.PASA.G10014.T29	Cme-miR408	1.19051	0.00360874	B10_6_8_B10_3_5	GO_1_2vsL	biological_process
Cucsat.PASA.G10014	Cucsat.PASA.G10014.T44	Cme-miR408	1.19051	0.00360874	B10_6_8_B10_3_5	GO_1_2vsL	biological_process
Cucsat.PASA.G10014	Cucsat.PASA.G10014.T24	Cme-miR408	1.19051	0.00360874	B10_6_8_B10_3_5	GO_1_2vsL	biological_process
Cucsat.PASA.G10014	Cucsat.PASA.G10014.T37	Cme-miR408	1.19051	0.00360874	B10_6_8_B10_3_5	GO_1_2vsL	biological_process
Cucsat.PASA.G10014	Cucsat.PASA.G10014.T14	Cme-miR408	1.19051	0.00360874	B10_6_8_B10_3_5	GO_1_2vsL	biological_process
Cucsat.PASA.G10014	Cucsat.PASA.G10014.T33	Cme-miR408	1.19051	0.00360874	B10_6_8_B10_3_5	GO_1_2vsL	biological_process
Cucsat.PASA.G10014	Cucsat.PASA.G10014.T27	Cme-miR408	1.19051	0.00360874	B10_6_8_B10_3_5	GO_1_2vsL	biological_process
Cucsat.PASA.G10014	Cucsat.PASA.G10014.T43	Cme-miR408	1.19051	0.00360874	B10_6_8_B10_3_5	GO_1_2vsL	biological_process
Cucsat.PASA.G10014	Cucsat.PASA.G10014.T28	Cme-miR408	1.19051	0.00360874	B10_6_8_B10_3_5	GO_1_2vsL	biological_process
Cucsat.PASA.G10014	Cucsat.PASA.G10014.T30	Cme-miR408	1.19051	0.00360874	B10_6_8_B10_3_5	GO_1_2vsL	biological_process
Cucsat.PASA.G10014	Cucsat.PASA.G10014.T9	Cme-miR408	1.19051	0.00360874	B10_6_8_B10_3_5	GO_1_2vsL	biological_process
Cucsat.PASA.G10014	Cucsat.PASA.G10014.T16	Cme-miR408	1.19051	0.00360874	B10_6_8_B10_3_5	GO_1_2vsL	biological_process
Cucsat.PASA.G10014	Cucsat.PASA.G10014.T23	Cme-miR408	1.19051	0.00360874	B10_6_8_B10_3_5	GO_1_2vsL	biological_process
Cucsat.PASA.G10014	Cucsat.PASA.G10014.T17	Cme-miR408	1.19051	0.00360874	B10_6_8_B10_3_5	GO_1_2vsL	biological_process
Cucsat.PASA.G10014	Cucsat.PASA.G10014.T15	Cme-miR408	1.19051	0.00360874	B10_6_8_B10_3_5	GO_1_2vsL	biological_process
Cucsat.PASA.G10014	Cucsat.PASA.G10014.T4	Cme-miR408	1.19051	0.00360874	B10_6_8_B10_3_5	GO_1_2vsL	biological_process
Cucsat.PASA.G10014	Cucsat.PASA.G10014.T34	Cme-miR408	1.19051	0.00360874	B10_6_8_B10_3_5	GO_1_2vsL	biological_process
Cucsat.PASA.G10014	Cucsat.PASA.G10014.T20	Cme-miR408	1.19051	0.00360874	B10_6_8_B10_3_5	GO_1_2vsL	biological_process
Cucsat.PASA.G10014	Cucsat.PASA.G10014.T7	Cme-miR408	1.19051	0.00360874	B10_6_8_B10_3_5	GO_1_2vsL	biological_process
Cucsat.PASA.G10014	Cucsat.PASA.G10014.T6	Cme-miR408	1.19051	0.00360874	B10_6_8_B10_3_5	GO_1_2vsL	biological_process
Cucsat.PASA.G10014	Cucsat.PASA.G10014.T31	Cme-miR408	1.19051	0.00360874	B10_6_8_B10_3_5	GO_1_2vsL	biological_process
Cucsat.PASA.G10014	Cucsat.PASA.G10014.T19	Cme-miR408	1.19051	0.00360874	B10_6_8_B10_3_5	GO_1_2vsL	biological_process
Cucsat.PASA.G10014	Cucsat.PASA.G10014.T32	Cme-miR408	1.19051	0.00360874	B10_6_8_B10_3_5	GO_1_2vsL	biological_process
Cucsat.PASA.G10014	Cucsat.PASA.G10014.T21	Cme-miR408	1.19051	0.00360874	B10_6_8_B10_3_5	GO_1_2vsL	biological_process
Cucsat.PASA.G10014	Cucsat.PASA.G10014.T40	Cme-miR408	1.19051	0.00360874	B10_6_8_B10_3_5	GO_1_2vsL	biological_process
Cucsat.PASA.G10014	Cucsat.PASA.G10014.T3	Cme-miR408	1.19051	0.00360874	B10_6_8_B10_3_5	GO_1_2vsL	biological_process
Cucsat.PASA.G10014	Cucsat.PASA.G10014.T39	Cme-miR408	1.19051	0.00360874	B10_6_8_B10_3_5	GO_1_2vsL	biological_process
Cucsat.PASA.G10014	Cucsat.PASA.G10014.T35	Cme-miR408	1.19051	0.00360874	B10_6_8_B10_3_5	GO_1_2vsL	biological_process
Cucsat.PASA.G10014	Cucsat.PASA.G10014.T2	Cme-miR408	1.19051	0.00360874	B10_6_8_B10_3_5	GO_1_2vsL	biological_process
Cucsat.PASA.G10014	Cucsat.PASA.G10014.T38	Cme-miR408	1.19051	0.00360874	B10_6_8_B10_3_5	GO_1_2vsL	biological_process
Cucsat.PASA.G10014	Cucsat.PASA.G10014.T45	Cme-miR408	1.19051	0.00360874	B10_6_8_B10_3_5	GO_1_2vsL	biological_process
Cucsat.PASA.G10014	Cucsat.PASA.G10014.T25	Cme-miR408	1.19293	0.00227671	B10_9_B10_6_8	GO_1_2vsL	biological_process
Cucsat.PASA.G10014	Cucsat.PASA.G10014.T22	Cme-miR408	1.19293	0.00227671	B10_9_B10_6_8	GO_1_2vsL	biological_process
Cucsat.PASA.G10014	Cucsat.PASA.G10014.T8	Cme-miR408	1.19293	0.00227671	B10_9_B10_6_8	GO_1_2vsL	biological_process
Cucsat.PASA.G10014	Cucsat.PASA.G10014.T5	Cme-miR408	1.19293	0.00227671	B10_9_B10_6_8	GO_1_2vsL	biological_process
Cucsat.PASA.G10014	Cucsat.PASA.G10014.T1	Cme-miR408	1.19293	0.00227671	B10_9_B10_6_8	GO_1_2vsL	biological_process
Cucsat.PASA.G10014	Cucsat.PASA.G10014.T41	Cme-miR408	1.19293	0.00227671	B10_9_B10_6_8	GO_1_2vsL	biological_process
Cucsat.PASA.G10014	Cucsat.PASA.G10014.T42	Cme-miR408	1.19293	0.00227671	B10_9_B10_6_8	GO_1_2vsL	biological_process
Cucsat.PASA.G10014	Cucsat.PASA.G10014.T29	Cme-miR408	1.19293	0.00227671	B10_9_B10_6_8	GO_1_2vsL	biological_process
Cucsat.PASA.G10014	Cucsat.PASA.G10014.T44	Cme-miR408	1.19293	0.00227671	B10_9_B10_6_8	GO_1_2vsL	biological_process
Cucsat.PASA.G10014	Cucsat.PASA.G10014.T24	Cme-miR408	1.19293	0.00227671	B10_9_B10_6_8	GO_1_2vsL	biological_process
Cucsat.PASA.G10014	Cucsat.PASA.G10014.T37	Cme-miR408	1.19293	0.00227671	B10_9_B10_6_8	GO_1_2vsL	biological_process
Cucsat.PASA.G10014	Cucsat.PASA.G10014.T14	Cme-miR408	1.19293	0.00227671	B10_9_B10_6_8	GO_1_2vsL	biological_process
Cucsat.PASA.G10014	Cucsat.PASA.G10014.T33	Cme-miR408	1.19293	0.00227671	B10_9_B10_6_8	GO_1_2vsL	biological_process
Cucsat.PASA.G10014	Cucsat.PASA.G10014.T27	Cme-miR408	1.19293	0.00227671	B10_9_B10_6_8	GO_1_2vsL	biological_process
Cucsat.PASA.G10014	Cucsat.PASA.G10014.T43	Cme-miR408	1.19293	0.00227671	B10_9_B10_6_8	GO_1_2vsL	biological_process
Cucsat.PASA.G10014	Cucsat.PASA.G10014.T28	Cme-miR408	1.19293	0.00227671	B10_9_B10_6_8	GO_1_2vsL	biological_process
Cucsat.PASA.G10014	Cucsat.PASA.G10014.T30	Cme-miR408	1.19293	0.00227671	B10_9_B10_6_8	GO_1_2vsL	biological_process
Cucsat.PASA.G10014	Cucsat.PASA.G10014.T9	Cme-miR408	1.19293	0.00227671	B10_9_B10_6_8	GO_1_2vsL	biological_process
Cucsat.PASA.G10014	Cucsat.PASA.G10014.T16	Cme-miR408	1.19293	0.00227671	B10_9_B10_6_8	GO_1_2vsL	biological_process
Cucsat.PASA.G10014	Cucsat.PASA.G10014.T23	Cme-miR408	1.19293	0.00227671	B10_9_B10_6_8	GO_1_2vsL	biological_process
Cucsat.PASA.G10014	Cucsat.PASA.G10014.T17	Cme-miR408	1.19293	0.00227671	B10_9_B10_6_8	GO_1_2vsL	biological_process
Cucsat.PASA.G10014	Cucsat.PASA.G10014.T15	Cme-miR408	1.19293	0.00227671	B10_9_B10_6_8	GO_1_2vsL	biological_process
Cucsat.PASA.G10014	Cucsat.PASA.G10014.T4	Cme-miR408	1.19293	0.00227671	B10_9_B10_6_8	GO_1_2vsL	biological_process
Cucsat.PASA.G10014	Cucsat.PASA.G10014.T34	Cme-miR408	1.19293	0.00227671	B10_9_B10_6_8	GO_1_2vsL	biological_process
Cucsat.PASA.G10014	Cucsat.PASA.G10014.T20	Cme-miR408	1.19293	0.00227671	B10_9_B10_6_8	GO_1_2vsL	biological_process
Cucsat.PASA.G10014	Cucsat.PASA.G10014.T7	Cme-miR408	1.19293	0.00227671	B10_9_B10_6_8	GO_1_2vsL	biological_process
Cucsat.PASA.G10014	Cucsat.PASA.G10014.T6	Cme-miR408	1.19293	0.00227671	B10_9_B10_6_8	GO_1_2vsL	biological_process
Cucsat.PASA.G10014	Cucsat.PASA.G10014.T31	Cme-miR408	1.19293	0.00227671	B10_9_B10_6_8	GO_1_2vsL	biological_process
Cucsat.PASA.G10014	Cucsat.PASA.G10014.T19	Cme-miR408	1.19293	0.00227671	B10_9_B10_6_8	GO_1_2vsL	biological_process
Cucsat.PASA.G10014	Cucsat.PASA.G10014.T32	Cme-miR408	1.19293	0.00227671	B10_9_B10_6_8	GO_1_2vsL	biological_process
Cucsat.PASA.G10014	Cucsat.PASA.G10014.T21	Cme-miR408	1.19293	0.00227671	B10_9_B10_6_8	GO_1_2vsL	biological_process
Cucsat.PASA.G10014	Cucsat.PASA.G10014.T40	Cme-miR408	1.19293	0.00227671	B10_9_B10_6_8	GO_1_2vsL	biological_process
Cucsat.PASA.G10014	Cucsat.PASA.G10014.T3	Cme-miR408	1.19293	0.00227671	B10_9_B10_6_8	GO_1_2vsL	biological_process
Cucsat.PASA.G10014	Cucsat.PASA.G10014.T39	Cme-miR408	1.19293	0.00227671	B10_9_B10_6_8	GO_1_2vsL	biological_process
Cucsat.PASA.G10014	Cucsat.PASA.G10014.T35	Cme-miR408	1.19293	0.00227671	B10_9_B10_6_8	GO_1_2vsL	biological_process
Cucsat.PASA.G10014	Cucsat.PASA.G10014.T2	Cme-miR408	1.19293	0.00227671	B10_9_B10_6_8	GO_1_2vsL	biological_process
Cucsat.PASA.G10014	Cucsat.PASA.G10014.T38	Cme-miR408	1.19293	0.00227671	B10_9_B10_6_8	GO_1_2vsL	biological_process
Cucsat.PASA.G10014	Cucsat.PASA.G10014.T45	Cme-miR408	1.19293	0.00227671	B10_9_B10_6_8	GO_1_2vsL	biological_process
Cucsat.PASA.G10014	Cucsat.PASA.G10014.T25	Cme-miR408	1.81175	1.61407e-05	B10_1_2_B10_L	GO_1_2vsL	biological_process
Cucsat.PASA.G10014	Cucsat.PASA.G10014.T22	Cme-miR408	1.81175	1.61407e-05	B10_1_2_B10_L	GO_1_2vsL	biological_process
Cucsat.PASA.G10014	Cucsat.PASA.G10014.T8	Cme-miR408	1.81175	1.61407e-05	B10_1_2_B10_L	GO_1_2vsL	biological_process
Cucsat.PASA.G10014	Cucsat.PASA.G10014.T5	Cme-miR408	1.81175	1.61407e-05	B10_1_2_B10_L	GO_1_2vsL	biological_process
Cucsat.PASA.G10014	Cucsat.PASA.G10014.T1	Cme-miR408	1.81175	1.61407e-05	B10_1_2_B10_L	GO_1_2vsL	biological_process
Cucsat.PASA.G10014	Cucsat.PASA.G10014.T41	Cme-miR408	1.81175	1.61407e-05	B10_1_2_B10_L	GO_1_2vsL	biological_process
Cucsat.PASA.G10014	Cucsat.PASA.G10014.T42	Cme-miR408	1.81175	1.61407e-05	B10_1_2_B10_L	GO_1_2vsL	biological_process
Cucsat.PASA.G10014	Cucsat.PASA.G10014.T29	Cme-miR408	1.81175	1.61407e-05	B10_1_2_B10_L	GO_1_2vsL	biological_process
Cucsat.PASA.G10014	Cucsat.PASA.G10014.T44	Cme-miR408	1.81175	1.61407e-05	B10_1_2_B10_L	GO_1_2vsL	biological_process
Cucsat.PASA.G10014	Cucsat.PASA.G10014.T24	Cme-miR408	1.81175	1.61407e-05	B10_1_2_B10_L	GO_1_2vsL	biological_process
Cucsat.PASA.G10014	Cucsat.PASA.G10014.T37	Cme-miR408	1.81175	1.61407e-05	B10_1_2_B10_L	GO_1_2vsL	biological_process
Cucsat.PASA.G10014	Cucsat.PASA.G10014.T14	Cme-miR408	1.81175	1.61407e-05	B10_1_2_B10_L	GO_1_2vsL	biological_process
Cucsat.PASA.G10014	Cucsat.PASA.G10014.T33	Cme-miR408	1.81175	1.61407e-05	B10_1_2_B10_L	GO_1_2vsL	biological_process
Cucsat.PASA.G10014	Cucsat.PASA.G10014.T27	Cme-miR408	1.81175	1.61407e-05	B10_1_2_B10_L	GO_1_2vsL	biological_process
Cucsat.PASA.G10014	Cucsat.PASA.G10014.T43	Cme-miR408	1.81175	1.61407e-05	B10_1_2_B10_L	GO_1_2vsL	biological_process
Cucsat.PASA.G10014	Cucsat.PASA.G10014.T28	Cme-miR408	1.81175	1.61407e-05	B10_1_2_B10_L	GO_1_2vsL	biological_process
Cucsat.PASA.G10014	Cucsat.PASA.G10014.T30	Cme-miR408	1.81175	1.61407e-05	B10_1_2_B10_L	GO_1_2vsL	biological_process
Cucsat.PASA.G10014	Cucsat.PASA.G10014.T9	Cme-miR408	1.81175	1.61407e-05	B10_1_2_B10_L	GO_1_2vsL	biological_process
Cucsat.PASA.G10014	Cucsat.PASA.G10014.T16	Cme-miR408	1.81175	1.61407e-05	B10_1_2_B10_L	GO_1_2vsL	biological_process
Cucsat.PASA.G10014	Cucsat.PASA.G10014.T23	Cme-miR408	1.81175	1.61407e-05	B10_1_2_B10_L	GO_1_2vsL	biological_process
Cucsat.PASA.G10014	Cucsat.PASA.G10014.T17	Cme-miR408	1.81175	1.61407e-05	B10_1_2_B10_L	GO_1_2vsL	biological_process
Cucsat.PASA.G10014	Cucsat.PASA.G10014.T15	Cme-miR408	1.81175	1.61407e-05	B10_1_2_B10_L	GO_1_2vsL	biological_process
Cucsat.PASA.G10014	Cucsat.PASA.G10014.T4	Cme-miR408	1.81175	1.61407e-05	B10_1_2_B10_L	GO_1_2vsL	biological_process
Cucsat.PASA.G10014	Cucsat.PASA.G10014.T34	Cme-miR408	1.81175	1.61407e-05	B10_1_2_B10_L	GO_1_2vsL	biological_process
Cucsat.PASA.G10014	Cucsat.PASA.G10014.T20	Cme-miR408	1.81175	1.61407e-05	B10_1_2_B10_L	GO_1_2vsL	biological_process
Cucsat.PASA.G10014	Cucsat.PASA.G10014.T7	Cme-miR408	1.81175	1.61407e-05	B10_1_2_B10_L	GO_1_2vsL	biological_process
Cucsat.PASA.G10014	Cucsat.PASA.G10014.T6	Cme-miR408	1.81175	1.61407e-05	B10_1_2_B10_L	GO_1_2vsL	biological_process
Cucsat.PASA.G10014	Cucsat.PASA.G10014.T31	Cme-miR408	1.81175	1.61407e-05	B10_1_2_B10_L	GO_1_2vsL	biological_process
Cucsat.PASA.G10014	Cucsat.PASA.G10014.T19	Cme-miR408	1.81175	1.61407e-05	B10_1_2_B10_L	GO_1_2vsL	biological_process
Cucsat.PASA.G10014	Cucsat.PASA.G10014.T32	Cme-miR408	1.81175	1.61407e-05	B10_1_2_B10_L	GO_1_2vsL	biological_process
Cucsat.PASA.G10014	Cucsat.PASA.G10014.T21	Cme-miR408	1.81175	1.61407e-05	B10_1_2_B10_L	GO_1_2vsL	biological_process
Cucsat.PASA.G10014	Cucsat.PASA.G10014.T40	Cme-miR408	1.81175	1.61407e-05	B10_1_2_B10_L	GO_1_2vsL	biological_process
Cucsat.PASA.G10014	Cucsat.PASA.G10014.T3	Cme-miR408	1.81175	1.61407e-05	B10_1_2_B10_L	GO_1_2vsL	biological_process
Cucsat.PASA.G10014	Cucsat.PASA.G10014.T39	Cme-miR408	1.81175	1.61407e-05	B10_1_2_B10_L	GO_1_2vsL	biological_process
Cucsat.PASA.G10014	Cucsat.PASA.G10014.T35	Cme-miR408	1.81175	1.61407e-05	B10_1_2_B10_L	GO_1_2vsL	biological_process
Cucsat.PASA.G10014	Cucsat.PASA.G10014.T2	Cme-miR408	1.81175	1.61407e-05	B10_1_2_B10_L	GO_1_2vsL	biological_process
Cucsat.PASA.G10014	Cucsat.PASA.G10014.T38	Cme-miR408	1.81175	1.61407e-05	B10_1_2_B10_L	GO_1_2vsL	biological_process
Cucsat.PASA.G10014	Cucsat.PASA.G10014.T45	Cme-miR408	1.81175	1.61407e-05	B10_1_2_B10_L	GO_1_2vsL	biological_process
Cucsat.PASA.G10014	Cucsat.PASA.G10014.T25	Cme-miR408	2.44682	9.91971e-07	B10_3_5_L	GO_1_2vsL	biological_process
Cucsat.PASA.G10014	Cucsat.PASA.G10014.T22	Cme-miR408	2.44682	9.91971e-07	B10_3_5_L	GO_1_2vsL	biological_process
Cucsat.PASA.G10014	Cucsat.PASA.G10014.T8	Cme-miR408	2.44682	9.91971e-07	B10_3_5_L	GO_1_2vsL	biological_process
Cucsat.PASA.G10014	Cucsat.PASA.G10014.T5	Cme-miR408	2.44682	9.91971e-07	B10_3_5_L	GO_1_2vsL	biological_process
Cucsat.PASA.G10014	Cucsat.PASA.G10014.T1	Cme-miR408	2.44682	9.91971e-07	B10_3_5_L	GO_1_2vsL	biological_process
Cucsat.PASA.G10014	Cucsat.PASA.G10014.T41	Cme-miR408	2.44682	9.91971e-07	B10_3_5_L	GO_1_2vsL	biological_process
Cucsat.PASA.G10014	Cucsat.PASA.G10014.T42	Cme-miR408	2.44682	9.91971e-07	B10_3_5_L	GO_1_2vsL	biological_process
Cucsat.PASA.G10014	Cucsat.PASA.G10014.T29	Cme-miR408	2.44682	9.91971e-07	B10_3_5_L	GO_1_2vsL	biological_process
Cucsat.PASA.G10014	Cucsat.PASA.G10014.T44	Cme-miR408	2.44682	9.91971e-07	B10_3_5_L	GO_1_2vsL	biological_process
Cucsat.PASA.G10014	Cucsat.PASA.G10014.T24	Cme-miR408	2.44682	9.91971e-07	B10_3_5_L	GO_1_2vsL	biological_process
Cucsat.PASA.G10014	Cucsat.PASA.G10014.T37	Cme-miR408	2.44682	9.91971e-07	B10_3_5_L	GO_1_2vsL	biological_process
Cucsat.PASA.G10014	Cucsat.PASA.G10014.T14	Cme-miR408	2.44682	9.91971e-07	B10_3_5_L	GO_1_2vsL	biological_process
Cucsat.PASA.G10014	Cucsat.PASA.G10014.T33	Cme-miR408	2.44682	9.91971e-07	B10_3_5_L	GO_1_2vsL	biological_process
Cucsat.PASA.G10014	Cucsat.PASA.G10014.T27	Cme-miR408	2.44682	9.91971e-07	B10_3_5_L	GO_1_2vsL	biological_process
Cucsat.PASA.G10014	Cucsat.PASA.G10014.T43	Cme-miR408	2.44682	9.91971e-07	B10_3_5_L	GO_1_2vsL	biological_process
Cucsat.PASA.G10014	Cucsat.PASA.G10014.T28	Cme-miR408	2.44682	9.91971e-07	B10_3_5_L	GO_1_2vsL	biological_process
Cucsat.PASA.G10014	Cucsat.PASA.G10014.T30	Cme-miR408	2.44682	9.91971e-07	B10_3_5_L	GO_1_2vsL	biological_process
Cucsat.PASA.G10014	Cucsat.PASA.G10014.T9	Cme-miR408	2.44682	9.91971e-07	B10_3_5_L	GO_1_2vsL	biological_process
Cucsat.PASA.G10014	Cucsat.PASA.G10014.T16	Cme-miR408	2.44682	9.91971e-07	B10_3_5_L	GO_1_2vsL	biological_process
Cucsat.PASA.G10014	Cucsat.PASA.G10014.T23	Cme-miR408	2.44682	9.91971e-07	B10_3_5_L	GO_1_2vsL	biological_process
Cucsat.PASA.G10014	Cucsat.PASA.G10014.T17	Cme-miR408	2.44682	9.91971e-07	B10_3_5_L	GO_1_2vsL	biological_process
Cucsat.PASA.G10014	Cucsat.PASA.G10014.T15	Cme-miR408	2.44682	9.91971e-07	B10_3_5_L	GO_1_2vsL	biological_process
Cucsat.PASA.G10014	Cucsat.PASA.G10014.T4	Cme-miR408	2.44682	9.91971e-07	B10_3_5_L	GO_1_2vsL	biological_process
Cucsat.PASA.G10014	Cucsat.PASA.G10014.T34	Cme-miR408	2.44682	9.91971e-07	B10_3_5_L	GO_1_2vsL	biological_process
Cucsat.PASA.G10014	Cucsat.PASA.G10014.T20	Cme-miR408	2.44682	9.91971e-07	B10_3_5_L	GO_1_2vsL	biological_process
Cucsat.PASA.G10014	Cucsat.PASA.G10014.T7	Cme-miR408	2.44682	9.91971e-07	B10_3_5_L	GO_1_2vsL	biological_process
Cucsat.PASA.G10014	Cucsat.PASA.G10014.T6	Cme-miR408	2.44682	9.91971e-07	B10_3_5_L	GO_1_2vsL	biological_process
Cucsat.PASA.G10014	Cucsat.PASA.G10014.T31	Cme-miR408	2.44682	9.91971e-07	B10_3_5_L	GO_1_2vsL	biological_process
Cucsat.PASA.G10014	Cucsat.PASA.G10014.T19	Cme-miR408	2.44682	9.91971e-07	B10_3_5_L	GO_1_2vsL	biological_process
Cucsat.PASA.G10014	Cucsat.PASA.G10014.T32	Cme-miR408	2.44682	9.91971e-07	B10_3_5_L	GO_1_2vsL	biological_process
Cucsat.PASA.G10014	Cucsat.PASA.G10014.T21	Cme-miR408	2.44682	9.91971e-07	B10_3_5_L	GO_1_2vsL	biological_process
Cucsat.PASA.G10014	Cucsat.PASA.G10014.T40	Cme-miR408	2.44682	9.91971e-07	B10_3_5_L	GO_1_2vsL	biological_process
Cucsat.PASA.G10014	Cucsat.PASA.G10014.T3	Cme-miR408	2.44682	9.91971e-07	B10_3_5_L	GO_1_2vsL	biological_process
Cucsat.PASA.G10014	Cucsat.PASA.G10014.T39	Cme-miR408	2.44682	9.91971e-07	B10_3_5_L	GO_1_2vsL	biological_process
Cucsat.PASA.G10014	Cucsat.PASA.G10014.T35	Cme-miR408	2.44682	9.91971e-07	B10_3_5_L	GO_1_2vsL	biological_process
Cucsat.PASA.G10014	Cucsat.PASA.G10014.T2	Cme-miR408	2.44682	9.91971e-07	B10_3_5_L	GO_1_2vsL	biological_process
Cucsat.PASA.G10014	Cucsat.PASA.G10014.T38	Cme-miR408	2.44682	9.91971e-07	B10_3_5_L	GO_1_2vsL	biological_process
Cucsat.PASA.G10014	Cucsat.PASA.G10014.T45	Cme-miR408	2.44682	9.91971e-07	B10_3_5_L	GO_1_2vsL	biological_process
Cucsat.PASA.G10014	Cucsat.PASA.G10014.T25	Cme-miR408	3.63733	6.69525e-09	B10_6_8_B10_L	GO_1_2vsL	biological_process
Cucsat.PASA.G10014	Cucsat.PASA.G10014.T22	Cme-miR408	3.63733	6.69525e-09	B10_6_8_B10_L	GO_1_2vsL	biological_process
Cucsat.PASA.G10014	Cucsat.PASA.G10014.T8	Cme-miR408	3.63733	6.69525e-09	B10_6_8_B10_L	GO_1_2vsL	biological_process
Cucsat.PASA.G10014	Cucsat.PASA.G10014.T5	Cme-miR408	3.63733	6.69525e-09	B10_6_8_B10_L	GO_1_2vsL	biological_process
Cucsat.PASA.G10014	Cucsat.PASA.G10014.T1	Cme-miR408	3.63733	6.69525e-09	B10_6_8_B10_L	GO_1_2vsL	biological_process
Cucsat.PASA.G10014	Cucsat.PASA.G10014.T41	Cme-miR408	3.63733	6.69525e-09	B10_6_8_B10_L	GO_1_2vsL	biological_process
Cucsat.PASA.G10014	Cucsat.PASA.G10014.T42	Cme-miR408	3.63733	6.69525e-09	B10_6_8_B10_L	GO_1_2vsL	biological_process
Cucsat.PASA.G10014	Cucsat.PASA.G10014.T29	Cme-miR408	3.63733	6.69525e-09	B10_6_8_B10_L	GO_1_2vsL	biological_process
Cucsat.PASA.G10014	Cucsat.PASA.G10014.T44	Cme-miR408	3.63733	6.69525e-09	B10_6_8_B10_L	GO_1_2vsL	biological_process
Cucsat.PASA.G10014	Cucsat.PASA.G10014.T24	Cme-miR408	3.63733	6.69525e-09	B10_6_8_B10_L	GO_1_2vsL	biological_process
Cucsat.PASA.G10014	Cucsat.PASA.G10014.T37	Cme-miR408	3.63733	6.69525e-09	B10_6_8_B10_L	GO_1_2vsL	biological_process
Cucsat.PASA.G10014	Cucsat.PASA.G10014.T14	Cme-miR408	3.63733	6.69525e-09	B10_6_8_B10_L	GO_1_2vsL	biological_process
Cucsat.PASA.G10014	Cucsat.PASA.G10014.T33	Cme-miR408	3.63733	6.69525e-09	B10_6_8_B10_L	GO_1_2vsL	biological_process
Cucsat.PASA.G10014	Cucsat.PASA.G10014.T27	Cme-miR408	3.63733	6.69525e-09	B10_6_8_B10_L	GO_1_2vsL	biological_process
Cucsat.PASA.G10014	Cucsat.PASA.G10014.T43	Cme-miR408	3.63733	6.69525e-09	B10_6_8_B10_L	GO_1_2vsL	biological_process
Cucsat.PASA.G10014	Cucsat.PASA.G10014.T28	Cme-miR408	3.63733	6.69525e-09	B10_6_8_B10_L	GO_1_2vsL	biological_process
Cucsat.PASA.G10014	Cucsat.PASA.G10014.T30	Cme-miR408	3.63733	6.69525e-09	B10_6_8_B10_L	GO_1_2vsL	biological_process
Cucsat.PASA.G10014	Cucsat.PASA.G10014.T9	Cme-miR408	3.63733	6.69525e-09	B10_6_8_B10_L	GO_1_2vsL	biological_process
Cucsat.PASA.G10014	Cucsat.PASA.G10014.T16	Cme-miR408	3.63733	6.69525e-09	B10_6_8_B10_L	GO_1_2vsL	biological_process
Cucsat.PASA.G10014	Cucsat.PASA.G10014.T23	Cme-miR408	3.63733	6.69525e-09	B10_6_8_B10_L	GO_1_2vsL	biological_process
Cucsat.PASA.G10014	Cucsat.PASA.G10014.T17	Cme-miR408	3.63733	6.69525e-09	B10_6_8_B10_L	GO_1_2vsL	biological_process
Cucsat.PASA.G10014	Cucsat.PASA.G10014.T15	Cme-miR408	3.63733	6.69525e-09	B10_6_8_B10_L	GO_1_2vsL	biological_process
Cucsat.PASA.G10014	Cucsat.PASA.G10014.T4	Cme-miR408	3.63733	6.69525e-09	B10_6_8_B10_L	GO_1_2vsL	biological_process
Cucsat.PASA.G10014	Cucsat.PASA.G10014.T34	Cme-miR408	3.63733	6.69525e-09	B10_6_8_B10_L	GO_1_2vsL	biological_process
Cucsat.PASA.G10014	Cucsat.PASA.G10014.T20	Cme-miR408	3.63733	6.69525e-09	B10_6_8_B10_L	GO_1_2vsL	biological_process
Cucsat.PASA.G10014	Cucsat.PASA.G10014.T7	Cme-miR408	3.63733	6.69525e-09	B10_6_8_B10_L	GO_1_2vsL	biological_process
Cucsat.PASA.G10014	Cucsat.PASA.G10014.T6	Cme-miR408	3.63733	6.69525e-09	B10_6_8_B10_L	GO_1_2vsL	biological_process
Cucsat.PASA.G10014	Cucsat.PASA.G10014.T31	Cme-miR408	3.63733	6.69525e-09	B10_6_8_B10_L	GO_1_2vsL	biological_process
Cucsat.PASA.G10014	Cucsat.PASA.G10014.T19	Cme-miR408	3.63733	6.69525e-09	B10_6_8_B10_L	GO_1_2vsL	biological_process
Cucsat.PASA.G10014	Cucsat.PASA.G10014.T32	Cme-miR408	3.63733	6.69525e-09	B10_6_8_B10_L	GO_1_2vsL	biological_process
Cucsat.PASA.G10014	Cucsat.PASA.G10014.T21	Cme-miR408	3.63733	6.69525e-09	B10_6_8_B10_L	GO_1_2vsL	biological_process
Cucsat.PASA.G10014	Cucsat.PASA.G10014.T40	Cme-miR408	3.63733	6.69525e-09	B10_6_8_B10_L	GO_1_2vsL	biological_process
Cucsat.PASA.G10014	Cucsat.PASA.G10014.T3	Cme-miR408	3.63733	6.69525e-09	B10_6_8_B10_L	GO_1_2vsL	biological_process
Cucsat.PASA.G10014	Cucsat.PASA.G10014.T39	Cme-miR408	3.63733	6.69525e-09	B10_6_8_B10_L	GO_1_2vsL	biological_process
Cucsat.PASA.G10014	Cucsat.PASA.G10014.T35	Cme-miR408	3.63733	6.69525e-09	B10_6_8_B10_L	GO_1_2vsL	biological_process
Cucsat.PASA.G10014	Cucsat.PASA.G10014.T2	Cme-miR408	3.63733	6.69525e-09	B10_6_8_B10_L	GO_1_2vsL	biological_process
Cucsat.PASA.G10014	Cucsat.PASA.G10014.T38	Cme-miR408	3.63733	6.69525e-09	B10_6_8_B10_L	GO_1_2vsL	biological_process
Cucsat.PASA.G10014	Cucsat.PASA.G10014.T45	Cme-miR408	3.63733	6.69525e-09	B10_6_8_B10_L	GO_1_2vsL	biological_process
Cucsat.PASA.G10014	Cucsat.PASA.G10014.T25	Cme-miR408	4.83026	1.32816e-10	B10_9_B10_L	GO_1_2vsL	biological_process
Cucsat.PASA.G10014	Cucsat.PASA.G10014.T22	Cme-miR408	4.83026	1.32816e-10	B10_9_B10_L	GO_1_2vsL	biological_process
Cucsat.PASA.G10014	Cucsat.PASA.G10014.T8	Cme-miR408	4.83026	1.32816e-10	B10_9_B10_L	GO_1_2vsL	biological_process
Cucsat.PASA.G10014	Cucsat.PASA.G10014.T5	Cme-miR408	4.83026	1.32816e-10	B10_9_B10_L	GO_1_2vsL	biological_process
Cucsat.PASA.G10014	Cucsat.PASA.G10014.T1	Cme-miR408	4.83026	1.32816e-10	B10_9_B10_L	GO_1_2vsL	biological_process
Cucsat.PASA.G10014	Cucsat.PASA.G10014.T41	Cme-miR408	4.83026	1.32816e-10	B10_9_B10_L	GO_1_2vsL	biological_process
Cucsat.PASA.G10014	Cucsat.PASA.G10014.T42	Cme-miR408	4.83026	1.32816e-10	B10_9_B10_L	GO_1_2vsL	biological_process
Cucsat.PASA.G10014	Cucsat.PASA.G10014.T29	Cme-miR408	4.83026	1.32816e-10	B10_9_B10_L	GO_1_2vsL	biological_process
Cucsat.PASA.G10014	Cucsat.PASA.G10014.T44	Cme-miR408	4.83026	1.32816e-10	B10_9_B10_L	GO_1_2vsL	biological_process
Cucsat.PASA.G10014	Cucsat.PASA.G10014.T24	Cme-miR408	4.83026	1.32816e-10	B10_9_B10_L	GO_1_2vsL	biological_process
Cucsat.PASA.G10014	Cucsat.PASA.G10014.T37	Cme-miR408	4.83026	1.32816e-10	B10_9_B10_L	GO_1_2vsL	biological_process
Cucsat.PASA.G10014	Cucsat.PASA.G10014.T14	Cme-miR408	4.83026	1.32816e-10	B10_9_B10_L	GO_1_2vsL	biological_process
Cucsat.PASA.G10014	Cucsat.PASA.G10014.T33	Cme-miR408	4.83026	1.32816e-10	B10_9_B10_L	GO_1_2vsL	biological_process
Cucsat.PASA.G10014	Cucsat.PASA.G10014.T27	Cme-miR408	4.83026	1.32816e-10	B10_9_B10_L	GO_1_2vsL	biological_process
Cucsat.PASA.G10014	Cucsat.PASA.G10014.T43	Cme-miR408	4.83026	1.32816e-10	B10_9_B10_L	GO_1_2vsL	biological_process
Cucsat.PASA.G10014	Cucsat.PASA.G10014.T28	Cme-miR408	4.83026	1.32816e-10	B10_9_B10_L	GO_1_2vsL	biological_process
Cucsat.PASA.G10014	Cucsat.PASA.G10014.T30	Cme-miR408	4.83026	1.32816e-10	B10_9_B10_L	GO_1_2vsL	biological_process
Cucsat.PASA.G10014	Cucsat.PASA.G10014.T9	Cme-miR408	4.83026	1.32816e-10	B10_9_B10_L	GO_1_2vsL	biological_process
Cucsat.PASA.G10014	Cucsat.PASA.G10014.T16	Cme-miR408	4.83026	1.32816e-10	B10_9_B10_L	GO_1_2vsL	biological_process
Cucsat.PASA.G10014	Cucsat.PASA.G10014.T23	Cme-miR408	4.83026	1.32816e-10	B10_9_B10_L	GO_1_2vsL	biological_process
Cucsat.PASA.G10014	Cucsat.PASA.G10014.T17	Cme-miR408	4.83026	1.32816e-10	B10_9_B10_L	GO_1_2vsL	biological_process
Cucsat.PASA.G10014	Cucsat.PASA.G10014.T15	Cme-miR408	4.83026	1.32816e-10	B10_9_B10_L	GO_1_2vsL	biological_process
Cucsat.PASA.G10014	Cucsat.PASA.G10014.T4	Cme-miR408	4.83026	1.32816e-10	B10_9_B10_L	GO_1_2vsL	biological_process
Cucsat.PASA.G10014	Cucsat.PASA.G10014.T34	Cme-miR408	4.83026	1.32816e-10	B10_9_B10_L	GO_1_2vsL	biological_process
Cucsat.PASA.G10014	Cucsat.PASA.G10014.T20	Cme-miR408	4.83026	1.32816e-10	B10_9_B10_L	GO_1_2vsL	biological_process
Cucsat.PASA.G10014	Cucsat.PASA.G10014.T7	Cme-miR408	4.83026	1.32816e-10	B10_9_B10_L	GO_1_2vsL	biological_process
Cucsat.PASA.G10014	Cucsat.PASA.G10014.T6	Cme-miR408	4.83026	1.32816e-10	B10_9_B10_L	GO_1_2vsL	biological_process
Cucsat.PASA.G10014	Cucsat.PASA.G10014.T31	Cme-miR408	4.83026	1.32816e-10	B10_9_B10_L	GO_1_2vsL	biological_process
Cucsat.PASA.G10014	Cucsat.PASA.G10014.T19	Cme-miR408	4.83026	1.32816e-10	B10_9_B10_L	GO_1_2vsL	biological_process
Cucsat.PASA.G10014	Cucsat.PASA.G10014.T32	Cme-miR408	4.83026	1.32816e-10	B10_9_B10_L	GO_1_2vsL	biological_process
Cucsat.PASA.G10014	Cucsat.PASA.G10014.T21	Cme-miR408	4.83026	1.32816e-10	B10_9_B10_L	GO_1_2vsL	biological_process
Cucsat.PASA.G10014	Cucsat.PASA.G10014.T40	Cme-miR408	4.83026	1.32816e-10	B10_9_B10_L	GO_1_2vsL	biological_process
Cucsat.PASA.G10014	Cucsat.PASA.G10014.T3	Cme-miR408	4.83026	1.32816e-10	B10_9_B10_L	GO_1_2vsL	biological_process
Cucsat.PASA.G10014	Cucsat.PASA.G10014.T39	Cme-miR408	4.83026	1.32816e-10	B10_9_B10_L	GO_1_2vsL	biological_process
Cucsat.PASA.G10014	Cucsat.PASA.G10014.T35	Cme-miR408	4.83026	1.32816e-10	B10_9_B10_L	GO_1_2vsL	biological_process
Cucsat.PASA.G10014	Cucsat.PASA.G10014.T2	Cme-miR408	4.83026	1.32816e-10	B10_9_B10_L	GO_1_2vsL	biological_process
Cucsat.PASA.G10014	Cucsat.PASA.G10014.T38	Cme-miR408	4.83026	1.32816e-10	B10_9_B10_L	GO_1_2vsL	biological_process
Cucsat.PASA.G10014	Cucsat.PASA.G10014.T45	Cme-miR408	4.83026	1.32816e-10	B10_9_B10_L	GO_1_2vsL	biological_process
Cucsat.PASA.G10014	Cucsat.PASA.G10014.T25	Cme-miR408	1.37111	0.000479043	B10_apex_B10_L	GO_1_2vsL	biological_process
Cucsat.PASA.G10014	Cucsat.PASA.G10014.T22	Cme-miR408	1.37111	0.000479043	B10_apex_B10_L	GO_1_2vsL	biological_process
Cucsat.PASA.G10014	Cucsat.PASA.G10014.T8	Cme-miR408	1.37111	0.000479043	B10_apex_B10_L	GO_1_2vsL	biological_process
Cucsat.PASA.G10014	Cucsat.PASA.G10014.T5	Cme-miR408	1.37111	0.000479043	B10_apex_B10_L	GO_1_2vsL	biological_process
Cucsat.PASA.G10014	Cucsat.PASA.G10014.T1	Cme-miR408	1.37111	0.000479043	B10_apex_B10_L	GO_1_2vsL	biological_process
Cucsat.PASA.G10014	Cucsat.PASA.G10014.T41	Cme-miR408	1.37111	0.000479043	B10_apex_B10_L	GO_1_2vsL	biological_process
Cucsat.PASA.G10014	Cucsat.PASA.G10014.T42	Cme-miR408	1.37111	0.000479043	B10_apex_B10_L	GO_1_2vsL	biological_process
Cucsat.PASA.G10014	Cucsat.PASA.G10014.T29	Cme-miR408	1.37111	0.000479043	B10_apex_B10_L	GO_1_2vsL	biological_process
Cucsat.PASA.G10014	Cucsat.PASA.G10014.T44	Cme-miR408	1.37111	0.000479043	B10_apex_B10_L	GO_1_2vsL	biological_process
Cucsat.PASA.G10014	Cucsat.PASA.G10014.T24	Cme-miR408	1.37111	0.000479043	B10_apex_B10_L	GO_1_2vsL	biological_process
Cucsat.PASA.G10014	Cucsat.PASA.G10014.T37	Cme-miR408	1.37111	0.000479043	B10_apex_B10_L	GO_1_2vsL	biological_process
Cucsat.PASA.G10014	Cucsat.PASA.G10014.T14	Cme-miR408	1.37111	0.000479043	B10_apex_B10_L	GO_1_2vsL	biological_process
Cucsat.PASA.G10014	Cucsat.PASA.G10014.T33	Cme-miR408	1.37111	0.000479043	B10_apex_B10_L	GO_1_2vsL	biological_process
Cucsat.PASA.G10014	Cucsat.PASA.G10014.T27	Cme-miR408	1.37111	0.000479043	B10_apex_B10_L	GO_1_2vsL	biological_process
Cucsat.PASA.G10014	Cucsat.PASA.G10014.T43	Cme-miR408	1.37111	0.000479043	B10_apex_B10_L	GO_1_2vsL	biological_process
Cucsat.PASA.G10014	Cucsat.PASA.G10014.T28	Cme-miR408	1.37111	0.000479043	B10_apex_B10_L	GO_1_2vsL	biological_process
Cucsat.PASA.G10014	Cucsat.PASA.G10014.T30	Cme-miR408	1.37111	0.000479043	B10_apex_B10_L	GO_1_2vsL	biological_process
Cucsat.PASA.G10014	Cucsat.PASA.G10014.T9	Cme-miR408	1.37111	0.000479043	B10_apex_B10_L	GO_1_2vsL	biological_process
Cucsat.PASA.G10014	Cucsat.PASA.G10014.T16	Cme-miR408	1.37111	0.000479043	B10_apex_B10_L	GO_1_2vsL	biological_process
Cucsat.PASA.G10014	Cucsat.PASA.G10014.T23	Cme-miR408	1.37111	0.000479043	B10_apex_B10_L	GO_1_2vsL	biological_process
Cucsat.PASA.G10014	Cucsat.PASA.G10014.T17	Cme-miR408	1.37111	0.000479043	B10_apex_B10_L	GO_1_2vsL	biological_process
Cucsat.PASA.G10014	Cucsat.PASA.G10014.T15	Cme-miR408	1.37111	0.000479043	B10_apex_B10_L	GO_1_2vsL	biological_process
Cucsat.PASA.G10014	Cucsat.PASA.G10014.T4	Cme-miR408	1.37111	0.000479043	B10_apex_B10_L	GO_1_2vsL	biological_process
Cucsat.PASA.G10014	Cucsat.PASA.G10014.T34	Cme-miR408	1.37111	0.000479043	B10_apex_B10_L	GO_1_2vsL	biological_process
Cucsat.PASA.G10014	Cucsat.PASA.G10014.T20	Cme-miR408	1.37111	0.000479043	B10_apex_B10_L	GO_1_2vsL	biological_process
Cucsat.PASA.G10014	Cucsat.PASA.G10014.T7	Cme-miR408	1.37111	0.000479043	B10_apex_B10_L	GO_1_2vsL	biological_process
Cucsat.PASA.G10014	Cucsat.PASA.G10014.T6	Cme-miR408	1.37111	0.000479043	B10_apex_B10_L	GO_1_2vsL	biological_process
Cucsat.PASA.G10014	Cucsat.PASA.G10014.T31	Cme-miR408	1.37111	0.000479043	B10_apex_B10_L	GO_1_2vsL	biological_process
Cucsat.PASA.G10014	Cucsat.PASA.G10014.T19	Cme-miR408	1.37111	0.000479043	B10_apex_B10_L	GO_1_2vsL	biological_process
Cucsat.PASA.G10014	Cucsat.PASA.G10014.T32	Cme-miR408	1.37111	0.000479043	B10_apex_B10_L	GO_1_2vsL	biological_process
Cucsat.PASA.G10014	Cucsat.PASA.G10014.T21	Cme-miR408	1.37111	0.000479043	B10_apex_B10_L	GO_1_2vsL	biological_process
Cucsat.PASA.G10014	Cucsat.PASA.G10014.T40	Cme-miR408	1.37111	0.000479043	B10_apex_B10_L	GO_1_2vsL	biological_process
Cucsat.PASA.G10014	Cucsat.PASA.G10014.T3	Cme-miR408	1.37111	0.000479043	B10_apex_B10_L	GO_1_2vsL	biological_process
Cucsat.PASA.G10014	Cucsat.PASA.G10014.T39	Cme-miR408	1.37111	0.000479043	B10_apex_B10_L	GO_1_2vsL	biological_process
Cucsat.PASA.G10014	Cucsat.PASA.G10014.T2	Cme-miR408	1.37111	0.000479043	B10_apex_B10_L	GO_1_2vsL	biological_process
Cucsat.PASA.G10014	Cucsat.PASA.G10014.T35	Cme-miR408	1.37111	0.000479043	B10_apex_B10_L	GO_1_2vsL	biological_process
Cucsat.PASA.G10014	Cucsat.PASA.G10014.T38	Cme-miR408	1.37111	0.000479043	B10_apex_B10_L	GO_1_2vsL	biological_process
Cucsat.PASA.G10014	Cucsat.PASA.G10014.T45	Cme-miR408	1.37111	0.000479043	B10_apex_B10_L	GO_1_2vsL	biological_process
Cucsat.PASA.G10014	Cucsat.PASA.G10014.T25	Cme-miR408	1.19051	0.00360874	B10_6_8_B10_3_5	GO_3_5vsL	biological_process
Cucsat.PASA.G10014	Cucsat.PASA.G10014.T22	Cme-miR408	1.19051	0.00360874	B10_6_8_B10_3_5	GO_3_5vsL	biological_process
Cucsat.PASA.G10014	Cucsat.PASA.G10014.T8	Cme-miR408	1.19051	0.00360874	B10_6_8_B10_3_5	GO_3_5vsL	biological_process
Cucsat.PASA.G10014	Cucsat.PASA.G10014.T5	Cme-miR408	1.19051	0.00360874	B10_6_8_B10_3_5	GO_3_5vsL	biological_process
Cucsat.PASA.G10014	Cucsat.PASA.G10014.T1	Cme-miR408	1.19051	0.00360874	B10_6_8_B10_3_5	GO_3_5vsL	biological_process
Cucsat.PASA.G10014	Cucsat.PASA.G10014.T41	Cme-miR408	1.19051	0.00360874	B10_6_8_B10_3_5	GO_3_5vsL	biological_process
Cucsat.PASA.G10014	Cucsat.PASA.G10014.T42	Cme-miR408	1.19051	0.00360874	B10_6_8_B10_3_5	GO_3_5vsL	biological_process
Cucsat.PASA.G10014	Cucsat.PASA.G10014.T29	Cme-miR408	1.19051	0.00360874	B10_6_8_B10_3_5	GO_3_5vsL	biological_process
Cucsat.PASA.G10014	Cucsat.PASA.G10014.T44	Cme-miR408	1.19051	0.00360874	B10_6_8_B10_3_5	GO_3_5vsL	biological_process
Cucsat.PASA.G10014	Cucsat.PASA.G10014.T24	Cme-miR408	1.19051	0.00360874	B10_6_8_B10_3_5	GO_3_5vsL	biological_process
Cucsat.PASA.G10014	Cucsat.PASA.G10014.T37	Cme-miR408	1.19051	0.00360874	B10_6_8_B10_3_5	GO_3_5vsL	biological_process
Cucsat.PASA.G10014	Cucsat.PASA.G10014.T14	Cme-miR408	1.19051	0.00360874	B10_6_8_B10_3_5	GO_3_5vsL	biological_process
Cucsat.PASA.G10014	Cucsat.PASA.G10014.T33	Cme-miR408	1.19051	0.00360874	B10_6_8_B10_3_5	GO_3_5vsL	biological_process
Cucsat.PASA.G10014	Cucsat.PASA.G10014.T27	Cme-miR408	1.19051	0.00360874	B10_6_8_B10_3_5	GO_3_5vsL	biological_process
Cucsat.PASA.G10014	Cucsat.PASA.G10014.T43	Cme-miR408	1.19051	0.00360874	B10_6_8_B10_3_5	GO_3_5vsL	biological_process
Cucsat.PASA.G10014	Cucsat.PASA.G10014.T28	Cme-miR408	1.19051	0.00360874	B10_6_8_B10_3_5	GO_3_5vsL	biological_process
Cucsat.PASA.G10014	Cucsat.PASA.G10014.T30	Cme-miR408	1.19051	0.00360874	B10_6_8_B10_3_5	GO_3_5vsL	biological_process
Cucsat.PASA.G10014	Cucsat.PASA.G10014.T9	Cme-miR408	1.19051	0.00360874	B10_6_8_B10_3_5	GO_3_5vsL	biological_process
Cucsat.PASA.G10014	Cucsat.PASA.G10014.T16	Cme-miR408	1.19051	0.00360874	B10_6_8_B10_3_5	GO_3_5vsL	biological_process
Cucsat.PASA.G10014	Cucsat.PASA.G10014.T23	Cme-miR408	1.19051	0.00360874	B10_6_8_B10_3_5	GO_3_5vsL	biological_process
Cucsat.PASA.G10014	Cucsat.PASA.G10014.T17	Cme-miR408	1.19051	0.00360874	B10_6_8_B10_3_5	GO_3_5vsL	biological_process
Cucsat.PASA.G10014	Cucsat.PASA.G10014.T15	Cme-miR408	1.19051	0.00360874	B10_6_8_B10_3_5	GO_3_5vsL	biological_process
Cucsat.PASA.G10014	Cucsat.PASA.G10014.T4	Cme-miR408	1.19051	0.00360874	B10_6_8_B10_3_5	GO_3_5vsL	biological_process
Cucsat.PASA.G10014	Cucsat.PASA.G10014.T34	Cme-miR408	1.19051	0.00360874	B10_6_8_B10_3_5	GO_3_5vsL	biological_process
Cucsat.PASA.G10014	Cucsat.PASA.G10014.T20	Cme-miR408	1.19051	0.00360874	B10_6_8_B10_3_5	GO_3_5vsL	biological_process
Cucsat.PASA.G10014	Cucsat.PASA.G10014.T7	Cme-miR408	1.19051	0.00360874	B10_6_8_B10_3_5	GO_3_5vsL	biological_process
Cucsat.PASA.G10014	Cucsat.PASA.G10014.T6	Cme-miR408	1.19051	0.00360874	B10_6_8_B10_3_5	GO_3_5vsL	biological_process
Cucsat.PASA.G10014	Cucsat.PASA.G10014.T31	Cme-miR408	1.19051	0.00360874	B10_6_8_B10_3_5	GO_3_5vsL	biological_process
Cucsat.PASA.G10014	Cucsat.PASA.G10014.T19	Cme-miR408	1.19051	0.00360874	B10_6_8_B10_3_5	GO_3_5vsL	biological_process
Cucsat.PASA.G10014	Cucsat.PASA.G10014.T32	Cme-miR408	1.19051	0.00360874	B10_6_8_B10_3_5	GO_3_5vsL	biological_process
Cucsat.PASA.G10014	Cucsat.PASA.G10014.T21	Cme-miR408	1.19051	0.00360874	B10_6_8_B10_3_5	GO_3_5vsL	biological_process
Cucsat.PASA.G10014	Cucsat.PASA.G10014.T40	Cme-miR408	1.19051	0.00360874	B10_6_8_B10_3_5	GO_3_5vsL	biological_process
Cucsat.PASA.G10014	Cucsat.PASA.G10014.T3	Cme-miR408	1.19051	0.00360874	B10_6_8_B10_3_5	GO_3_5vsL	biological_process
Cucsat.PASA.G10014	Cucsat.PASA.G10014.T39	Cme-miR408	1.19051	0.00360874	B10_6_8_B10_3_5	GO_3_5vsL	biological_process
Cucsat.PASA.G10014	Cucsat.PASA.G10014.T35	Cme-miR408	1.19051	0.00360874	B10_6_8_B10_3_5	GO_3_5vsL	biological_process
Cucsat.PASA.G10014	Cucsat.PASA.G10014.T2	Cme-miR408	1.19051	0.00360874	B10_6_8_B10_3_5	GO_3_5vsL	biological_process
Cucsat.PASA.G10014	Cucsat.PASA.G10014.T38	Cme-miR408	1.19051	0.00360874	B10_6_8_B10_3_5	GO_3_5vsL	biological_process
Cucsat.PASA.G10014	Cucsat.PASA.G10014.T45	Cme-miR408	1.19051	0.00360874	B10_6_8_B10_3_5	GO_3_5vsL	biological_process
Cucsat.PASA.G10014	Cucsat.PASA.G10014.T25	Cme-miR408	1.19293	0.00227671	B10_9_B10_6_8	GO_3_5vsL	biological_process
Cucsat.PASA.G10014	Cucsat.PASA.G10014.T22	Cme-miR408	1.19293	0.00227671	B10_9_B10_6_8	GO_3_5vsL	biological_process
Cucsat.PASA.G10014	Cucsat.PASA.G10014.T8	Cme-miR408	1.19293	0.00227671	B10_9_B10_6_8	GO_3_5vsL	biological_process
Cucsat.PASA.G10014	Cucsat.PASA.G10014.T5	Cme-miR408	1.19293	0.00227671	B10_9_B10_6_8	GO_3_5vsL	biological_process
Cucsat.PASA.G10014	Cucsat.PASA.G10014.T1	Cme-miR408	1.19293	0.00227671	B10_9_B10_6_8	GO_3_5vsL	biological_process
Cucsat.PASA.G10014	Cucsat.PASA.G10014.T41	Cme-miR408	1.19293	0.00227671	B10_9_B10_6_8	GO_3_5vsL	biological_process
Cucsat.PASA.G10014	Cucsat.PASA.G10014.T42	Cme-miR408	1.19293	0.00227671	B10_9_B10_6_8	GO_3_5vsL	biological_process
Cucsat.PASA.G10014	Cucsat.PASA.G10014.T29	Cme-miR408	1.19293	0.00227671	B10_9_B10_6_8	GO_3_5vsL	biological_process
Cucsat.PASA.G10014	Cucsat.PASA.G10014.T44	Cme-miR408	1.19293	0.00227671	B10_9_B10_6_8	GO_3_5vsL	biological_process
Cucsat.PASA.G10014	Cucsat.PASA.G10014.T24	Cme-miR408	1.19293	0.00227671	B10_9_B10_6_8	GO_3_5vsL	biological_process
Cucsat.PASA.G10014	Cucsat.PASA.G10014.T37	Cme-miR408	1.19293	0.00227671	B10_9_B10_6_8	GO_3_5vsL	biological_process
Cucsat.PASA.G10014	Cucsat.PASA.G10014.T14	Cme-miR408	1.19293	0.00227671	B10_9_B10_6_8	GO_3_5vsL	biological_process
Cucsat.PASA.G10014	Cucsat.PASA.G10014.T33	Cme-miR408	1.19293	0.00227671	B10_9_B10_6_8	GO_3_5vsL	biological_process
Cucsat.PASA.G10014	Cucsat.PASA.G10014.T27	Cme-miR408	1.19293	0.00227671	B10_9_B10_6_8	GO_3_5vsL	biological_process
Cucsat.PASA.G10014	Cucsat.PASA.G10014.T43	Cme-miR408	1.19293	0.00227671	B10_9_B10_6_8	GO_3_5vsL	biological_process
Cucsat.PASA.G10014	Cucsat.PASA.G10014.T28	Cme-miR408	1.19293	0.00227671	B10_9_B10_6_8	GO_3_5vsL	biological_process
Cucsat.PASA.G10014	Cucsat.PASA.G10014.T30	Cme-miR408	1.19293	0.00227671	B10_9_B10_6_8	GO_3_5vsL	biological_process
Cucsat.PASA.G10014	Cucsat.PASA.G10014.T9	Cme-miR408	1.19293	0.00227671	B10_9_B10_6_8	GO_3_5vsL	biological_process
Cucsat.PASA.G10014	Cucsat.PASA.G10014.T16	Cme-miR408	1.19293	0.00227671	B10_9_B10_6_8	GO_3_5vsL	biological_process
Cucsat.PASA.G10014	Cucsat.PASA.G10014.T23	Cme-miR408	1.19293	0.00227671	B10_9_B10_6_8	GO_3_5vsL	biological_process
Cucsat.PASA.G10014	Cucsat.PASA.G10014.T17	Cme-miR408	1.19293	0.00227671	B10_9_B10_6_8	GO_3_5vsL	biological_process
Cucsat.PASA.G10014	Cucsat.PASA.G10014.T15	Cme-miR408	1.19293	0.00227671	B10_9_B10_6_8	GO_3_5vsL	biological_process
Cucsat.PASA.G10014	Cucsat.PASA.G10014.T4	Cme-miR408	1.19293	0.00227671	B10_9_B10_6_8	GO_3_5vsL	biological_process
Cucsat.PASA.G10014	Cucsat.PASA.G10014.T34	Cme-miR408	1.19293	0.00227671	B10_9_B10_6_8	GO_3_5vsL	biological_process
Cucsat.PASA.G10014	Cucsat.PASA.G10014.T20	Cme-miR408	1.19293	0.00227671	B10_9_B10_6_8	GO_3_5vsL	biological_process
Cucsat.PASA.G10014	Cucsat.PASA.G10014.T7	Cme-miR408	1.19293	0.00227671	B10_9_B10_6_8	GO_3_5vsL	biological_process
Cucsat.PASA.G10014	Cucsat.PASA.G10014.T6	Cme-miR408	1.19293	0.00227671	B10_9_B10_6_8	GO_3_5vsL	biological_process
Cucsat.PASA.G10014	Cucsat.PASA.G10014.T31	Cme-miR408	1.19293	0.00227671	B10_9_B10_6_8	GO_3_5vsL	biological_process
Cucsat.PASA.G10014	Cucsat.PASA.G10014.T19	Cme-miR408	1.19293	0.00227671	B10_9_B10_6_8	GO_3_5vsL	biological_process
Cucsat.PASA.G10014	Cucsat.PASA.G10014.T32	Cme-miR408	1.19293	0.00227671	B10_9_B10_6_8	GO_3_5vsL	biological_process
Cucsat.PASA.G10014	Cucsat.PASA.G10014.T21	Cme-miR408	1.19293	0.00227671	B10_9_B10_6_8	GO_3_5vsL	biological_process
Cucsat.PASA.G10014	Cucsat.PASA.G10014.T40	Cme-miR408	1.19293	0.00227671	B10_9_B10_6_8	GO_3_5vsL	biological_process
Cucsat.PASA.G10014	Cucsat.PASA.G10014.T3	Cme-miR408	1.19293	0.00227671	B10_9_B10_6_8	GO_3_5vsL	biological_process
Cucsat.PASA.G10014	Cucsat.PASA.G10014.T39	Cme-miR408	1.19293	0.00227671	B10_9_B10_6_8	GO_3_5vsL	biological_process
Cucsat.PASA.G10014	Cucsat.PASA.G10014.T35	Cme-miR408	1.19293	0.00227671	B10_9_B10_6_8	GO_3_5vsL	biological_process
Cucsat.PASA.G10014	Cucsat.PASA.G10014.T2	Cme-miR408	1.19293	0.00227671	B10_9_B10_6_8	GO_3_5vsL	biological_process
Cucsat.PASA.G10014	Cucsat.PASA.G10014.T38	Cme-miR408	1.19293	0.00227671	B10_9_B10_6_8	GO_3_5vsL	biological_process
Cucsat.PASA.G10014	Cucsat.PASA.G10014.T45	Cme-miR408	1.19293	0.00227671	B10_9_B10_6_8	GO_3_5vsL	biological_process
Cucsat.PASA.G10014	Cucsat.PASA.G10014.T25	Cme-miR408	1.81175	1.61407e-05	B10_1_2_B10_L	GO_3_5vsL	biological_process
Cucsat.PASA.G10014	Cucsat.PASA.G10014.T22	Cme-miR408	1.81175	1.61407e-05	B10_1_2_B10_L	GO_3_5vsL	biological_process
Cucsat.PASA.G10014	Cucsat.PASA.G10014.T8	Cme-miR408	1.81175	1.61407e-05	B10_1_2_B10_L	GO_3_5vsL	biological_process
Cucsat.PASA.G10014	Cucsat.PASA.G10014.T5	Cme-miR408	1.81175	1.61407e-05	B10_1_2_B10_L	GO_3_5vsL	biological_process
Cucsat.PASA.G10014	Cucsat.PASA.G10014.T1	Cme-miR408	1.81175	1.61407e-05	B10_1_2_B10_L	GO_3_5vsL	biological_process
Cucsat.PASA.G10014	Cucsat.PASA.G10014.T41	Cme-miR408	1.81175	1.61407e-05	B10_1_2_B10_L	GO_3_5vsL	biological_process
Cucsat.PASA.G10014	Cucsat.PASA.G10014.T42	Cme-miR408	1.81175	1.61407e-05	B10_1_2_B10_L	GO_3_5vsL	biological_process
Cucsat.PASA.G10014	Cucsat.PASA.G10014.T29	Cme-miR408	1.81175	1.61407e-05	B10_1_2_B10_L	GO_3_5vsL	biological_process
Cucsat.PASA.G10014	Cucsat.PASA.G10014.T44	Cme-miR408	1.81175	1.61407e-05	B10_1_2_B10_L	GO_3_5vsL	biological_process
Cucsat.PASA.G10014	Cucsat.PASA.G10014.T24	Cme-miR408	1.81175	1.61407e-05	B10_1_2_B10_L	GO_3_5vsL	biological_process
Cucsat.PASA.G10014	Cucsat.PASA.G10014.T37	Cme-miR408	1.81175	1.61407e-05	B10_1_2_B10_L	GO_3_5vsL	biological_process
Cucsat.PASA.G10014	Cucsat.PASA.G10014.T14	Cme-miR408	1.81175	1.61407e-05	B10_1_2_B10_L	GO_3_5vsL	biological_process
Cucsat.PASA.G10014	Cucsat.PASA.G10014.T33	Cme-miR408	1.81175	1.61407e-05	B10_1_2_B10_L	GO_3_5vsL	biological_process
Cucsat.PASA.G10014	Cucsat.PASA.G10014.T27	Cme-miR408	1.81175	1.61407e-05	B10_1_2_B10_L	GO_3_5vsL	biological_process
Cucsat.PASA.G10014	Cucsat.PASA.G10014.T43	Cme-miR408	1.81175	1.61407e-05	B10_1_2_B10_L	GO_3_5vsL	biological_process
Cucsat.PASA.G10014	Cucsat.PASA.G10014.T28	Cme-miR408	1.81175	1.61407e-05	B10_1_2_B10_L	GO_3_5vsL	biological_process
Cucsat.PASA.G10014	Cucsat.PASA.G10014.T30	Cme-miR408	1.81175	1.61407e-05	B10_1_2_B10_L	GO_3_5vsL	biological_process
Cucsat.PASA.G10014	Cucsat.PASA.G10014.T9	Cme-miR408	1.81175	1.61407e-05	B10_1_2_B10_L	GO_3_5vsL	biological_process
Cucsat.PASA.G10014	Cucsat.PASA.G10014.T16	Cme-miR408	1.81175	1.61407e-05	B10_1_2_B10_L	GO_3_5vsL	biological_process
Cucsat.PASA.G10014	Cucsat.PASA.G10014.T23	Cme-miR408	1.81175	1.61407e-05	B10_1_2_B10_L	GO_3_5vsL	biological_process
Cucsat.PASA.G10014	Cucsat.PASA.G10014.T17	Cme-miR408	1.81175	1.61407e-05	B10_1_2_B10_L	GO_3_5vsL	biological_process
Cucsat.PASA.G10014	Cucsat.PASA.G10014.T15	Cme-miR408	1.81175	1.61407e-05	B10_1_2_B10_L	GO_3_5vsL	biological_process
Cucsat.PASA.G10014	Cucsat.PASA.G10014.T4	Cme-miR408	1.81175	1.61407e-05	B10_1_2_B10_L	GO_3_5vsL	biological_process
Cucsat.PASA.G10014	Cucsat.PASA.G10014.T34	Cme-miR408	1.81175	1.61407e-05	B10_1_2_B10_L	GO_3_5vsL	biological_process
Cucsat.PASA.G10014	Cucsat.PASA.G10014.T20	Cme-miR408	1.81175	1.61407e-05	B10_1_2_B10_L	GO_3_5vsL	biological_process
Cucsat.PASA.G10014	Cucsat.PASA.G10014.T7	Cme-miR408	1.81175	1.61407e-05	B10_1_2_B10_L	GO_3_5vsL	biological_process
Cucsat.PASA.G10014	Cucsat.PASA.G10014.T6	Cme-miR408	1.81175	1.61407e-05	B10_1_2_B10_L	GO_3_5vsL	biological_process
Cucsat.PASA.G10014	Cucsat.PASA.G10014.T31	Cme-miR408	1.81175	1.61407e-05	B10_1_2_B10_L	GO_3_5vsL	biological_process
Cucsat.PASA.G10014	Cucsat.PASA.G10014.T19	Cme-miR408	1.81175	1.61407e-05	B10_1_2_B10_L	GO_3_5vsL	biological_process
Cucsat.PASA.G10014	Cucsat.PASA.G10014.T32	Cme-miR408	1.81175	1.61407e-05	B10_1_2_B10_L	GO_3_5vsL	biological_process
Cucsat.PASA.G10014	Cucsat.PASA.G10014.T21	Cme-miR408	1.81175	1.61407e-05	B10_1_2_B10_L	GO_3_5vsL	biological_process
Cucsat.PASA.G10014	Cucsat.PASA.G10014.T40	Cme-miR408	1.81175	1.61407e-05	B10_1_2_B10_L	GO_3_5vsL	biological_process
Cucsat.PASA.G10014	Cucsat.PASA.G10014.T3	Cme-miR408	1.81175	1.61407e-05	B10_1_2_B10_L	GO_3_5vsL	biological_process
Cucsat.PASA.G10014	Cucsat.PASA.G10014.T39	Cme-miR408	1.81175	1.61407e-05	B10_1_2_B10_L	GO_3_5vsL	biological_process
Cucsat.PASA.G10014	Cucsat.PASA.G10014.T35	Cme-miR408	1.81175	1.61407e-05	B10_1_2_B10_L	GO_3_5vsL	biological_process
Cucsat.PASA.G10014	Cucsat.PASA.G10014.T2	Cme-miR408	1.81175	1.61407e-05	B10_1_2_B10_L	GO_3_5vsL	biological_process
Cucsat.PASA.G10014	Cucsat.PASA.G10014.T38	Cme-miR408	1.81175	1.61407e-05	B10_1_2_B10_L	GO_3_5vsL	biological_process
Cucsat.PASA.G10014	Cucsat.PASA.G10014.T45	Cme-miR408	1.81175	1.61407e-05	B10_1_2_B10_L	GO_3_5vsL	biological_process
Cucsat.PASA.G10014	Cucsat.PASA.G10014.T25	Cme-miR408	2.44682	9.91971e-07	B10_3_5_L	GO_3_5vsL	biological_process
Cucsat.PASA.G10014	Cucsat.PASA.G10014.T22	Cme-miR408	2.44682	9.91971e-07	B10_3_5_L	GO_3_5vsL	biological_process
Cucsat.PASA.G10014	Cucsat.PASA.G10014.T8	Cme-miR408	2.44682	9.91971e-07	B10_3_5_L	GO_3_5vsL	biological_process
Cucsat.PASA.G10014	Cucsat.PASA.G10014.T5	Cme-miR408	2.44682	9.91971e-07	B10_3_5_L	GO_3_5vsL	biological_process
Cucsat.PASA.G10014	Cucsat.PASA.G10014.T1	Cme-miR408	2.44682	9.91971e-07	B10_3_5_L	GO_3_5vsL	biological_process
Cucsat.PASA.G10014	Cucsat.PASA.G10014.T41	Cme-miR408	2.44682	9.91971e-07	B10_3_5_L	GO_3_5vsL	biological_process
Cucsat.PASA.G10014	Cucsat.PASA.G10014.T42	Cme-miR408	2.44682	9.91971e-07	B10_3_5_L	GO_3_5vsL	biological_process
Cucsat.PASA.G10014	Cucsat.PASA.G10014.T29	Cme-miR408	2.44682	9.91971e-07	B10_3_5_L	GO_3_5vsL	biological_process
Cucsat.PASA.G10014	Cucsat.PASA.G10014.T44	Cme-miR408	2.44682	9.91971e-07	B10_3_5_L	GO_3_5vsL	biological_process
Cucsat.PASA.G10014	Cucsat.PASA.G10014.T24	Cme-miR408	2.44682	9.91971e-07	B10_3_5_L	GO_3_5vsL	biological_process
Cucsat.PASA.G10014	Cucsat.PASA.G10014.T37	Cme-miR408	2.44682	9.91971e-07	B10_3_5_L	GO_3_5vsL	biological_process
Cucsat.PASA.G10014	Cucsat.PASA.G10014.T14	Cme-miR408	2.44682	9.91971e-07	B10_3_5_L	GO_3_5vsL	biological_process
Cucsat.PASA.G10014	Cucsat.PASA.G10014.T33	Cme-miR408	2.44682	9.91971e-07	B10_3_5_L	GO_3_5vsL	biological_process
Cucsat.PASA.G10014	Cucsat.PASA.G10014.T27	Cme-miR408	2.44682	9.91971e-07	B10_3_5_L	GO_3_5vsL	biological_process
Cucsat.PASA.G10014	Cucsat.PASA.G10014.T43	Cme-miR408	2.44682	9.91971e-07	B10_3_5_L	GO_3_5vsL	biological_process
Cucsat.PASA.G10014	Cucsat.PASA.G10014.T28	Cme-miR408	2.44682	9.91971e-07	B10_3_5_L	GO_3_5vsL	biological_process
Cucsat.PASA.G10014	Cucsat.PASA.G10014.T30	Cme-miR408	2.44682	9.91971e-07	B10_3_5_L	GO_3_5vsL	biological_process
Cucsat.PASA.G10014	Cucsat.PASA.G10014.T9	Cme-miR408	2.44682	9.91971e-07	B10_3_5_L	GO_3_5vsL	biological_process
Cucsat.PASA.G10014	Cucsat.PASA.G10014.T16	Cme-miR408	2.44682	9.91971e-07	B10_3_5_L	GO_3_5vsL	biological_process
Cucsat.PASA.G10014	Cucsat.PASA.G10014.T23	Cme-miR408	2.44682	9.91971e-07	B10_3_5_L	GO_3_5vsL	biological_process
Cucsat.PASA.G10014	Cucsat.PASA.G10014.T17	Cme-miR408	2.44682	9.91971e-07	B10_3_5_L	GO_3_5vsL	biological_process
Cucsat.PASA.G10014	Cucsat.PASA.G10014.T15	Cme-miR408	2.44682	9.91971e-07	B10_3_5_L	GO_3_5vsL	biological_process
Cucsat.PASA.G10014	Cucsat.PASA.G10014.T4	Cme-miR408	2.44682	9.91971e-07	B10_3_5_L	GO_3_5vsL	biological_process
Cucsat.PASA.G10014	Cucsat.PASA.G10014.T34	Cme-miR408	2.44682	9.91971e-07	B10_3_5_L	GO_3_5vsL	biological_process
Cucsat.PASA.G10014	Cucsat.PASA.G10014.T20	Cme-miR408	2.44682	9.91971e-07	B10_3_5_L	GO_3_5vsL	biological_process
Cucsat.PASA.G10014	Cucsat.PASA.G10014.T7	Cme-miR408	2.44682	9.91971e-07	B10_3_5_L	GO_3_5vsL	biological_process
Cucsat.PASA.G10014	Cucsat.PASA.G10014.T6	Cme-miR408	2.44682	9.91971e-07	B10_3_5_L	GO_3_5vsL	biological_process
Cucsat.PASA.G10014	Cucsat.PASA.G10014.T31	Cme-miR408	2.44682	9.91971e-07	B10_3_5_L	GO_3_5vsL	biological_process
Cucsat.PASA.G10014	Cucsat.PASA.G10014.T19	Cme-miR408	2.44682	9.91971e-07	B10_3_5_L	GO_3_5vsL	biological_process
Cucsat.PASA.G10014	Cucsat.PASA.G10014.T32	Cme-miR408	2.44682	9.91971e-07	B10_3_5_L	GO_3_5vsL	biological_process
Cucsat.PASA.G10014	Cucsat.PASA.G10014.T21	Cme-miR408	2.44682	9.91971e-07	B10_3_5_L	GO_3_5vsL	biological_process
Cucsat.PASA.G10014	Cucsat.PASA.G10014.T40	Cme-miR408	2.44682	9.91971e-07	B10_3_5_L	GO_3_5vsL	biological_process
Cucsat.PASA.G10014	Cucsat.PASA.G10014.T3	Cme-miR408	2.44682	9.91971e-07	B10_3_5_L	GO_3_5vsL	biological_process
Cucsat.PASA.G10014	Cucsat.PASA.G10014.T39	Cme-miR408	2.44682	9.91971e-07	B10_3_5_L	GO_3_5vsL	biological_process
Cucsat.PASA.G10014	Cucsat.PASA.G10014.T35	Cme-miR408	2.44682	9.91971e-07	B10_3_5_L	GO_3_5vsL	biological_process
Cucsat.PASA.G10014	Cucsat.PASA.G10014.T2	Cme-miR408	2.44682	9.91971e-07	B10_3_5_L	GO_3_5vsL	biological_process
Cucsat.PASA.G10014	Cucsat.PASA.G10014.T38	Cme-miR408	2.44682	9.91971e-07	B10_3_5_L	GO_3_5vsL	biological_process
Cucsat.PASA.G10014	Cucsat.PASA.G10014.T45	Cme-miR408	2.44682	9.91971e-07	B10_3_5_L	GO_3_5vsL	biological_process
Cucsat.PASA.G10014	Cucsat.PASA.G10014.T25	Cme-miR408	3.63733	6.69525e-09	B10_6_8_B10_L	GO_3_5vsL	biological_process
Cucsat.PASA.G10014	Cucsat.PASA.G10014.T22	Cme-miR408	3.63733	6.69525e-09	B10_6_8_B10_L	GO_3_5vsL	biological_process
Cucsat.PASA.G10014	Cucsat.PASA.G10014.T8	Cme-miR408	3.63733	6.69525e-09	B10_6_8_B10_L	GO_3_5vsL	biological_process
Cucsat.PASA.G10014	Cucsat.PASA.G10014.T5	Cme-miR408	3.63733	6.69525e-09	B10_6_8_B10_L	GO_3_5vsL	biological_process
Cucsat.PASA.G10014	Cucsat.PASA.G10014.T1	Cme-miR408	3.63733	6.69525e-09	B10_6_8_B10_L	GO_3_5vsL	biological_process
Cucsat.PASA.G10014	Cucsat.PASA.G10014.T41	Cme-miR408	3.63733	6.69525e-09	B10_6_8_B10_L	GO_3_5vsL	biological_process
Cucsat.PASA.G10014	Cucsat.PASA.G10014.T42	Cme-miR408	3.63733	6.69525e-09	B10_6_8_B10_L	GO_3_5vsL	biological_process
Cucsat.PASA.G10014	Cucsat.PASA.G10014.T29	Cme-miR408	3.63733	6.69525e-09	B10_6_8_B10_L	GO_3_5vsL	biological_process
Cucsat.PASA.G10014	Cucsat.PASA.G10014.T44	Cme-miR408	3.63733	6.69525e-09	B10_6_8_B10_L	GO_3_5vsL	biological_process
Cucsat.PASA.G10014	Cucsat.PASA.G10014.T24	Cme-miR408	3.63733	6.69525e-09	B10_6_8_B10_L	GO_3_5vsL	biological_process
Cucsat.PASA.G10014	Cucsat.PASA.G10014.T37	Cme-miR408	3.63733	6.69525e-09	B10_6_8_B10_L	GO_3_5vsL	biological_process
Cucsat.PASA.G10014	Cucsat.PASA.G10014.T14	Cme-miR408	3.63733	6.69525e-09	B10_6_8_B10_L	GO_3_5vsL	biological_process
Cucsat.PASA.G10014	Cucsat.PASA.G10014.T33	Cme-miR408	3.63733	6.69525e-09	B10_6_8_B10_L	GO_3_5vsL	biological_process
Cucsat.PASA.G10014	Cucsat.PASA.G10014.T27	Cme-miR408	3.63733	6.69525e-09	B10_6_8_B10_L	GO_3_5vsL	biological_process
Cucsat.PASA.G10014	Cucsat.PASA.G10014.T43	Cme-miR408	3.63733	6.69525e-09	B10_6_8_B10_L	GO_3_5vsL	biological_process
Cucsat.PASA.G10014	Cucsat.PASA.G10014.T28	Cme-miR408	3.63733	6.69525e-09	B10_6_8_B10_L	GO_3_5vsL	biological_process
Cucsat.PASA.G10014	Cucsat.PASA.G10014.T30	Cme-miR408	3.63733	6.69525e-09	B10_6_8_B10_L	GO_3_5vsL	biological_process
Cucsat.PASA.G10014	Cucsat.PASA.G10014.T9	Cme-miR408	3.63733	6.69525e-09	B10_6_8_B10_L	GO_3_5vsL	biological_process
Cucsat.PASA.G10014	Cucsat.PASA.G10014.T16	Cme-miR408	3.63733	6.69525e-09	B10_6_8_B10_L	GO_3_5vsL	biological_process
Cucsat.PASA.G10014	Cucsat.PASA.G10014.T23	Cme-miR408	3.63733	6.69525e-09	B10_6_8_B10_L	GO_3_5vsL	biological_process
Cucsat.PASA.G10014	Cucsat.PASA.G10014.T17	Cme-miR408	3.63733	6.69525e-09	B10_6_8_B10_L	GO_3_5vsL	biological_process
Cucsat.PASA.G10014	Cucsat.PASA.G10014.T15	Cme-miR408	3.63733	6.69525e-09	B10_6_8_B10_L	GO_3_5vsL	biological_process
Cucsat.PASA.G10014	Cucsat.PASA.G10014.T4	Cme-miR408	3.63733	6.69525e-09	B10_6_8_B10_L	GO_3_5vsL	biological_process
Cucsat.PASA.G10014	Cucsat.PASA.G10014.T34	Cme-miR408	3.63733	6.69525e-09	B10_6_8_B10_L	GO_3_5vsL	biological_process
Cucsat.PASA.G10014	Cucsat.PASA.G10014.T20	Cme-miR408	3.63733	6.69525e-09	B10_6_8_B10_L	GO_3_5vsL	biological_process
Cucsat.PASA.G10014	Cucsat.PASA.G10014.T7	Cme-miR408	3.63733	6.69525e-09	B10_6_8_B10_L	GO_3_5vsL	biological_process
Cucsat.PASA.G10014	Cucsat.PASA.G10014.T6	Cme-miR408	3.63733	6.69525e-09	B10_6_8_B10_L	GO_3_5vsL	biological_process
Cucsat.PASA.G10014	Cucsat.PASA.G10014.T31	Cme-miR408	3.63733	6.69525e-09	B10_6_8_B10_L	GO_3_5vsL	biological_process
Cucsat.PASA.G10014	Cucsat.PASA.G10014.T19	Cme-miR408	3.63733	6.69525e-09	B10_6_8_B10_L	GO_3_5vsL	biological_process
Cucsat.PASA.G10014	Cucsat.PASA.G10014.T32	Cme-miR408	3.63733	6.69525e-09	B10_6_8_B10_L	GO_3_5vsL	biological_process
Cucsat.PASA.G10014	Cucsat.PASA.G10014.T21	Cme-miR408	3.63733	6.69525e-09	B10_6_8_B10_L	GO_3_5vsL	biological_process
Cucsat.PASA.G10014	Cucsat.PASA.G10014.T40	Cme-miR408	3.63733	6.69525e-09	B10_6_8_B10_L	GO_3_5vsL	biological_process
Cucsat.PASA.G10014	Cucsat.PASA.G10014.T3	Cme-miR408	3.63733	6.69525e-09	B10_6_8_B10_L	GO_3_5vsL	biological_process
Cucsat.PASA.G10014	Cucsat.PASA.G10014.T39	Cme-miR408	3.63733	6.69525e-09	B10_6_8_B10_L	GO_3_5vsL	biological_process
Cucsat.PASA.G10014	Cucsat.PASA.G10014.T35	Cme-miR408	3.63733	6.69525e-09	B10_6_8_B10_L	GO_3_5vsL	biological_process
Cucsat.PASA.G10014	Cucsat.PASA.G10014.T2	Cme-miR408	3.63733	6.69525e-09	B10_6_8_B10_L	GO_3_5vsL	biological_process
Cucsat.PASA.G10014	Cucsat.PASA.G10014.T38	Cme-miR408	3.63733	6.69525e-09	B10_6_8_B10_L	GO_3_5vsL	biological_process
Cucsat.PASA.G10014	Cucsat.PASA.G10014.T45	Cme-miR408	3.63733	6.69525e-09	B10_6_8_B10_L	GO_3_5vsL	biological_process
Cucsat.PASA.G10014	Cucsat.PASA.G10014.T25	Cme-miR408	4.83026	1.32816e-10	B10_9_B10_L	GO_3_5vsL	biological_process
Cucsat.PASA.G10014	Cucsat.PASA.G10014.T22	Cme-miR408	4.83026	1.32816e-10	B10_9_B10_L	GO_3_5vsL	biological_process
Cucsat.PASA.G10014	Cucsat.PASA.G10014.T8	Cme-miR408	4.83026	1.32816e-10	B10_9_B10_L	GO_3_5vsL	biological_process
Cucsat.PASA.G10014	Cucsat.PASA.G10014.T5	Cme-miR408	4.83026	1.32816e-10	B10_9_B10_L	GO_3_5vsL	biological_process
Cucsat.PASA.G10014	Cucsat.PASA.G10014.T1	Cme-miR408	4.83026	1.32816e-10	B10_9_B10_L	GO_3_5vsL	biological_process
Cucsat.PASA.G10014	Cucsat.PASA.G10014.T41	Cme-miR408	4.83026	1.32816e-10	B10_9_B10_L	GO_3_5vsL	biological_process
Cucsat.PASA.G10014	Cucsat.PASA.G10014.T42	Cme-miR408	4.83026	1.32816e-10	B10_9_B10_L	GO_3_5vsL	biological_process
Cucsat.PASA.G10014	Cucsat.PASA.G10014.T29	Cme-miR408	4.83026	1.32816e-10	B10_9_B10_L	GO_3_5vsL	biological_process
Cucsat.PASA.G10014	Cucsat.PASA.G10014.T44	Cme-miR408	4.83026	1.32816e-10	B10_9_B10_L	GO_3_5vsL	biological_process
Cucsat.PASA.G10014	Cucsat.PASA.G10014.T24	Cme-miR408	4.83026	1.32816e-10	B10_9_B10_L	GO_3_5vsL	biological_process
Cucsat.PASA.G10014	Cucsat.PASA.G10014.T37	Cme-miR408	4.83026	1.32816e-10	B10_9_B10_L	GO_3_5vsL	biological_process
Cucsat.PASA.G10014	Cucsat.PASA.G10014.T14	Cme-miR408	4.83026	1.32816e-10	B10_9_B10_L	GO_3_5vsL	biological_process
Cucsat.PASA.G10014	Cucsat.PASA.G10014.T33	Cme-miR408	4.83026	1.32816e-10	B10_9_B10_L	GO_3_5vsL	biological_process
Cucsat.PASA.G10014	Cucsat.PASA.G10014.T27	Cme-miR408	4.83026	1.32816e-10	B10_9_B10_L	GO_3_5vsL	biological_process
Cucsat.PASA.G10014	Cucsat.PASA.G10014.T43	Cme-miR408	4.83026	1.32816e-10	B10_9_B10_L	GO_3_5vsL	biological_process
Cucsat.PASA.G10014	Cucsat.PASA.G10014.T28	Cme-miR408	4.83026	1.32816e-10	B10_9_B10_L	GO_3_5vsL	biological_process
Cucsat.PASA.G10014	Cucsat.PASA.G10014.T30	Cme-miR408	4.83026	1.32816e-10	B10_9_B10_L	GO_3_5vsL	biological_process
Cucsat.PASA.G10014	Cucsat.PASA.G10014.T9	Cme-miR408	4.83026	1.32816e-10	B10_9_B10_L	GO_3_5vsL	biological_process
Cucsat.PASA.G10014	Cucsat.PASA.G10014.T16	Cme-miR408	4.83026	1.32816e-10	B10_9_B10_L	GO_3_5vsL	biological_process
Cucsat.PASA.G10014	Cucsat.PASA.G10014.T23	Cme-miR408	4.83026	1.32816e-10	B10_9_B10_L	GO_3_5vsL	biological_process
Cucsat.PASA.G10014	Cucsat.PASA.G10014.T17	Cme-miR408	4.83026	1.32816e-10	B10_9_B10_L	GO_3_5vsL	biological_process
Cucsat.PASA.G10014	Cucsat.PASA.G10014.T15	Cme-miR408	4.83026	1.32816e-10	B10_9_B10_L	GO_3_5vsL	biological_process
Cucsat.PASA.G10014	Cucsat.PASA.G10014.T4	Cme-miR408	4.83026	1.32816e-10	B10_9_B10_L	GO_3_5vsL	biological_process
Cucsat.PASA.G10014	Cucsat.PASA.G10014.T34	Cme-miR408	4.83026	1.32816e-10	B10_9_B10_L	GO_3_5vsL	biological_process
Cucsat.PASA.G10014	Cucsat.PASA.G10014.T20	Cme-miR408	4.83026	1.32816e-10	B10_9_B10_L	GO_3_5vsL	biological_process
Cucsat.PASA.G10014	Cucsat.PASA.G10014.T7	Cme-miR408	4.83026	1.32816e-10	B10_9_B10_L	GO_3_5vsL	biological_process
Cucsat.PASA.G10014	Cucsat.PASA.G10014.T6	Cme-miR408	4.83026	1.32816e-10	B10_9_B10_L	GO_3_5vsL	biological_process
Cucsat.PASA.G10014	Cucsat.PASA.G10014.T31	Cme-miR408	4.83026	1.32816e-10	B10_9_B10_L	GO_3_5vsL	biological_process
Cucsat.PASA.G10014	Cucsat.PASA.G10014.T19	Cme-miR408	4.83026	1.32816e-10	B10_9_B10_L	GO_3_5vsL	biological_process
Cucsat.PASA.G10014	Cucsat.PASA.G10014.T32	Cme-miR408	4.83026	1.32816e-10	B10_9_B10_L	GO_3_5vsL	biological_process
Cucsat.PASA.G10014	Cucsat.PASA.G10014.T21	Cme-miR408	4.83026	1.32816e-10	B10_9_B10_L	GO_3_5vsL	biological_process
Cucsat.PASA.G10014	Cucsat.PASA.G10014.T40	Cme-miR408	4.83026	1.32816e-10	B10_9_B10_L	GO_3_5vsL	biological_process
Cucsat.PASA.G10014	Cucsat.PASA.G10014.T3	Cme-miR408	4.83026	1.32816e-10	B10_9_B10_L	GO_3_5vsL	biological_process
Cucsat.PASA.G10014	Cucsat.PASA.G10014.T39	Cme-miR408	4.83026	1.32816e-10	B10_9_B10_L	GO_3_5vsL	biological_process
Cucsat.PASA.G10014	Cucsat.PASA.G10014.T35	Cme-miR408	4.83026	1.32816e-10	B10_9_B10_L	GO_3_5vsL	biological_process
Cucsat.PASA.G10014	Cucsat.PASA.G10014.T2	Cme-miR408	4.83026	1.32816e-10	B10_9_B10_L	GO_3_5vsL	biological_process
Cucsat.PASA.G10014	Cucsat.PASA.G10014.T38	Cme-miR408	4.83026	1.32816e-10	B10_9_B10_L	GO_3_5vsL	biological_process
Cucsat.PASA.G10014	Cucsat.PASA.G10014.T45	Cme-miR408	4.83026	1.32816e-10	B10_9_B10_L	GO_3_5vsL	biological_process
Cucsat.PASA.G10014	Cucsat.PASA.G10014.T25	Cme-miR408	1.37111	0.000479043	B10_apex_B10_L	GO_3_5vsL	biological_process
Cucsat.PASA.G10014	Cucsat.PASA.G10014.T22	Cme-miR408	1.37111	0.000479043	B10_apex_B10_L	GO_3_5vsL	biological_process
Cucsat.PASA.G10014	Cucsat.PASA.G10014.T8	Cme-miR408	1.37111	0.000479043	B10_apex_B10_L	GO_3_5vsL	biological_process
Cucsat.PASA.G10014	Cucsat.PASA.G10014.T5	Cme-miR408	1.37111	0.000479043	B10_apex_B10_L	GO_3_5vsL	biological_process
Cucsat.PASA.G10014	Cucsat.PASA.G10014.T1	Cme-miR408	1.37111	0.000479043	B10_apex_B10_L	GO_3_5vsL	biological_process
Cucsat.PASA.G10014	Cucsat.PASA.G10014.T41	Cme-miR408	1.37111	0.000479043	B10_apex_B10_L	GO_3_5vsL	biological_process
Cucsat.PASA.G10014	Cucsat.PASA.G10014.T42	Cme-miR408	1.37111	0.000479043	B10_apex_B10_L	GO_3_5vsL	biological_process
Cucsat.PASA.G10014	Cucsat.PASA.G10014.T29	Cme-miR408	1.37111	0.000479043	B10_apex_B10_L	GO_3_5vsL	biological_process
Cucsat.PASA.G10014	Cucsat.PASA.G10014.T44	Cme-miR408	1.37111	0.000479043	B10_apex_B10_L	GO_3_5vsL	biological_process
Cucsat.PASA.G10014	Cucsat.PASA.G10014.T24	Cme-miR408	1.37111	0.000479043	B10_apex_B10_L	GO_3_5vsL	biological_process
Cucsat.PASA.G10014	Cucsat.PASA.G10014.T37	Cme-miR408	1.37111	0.000479043	B10_apex_B10_L	GO_3_5vsL	biological_process
Cucsat.PASA.G10014	Cucsat.PASA.G10014.T14	Cme-miR408	1.37111	0.000479043	B10_apex_B10_L	GO_3_5vsL	biological_process
Cucsat.PASA.G10014	Cucsat.PASA.G10014.T33	Cme-miR408	1.37111	0.000479043	B10_apex_B10_L	GO_3_5vsL	biological_process
Cucsat.PASA.G10014	Cucsat.PASA.G10014.T27	Cme-miR408	1.37111	0.000479043	B10_apex_B10_L	GO_3_5vsL	biological_process
Cucsat.PASA.G10014	Cucsat.PASA.G10014.T43	Cme-miR408	1.37111	0.000479043	B10_apex_B10_L	GO_3_5vsL	biological_process
Cucsat.PASA.G10014	Cucsat.PASA.G10014.T28	Cme-miR408	1.37111	0.000479043	B10_apex_B10_L	GO_3_5vsL	biological_process
Cucsat.PASA.G10014	Cucsat.PASA.G10014.T30	Cme-miR408	1.37111	0.000479043	B10_apex_B10_L	GO_3_5vsL	biological_process
Cucsat.PASA.G10014	Cucsat.PASA.G10014.T9	Cme-miR408	1.37111	0.000479043	B10_apex_B10_L	GO_3_5vsL	biological_process
Cucsat.PASA.G10014	Cucsat.PASA.G10014.T16	Cme-miR408	1.37111	0.000479043	B10_apex_B10_L	GO_3_5vsL	biological_process
Cucsat.PASA.G10014	Cucsat.PASA.G10014.T23	Cme-miR408	1.37111	0.000479043	B10_apex_B10_L	GO_3_5vsL	biological_process
Cucsat.PASA.G10014	Cucsat.PASA.G10014.T17	Cme-miR408	1.37111	0.000479043	B10_apex_B10_L	GO_3_5vsL	biological_process
Cucsat.PASA.G10014	Cucsat.PASA.G10014.T15	Cme-miR408	1.37111	0.000479043	B10_apex_B10_L	GO_3_5vsL	biological_process
Cucsat.PASA.G10014	Cucsat.PASA.G10014.T4	Cme-miR408	1.37111	0.000479043	B10_apex_B10_L	GO_3_5vsL	biological_process
Cucsat.PASA.G10014	Cucsat.PASA.G10014.T34	Cme-miR408	1.37111	0.000479043	B10_apex_B10_L	GO_3_5vsL	biological_process
Cucsat.PASA.G10014	Cucsat.PASA.G10014.T20	Cme-miR408	1.37111	0.000479043	B10_apex_B10_L	GO_3_5vsL	biological_process
Cucsat.PASA.G10014	Cucsat.PASA.G10014.T7	Cme-miR408	1.37111	0.000479043	B10_apex_B10_L	GO_3_5vsL	biological_process
Cucsat.PASA.G10014	Cucsat.PASA.G10014.T6	Cme-miR408	1.37111	0.000479043	B10_apex_B10_L	GO_3_5vsL	biological_process
Cucsat.PASA.G10014	Cucsat.PASA.G10014.T31	Cme-miR408	1.37111	0.000479043	B10_apex_B10_L	GO_3_5vsL	biological_process
Cucsat.PASA.G10014	Cucsat.PASA.G10014.T19	Cme-miR408	1.37111	0.000479043	B10_apex_B10_L	GO_3_5vsL	biological_process
Cucsat.PASA.G10014	Cucsat.PASA.G10014.T32	Cme-miR408	1.37111	0.000479043	B10_apex_B10_L	GO_3_5vsL	biological_process
Cucsat.PASA.G10014	Cucsat.PASA.G10014.T21	Cme-miR408	1.37111	0.000479043	B10_apex_B10_L	GO_3_5vsL	biological_process
Cucsat.PASA.G10014	Cucsat.PASA.G10014.T40	Cme-miR408	1.37111	0.000479043	B10_apex_B10_L	GO_3_5vsL	biological_process
Cucsat.PASA.G10014	Cucsat.PASA.G10014.T3	Cme-miR408	1.37111	0.000479043	B10_apex_B10_L	GO_3_5vsL	biological_process
Cucsat.PASA.G10014	Cucsat.PASA.G10014.T39	Cme-miR408	1.37111	0.000479043	B10_apex_B10_L	GO_3_5vsL	biological_process
Cucsat.PASA.G10014	Cucsat.PASA.G10014.T2	Cme-miR408	1.37111	0.000479043	B10_apex_B10_L	GO_3_5vsL	biological_process
Cucsat.PASA.G10014	Cucsat.PASA.G10014.T35	Cme-miR408	1.37111	0.000479043	B10_apex_B10_L	GO_3_5vsL	biological_process
Cucsat.PASA.G10014	Cucsat.PASA.G10014.T38	Cme-miR408	1.37111	0.000479043	B10_apex_B10_L	GO_3_5vsL	biological_process
Cucsat.PASA.G10014	Cucsat.PASA.G10014.T45	Cme-miR408	1.37111	0.000479043	B10_apex_B10_L	GO_3_5vsL	biological_process
Cucsat.PASA.G10014	Cucsat.PASA.G10014.T25	Cme-miR408	1.19051	0.00360874	B10_6_8_B10_3_5	GO_6_8vsL	biological_process
Cucsat.PASA.G10014	Cucsat.PASA.G10014.T22	Cme-miR408	1.19051	0.00360874	B10_6_8_B10_3_5	GO_6_8vsL	biological_process
Cucsat.PASA.G10014	Cucsat.PASA.G10014.T8	Cme-miR408	1.19051	0.00360874	B10_6_8_B10_3_5	GO_6_8vsL	biological_process
Cucsat.PASA.G10014	Cucsat.PASA.G10014.T5	Cme-miR408	1.19051	0.00360874	B10_6_8_B10_3_5	GO_6_8vsL	biological_process
Cucsat.PASA.G10014	Cucsat.PASA.G10014.T1	Cme-miR408	1.19051	0.00360874	B10_6_8_B10_3_5	GO_6_8vsL	biological_process
Cucsat.PASA.G10014	Cucsat.PASA.G10014.T41	Cme-miR408	1.19051	0.00360874	B10_6_8_B10_3_5	GO_6_8vsL	biological_process
Cucsat.PASA.G10014	Cucsat.PASA.G10014.T42	Cme-miR408	1.19051	0.00360874	B10_6_8_B10_3_5	GO_6_8vsL	biological_process
Cucsat.PASA.G10014	Cucsat.PASA.G10014.T29	Cme-miR408	1.19051	0.00360874	B10_6_8_B10_3_5	GO_6_8vsL	biological_process
Cucsat.PASA.G10014	Cucsat.PASA.G10014.T44	Cme-miR408	1.19051	0.00360874	B10_6_8_B10_3_5	GO_6_8vsL	biological_process
Cucsat.PASA.G10014	Cucsat.PASA.G10014.T24	Cme-miR408	1.19051	0.00360874	B10_6_8_B10_3_5	GO_6_8vsL	biological_process
Cucsat.PASA.G10014	Cucsat.PASA.G10014.T37	Cme-miR408	1.19051	0.00360874	B10_6_8_B10_3_5	GO_6_8vsL	biological_process
Cucsat.PASA.G10014	Cucsat.PASA.G10014.T14	Cme-miR408	1.19051	0.00360874	B10_6_8_B10_3_5	GO_6_8vsL	biological_process
Cucsat.PASA.G10014	Cucsat.PASA.G10014.T33	Cme-miR408	1.19051	0.00360874	B10_6_8_B10_3_5	GO_6_8vsL	biological_process
Cucsat.PASA.G10014	Cucsat.PASA.G10014.T27	Cme-miR408	1.19051	0.00360874	B10_6_8_B10_3_5	GO_6_8vsL	biological_process
Cucsat.PASA.G10014	Cucsat.PASA.G10014.T43	Cme-miR408	1.19051	0.00360874	B10_6_8_B10_3_5	GO_6_8vsL	biological_process
Cucsat.PASA.G10014	Cucsat.PASA.G10014.T28	Cme-miR408	1.19051	0.00360874	B10_6_8_B10_3_5	GO_6_8vsL	biological_process
Cucsat.PASA.G10014	Cucsat.PASA.G10014.T30	Cme-miR408	1.19051	0.00360874	B10_6_8_B10_3_5	GO_6_8vsL	biological_process
Cucsat.PASA.G10014	Cucsat.PASA.G10014.T9	Cme-miR408	1.19051	0.00360874	B10_6_8_B10_3_5	GO_6_8vsL	biological_process
Cucsat.PASA.G10014	Cucsat.PASA.G10014.T16	Cme-miR408	1.19051	0.00360874	B10_6_8_B10_3_5	GO_6_8vsL	biological_process
Cucsat.PASA.G10014	Cucsat.PASA.G10014.T23	Cme-miR408	1.19051	0.00360874	B10_6_8_B10_3_5	GO_6_8vsL	biological_process
Cucsat.PASA.G10014	Cucsat.PASA.G10014.T17	Cme-miR408	1.19051	0.00360874	B10_6_8_B10_3_5	GO_6_8vsL	biological_process
Cucsat.PASA.G10014	Cucsat.PASA.G10014.T15	Cme-miR408	1.19051	0.00360874	B10_6_8_B10_3_5	GO_6_8vsL	biological_process
Cucsat.PASA.G10014	Cucsat.PASA.G10014.T4	Cme-miR408	1.19051	0.00360874	B10_6_8_B10_3_5	GO_6_8vsL	biological_process
Cucsat.PASA.G10014	Cucsat.PASA.G10014.T34	Cme-miR408	1.19051	0.00360874	B10_6_8_B10_3_5	GO_6_8vsL	biological_process
Cucsat.PASA.G10014	Cucsat.PASA.G10014.T20	Cme-miR408	1.19051	0.00360874	B10_6_8_B10_3_5	GO_6_8vsL	biological_process
Cucsat.PASA.G10014	Cucsat.PASA.G10014.T7	Cme-miR408	1.19051	0.00360874	B10_6_8_B10_3_5	GO_6_8vsL	biological_process
Cucsat.PASA.G10014	Cucsat.PASA.G10014.T6	Cme-miR408	1.19051	0.00360874	B10_6_8_B10_3_5	GO_6_8vsL	biological_process
Cucsat.PASA.G10014	Cucsat.PASA.G10014.T31	Cme-miR408	1.19051	0.00360874	B10_6_8_B10_3_5	GO_6_8vsL	biological_process
Cucsat.PASA.G10014	Cucsat.PASA.G10014.T19	Cme-miR408	1.19051	0.00360874	B10_6_8_B10_3_5	GO_6_8vsL	biological_process
Cucsat.PASA.G10014	Cucsat.PASA.G10014.T32	Cme-miR408	1.19051	0.00360874	B10_6_8_B10_3_5	GO_6_8vsL	biological_process
Cucsat.PASA.G10014	Cucsat.PASA.G10014.T21	Cme-miR408	1.19051	0.00360874	B10_6_8_B10_3_5	GO_6_8vsL	biological_process
Cucsat.PASA.G10014	Cucsat.PASA.G10014.T40	Cme-miR408	1.19051	0.00360874	B10_6_8_B10_3_5	GO_6_8vsL	biological_process
Cucsat.PASA.G10014	Cucsat.PASA.G10014.T3	Cme-miR408	1.19051	0.00360874	B10_6_8_B10_3_5	GO_6_8vsL	biological_process
Cucsat.PASA.G10014	Cucsat.PASA.G10014.T39	Cme-miR408	1.19051	0.00360874	B10_6_8_B10_3_5	GO_6_8vsL	biological_process
Cucsat.PASA.G10014	Cucsat.PASA.G10014.T35	Cme-miR408	1.19051	0.00360874	B10_6_8_B10_3_5	GO_6_8vsL	biological_process
Cucsat.PASA.G10014	Cucsat.PASA.G10014.T2	Cme-miR408	1.19051	0.00360874	B10_6_8_B10_3_5	GO_6_8vsL	biological_process
Cucsat.PASA.G10014	Cucsat.PASA.G10014.T38	Cme-miR408	1.19051	0.00360874	B10_6_8_B10_3_5	GO_6_8vsL	biological_process
Cucsat.PASA.G10014	Cucsat.PASA.G10014.T45	Cme-miR408	1.19051	0.00360874	B10_6_8_B10_3_5	GO_6_8vsL	biological_process
Cucsat.PASA.G10014	Cucsat.PASA.G10014.T25	Cme-miR408	1.19293	0.00227671	B10_9_B10_6_8	GO_6_8vsL	biological_process
Cucsat.PASA.G10014	Cucsat.PASA.G10014.T22	Cme-miR408	1.19293	0.00227671	B10_9_B10_6_8	GO_6_8vsL	biological_process
Cucsat.PASA.G10014	Cucsat.PASA.G10014.T8	Cme-miR408	1.19293	0.00227671	B10_9_B10_6_8	GO_6_8vsL	biological_process
Cucsat.PASA.G10014	Cucsat.PASA.G10014.T5	Cme-miR408	1.19293	0.00227671	B10_9_B10_6_8	GO_6_8vsL	biological_process
Cucsat.PASA.G10014	Cucsat.PASA.G10014.T1	Cme-miR408	1.19293	0.00227671	B10_9_B10_6_8	GO_6_8vsL	biological_process
Cucsat.PASA.G10014	Cucsat.PASA.G10014.T41	Cme-miR408	1.19293	0.00227671	B10_9_B10_6_8	GO_6_8vsL	biological_process
Cucsat.PASA.G10014	Cucsat.PASA.G10014.T42	Cme-miR408	1.19293	0.00227671	B10_9_B10_6_8	GO_6_8vsL	biological_process
Cucsat.PASA.G10014	Cucsat.PASA.G10014.T29	Cme-miR408	1.19293	0.00227671	B10_9_B10_6_8	GO_6_8vsL	biological_process
Cucsat.PASA.G10014	Cucsat.PASA.G10014.T44	Cme-miR408	1.19293	0.00227671	B10_9_B10_6_8	GO_6_8vsL	biological_process
Cucsat.PASA.G10014	Cucsat.PASA.G10014.T24	Cme-miR408	1.19293	0.00227671	B10_9_B10_6_8	GO_6_8vsL	biological_process
Cucsat.PASA.G10014	Cucsat.PASA.G10014.T37	Cme-miR408	1.19293	0.00227671	B10_9_B10_6_8	GO_6_8vsL	biological_process
Cucsat.PASA.G10014	Cucsat.PASA.G10014.T14	Cme-miR408	1.19293	0.00227671	B10_9_B10_6_8	GO_6_8vsL	biological_process
Cucsat.PASA.G10014	Cucsat.PASA.G10014.T33	Cme-miR408	1.19293	0.00227671	B10_9_B10_6_8	GO_6_8vsL	biological_process
Cucsat.PASA.G10014	Cucsat.PASA.G10014.T27	Cme-miR408	1.19293	0.00227671	B10_9_B10_6_8	GO_6_8vsL	biological_process
Cucsat.PASA.G10014	Cucsat.PASA.G10014.T43	Cme-miR408	1.19293	0.00227671	B10_9_B10_6_8	GO_6_8vsL	biological_process
Cucsat.PASA.G10014	Cucsat.PASA.G10014.T28	Cme-miR408	1.19293	0.00227671	B10_9_B10_6_8	GO_6_8vsL	biological_process
Cucsat.PASA.G10014	Cucsat.PASA.G10014.T30	Cme-miR408	1.19293	0.00227671	B10_9_B10_6_8	GO_6_8vsL	biological_process
Cucsat.PASA.G10014	Cucsat.PASA.G10014.T9	Cme-miR408	1.19293	0.00227671	B10_9_B10_6_8	GO_6_8vsL	biological_process
Cucsat.PASA.G10014	Cucsat.PASA.G10014.T16	Cme-miR408	1.19293	0.00227671	B10_9_B10_6_8	GO_6_8vsL	biological_process
Cucsat.PASA.G10014	Cucsat.PASA.G10014.T23	Cme-miR408	1.19293	0.00227671	B10_9_B10_6_8	GO_6_8vsL	biological_process
Cucsat.PASA.G10014	Cucsat.PASA.G10014.T17	Cme-miR408	1.19293	0.00227671	B10_9_B10_6_8	GO_6_8vsL	biological_process
Cucsat.PASA.G10014	Cucsat.PASA.G10014.T15	Cme-miR408	1.19293	0.00227671	B10_9_B10_6_8	GO_6_8vsL	biological_process
Cucsat.PASA.G10014	Cucsat.PASA.G10014.T4	Cme-miR408	1.19293	0.00227671	B10_9_B10_6_8	GO_6_8vsL	biological_process
Cucsat.PASA.G10014	Cucsat.PASA.G10014.T34	Cme-miR408	1.19293	0.00227671	B10_9_B10_6_8	GO_6_8vsL	biological_process
Cucsat.PASA.G10014	Cucsat.PASA.G10014.T20	Cme-miR408	1.19293	0.00227671	B10_9_B10_6_8	GO_6_8vsL	biological_process
Cucsat.PASA.G10014	Cucsat.PASA.G10014.T7	Cme-miR408	1.19293	0.00227671	B10_9_B10_6_8	GO_6_8vsL	biological_process
Cucsat.PASA.G10014	Cucsat.PASA.G10014.T6	Cme-miR408	1.19293	0.00227671	B10_9_B10_6_8	GO_6_8vsL	biological_process
Cucsat.PASA.G10014	Cucsat.PASA.G10014.T31	Cme-miR408	1.19293	0.00227671	B10_9_B10_6_8	GO_6_8vsL	biological_process
Cucsat.PASA.G10014	Cucsat.PASA.G10014.T19	Cme-miR408	1.19293	0.00227671	B10_9_B10_6_8	GO_6_8vsL	biological_process
Cucsat.PASA.G10014	Cucsat.PASA.G10014.T32	Cme-miR408	1.19293	0.00227671	B10_9_B10_6_8	GO_6_8vsL	biological_process
Cucsat.PASA.G10014	Cucsat.PASA.G10014.T21	Cme-miR408	1.19293	0.00227671	B10_9_B10_6_8	GO_6_8vsL	biological_process
Cucsat.PASA.G10014	Cucsat.PASA.G10014.T40	Cme-miR408	1.19293	0.00227671	B10_9_B10_6_8	GO_6_8vsL	biological_process
Cucsat.PASA.G10014	Cucsat.PASA.G10014.T3	Cme-miR408	1.19293	0.00227671	B10_9_B10_6_8	GO_6_8vsL	biological_process
Cucsat.PASA.G10014	Cucsat.PASA.G10014.T39	Cme-miR408	1.19293	0.00227671	B10_9_B10_6_8	GO_6_8vsL	biological_process
Cucsat.PASA.G10014	Cucsat.PASA.G10014.T35	Cme-miR408	1.19293	0.00227671	B10_9_B10_6_8	GO_6_8vsL	biological_process
Cucsat.PASA.G10014	Cucsat.PASA.G10014.T2	Cme-miR408	1.19293	0.00227671	B10_9_B10_6_8	GO_6_8vsL	biological_process
Cucsat.PASA.G10014	Cucsat.PASA.G10014.T38	Cme-miR408	1.19293	0.00227671	B10_9_B10_6_8	GO_6_8vsL	biological_process
Cucsat.PASA.G10014	Cucsat.PASA.G10014.T45	Cme-miR408	1.19293	0.00227671	B10_9_B10_6_8	GO_6_8vsL	biological_process
Cucsat.PASA.G10014	Cucsat.PASA.G10014.T25	Cme-miR408	1.81175	1.61407e-05	B10_1_2_B10_L	GO_6_8vsL	biological_process
Cucsat.PASA.G10014	Cucsat.PASA.G10014.T22	Cme-miR408	1.81175	1.61407e-05	B10_1_2_B10_L	GO_6_8vsL	biological_process
Cucsat.PASA.G10014	Cucsat.PASA.G10014.T8	Cme-miR408	1.81175	1.61407e-05	B10_1_2_B10_L	GO_6_8vsL	biological_process
Cucsat.PASA.G10014	Cucsat.PASA.G10014.T5	Cme-miR408	1.81175	1.61407e-05	B10_1_2_B10_L	GO_6_8vsL	biological_process
Cucsat.PASA.G10014	Cucsat.PASA.G10014.T1	Cme-miR408	1.81175	1.61407e-05	B10_1_2_B10_L	GO_6_8vsL	biological_process
Cucsat.PASA.G10014	Cucsat.PASA.G10014.T41	Cme-miR408	1.81175	1.61407e-05	B10_1_2_B10_L	GO_6_8vsL	biological_process
Cucsat.PASA.G10014	Cucsat.PASA.G10014.T42	Cme-miR408	1.81175	1.61407e-05	B10_1_2_B10_L	GO_6_8vsL	biological_process
Cucsat.PASA.G10014	Cucsat.PASA.G10014.T29	Cme-miR408	1.81175	1.61407e-05	B10_1_2_B10_L	GO_6_8vsL	biological_process
Cucsat.PASA.G10014	Cucsat.PASA.G10014.T44	Cme-miR408	1.81175	1.61407e-05	B10_1_2_B10_L	GO_6_8vsL	biological_process
Cucsat.PASA.G10014	Cucsat.PASA.G10014.T24	Cme-miR408	1.81175	1.61407e-05	B10_1_2_B10_L	GO_6_8vsL	biological_process
Cucsat.PASA.G10014	Cucsat.PASA.G10014.T37	Cme-miR408	1.81175	1.61407e-05	B10_1_2_B10_L	GO_6_8vsL	biological_process
Cucsat.PASA.G10014	Cucsat.PASA.G10014.T14	Cme-miR408	1.81175	1.61407e-05	B10_1_2_B10_L	GO_6_8vsL	biological_process
Cucsat.PASA.G10014	Cucsat.PASA.G10014.T33	Cme-miR408	1.81175	1.61407e-05	B10_1_2_B10_L	GO_6_8vsL	biological_process
Cucsat.PASA.G10014	Cucsat.PASA.G10014.T27	Cme-miR408	1.81175	1.61407e-05	B10_1_2_B10_L	GO_6_8vsL	biological_process
Cucsat.PASA.G10014	Cucsat.PASA.G10014.T43	Cme-miR408	1.81175	1.61407e-05	B10_1_2_B10_L	GO_6_8vsL	biological_process
Cucsat.PASA.G10014	Cucsat.PASA.G10014.T28	Cme-miR408	1.81175	1.61407e-05	B10_1_2_B10_L	GO_6_8vsL	biological_process
Cucsat.PASA.G10014	Cucsat.PASA.G10014.T30	Cme-miR408	1.81175	1.61407e-05	B10_1_2_B10_L	GO_6_8vsL	biological_process
Cucsat.PASA.G10014	Cucsat.PASA.G10014.T9	Cme-miR408	1.81175	1.61407e-05	B10_1_2_B10_L	GO_6_8vsL	biological_process
Cucsat.PASA.G10014	Cucsat.PASA.G10014.T16	Cme-miR408	1.81175	1.61407e-05	B10_1_2_B10_L	GO_6_8vsL	biological_process
Cucsat.PASA.G10014	Cucsat.PASA.G10014.T23	Cme-miR408	1.81175	1.61407e-05	B10_1_2_B10_L	GO_6_8vsL	biological_process
Cucsat.PASA.G10014	Cucsat.PASA.G10014.T17	Cme-miR408	1.81175	1.61407e-05	B10_1_2_B10_L	GO_6_8vsL	biological_process
Cucsat.PASA.G10014	Cucsat.PASA.G10014.T15	Cme-miR408	1.81175	1.61407e-05	B10_1_2_B10_L	GO_6_8vsL	biological_process
Cucsat.PASA.G10014	Cucsat.PASA.G10014.T4	Cme-miR408	1.81175	1.61407e-05	B10_1_2_B10_L	GO_6_8vsL	biological_process
Cucsat.PASA.G10014	Cucsat.PASA.G10014.T34	Cme-miR408	1.81175	1.61407e-05	B10_1_2_B10_L	GO_6_8vsL	biological_process
Cucsat.PASA.G10014	Cucsat.PASA.G10014.T20	Cme-miR408	1.81175	1.61407e-05	B10_1_2_B10_L	GO_6_8vsL	biological_process
Cucsat.PASA.G10014	Cucsat.PASA.G10014.T7	Cme-miR408	1.81175	1.61407e-05	B10_1_2_B10_L	GO_6_8vsL	biological_process
Cucsat.PASA.G10014	Cucsat.PASA.G10014.T6	Cme-miR408	1.81175	1.61407e-05	B10_1_2_B10_L	GO_6_8vsL	biological_process
Cucsat.PASA.G10014	Cucsat.PASA.G10014.T31	Cme-miR408	1.81175	1.61407e-05	B10_1_2_B10_L	GO_6_8vsL	biological_process
Cucsat.PASA.G10014	Cucsat.PASA.G10014.T19	Cme-miR408	1.81175	1.61407e-05	B10_1_2_B10_L	GO_6_8vsL	biological_process
Cucsat.PASA.G10014	Cucsat.PASA.G10014.T32	Cme-miR408	1.81175	1.61407e-05	B10_1_2_B10_L	GO_6_8vsL	biological_process
Cucsat.PASA.G10014	Cucsat.PASA.G10014.T21	Cme-miR408	1.81175	1.61407e-05	B10_1_2_B10_L	GO_6_8vsL	biological_process
Cucsat.PASA.G10014	Cucsat.PASA.G10014.T40	Cme-miR408	1.81175	1.61407e-05	B10_1_2_B10_L	GO_6_8vsL	biological_process
Cucsat.PASA.G10014	Cucsat.PASA.G10014.T3	Cme-miR408	1.81175	1.61407e-05	B10_1_2_B10_L	GO_6_8vsL	biological_process
Cucsat.PASA.G10014	Cucsat.PASA.G10014.T39	Cme-miR408	1.81175	1.61407e-05	B10_1_2_B10_L	GO_6_8vsL	biological_process
Cucsat.PASA.G10014	Cucsat.PASA.G10014.T35	Cme-miR408	1.81175	1.61407e-05	B10_1_2_B10_L	GO_6_8vsL	biological_process
Cucsat.PASA.G10014	Cucsat.PASA.G10014.T2	Cme-miR408	1.81175	1.61407e-05	B10_1_2_B10_L	GO_6_8vsL	biological_process
Cucsat.PASA.G10014	Cucsat.PASA.G10014.T38	Cme-miR408	1.81175	1.61407e-05	B10_1_2_B10_L	GO_6_8vsL	biological_process
Cucsat.PASA.G10014	Cucsat.PASA.G10014.T45	Cme-miR408	1.81175	1.61407e-05	B10_1_2_B10_L	GO_6_8vsL	biological_process
Cucsat.PASA.G10014	Cucsat.PASA.G10014.T25	Cme-miR408	2.44682	9.91971e-07	B10_3_5_L	GO_6_8vsL	biological_process
Cucsat.PASA.G10014	Cucsat.PASA.G10014.T22	Cme-miR408	2.44682	9.91971e-07	B10_3_5_L	GO_6_8vsL	biological_process
Cucsat.PASA.G10014	Cucsat.PASA.G10014.T8	Cme-miR408	2.44682	9.91971e-07	B10_3_5_L	GO_6_8vsL	biological_process
Cucsat.PASA.G10014	Cucsat.PASA.G10014.T5	Cme-miR408	2.44682	9.91971e-07	B10_3_5_L	GO_6_8vsL	biological_process
Cucsat.PASA.G10014	Cucsat.PASA.G10014.T1	Cme-miR408	2.44682	9.91971e-07	B10_3_5_L	GO_6_8vsL	biological_process
Cucsat.PASA.G10014	Cucsat.PASA.G10014.T41	Cme-miR408	2.44682	9.91971e-07	B10_3_5_L	GO_6_8vsL	biological_process
Cucsat.PASA.G10014	Cucsat.PASA.G10014.T42	Cme-miR408	2.44682	9.91971e-07	B10_3_5_L	GO_6_8vsL	biological_process
Cucsat.PASA.G10014	Cucsat.PASA.G10014.T29	Cme-miR408	2.44682	9.91971e-07	B10_3_5_L	GO_6_8vsL	biological_process
Cucsat.PASA.G10014	Cucsat.PASA.G10014.T44	Cme-miR408	2.44682	9.91971e-07	B10_3_5_L	GO_6_8vsL	biological_process
Cucsat.PASA.G10014	Cucsat.PASA.G10014.T24	Cme-miR408	2.44682	9.91971e-07	B10_3_5_L	GO_6_8vsL	biological_process
Cucsat.PASA.G10014	Cucsat.PASA.G10014.T37	Cme-miR408	2.44682	9.91971e-07	B10_3_5_L	GO_6_8vsL	biological_process
Cucsat.PASA.G10014	Cucsat.PASA.G10014.T14	Cme-miR408	2.44682	9.91971e-07	B10_3_5_L	GO_6_8vsL	biological_process
Cucsat.PASA.G10014	Cucsat.PASA.G10014.T33	Cme-miR408	2.44682	9.91971e-07	B10_3_5_L	GO_6_8vsL	biological_process
Cucsat.PASA.G10014	Cucsat.PASA.G10014.T27	Cme-miR408	2.44682	9.91971e-07	B10_3_5_L	GO_6_8vsL	biological_process
Cucsat.PASA.G10014	Cucsat.PASA.G10014.T43	Cme-miR408	2.44682	9.91971e-07	B10_3_5_L	GO_6_8vsL	biological_process
Cucsat.PASA.G10014	Cucsat.PASA.G10014.T28	Cme-miR408	2.44682	9.91971e-07	B10_3_5_L	GO_6_8vsL	biological_process
Cucsat.PASA.G10014	Cucsat.PASA.G10014.T30	Cme-miR408	2.44682	9.91971e-07	B10_3_5_L	GO_6_8vsL	biological_process
Cucsat.PASA.G10014	Cucsat.PASA.G10014.T9	Cme-miR408	2.44682	9.91971e-07	B10_3_5_L	GO_6_8vsL	biological_process
Cucsat.PASA.G10014	Cucsat.PASA.G10014.T16	Cme-miR408	2.44682	9.91971e-07	B10_3_5_L	GO_6_8vsL	biological_process
Cucsat.PASA.G10014	Cucsat.PASA.G10014.T23	Cme-miR408	2.44682	9.91971e-07	B10_3_5_L	GO_6_8vsL	biological_process
Cucsat.PASA.G10014	Cucsat.PASA.G10014.T17	Cme-miR408	2.44682	9.91971e-07	B10_3_5_L	GO_6_8vsL	biological_process
Cucsat.PASA.G10014	Cucsat.PASA.G10014.T15	Cme-miR408	2.44682	9.91971e-07	B10_3_5_L	GO_6_8vsL	biological_process
Cucsat.PASA.G10014	Cucsat.PASA.G10014.T4	Cme-miR408	2.44682	9.91971e-07	B10_3_5_L	GO_6_8vsL	biological_process
Cucsat.PASA.G10014	Cucsat.PASA.G10014.T34	Cme-miR408	2.44682	9.91971e-07	B10_3_5_L	GO_6_8vsL	biological_process
Cucsat.PASA.G10014	Cucsat.PASA.G10014.T20	Cme-miR408	2.44682	9.91971e-07	B10_3_5_L	GO_6_8vsL	biological_process
Cucsat.PASA.G10014	Cucsat.PASA.G10014.T7	Cme-miR408	2.44682	9.91971e-07	B10_3_5_L	GO_6_8vsL	biological_process
Cucsat.PASA.G10014	Cucsat.PASA.G10014.T6	Cme-miR408	2.44682	9.91971e-07	B10_3_5_L	GO_6_8vsL	biological_process
Cucsat.PASA.G10014	Cucsat.PASA.G10014.T31	Cme-miR408	2.44682	9.91971e-07	B10_3_5_L	GO_6_8vsL	biological_process
Cucsat.PASA.G10014	Cucsat.PASA.G10014.T19	Cme-miR408	2.44682	9.91971e-07	B10_3_5_L	GO_6_8vsL	biological_process
Cucsat.PASA.G10014	Cucsat.PASA.G10014.T32	Cme-miR408	2.44682	9.91971e-07	B10_3_5_L	GO_6_8vsL	biological_process
Cucsat.PASA.G10014	Cucsat.PASA.G10014.T21	Cme-miR408	2.44682	9.91971e-07	B10_3_5_L	GO_6_8vsL	biological_process
Cucsat.PASA.G10014	Cucsat.PASA.G10014.T40	Cme-miR408	2.44682	9.91971e-07	B10_3_5_L	GO_6_8vsL	biological_process
Cucsat.PASA.G10014	Cucsat.PASA.G10014.T3	Cme-miR408	2.44682	9.91971e-07	B10_3_5_L	GO_6_8vsL	biological_process
Cucsat.PASA.G10014	Cucsat.PASA.G10014.T39	Cme-miR408	2.44682	9.91971e-07	B10_3_5_L	GO_6_8vsL	biological_process
Cucsat.PASA.G10014	Cucsat.PASA.G10014.T35	Cme-miR408	2.44682	9.91971e-07	B10_3_5_L	GO_6_8vsL	biological_process
Cucsat.PASA.G10014	Cucsat.PASA.G10014.T2	Cme-miR408	2.44682	9.91971e-07	B10_3_5_L	GO_6_8vsL	biological_process
Cucsat.PASA.G10014	Cucsat.PASA.G10014.T38	Cme-miR408	2.44682	9.91971e-07	B10_3_5_L	GO_6_8vsL	biological_process
Cucsat.PASA.G10014	Cucsat.PASA.G10014.T45	Cme-miR408	2.44682	9.91971e-07	B10_3_5_L	GO_6_8vsL	biological_process
Cucsat.PASA.G10014	Cucsat.PASA.G10014.T25	Cme-miR408	3.63733	6.69525e-09	B10_6_8_B10_L	GO_6_8vsL	biological_process
Cucsat.PASA.G10014	Cucsat.PASA.G10014.T22	Cme-miR408	3.63733	6.69525e-09	B10_6_8_B10_L	GO_6_8vsL	biological_process
Cucsat.PASA.G10014	Cucsat.PASA.G10014.T8	Cme-miR408	3.63733	6.69525e-09	B10_6_8_B10_L	GO_6_8vsL	biological_process
Cucsat.PASA.G10014	Cucsat.PASA.G10014.T5	Cme-miR408	3.63733	6.69525e-09	B10_6_8_B10_L	GO_6_8vsL	biological_process
Cucsat.PASA.G10014	Cucsat.PASA.G10014.T1	Cme-miR408	3.63733	6.69525e-09	B10_6_8_B10_L	GO_6_8vsL	biological_process
Cucsat.PASA.G10014	Cucsat.PASA.G10014.T41	Cme-miR408	3.63733	6.69525e-09	B10_6_8_B10_L	GO_6_8vsL	biological_process
Cucsat.PASA.G10014	Cucsat.PASA.G10014.T42	Cme-miR408	3.63733	6.69525e-09	B10_6_8_B10_L	GO_6_8vsL	biological_process
Cucsat.PASA.G10014	Cucsat.PASA.G10014.T29	Cme-miR408	3.63733	6.69525e-09	B10_6_8_B10_L	GO_6_8vsL	biological_process
Cucsat.PASA.G10014	Cucsat.PASA.G10014.T44	Cme-miR408	3.63733	6.69525e-09	B10_6_8_B10_L	GO_6_8vsL	biological_process
Cucsat.PASA.G10014	Cucsat.PASA.G10014.T24	Cme-miR408	3.63733	6.69525e-09	B10_6_8_B10_L	GO_6_8vsL	biological_process
Cucsat.PASA.G10014	Cucsat.PASA.G10014.T37	Cme-miR408	3.63733	6.69525e-09	B10_6_8_B10_L	GO_6_8vsL	biological_process
Cucsat.PASA.G10014	Cucsat.PASA.G10014.T14	Cme-miR408	3.63733	6.69525e-09	B10_6_8_B10_L	GO_6_8vsL	biological_process
Cucsat.PASA.G10014	Cucsat.PASA.G10014.T33	Cme-miR408	3.63733	6.69525e-09	B10_6_8_B10_L	GO_6_8vsL	biological_process
Cucsat.PASA.G10014	Cucsat.PASA.G10014.T27	Cme-miR408	3.63733	6.69525e-09	B10_6_8_B10_L	GO_6_8vsL	biological_process
Cucsat.PASA.G10014	Cucsat.PASA.G10014.T43	Cme-miR408	3.63733	6.69525e-09	B10_6_8_B10_L	GO_6_8vsL	biological_process
Cucsat.PASA.G10014	Cucsat.PASA.G10014.T28	Cme-miR408	3.63733	6.69525e-09	B10_6_8_B10_L	GO_6_8vsL	biological_process
Cucsat.PASA.G10014	Cucsat.PASA.G10014.T30	Cme-miR408	3.63733	6.69525e-09	B10_6_8_B10_L	GO_6_8vsL	biological_process
Cucsat.PASA.G10014	Cucsat.PASA.G10014.T9	Cme-miR408	3.63733	6.69525e-09	B10_6_8_B10_L	GO_6_8vsL	biological_process
Cucsat.PASA.G10014	Cucsat.PASA.G10014.T16	Cme-miR408	3.63733	6.69525e-09	B10_6_8_B10_L	GO_6_8vsL	biological_process
Cucsat.PASA.G10014	Cucsat.PASA.G10014.T23	Cme-miR408	3.63733	6.69525e-09	B10_6_8_B10_L	GO_6_8vsL	biological_process
Cucsat.PASA.G10014	Cucsat.PASA.G10014.T17	Cme-miR408	3.63733	6.69525e-09	B10_6_8_B10_L	GO_6_8vsL	biological_process
Cucsat.PASA.G10014	Cucsat.PASA.G10014.T15	Cme-miR408	3.63733	6.69525e-09	B10_6_8_B10_L	GO_6_8vsL	biological_process
Cucsat.PASA.G10014	Cucsat.PASA.G10014.T4	Cme-miR408	3.63733	6.69525e-09	B10_6_8_B10_L	GO_6_8vsL	biological_process
Cucsat.PASA.G10014	Cucsat.PASA.G10014.T34	Cme-miR408	3.63733	6.69525e-09	B10_6_8_B10_L	GO_6_8vsL	biological_process
Cucsat.PASA.G10014	Cucsat.PASA.G10014.T20	Cme-miR408	3.63733	6.69525e-09	B10_6_8_B10_L	GO_6_8vsL	biological_process
Cucsat.PASA.G10014	Cucsat.PASA.G10014.T7	Cme-miR408	3.63733	6.69525e-09	B10_6_8_B10_L	GO_6_8vsL	biological_process
Cucsat.PASA.G10014	Cucsat.PASA.G10014.T6	Cme-miR408	3.63733	6.69525e-09	B10_6_8_B10_L	GO_6_8vsL	biological_process
Cucsat.PASA.G10014	Cucsat.PASA.G10014.T31	Cme-miR408	3.63733	6.69525e-09	B10_6_8_B10_L	GO_6_8vsL	biological_process
Cucsat.PASA.G10014	Cucsat.PASA.G10014.T19	Cme-miR408	3.63733	6.69525e-09	B10_6_8_B10_L	GO_6_8vsL	biological_process
Cucsat.PASA.G10014	Cucsat.PASA.G10014.T32	Cme-miR408	3.63733	6.69525e-09	B10_6_8_B10_L	GO_6_8vsL	biological_process
Cucsat.PASA.G10014	Cucsat.PASA.G10014.T21	Cme-miR408	3.63733	6.69525e-09	B10_6_8_B10_L	GO_6_8vsL	biological_process
Cucsat.PASA.G10014	Cucsat.PASA.G10014.T40	Cme-miR408	3.63733	6.69525e-09	B10_6_8_B10_L	GO_6_8vsL	biological_process
Cucsat.PASA.G10014	Cucsat.PASA.G10014.T3	Cme-miR408	3.63733	6.69525e-09	B10_6_8_B10_L	GO_6_8vsL	biological_process
Cucsat.PASA.G10014	Cucsat.PASA.G10014.T39	Cme-miR408	3.63733	6.69525e-09	B10_6_8_B10_L	GO_6_8vsL	biological_process
Cucsat.PASA.G10014	Cucsat.PASA.G10014.T35	Cme-miR408	3.63733	6.69525e-09	B10_6_8_B10_L	GO_6_8vsL	biological_process
Cucsat.PASA.G10014	Cucsat.PASA.G10014.T2	Cme-miR408	3.63733	6.69525e-09	B10_6_8_B10_L	GO_6_8vsL	biological_process
Cucsat.PASA.G10014	Cucsat.PASA.G10014.T38	Cme-miR408	3.63733	6.69525e-09	B10_6_8_B10_L	GO_6_8vsL	biological_process
Cucsat.PASA.G10014	Cucsat.PASA.G10014.T45	Cme-miR408	3.63733	6.69525e-09	B10_6_8_B10_L	GO_6_8vsL	biological_process
Cucsat.PASA.G10014	Cucsat.PASA.G10014.T25	Cme-miR408	4.83026	1.32816e-10	B10_9_B10_L	GO_6_8vsL	biological_process
Cucsat.PASA.G10014	Cucsat.PASA.G10014.T22	Cme-miR408	4.83026	1.32816e-10	B10_9_B10_L	GO_6_8vsL	biological_process
Cucsat.PASA.G10014	Cucsat.PASA.G10014.T8	Cme-miR408	4.83026	1.32816e-10	B10_9_B10_L	GO_6_8vsL	biological_process
Cucsat.PASA.G10014	Cucsat.PASA.G10014.T5	Cme-miR408	4.83026	1.32816e-10	B10_9_B10_L	GO_6_8vsL	biological_process
Cucsat.PASA.G10014	Cucsat.PASA.G10014.T1	Cme-miR408	4.83026	1.32816e-10	B10_9_B10_L	GO_6_8vsL	biological_process
Cucsat.PASA.G10014	Cucsat.PASA.G10014.T41	Cme-miR408	4.83026	1.32816e-10	B10_9_B10_L	GO_6_8vsL	biological_process
Cucsat.PASA.G10014	Cucsat.PASA.G10014.T42	Cme-miR408	4.83026	1.32816e-10	B10_9_B10_L	GO_6_8vsL	biological_process
Cucsat.PASA.G10014	Cucsat.PASA.G10014.T29	Cme-miR408	4.83026	1.32816e-10	B10_9_B10_L	GO_6_8vsL	biological_process
Cucsat.PASA.G10014	Cucsat.PASA.G10014.T44	Cme-miR408	4.83026	1.32816e-10	B10_9_B10_L	GO_6_8vsL	biological_process
Cucsat.PASA.G10014	Cucsat.PASA.G10014.T24	Cme-miR408	4.83026	1.32816e-10	B10_9_B10_L	GO_6_8vsL	biological_process
Cucsat.PASA.G10014	Cucsat.PASA.G10014.T37	Cme-miR408	4.83026	1.32816e-10	B10_9_B10_L	GO_6_8vsL	biological_process
Cucsat.PASA.G10014	Cucsat.PASA.G10014.T14	Cme-miR408	4.83026	1.32816e-10	B10_9_B10_L	GO_6_8vsL	biological_process
Cucsat.PASA.G10014	Cucsat.PASA.G10014.T33	Cme-miR408	4.83026	1.32816e-10	B10_9_B10_L	GO_6_8vsL	biological_process
Cucsat.PASA.G10014	Cucsat.PASA.G10014.T27	Cme-miR408	4.83026	1.32816e-10	B10_9_B10_L	GO_6_8vsL	biological_process
Cucsat.PASA.G10014	Cucsat.PASA.G10014.T43	Cme-miR408	4.83026	1.32816e-10	B10_9_B10_L	GO_6_8vsL	biological_process
Cucsat.PASA.G10014	Cucsat.PASA.G10014.T28	Cme-miR408	4.83026	1.32816e-10	B10_9_B10_L	GO_6_8vsL	biological_process
Cucsat.PASA.G10014	Cucsat.PASA.G10014.T30	Cme-miR408	4.83026	1.32816e-10	B10_9_B10_L	GO_6_8vsL	biological_process
Cucsat.PASA.G10014	Cucsat.PASA.G10014.T9	Cme-miR408	4.83026	1.32816e-10	B10_9_B10_L	GO_6_8vsL	biological_process
Cucsat.PASA.G10014	Cucsat.PASA.G10014.T16	Cme-miR408	4.83026	1.32816e-10	B10_9_B10_L	GO_6_8vsL	biological_process
Cucsat.PASA.G10014	Cucsat.PASA.G10014.T23	Cme-miR408	4.83026	1.32816e-10	B10_9_B10_L	GO_6_8vsL	biological_process
Cucsat.PASA.G10014	Cucsat.PASA.G10014.T17	Cme-miR408	4.83026	1.32816e-10	B10_9_B10_L	GO_6_8vsL	biological_process
Cucsat.PASA.G10014	Cucsat.PASA.G10014.T15	Cme-miR408	4.83026	1.32816e-10	B10_9_B10_L	GO_6_8vsL	biological_process
Cucsat.PASA.G10014	Cucsat.PASA.G10014.T4	Cme-miR408	4.83026	1.32816e-10	B10_9_B10_L	GO_6_8vsL	biological_process
Cucsat.PASA.G10014	Cucsat.PASA.G10014.T34	Cme-miR408	4.83026	1.32816e-10	B10_9_B10_L	GO_6_8vsL	biological_process
Cucsat.PASA.G10014	Cucsat.PASA.G10014.T20	Cme-miR408	4.83026	1.32816e-10	B10_9_B10_L	GO_6_8vsL	biological_process
Cucsat.PASA.G10014	Cucsat.PASA.G10014.T7	Cme-miR408	4.83026	1.32816e-10	B10_9_B10_L	GO_6_8vsL	biological_process
Cucsat.PASA.G10014	Cucsat.PASA.G10014.T6	Cme-miR408	4.83026	1.32816e-10	B10_9_B10_L	GO_6_8vsL	biological_process
Cucsat.PASA.G10014	Cucsat.PASA.G10014.T31	Cme-miR408	4.83026	1.32816e-10	B10_9_B10_L	GO_6_8vsL	biological_process
Cucsat.PASA.G10014	Cucsat.PASA.G10014.T19	Cme-miR408	4.83026	1.32816e-10	B10_9_B10_L	GO_6_8vsL	biological_process
Cucsat.PASA.G10014	Cucsat.PASA.G10014.T32	Cme-miR408	4.83026	1.32816e-10	B10_9_B10_L	GO_6_8vsL	biological_process
Cucsat.PASA.G10014	Cucsat.PASA.G10014.T21	Cme-miR408	4.83026	1.32816e-10	B10_9_B10_L	GO_6_8vsL	biological_process
Cucsat.PASA.G10014	Cucsat.PASA.G10014.T40	Cme-miR408	4.83026	1.32816e-10	B10_9_B10_L	GO_6_8vsL	biological_process
Cucsat.PASA.G10014	Cucsat.PASA.G10014.T3	Cme-miR408	4.83026	1.32816e-10	B10_9_B10_L	GO_6_8vsL	biological_process
Cucsat.PASA.G10014	Cucsat.PASA.G10014.T39	Cme-miR408	4.83026	1.32816e-10	B10_9_B10_L	GO_6_8vsL	biological_process
Cucsat.PASA.G10014	Cucsat.PASA.G10014.T35	Cme-miR408	4.83026	1.32816e-10	B10_9_B10_L	GO_6_8vsL	biological_process
Cucsat.PASA.G10014	Cucsat.PASA.G10014.T2	Cme-miR408	4.83026	1.32816e-10	B10_9_B10_L	GO_6_8vsL	biological_process
Cucsat.PASA.G10014	Cucsat.PASA.G10014.T38	Cme-miR408	4.83026	1.32816e-10	B10_9_B10_L	GO_6_8vsL	biological_process
Cucsat.PASA.G10014	Cucsat.PASA.G10014.T45	Cme-miR408	4.83026	1.32816e-10	B10_9_B10_L	GO_6_8vsL	biological_process
Cucsat.PASA.G10014	Cucsat.PASA.G10014.T25	Cme-miR408	1.37111	0.000479043	B10_apex_B10_L	GO_6_8vsL	biological_process
Cucsat.PASA.G10014	Cucsat.PASA.G10014.T22	Cme-miR408	1.37111	0.000479043	B10_apex_B10_L	GO_6_8vsL	biological_process
Cucsat.PASA.G10014	Cucsat.PASA.G10014.T8	Cme-miR408	1.37111	0.000479043	B10_apex_B10_L	GO_6_8vsL	biological_process
Cucsat.PASA.G10014	Cucsat.PASA.G10014.T5	Cme-miR408	1.37111	0.000479043	B10_apex_B10_L	GO_6_8vsL	biological_process
Cucsat.PASA.G10014	Cucsat.PASA.G10014.T1	Cme-miR408	1.37111	0.000479043	B10_apex_B10_L	GO_6_8vsL	biological_process
Cucsat.PASA.G10014	Cucsat.PASA.G10014.T41	Cme-miR408	1.37111	0.000479043	B10_apex_B10_L	GO_6_8vsL	biological_process
Cucsat.PASA.G10014	Cucsat.PASA.G10014.T42	Cme-miR408	1.37111	0.000479043	B10_apex_B10_L	GO_6_8vsL	biological_process
Cucsat.PASA.G10014	Cucsat.PASA.G10014.T29	Cme-miR408	1.37111	0.000479043	B10_apex_B10_L	GO_6_8vsL	biological_process
Cucsat.PASA.G10014	Cucsat.PASA.G10014.T44	Cme-miR408	1.37111	0.000479043	B10_apex_B10_L	GO_6_8vsL	biological_process
Cucsat.PASA.G10014	Cucsat.PASA.G10014.T24	Cme-miR408	1.37111	0.000479043	B10_apex_B10_L	GO_6_8vsL	biological_process
Cucsat.PASA.G10014	Cucsat.PASA.G10014.T37	Cme-miR408	1.37111	0.000479043	B10_apex_B10_L	GO_6_8vsL	biological_process
Cucsat.PASA.G10014	Cucsat.PASA.G10014.T14	Cme-miR408	1.37111	0.000479043	B10_apex_B10_L	GO_6_8vsL	biological_process
Cucsat.PASA.G10014	Cucsat.PASA.G10014.T33	Cme-miR408	1.37111	0.000479043	B10_apex_B10_L	GO_6_8vsL	biological_process
Cucsat.PASA.G10014	Cucsat.PASA.G10014.T27	Cme-miR408	1.37111	0.000479043	B10_apex_B10_L	GO_6_8vsL	biological_process
Cucsat.PASA.G10014	Cucsat.PASA.G10014.T43	Cme-miR408	1.37111	0.000479043	B10_apex_B10_L	GO_6_8vsL	biological_process
Cucsat.PASA.G10014	Cucsat.PASA.G10014.T28	Cme-miR408	1.37111	0.000479043	B10_apex_B10_L	GO_6_8vsL	biological_process
Cucsat.PASA.G10014	Cucsat.PASA.G10014.T30	Cme-miR408	1.37111	0.000479043	B10_apex_B10_L	GO_6_8vsL	biological_process
Cucsat.PASA.G10014	Cucsat.PASA.G10014.T9	Cme-miR408	1.37111	0.000479043	B10_apex_B10_L	GO_6_8vsL	biological_process
Cucsat.PASA.G10014	Cucsat.PASA.G10014.T16	Cme-miR408	1.37111	0.000479043	B10_apex_B10_L	GO_6_8vsL	biological_process
Cucsat.PASA.G10014	Cucsat.PASA.G10014.T23	Cme-miR408	1.37111	0.000479043	B10_apex_B10_L	GO_6_8vsL	biological_process
Cucsat.PASA.G10014	Cucsat.PASA.G10014.T17	Cme-miR408	1.37111	0.000479043	B10_apex_B10_L	GO_6_8vsL	biological_process
Cucsat.PASA.G10014	Cucsat.PASA.G10014.T15	Cme-miR408	1.37111	0.000479043	B10_apex_B10_L	GO_6_8vsL	biological_process
Cucsat.PASA.G10014	Cucsat.PASA.G10014.T4	Cme-miR408	1.37111	0.000479043	B10_apex_B10_L	GO_6_8vsL	biological_process
Cucsat.PASA.G10014	Cucsat.PASA.G10014.T34	Cme-miR408	1.37111	0.000479043	B10_apex_B10_L	GO_6_8vsL	biological_process
Cucsat.PASA.G10014	Cucsat.PASA.G10014.T20	Cme-miR408	1.37111	0.000479043	B10_apex_B10_L	GO_6_8vsL	biological_process
Cucsat.PASA.G10014	Cucsat.PASA.G10014.T7	Cme-miR408	1.37111	0.000479043	B10_apex_B10_L	GO_6_8vsL	biological_process
Cucsat.PASA.G10014	Cucsat.PASA.G10014.T6	Cme-miR408	1.37111	0.000479043	B10_apex_B10_L	GO_6_8vsL	biological_process
Cucsat.PASA.G10014	Cucsat.PASA.G10014.T31	Cme-miR408	1.37111	0.000479043	B10_apex_B10_L	GO_6_8vsL	biological_process
Cucsat.PASA.G10014	Cucsat.PASA.G10014.T19	Cme-miR408	1.37111	0.000479043	B10_apex_B10_L	GO_6_8vsL	biological_process
Cucsat.PASA.G10014	Cucsat.PASA.G10014.T32	Cme-miR408	1.37111	0.000479043	B10_apex_B10_L	GO_6_8vsL	biological_process
Cucsat.PASA.G10014	Cucsat.PASA.G10014.T21	Cme-miR408	1.37111	0.000479043	B10_apex_B10_L	GO_6_8vsL	biological_process
Cucsat.PASA.G10014	Cucsat.PASA.G10014.T40	Cme-miR408	1.37111	0.000479043	B10_apex_B10_L	GO_6_8vsL	biological_process
Cucsat.PASA.G10014	Cucsat.PASA.G10014.T3	Cme-miR408	1.37111	0.000479043	B10_apex_B10_L	GO_6_8vsL	biological_process
Cucsat.PASA.G10014	Cucsat.PASA.G10014.T39	Cme-miR408	1.37111	0.000479043	B10_apex_B10_L	GO_6_8vsL	biological_process
Cucsat.PASA.G10014	Cucsat.PASA.G10014.T2	Cme-miR408	1.37111	0.000479043	B10_apex_B10_L	GO_6_8vsL	biological_process
Cucsat.PASA.G10014	Cucsat.PASA.G10014.T35	Cme-miR408	1.37111	0.000479043	B10_apex_B10_L	GO_6_8vsL	biological_process
Cucsat.PASA.G10014	Cucsat.PASA.G10014.T38	Cme-miR408	1.37111	0.000479043	B10_apex_B10_L	GO_6_8vsL	biological_process
Cucsat.PASA.G10014	Cucsat.PASA.G10014.T45	Cme-miR408	1.37111	0.000479043	B10_apex_B10_L	GO_6_8vsL	biological_process
Cucsat.PASA.G10151	Cucsat.PASA.G10151.T7	Ath-miR858	-1.62425	7.78074e-05	B10_1_2_B10_apex	GO_1_2vsL	biological_process
Cucsat.PASA.G10151	Cucsat.PASA.G10151.T28	Ath-miR858	-1.62425	7.78074e-05	B10_1_2_B10_apex	GO_1_2vsL	biological_process
Cucsat.PASA.G10151	Cucsat.PASA.G10151.T1	Ath-miR858	-1.62425	7.78074e-05	B10_1_2_B10_apex	GO_1_2vsL	biological_process
Cucsat.PASA.G10151	Cucsat.PASA.G10151.T2	Ath-miR858	-1.62425	7.78074e-05	B10_1_2_B10_apex	GO_1_2vsL	biological_process
Cucsat.PASA.G10151	Cucsat.PASA.G10151.T8	Ath-miR858	-1.62425	7.78074e-05	B10_1_2_B10_apex	GO_1_2vsL	biological_process
Cucsat.PASA.G10151	Cucsat.PASA.G10151.T13	Ath-miR858	-1.62425	7.78074e-05	B10_1_2_B10_apex	GO_1_2vsL	biological_process
Cucsat.PASA.G10151	Cucsat.PASA.G10151.T5	Ath-miR858	-1.62425	7.78074e-05	B10_1_2_B10_apex	GO_1_2vsL	biological_process
Cucsat.PASA.G10151	Cucsat.PASA.G10151.T15	Ath-miR858	-1.62425	7.78074e-05	B10_1_2_B10_apex	GO_1_2vsL	biological_process
Cucsat.PASA.G10151	Cucsat.PASA.G10151.T6	Ath-miR858	-1.62425	7.78074e-05	B10_1_2_B10_apex	GO_1_2vsL	biological_process
Cucsat.PASA.G10151	Cucsat.PASA.G10151.T22	Ath-miR858	-1.62425	7.78074e-05	B10_1_2_B10_apex	GO_1_2vsL	biological_process
Cucsat.PASA.G10151	Cucsat.PASA.G10151.T9	Ath-miR858	-1.62425	7.78074e-05	B10_1_2_B10_apex	GO_1_2vsL	biological_process
Cucsat.PASA.G10151	Cucsat.PASA.G10151.T10	Ath-miR858	-1.62425	7.78074e-05	B10_1_2_B10_apex	GO_1_2vsL	biological_process
Cucsat.PASA.G10151	Cucsat.PASA.G10151.T3	Ath-miR858	-1.62425	7.78074e-05	B10_1_2_B10_apex	GO_1_2vsL	biological_process
Cucsat.PASA.G10151	Cucsat.PASA.G10151.T4	Ath-miR858	-1.62425	7.78074e-05	B10_1_2_B10_apex	GO_1_2vsL	biological_process
Cucsat.PASA.G10151	Cucsat.PASA.G10151.T27	Ath-miR858	-1.62425	7.78074e-05	B10_1_2_B10_apex	GO_1_2vsL	biological_process
Cucsat.PASA.G10151	Cucsat.PASA.G10151.T16	Ath-miR858	-1.62425	7.78074e-05	B10_1_2_B10_apex	GO_1_2vsL	biological_process
Cucsat.PASA.G10151	Cucsat.PASA.G10151.T14	Ath-miR858	-1.62425	7.78074e-05	B10_1_2_B10_apex	GO_1_2vsL	biological_process
Cucsat.PASA.G10151	Cucsat.PASA.G10151.T20	Ath-miR858	-1.62425	7.78074e-05	B10_1_2_B10_apex	GO_1_2vsL	biological_process
Cucsat.PASA.G10151	Cucsat.PASA.G10151.T26	Ath-miR858	-1.62425	7.78074e-05	B10_1_2_B10_apex	GO_1_2vsL	biological_process
Cucsat.PASA.G10151	Cucsat.PASA.G10151.T33	Ath-miR858	-1.62425	7.78074e-05	B10_1_2_B10_apex	GO_1_2vsL	biological_process
Cucsat.PASA.G10151	Cucsat.PASA.G10151.T12	Ath-miR858	-1.62425	7.78074e-05	B10_1_2_B10_apex	GO_1_2vsL	biological_process
Cucsat.PASA.G10151	Cucsat.PASA.G10151.T19	Ath-miR858	-1.62425	7.78074e-05	B10_1_2_B10_apex	GO_1_2vsL	biological_process
Cucsat.PASA.G10151	Cucsat.PASA.G10151.T25	Ath-miR858	-1.62425	7.78074e-05	B10_1_2_B10_apex	GO_1_2vsL	biological_process
Cucsat.PASA.G10151	Cucsat.PASA.G10151.T11	Ath-miR858	-1.62425	7.78074e-05	B10_1_2_B10_apex	GO_1_2vsL	biological_process
Cucsat.PASA.G10151	Cucsat.PASA.G10151.T29	Ath-miR858	-1.62425	7.78074e-05	B10_1_2_B10_apex	GO_1_2vsL	biological_process
Cucsat.PASA.G10151	Cucsat.PASA.G10151.T17	Ath-miR858	-1.62425	7.78074e-05	B10_1_2_B10_apex	GO_1_2vsL	biological_process
Cucsat.PASA.G10151	Cucsat.PASA.G10151.T21	Ath-miR858	-1.62425	7.78074e-05	B10_1_2_B10_apex	GO_1_2vsL	biological_process
Cucsat.PASA.G10151	Cucsat.PASA.G10151.T24	Ath-miR858	-1.62425	7.78074e-05	B10_1_2_B10_apex	GO_1_2vsL	biological_process
Cucsat.PASA.G10151	Cucsat.PASA.G10151.T37	Ath-miR858	-1.62425	7.78074e-05	B10_1_2_B10_apex	GO_1_2vsL	biological_process
Cucsat.PASA.G10151	Cucsat.PASA.G10151.T30	Ath-miR858	-1.62425	7.78074e-05	B10_1_2_B10_apex	GO_1_2vsL	biological_process
Cucsat.PASA.G10151	Cucsat.PASA.G10151.T18	Ath-miR858	-1.62425	7.78074e-05	B10_1_2_B10_apex	GO_1_2vsL	biological_process
Cucsat.PASA.G10151	Cucsat.PASA.G10151.T23	Ath-miR858	-1.62425	7.78074e-05	B10_1_2_B10_apex	GO_1_2vsL	biological_process
Cucsat.PASA.G10151	Cucsat.PASA.G10151.T39	Ath-miR858	-1.62425	7.78074e-05	B10_1_2_B10_apex	GO_1_2vsL	biological_process
Cucsat.PASA.G10151	Cucsat.PASA.G10151.T32	Ath-miR858	-1.62425	7.78074e-05	B10_1_2_B10_apex	GO_1_2vsL	biological_process
Cucsat.PASA.G10151	Cucsat.PASA.G10151.T41	Ath-miR858	-1.62425	7.78074e-05	B10_1_2_B10_apex	GO_1_2vsL	biological_process
Cucsat.PASA.G10151	Cucsat.PASA.G10151.T34	Ath-miR858	-1.62425	7.78074e-05	B10_1_2_B10_apex	GO_1_2vsL	biological_process
Cucsat.PASA.G10151	Cucsat.PASA.G10151.T38	Ath-miR858	-1.62425	7.78074e-05	B10_1_2_B10_apex	GO_1_2vsL	biological_process
Cucsat.PASA.G10151	Cucsat.PASA.G10151.T35	Ath-miR858	-1.62425	7.78074e-05	B10_1_2_B10_apex	GO_1_2vsL	biological_process
Cucsat.PASA.G10151	Cucsat.PASA.G10151.T40	Ath-miR858	-1.62425	7.78074e-05	B10_1_2_B10_apex	GO_1_2vsL	biological_process
Cucsat.PASA.G10151	Cucsat.PASA.G10151.T7	Ath-miR858	0.723097	0.0337154	B10_6_8_B10_3_5	GO_1_2vsL	biological_process
Cucsat.PASA.G10151	Cucsat.PASA.G10151.T28	Ath-miR858	0.723097	0.0337154	B10_6_8_B10_3_5	GO_1_2vsL	biological_process
Cucsat.PASA.G10151	Cucsat.PASA.G10151.T1	Ath-miR858	0.723097	0.0337154	B10_6_8_B10_3_5	GO_1_2vsL	biological_process
Cucsat.PASA.G10151	Cucsat.PASA.G10151.T8	Ath-miR858	0.723097	0.0337154	B10_6_8_B10_3_5	GO_1_2vsL	biological_process
Cucsat.PASA.G10151	Cucsat.PASA.G10151.T2	Ath-miR858	0.723097	0.0337154	B10_6_8_B10_3_5	GO_1_2vsL	biological_process
Cucsat.PASA.G10151	Cucsat.PASA.G10151.T13	Ath-miR858	0.723097	0.0337154	B10_6_8_B10_3_5	GO_1_2vsL	biological_process
Cucsat.PASA.G10151	Cucsat.PASA.G10151.T5	Ath-miR858	0.723097	0.0337154	B10_6_8_B10_3_5	GO_1_2vsL	biological_process
Cucsat.PASA.G10151	Cucsat.PASA.G10151.T15	Ath-miR858	0.723097	0.0337154	B10_6_8_B10_3_5	GO_1_2vsL	biological_process
Cucsat.PASA.G10151	Cucsat.PASA.G10151.T6	Ath-miR858	0.723097	0.0337154	B10_6_8_B10_3_5	GO_1_2vsL	biological_process
Cucsat.PASA.G10151	Cucsat.PASA.G10151.T22	Ath-miR858	0.723097	0.0337154	B10_6_8_B10_3_5	GO_1_2vsL	biological_process
Cucsat.PASA.G10151	Cucsat.PASA.G10151.T9	Ath-miR858	0.723097	0.0337154	B10_6_8_B10_3_5	GO_1_2vsL	biological_process
Cucsat.PASA.G10151	Cucsat.PASA.G10151.T10	Ath-miR858	0.723097	0.0337154	B10_6_8_B10_3_5	GO_1_2vsL	biological_process
Cucsat.PASA.G10151	Cucsat.PASA.G10151.T3	Ath-miR858	0.723097	0.0337154	B10_6_8_B10_3_5	GO_1_2vsL	biological_process
Cucsat.PASA.G10151	Cucsat.PASA.G10151.T4	Ath-miR858	0.723097	0.0337154	B10_6_8_B10_3_5	GO_1_2vsL	biological_process
Cucsat.PASA.G10151	Cucsat.PASA.G10151.T27	Ath-miR858	0.723097	0.0337154	B10_6_8_B10_3_5	GO_1_2vsL	biological_process
Cucsat.PASA.G10151	Cucsat.PASA.G10151.T16	Ath-miR858	0.723097	0.0337154	B10_6_8_B10_3_5	GO_1_2vsL	biological_process
Cucsat.PASA.G10151	Cucsat.PASA.G10151.T14	Ath-miR858	0.723097	0.0337154	B10_6_8_B10_3_5	GO_1_2vsL	biological_process
Cucsat.PASA.G10151	Cucsat.PASA.G10151.T20	Ath-miR858	0.723097	0.0337154	B10_6_8_B10_3_5	GO_1_2vsL	biological_process
Cucsat.PASA.G10151	Cucsat.PASA.G10151.T26	Ath-miR858	0.723097	0.0337154	B10_6_8_B10_3_5	GO_1_2vsL	biological_process
Cucsat.PASA.G10151	Cucsat.PASA.G10151.T33	Ath-miR858	0.723097	0.0337154	B10_6_8_B10_3_5	GO_1_2vsL	biological_process
Cucsat.PASA.G10151	Cucsat.PASA.G10151.T12	Ath-miR858	0.723097	0.0337154	B10_6_8_B10_3_5	GO_1_2vsL	biological_process
Cucsat.PASA.G10151	Cucsat.PASA.G10151.T19	Ath-miR858	0.723097	0.0337154	B10_6_8_B10_3_5	GO_1_2vsL	biological_process
Cucsat.PASA.G10151	Cucsat.PASA.G10151.T25	Ath-miR858	0.723097	0.0337154	B10_6_8_B10_3_5	GO_1_2vsL	biological_process
Cucsat.PASA.G10151	Cucsat.PASA.G10151.T11	Ath-miR858	0.723097	0.0337154	B10_6_8_B10_3_5	GO_1_2vsL	biological_process
Cucsat.PASA.G10151	Cucsat.PASA.G10151.T29	Ath-miR858	0.723097	0.0337154	B10_6_8_B10_3_5	GO_1_2vsL	biological_process
Cucsat.PASA.G10151	Cucsat.PASA.G10151.T17	Ath-miR858	0.723097	0.0337154	B10_6_8_B10_3_5	GO_1_2vsL	biological_process
Cucsat.PASA.G10151	Cucsat.PASA.G10151.T21	Ath-miR858	0.723097	0.0337154	B10_6_8_B10_3_5	GO_1_2vsL	biological_process
Cucsat.PASA.G10151	Cucsat.PASA.G10151.T24	Ath-miR858	0.723097	0.0337154	B10_6_8_B10_3_5	GO_1_2vsL	biological_process
Cucsat.PASA.G10151	Cucsat.PASA.G10151.T37	Ath-miR858	0.723097	0.0337154	B10_6_8_B10_3_5	GO_1_2vsL	biological_process
Cucsat.PASA.G10151	Cucsat.PASA.G10151.T30	Ath-miR858	0.723097	0.0337154	B10_6_8_B10_3_5	GO_1_2vsL	biological_process
Cucsat.PASA.G10151	Cucsat.PASA.G10151.T18	Ath-miR858	0.723097	0.0337154	B10_6_8_B10_3_5	GO_1_2vsL	biological_process
Cucsat.PASA.G10151	Cucsat.PASA.G10151.T23	Ath-miR858	0.723097	0.0337154	B10_6_8_B10_3_5	GO_1_2vsL	biological_process
Cucsat.PASA.G10151	Cucsat.PASA.G10151.T39	Ath-miR858	0.723097	0.0337154	B10_6_8_B10_3_5	GO_1_2vsL	biological_process
Cucsat.PASA.G10151	Cucsat.PASA.G10151.T32	Ath-miR858	0.723097	0.0337154	B10_6_8_B10_3_5	GO_1_2vsL	biological_process
Cucsat.PASA.G10151	Cucsat.PASA.G10151.T41	Ath-miR858	0.723097	0.0337154	B10_6_8_B10_3_5	GO_1_2vsL	biological_process
Cucsat.PASA.G10151	Cucsat.PASA.G10151.T34	Ath-miR858	0.723097	0.0337154	B10_6_8_B10_3_5	GO_1_2vsL	biological_process
Cucsat.PASA.G10151	Cucsat.PASA.G10151.T38	Ath-miR858	0.723097	0.0337154	B10_6_8_B10_3_5	GO_1_2vsL	biological_process
Cucsat.PASA.G10151	Cucsat.PASA.G10151.T35	Ath-miR858	0.723097	0.0337154	B10_6_8_B10_3_5	GO_1_2vsL	biological_process
Cucsat.PASA.G10151	Cucsat.PASA.G10151.T40	Ath-miR858	0.723097	0.0337154	B10_6_8_B10_3_5	GO_1_2vsL	biological_process
Cucsat.PASA.G10151	Cucsat.PASA.G10151.T7	Ath-miR858	-1.7661	3.54101e-06	B10_1_2_B10_L	GO_1_2vsL	biological_process
Cucsat.PASA.G10151	Cucsat.PASA.G10151.T28	Ath-miR858	-1.7661	3.54101e-06	B10_1_2_B10_L	GO_1_2vsL	biological_process
Cucsat.PASA.G10151	Cucsat.PASA.G10151.T1	Ath-miR858	-1.7661	3.54101e-06	B10_1_2_B10_L	GO_1_2vsL	biological_process
Cucsat.PASA.G10151	Cucsat.PASA.G10151.T2	Ath-miR858	-1.7661	3.54101e-06	B10_1_2_B10_L	GO_1_2vsL	biological_process
Cucsat.PASA.G10151	Cucsat.PASA.G10151.T8	Ath-miR858	-1.7661	3.54101e-06	B10_1_2_B10_L	GO_1_2vsL	biological_process
Cucsat.PASA.G10151	Cucsat.PASA.G10151.T13	Ath-miR858	-1.7661	3.54101e-06	B10_1_2_B10_L	GO_1_2vsL	biological_process
Cucsat.PASA.G10151	Cucsat.PASA.G10151.T5	Ath-miR858	-1.7661	3.54101e-06	B10_1_2_B10_L	GO_1_2vsL	biological_process
Cucsat.PASA.G10151	Cucsat.PASA.G10151.T15	Ath-miR858	-1.7661	3.54101e-06	B10_1_2_B10_L	GO_1_2vsL	biological_process
Cucsat.PASA.G10151	Cucsat.PASA.G10151.T6	Ath-miR858	-1.7661	3.54101e-06	B10_1_2_B10_L	GO_1_2vsL	biological_process
Cucsat.PASA.G10151	Cucsat.PASA.G10151.T22	Ath-miR858	-1.7661	3.54101e-06	B10_1_2_B10_L	GO_1_2vsL	biological_process
Cucsat.PASA.G10151	Cucsat.PASA.G10151.T9	Ath-miR858	-1.7661	3.54101e-06	B10_1_2_B10_L	GO_1_2vsL	biological_process
Cucsat.PASA.G10151	Cucsat.PASA.G10151.T10	Ath-miR858	-1.7661	3.54101e-06	B10_1_2_B10_L	GO_1_2vsL	biological_process
Cucsat.PASA.G10151	Cucsat.PASA.G10151.T3	Ath-miR858	-1.7661	3.54101e-06	B10_1_2_B10_L	GO_1_2vsL	biological_process
Cucsat.PASA.G10151	Cucsat.PASA.G10151.T4	Ath-miR858	-1.7661	3.54101e-06	B10_1_2_B10_L	GO_1_2vsL	biological_process
Cucsat.PASA.G10151	Cucsat.PASA.G10151.T27	Ath-miR858	-1.7661	3.54101e-06	B10_1_2_B10_L	GO_1_2vsL	biological_process
Cucsat.PASA.G10151	Cucsat.PASA.G10151.T16	Ath-miR858	-1.7661	3.54101e-06	B10_1_2_B10_L	GO_1_2vsL	biological_process
Cucsat.PASA.G10151	Cucsat.PASA.G10151.T14	Ath-miR858	-1.7661	3.54101e-06	B10_1_2_B10_L	GO_1_2vsL	biological_process
Cucsat.PASA.G10151	Cucsat.PASA.G10151.T20	Ath-miR858	-1.7661	3.54101e-06	B10_1_2_B10_L	GO_1_2vsL	biological_process
Cucsat.PASA.G10151	Cucsat.PASA.G10151.T26	Ath-miR858	-1.7661	3.54101e-06	B10_1_2_B10_L	GO_1_2vsL	biological_process
Cucsat.PASA.G10151	Cucsat.PASA.G10151.T33	Ath-miR858	-1.7661	3.54101e-06	B10_1_2_B10_L	GO_1_2vsL	biological_process
Cucsat.PASA.G10151	Cucsat.PASA.G10151.T12	Ath-miR858	-1.7661	3.54101e-06	B10_1_2_B10_L	GO_1_2vsL	biological_process
Cucsat.PASA.G10151	Cucsat.PASA.G10151.T19	Ath-miR858	-1.7661	3.54101e-06	B10_1_2_B10_L	GO_1_2vsL	biological_process
Cucsat.PASA.G10151	Cucsat.PASA.G10151.T25	Ath-miR858	-1.7661	3.54101e-06	B10_1_2_B10_L	GO_1_2vsL	biological_process
Cucsat.PASA.G10151	Cucsat.PASA.G10151.T11	Ath-miR858	-1.7661	3.54101e-06	B10_1_2_B10_L	GO_1_2vsL	biological_process
Cucsat.PASA.G10151	Cucsat.PASA.G10151.T29	Ath-miR858	-1.7661	3.54101e-06	B10_1_2_B10_L	GO_1_2vsL	biological_process
Cucsat.PASA.G10151	Cucsat.PASA.G10151.T17	Ath-miR858	-1.7661	3.54101e-06	B10_1_2_B10_L	GO_1_2vsL	biological_process
Cucsat.PASA.G10151	Cucsat.PASA.G10151.T21	Ath-miR858	-1.7661	3.54101e-06	B10_1_2_B10_L	GO_1_2vsL	biological_process
Cucsat.PASA.G10151	Cucsat.PASA.G10151.T24	Ath-miR858	-1.7661	3.54101e-06	B10_1_2_B10_L	GO_1_2vsL	biological_process
Cucsat.PASA.G10151	Cucsat.PASA.G10151.T37	Ath-miR858	-1.7661	3.54101e-06	B10_1_2_B10_L	GO_1_2vsL	biological_process
Cucsat.PASA.G10151	Cucsat.PASA.G10151.T30	Ath-miR858	-1.7661	3.54101e-06	B10_1_2_B10_L	GO_1_2vsL	biological_process
Cucsat.PASA.G10151	Cucsat.PASA.G10151.T18	Ath-miR858	-1.7661	3.54101e-06	B10_1_2_B10_L	GO_1_2vsL	biological_process
Cucsat.PASA.G10151	Cucsat.PASA.G10151.T23	Ath-miR858	-1.7661	3.54101e-06	B10_1_2_B10_L	GO_1_2vsL	biological_process
Cucsat.PASA.G10151	Cucsat.PASA.G10151.T39	Ath-miR858	-1.7661	3.54101e-06	B10_1_2_B10_L	GO_1_2vsL	biological_process
Cucsat.PASA.G10151	Cucsat.PASA.G10151.T32	Ath-miR858	-1.7661	3.54101e-06	B10_1_2_B10_L	GO_1_2vsL	biological_process
Cucsat.PASA.G10151	Cucsat.PASA.G10151.T41	Ath-miR858	-1.7661	3.54101e-06	B10_1_2_B10_L	GO_1_2vsL	biological_process
Cucsat.PASA.G10151	Cucsat.PASA.G10151.T34	Ath-miR858	-1.7661	3.54101e-06	B10_1_2_B10_L	GO_1_2vsL	biological_process
Cucsat.PASA.G10151	Cucsat.PASA.G10151.T38	Ath-miR858	-1.7661	3.54101e-06	B10_1_2_B10_L	GO_1_2vsL	biological_process
Cucsat.PASA.G10151	Cucsat.PASA.G10151.T35	Ath-miR858	-1.7661	3.54101e-06	B10_1_2_B10_L	GO_1_2vsL	biological_process
Cucsat.PASA.G10151	Cucsat.PASA.G10151.T40	Ath-miR858	-1.7661	3.54101e-06	B10_1_2_B10_L	GO_1_2vsL	biological_process
Cucsat.PASA.G10151	Cucsat.PASA.G10151.T7	Ath-miR858	-1.83959	2.67016e-06	B10_3_5_L	GO_1_2vsL	biological_process
Cucsat.PASA.G10151	Cucsat.PASA.G10151.T28	Ath-miR858	-1.83959	2.67016e-06	B10_3_5_L	GO_1_2vsL	biological_process
Cucsat.PASA.G10151	Cucsat.PASA.G10151.T1	Ath-miR858	-1.83959	2.67016e-06	B10_3_5_L	GO_1_2vsL	biological_process
Cucsat.PASA.G10151	Cucsat.PASA.G10151.T8	Ath-miR858	-1.83959	2.67016e-06	B10_3_5_L	GO_1_2vsL	biological_process
Cucsat.PASA.G10151	Cucsat.PASA.G10151.T2	Ath-miR858	-1.83959	2.67016e-06	B10_3_5_L	GO_1_2vsL	biological_process
Cucsat.PASA.G10151	Cucsat.PASA.G10151.T13	Ath-miR858	-1.83959	2.67016e-06	B10_3_5_L	GO_1_2vsL	biological_process
Cucsat.PASA.G10151	Cucsat.PASA.G10151.T5	Ath-miR858	-1.83959	2.67016e-06	B10_3_5_L	GO_1_2vsL	biological_process
Cucsat.PASA.G10151	Cucsat.PASA.G10151.T15	Ath-miR858	-1.83959	2.67016e-06	B10_3_5_L	GO_1_2vsL	biological_process
Cucsat.PASA.G10151	Cucsat.PASA.G10151.T6	Ath-miR858	-1.83959	2.67016e-06	B10_3_5_L	GO_1_2vsL	biological_process
Cucsat.PASA.G10151	Cucsat.PASA.G10151.T22	Ath-miR858	-1.83959	2.67016e-06	B10_3_5_L	GO_1_2vsL	biological_process
Cucsat.PASA.G10151	Cucsat.PASA.G10151.T9	Ath-miR858	-1.83959	2.67016e-06	B10_3_5_L	GO_1_2vsL	biological_process
Cucsat.PASA.G10151	Cucsat.PASA.G10151.T10	Ath-miR858	-1.83959	2.67016e-06	B10_3_5_L	GO_1_2vsL	biological_process
Cucsat.PASA.G10151	Cucsat.PASA.G10151.T3	Ath-miR858	-1.83959	2.67016e-06	B10_3_5_L	GO_1_2vsL	biological_process
Cucsat.PASA.G10151	Cucsat.PASA.G10151.T4	Ath-miR858	-1.83959	2.67016e-06	B10_3_5_L	GO_1_2vsL	biological_process
Cucsat.PASA.G10151	Cucsat.PASA.G10151.T27	Ath-miR858	-1.83959	2.67016e-06	B10_3_5_L	GO_1_2vsL	biological_process
Cucsat.PASA.G10151	Cucsat.PASA.G10151.T16	Ath-miR858	-1.83959	2.67016e-06	B10_3_5_L	GO_1_2vsL	biological_process
Cucsat.PASA.G10151	Cucsat.PASA.G10151.T14	Ath-miR858	-1.83959	2.67016e-06	B10_3_5_L	GO_1_2vsL	biological_process
Cucsat.PASA.G10151	Cucsat.PASA.G10151.T20	Ath-miR858	-1.83959	2.67016e-06	B10_3_5_L	GO_1_2vsL	biological_process
Cucsat.PASA.G10151	Cucsat.PASA.G10151.T26	Ath-miR858	-1.83959	2.67016e-06	B10_3_5_L	GO_1_2vsL	biological_process
Cucsat.PASA.G10151	Cucsat.PASA.G10151.T33	Ath-miR858	-1.83959	2.67016e-06	B10_3_5_L	GO_1_2vsL	biological_process
Cucsat.PASA.G10151	Cucsat.PASA.G10151.T12	Ath-miR858	-1.83959	2.67016e-06	B10_3_5_L	GO_1_2vsL	biological_process
Cucsat.PASA.G10151	Cucsat.PASA.G10151.T19	Ath-miR858	-1.83959	2.67016e-06	B10_3_5_L	GO_1_2vsL	biological_process
Cucsat.PASA.G10151	Cucsat.PASA.G10151.T25	Ath-miR858	-1.83959	2.67016e-06	B10_3_5_L	GO_1_2vsL	biological_process
Cucsat.PASA.G10151	Cucsat.PASA.G10151.T11	Ath-miR858	-1.83959	2.67016e-06	B10_3_5_L	GO_1_2vsL	biological_process
Cucsat.PASA.G10151	Cucsat.PASA.G10151.T29	Ath-miR858	-1.83959	2.67016e-06	B10_3_5_L	GO_1_2vsL	biological_process
Cucsat.PASA.G10151	Cucsat.PASA.G10151.T17	Ath-miR858	-1.83959	2.67016e-06	B10_3_5_L	GO_1_2vsL	biological_process
Cucsat.PASA.G10151	Cucsat.PASA.G10151.T21	Ath-miR858	-1.83959	2.67016e-06	B10_3_5_L	GO_1_2vsL	biological_process
Cucsat.PASA.G10151	Cucsat.PASA.G10151.T24	Ath-miR858	-1.83959	2.67016e-06	B10_3_5_L	GO_1_2vsL	biological_process
Cucsat.PASA.G10151	Cucsat.PASA.G10151.T37	Ath-miR858	-1.83959	2.67016e-06	B10_3_5_L	GO_1_2vsL	biological_process
Cucsat.PASA.G10151	Cucsat.PASA.G10151.T30	Ath-miR858	-1.83959	2.67016e-06	B10_3_5_L	GO_1_2vsL	biological_process
Cucsat.PASA.G10151	Cucsat.PASA.G10151.T18	Ath-miR858	-1.83959	2.67016e-06	B10_3_5_L	GO_1_2vsL	biological_process
Cucsat.PASA.G10151	Cucsat.PASA.G10151.T23	Ath-miR858	-1.83959	2.67016e-06	B10_3_5_L	GO_1_2vsL	biological_process
Cucsat.PASA.G10151	Cucsat.PASA.G10151.T39	Ath-miR858	-1.83959	2.67016e-06	B10_3_5_L	GO_1_2vsL	biological_process
Cucsat.PASA.G10151	Cucsat.PASA.G10151.T32	Ath-miR858	-1.83959	2.67016e-06	B10_3_5_L	GO_1_2vsL	biological_process
Cucsat.PASA.G10151	Cucsat.PASA.G10151.T41	Ath-miR858	-1.83959	2.67016e-06	B10_3_5_L	GO_1_2vsL	biological_process
Cucsat.PASA.G10151	Cucsat.PASA.G10151.T34	Ath-miR858	-1.83959	2.67016e-06	B10_3_5_L	GO_1_2vsL	biological_process
Cucsat.PASA.G10151	Cucsat.PASA.G10151.T38	Ath-miR858	-1.83959	2.67016e-06	B10_3_5_L	GO_1_2vsL	biological_process
Cucsat.PASA.G10151	Cucsat.PASA.G10151.T35	Ath-miR858	-1.83959	2.67016e-06	B10_3_5_L	GO_1_2vsL	biological_process
Cucsat.PASA.G10151	Cucsat.PASA.G10151.T40	Ath-miR858	-1.83959	2.67016e-06	B10_3_5_L	GO_1_2vsL	biological_process
Cucsat.PASA.G10151	Cucsat.PASA.G10151.T7	Ath-miR858	-1.11649	0.000102186	B10_6_8_B10_L	GO_1_2vsL	biological_process
Cucsat.PASA.G10151	Cucsat.PASA.G10151.T28	Ath-miR858	-1.11649	0.000102186	B10_6_8_B10_L	GO_1_2vsL	biological_process
Cucsat.PASA.G10151	Cucsat.PASA.G10151.T1	Ath-miR858	-1.11649	0.000102186	B10_6_8_B10_L	GO_1_2vsL	biological_process
Cucsat.PASA.G10151	Cucsat.PASA.G10151.T2	Ath-miR858	-1.11649	0.000102186	B10_6_8_B10_L	GO_1_2vsL	biological_process
Cucsat.PASA.G10151	Cucsat.PASA.G10151.T8	Ath-miR858	-1.11649	0.000102186	B10_6_8_B10_L	GO_1_2vsL	biological_process
Cucsat.PASA.G10151	Cucsat.PASA.G10151.T13	Ath-miR858	-1.11649	0.000102186	B10_6_8_B10_L	GO_1_2vsL	biological_process
Cucsat.PASA.G10151	Cucsat.PASA.G10151.T5	Ath-miR858	-1.11649	0.000102186	B10_6_8_B10_L	GO_1_2vsL	biological_process
Cucsat.PASA.G10151	Cucsat.PASA.G10151.T15	Ath-miR858	-1.11649	0.000102186	B10_6_8_B10_L	GO_1_2vsL	biological_process
Cucsat.PASA.G10151	Cucsat.PASA.G10151.T6	Ath-miR858	-1.11649	0.000102186	B10_6_8_B10_L	GO_1_2vsL	biological_process
Cucsat.PASA.G10151	Cucsat.PASA.G10151.T22	Ath-miR858	-1.11649	0.000102186	B10_6_8_B10_L	GO_1_2vsL	biological_process
Cucsat.PASA.G10151	Cucsat.PASA.G10151.T9	Ath-miR858	-1.11649	0.000102186	B10_6_8_B10_L	GO_1_2vsL	biological_process
Cucsat.PASA.G10151	Cucsat.PASA.G10151.T10	Ath-miR858	-1.11649	0.000102186	B10_6_8_B10_L	GO_1_2vsL	biological_process
Cucsat.PASA.G10151	Cucsat.PASA.G10151.T3	Ath-miR858	-1.11649	0.000102186	B10_6_8_B10_L	GO_1_2vsL	biological_process
Cucsat.PASA.G10151	Cucsat.PASA.G10151.T4	Ath-miR858	-1.11649	0.000102186	B10_6_8_B10_L	GO_1_2vsL	biological_process
Cucsat.PASA.G10151	Cucsat.PASA.G10151.T27	Ath-miR858	-1.11649	0.000102186	B10_6_8_B10_L	GO_1_2vsL	biological_process
Cucsat.PASA.G10151	Cucsat.PASA.G10151.T16	Ath-miR858	-1.11649	0.000102186	B10_6_8_B10_L	GO_1_2vsL	biological_process
Cucsat.PASA.G10151	Cucsat.PASA.G10151.T14	Ath-miR858	-1.11649	0.000102186	B10_6_8_B10_L	GO_1_2vsL	biological_process
Cucsat.PASA.G10151	Cucsat.PASA.G10151.T20	Ath-miR858	-1.11649	0.000102186	B10_6_8_B10_L	GO_1_2vsL	biological_process
Cucsat.PASA.G10151	Cucsat.PASA.G10151.T26	Ath-miR858	-1.11649	0.000102186	B10_6_8_B10_L	GO_1_2vsL	biological_process
Cucsat.PASA.G10151	Cucsat.PASA.G10151.T33	Ath-miR858	-1.11649	0.000102186	B10_6_8_B10_L	GO_1_2vsL	biological_process
Cucsat.PASA.G10151	Cucsat.PASA.G10151.T12	Ath-miR858	-1.11649	0.000102186	B10_6_8_B10_L	GO_1_2vsL	biological_process
Cucsat.PASA.G10151	Cucsat.PASA.G10151.T19	Ath-miR858	-1.11649	0.000102186	B10_6_8_B10_L	GO_1_2vsL	biological_process
Cucsat.PASA.G10151	Cucsat.PASA.G10151.T25	Ath-miR858	-1.11649	0.000102186	B10_6_8_B10_L	GO_1_2vsL	biological_process
Cucsat.PASA.G10151	Cucsat.PASA.G10151.T11	Ath-miR858	-1.11649	0.000102186	B10_6_8_B10_L	GO_1_2vsL	biological_process
Cucsat.PASA.G10151	Cucsat.PASA.G10151.T29	Ath-miR858	-1.11649	0.000102186	B10_6_8_B10_L	GO_1_2vsL	biological_process
Cucsat.PASA.G10151	Cucsat.PASA.G10151.T17	Ath-miR858	-1.11649	0.000102186	B10_6_8_B10_L	GO_1_2vsL	biological_process
Cucsat.PASA.G10151	Cucsat.PASA.G10151.T21	Ath-miR858	-1.11649	0.000102186	B10_6_8_B10_L	GO_1_2vsL	biological_process
Cucsat.PASA.G10151	Cucsat.PASA.G10151.T24	Ath-miR858	-1.11649	0.000102186	B10_6_8_B10_L	GO_1_2vsL	biological_process
Cucsat.PASA.G10151	Cucsat.PASA.G10151.T37	Ath-miR858	-1.11649	0.000102186	B10_6_8_B10_L	GO_1_2vsL	biological_process
Cucsat.PASA.G10151	Cucsat.PASA.G10151.T30	Ath-miR858	-1.11649	0.000102186	B10_6_8_B10_L	GO_1_2vsL	biological_process
Cucsat.PASA.G10151	Cucsat.PASA.G10151.T18	Ath-miR858	-1.11649	0.000102186	B10_6_8_B10_L	GO_1_2vsL	biological_process
Cucsat.PASA.G10151	Cucsat.PASA.G10151.T23	Ath-miR858	-1.11649	0.000102186	B10_6_8_B10_L	GO_1_2vsL	biological_process
Cucsat.PASA.G10151	Cucsat.PASA.G10151.T39	Ath-miR858	-1.11649	0.000102186	B10_6_8_B10_L	GO_1_2vsL	biological_process
Cucsat.PASA.G10151	Cucsat.PASA.G10151.T32	Ath-miR858	-1.11649	0.000102186	B10_6_8_B10_L	GO_1_2vsL	biological_process
Cucsat.PASA.G10151	Cucsat.PASA.G10151.T41	Ath-miR858	-1.11649	0.000102186	B10_6_8_B10_L	GO_1_2vsL	biological_process
Cucsat.PASA.G10151	Cucsat.PASA.G10151.T34	Ath-miR858	-1.11649	0.000102186	B10_6_8_B10_L	GO_1_2vsL	biological_process
Cucsat.PASA.G10151	Cucsat.PASA.G10151.T38	Ath-miR858	-1.11649	0.000102186	B10_6_8_B10_L	GO_1_2vsL	biological_process
Cucsat.PASA.G10151	Cucsat.PASA.G10151.T35	Ath-miR858	-1.11649	0.000102186	B10_6_8_B10_L	GO_1_2vsL	biological_process
Cucsat.PASA.G10151	Cucsat.PASA.G10151.T40	Ath-miR858	-1.11649	0.000102186	B10_6_8_B10_L	GO_1_2vsL	biological_process
Cucsat.PASA.G10151	Cucsat.PASA.G10151.T7	Ath-miR858	-0.630659	0.0122312	B10_9_B10_L	GO_1_2vsL	biological_process
Cucsat.PASA.G10151	Cucsat.PASA.G10151.T28	Ath-miR858	-0.630659	0.0122312	B10_9_B10_L	GO_1_2vsL	biological_process
Cucsat.PASA.G10151	Cucsat.PASA.G10151.T1	Ath-miR858	-0.630659	0.0122312	B10_9_B10_L	GO_1_2vsL	biological_process
Cucsat.PASA.G10151	Cucsat.PASA.G10151.T8	Ath-miR858	-0.630659	0.0122312	B10_9_B10_L	GO_1_2vsL	biological_process
Cucsat.PASA.G10151	Cucsat.PASA.G10151.T2	Ath-miR858	-0.630659	0.0122312	B10_9_B10_L	GO_1_2vsL	biological_process
Cucsat.PASA.G10151	Cucsat.PASA.G10151.T13	Ath-miR858	-0.630659	0.0122312	B10_9_B10_L	GO_1_2vsL	biological_process
Cucsat.PASA.G10151	Cucsat.PASA.G10151.T5	Ath-miR858	-0.630659	0.0122312	B10_9_B10_L	GO_1_2vsL	biological_process
Cucsat.PASA.G10151	Cucsat.PASA.G10151.T15	Ath-miR858	-0.630659	0.0122312	B10_9_B10_L	GO_1_2vsL	biological_process
Cucsat.PASA.G10151	Cucsat.PASA.G10151.T6	Ath-miR858	-0.630659	0.0122312	B10_9_B10_L	GO_1_2vsL	biological_process
Cucsat.PASA.G10151	Cucsat.PASA.G10151.T22	Ath-miR858	-0.630659	0.0122312	B10_9_B10_L	GO_1_2vsL	biological_process
Cucsat.PASA.G10151	Cucsat.PASA.G10151.T9	Ath-miR858	-0.630659	0.0122312	B10_9_B10_L	GO_1_2vsL	biological_process
Cucsat.PASA.G10151	Cucsat.PASA.G10151.T10	Ath-miR858	-0.630659	0.0122312	B10_9_B10_L	GO_1_2vsL	biological_process
Cucsat.PASA.G10151	Cucsat.PASA.G10151.T3	Ath-miR858	-0.630659	0.0122312	B10_9_B10_L	GO_1_2vsL	biological_process
Cucsat.PASA.G10151	Cucsat.PASA.G10151.T4	Ath-miR858	-0.630659	0.0122312	B10_9_B10_L	GO_1_2vsL	biological_process
Cucsat.PASA.G10151	Cucsat.PASA.G10151.T27	Ath-miR858	-0.630659	0.0122312	B10_9_B10_L	GO_1_2vsL	biological_process
Cucsat.PASA.G10151	Cucsat.PASA.G10151.T16	Ath-miR858	-0.630659	0.0122312	B10_9_B10_L	GO_1_2vsL	biological_process
Cucsat.PASA.G10151	Cucsat.PASA.G10151.T14	Ath-miR858	-0.630659	0.0122312	B10_9_B10_L	GO_1_2vsL	biological_process
Cucsat.PASA.G10151	Cucsat.PASA.G10151.T20	Ath-miR858	-0.630659	0.0122312	B10_9_B10_L	GO_1_2vsL	biological_process
Cucsat.PASA.G10151	Cucsat.PASA.G10151.T26	Ath-miR858	-0.630659	0.0122312	B10_9_B10_L	GO_1_2vsL	biological_process
Cucsat.PASA.G10151	Cucsat.PASA.G10151.T33	Ath-miR858	-0.630659	0.0122312	B10_9_B10_L	GO_1_2vsL	biological_process
Cucsat.PASA.G10151	Cucsat.PASA.G10151.T12	Ath-miR858	-0.630659	0.0122312	B10_9_B10_L	GO_1_2vsL	biological_process
Cucsat.PASA.G10151	Cucsat.PASA.G10151.T19	Ath-miR858	-0.630659	0.0122312	B10_9_B10_L	GO_1_2vsL	biological_process
Cucsat.PASA.G10151	Cucsat.PASA.G10151.T25	Ath-miR858	-0.630659	0.0122312	B10_9_B10_L	GO_1_2vsL	biological_process
Cucsat.PASA.G10151	Cucsat.PASA.G10151.T11	Ath-miR858	-0.630659	0.0122312	B10_9_B10_L	GO_1_2vsL	biological_process
Cucsat.PASA.G10151	Cucsat.PASA.G10151.T29	Ath-miR858	-0.630659	0.0122312	B10_9_B10_L	GO_1_2vsL	biological_process
Cucsat.PASA.G10151	Cucsat.PASA.G10151.T17	Ath-miR858	-0.630659	0.0122312	B10_9_B10_L	GO_1_2vsL	biological_process
Cucsat.PASA.G10151	Cucsat.PASA.G10151.T21	Ath-miR858	-0.630659	0.0122312	B10_9_B10_L	GO_1_2vsL	biological_process
Cucsat.PASA.G10151	Cucsat.PASA.G10151.T24	Ath-miR858	-0.630659	0.0122312	B10_9_B10_L	GO_1_2vsL	biological_process
Cucsat.PASA.G10151	Cucsat.PASA.G10151.T37	Ath-miR858	-0.630659	0.0122312	B10_9_B10_L	GO_1_2vsL	biological_process
Cucsat.PASA.G10151	Cucsat.PASA.G10151.T30	Ath-miR858	-0.630659	0.0122312	B10_9_B10_L	GO_1_2vsL	biological_process
Cucsat.PASA.G10151	Cucsat.PASA.G10151.T18	Ath-miR858	-0.630659	0.0122312	B10_9_B10_L	GO_1_2vsL	biological_process
Cucsat.PASA.G10151	Cucsat.PASA.G10151.T23	Ath-miR858	-0.630659	0.0122312	B10_9_B10_L	GO_1_2vsL	biological_process
Cucsat.PASA.G10151	Cucsat.PASA.G10151.T39	Ath-miR858	-0.630659	0.0122312	B10_9_B10_L	GO_1_2vsL	biological_process
Cucsat.PASA.G10151	Cucsat.PASA.G10151.T32	Ath-miR858	-0.630659	0.0122312	B10_9_B10_L	GO_1_2vsL	biological_process
Cucsat.PASA.G10151	Cucsat.PASA.G10151.T41	Ath-miR858	-0.630659	0.0122312	B10_9_B10_L	GO_1_2vsL	biological_process
Cucsat.PASA.G10151	Cucsat.PASA.G10151.T34	Ath-miR858	-0.630659	0.0122312	B10_9_B10_L	GO_1_2vsL	biological_process
Cucsat.PASA.G10151	Cucsat.PASA.G10151.T38	Ath-miR858	-0.630659	0.0122312	B10_9_B10_L	GO_1_2vsL	biological_process
Cucsat.PASA.G10151	Cucsat.PASA.G10151.T35	Ath-miR858	-0.630659	0.0122312	B10_9_B10_L	GO_1_2vsL	biological_process
Cucsat.PASA.G10151	Cucsat.PASA.G10151.T40	Ath-miR858	-0.630659	0.0122312	B10_9_B10_L	GO_1_2vsL	biological_process
Cucsat.PASA.G10151	Cucsat.PASA.G10151.T7	Ath-miR858	-1.62425	7.78074e-05	B10_1_2_B10_apex	GO_1_2vsapex	biological_process
Cucsat.PASA.G10151	Cucsat.PASA.G10151.T28	Ath-miR858	-1.62425	7.78074e-05	B10_1_2_B10_apex	GO_1_2vsapex	biological_process
Cucsat.PASA.G10151	Cucsat.PASA.G10151.T1	Ath-miR858	-1.62425	7.78074e-05	B10_1_2_B10_apex	GO_1_2vsapex	biological_process
Cucsat.PASA.G10151	Cucsat.PASA.G10151.T2	Ath-miR858	-1.62425	7.78074e-05	B10_1_2_B10_apex	GO_1_2vsapex	biological_process
Cucsat.PASA.G10151	Cucsat.PASA.G10151.T8	Ath-miR858	-1.62425	7.78074e-05	B10_1_2_B10_apex	GO_1_2vsapex	biological_process
Cucsat.PASA.G10151	Cucsat.PASA.G10151.T13	Ath-miR858	-1.62425	7.78074e-05	B10_1_2_B10_apex	GO_1_2vsapex	biological_process
Cucsat.PASA.G10151	Cucsat.PASA.G10151.T5	Ath-miR858	-1.62425	7.78074e-05	B10_1_2_B10_apex	GO_1_2vsapex	biological_process
Cucsat.PASA.G10151	Cucsat.PASA.G10151.T15	Ath-miR858	-1.62425	7.78074e-05	B10_1_2_B10_apex	GO_1_2vsapex	biological_process
Cucsat.PASA.G10151	Cucsat.PASA.G10151.T6	Ath-miR858	-1.62425	7.78074e-05	B10_1_2_B10_apex	GO_1_2vsapex	biological_process
Cucsat.PASA.G10151	Cucsat.PASA.G10151.T22	Ath-miR858	-1.62425	7.78074e-05	B10_1_2_B10_apex	GO_1_2vsapex	biological_process
Cucsat.PASA.G10151	Cucsat.PASA.G10151.T9	Ath-miR858	-1.62425	7.78074e-05	B10_1_2_B10_apex	GO_1_2vsapex	biological_process
Cucsat.PASA.G10151	Cucsat.PASA.G10151.T10	Ath-miR858	-1.62425	7.78074e-05	B10_1_2_B10_apex	GO_1_2vsapex	biological_process
Cucsat.PASA.G10151	Cucsat.PASA.G10151.T3	Ath-miR858	-1.62425	7.78074e-05	B10_1_2_B10_apex	GO_1_2vsapex	biological_process
Cucsat.PASA.G10151	Cucsat.PASA.G10151.T4	Ath-miR858	-1.62425	7.78074e-05	B10_1_2_B10_apex	GO_1_2vsapex	biological_process
Cucsat.PASA.G10151	Cucsat.PASA.G10151.T27	Ath-miR858	-1.62425	7.78074e-05	B10_1_2_B10_apex	GO_1_2vsapex	biological_process
Cucsat.PASA.G10151	Cucsat.PASA.G10151.T16	Ath-miR858	-1.62425	7.78074e-05	B10_1_2_B10_apex	GO_1_2vsapex	biological_process
Cucsat.PASA.G10151	Cucsat.PASA.G10151.T14	Ath-miR858	-1.62425	7.78074e-05	B10_1_2_B10_apex	GO_1_2vsapex	biological_process
Cucsat.PASA.G10151	Cucsat.PASA.G10151.T20	Ath-miR858	-1.62425	7.78074e-05	B10_1_2_B10_apex	GO_1_2vsapex	biological_process
Cucsat.PASA.G10151	Cucsat.PASA.G10151.T26	Ath-miR858	-1.62425	7.78074e-05	B10_1_2_B10_apex	GO_1_2vsapex	biological_process
Cucsat.PASA.G10151	Cucsat.PASA.G10151.T33	Ath-miR858	-1.62425	7.78074e-05	B10_1_2_B10_apex	GO_1_2vsapex	biological_process
Cucsat.PASA.G10151	Cucsat.PASA.G10151.T12	Ath-miR858	-1.62425	7.78074e-05	B10_1_2_B10_apex	GO_1_2vsapex	biological_process
Cucsat.PASA.G10151	Cucsat.PASA.G10151.T19	Ath-miR858	-1.62425	7.78074e-05	B10_1_2_B10_apex	GO_1_2vsapex	biological_process
Cucsat.PASA.G10151	Cucsat.PASA.G10151.T25	Ath-miR858	-1.62425	7.78074e-05	B10_1_2_B10_apex	GO_1_2vsapex	biological_process
Cucsat.PASA.G10151	Cucsat.PASA.G10151.T11	Ath-miR858	-1.62425	7.78074e-05	B10_1_2_B10_apex	GO_1_2vsapex	biological_process
Cucsat.PASA.G10151	Cucsat.PASA.G10151.T29	Ath-miR858	-1.62425	7.78074e-05	B10_1_2_B10_apex	GO_1_2vsapex	biological_process
Cucsat.PASA.G10151	Cucsat.PASA.G10151.T17	Ath-miR858	-1.62425	7.78074e-05	B10_1_2_B10_apex	GO_1_2vsapex	biological_process
Cucsat.PASA.G10151	Cucsat.PASA.G10151.T21	Ath-miR858	-1.62425	7.78074e-05	B10_1_2_B10_apex	GO_1_2vsapex	biological_process
Cucsat.PASA.G10151	Cucsat.PASA.G10151.T24	Ath-miR858	-1.62425	7.78074e-05	B10_1_2_B10_apex	GO_1_2vsapex	biological_process
Cucsat.PASA.G10151	Cucsat.PASA.G10151.T37	Ath-miR858	-1.62425	7.78074e-05	B10_1_2_B10_apex	GO_1_2vsapex	biological_process
Cucsat.PASA.G10151	Cucsat.PASA.G10151.T30	Ath-miR858	-1.62425	7.78074e-05	B10_1_2_B10_apex	GO_1_2vsapex	biological_process
Cucsat.PASA.G10151	Cucsat.PASA.G10151.T18	Ath-miR858	-1.62425	7.78074e-05	B10_1_2_B10_apex	GO_1_2vsapex	biological_process
Cucsat.PASA.G10151	Cucsat.PASA.G10151.T23	Ath-miR858	-1.62425	7.78074e-05	B10_1_2_B10_apex	GO_1_2vsapex	biological_process
Cucsat.PASA.G10151	Cucsat.PASA.G10151.T39	Ath-miR858	-1.62425	7.78074e-05	B10_1_2_B10_apex	GO_1_2vsapex	biological_process
Cucsat.PASA.G10151	Cucsat.PASA.G10151.T32	Ath-miR858	-1.62425	7.78074e-05	B10_1_2_B10_apex	GO_1_2vsapex	biological_process
Cucsat.PASA.G10151	Cucsat.PASA.G10151.T41	Ath-miR858	-1.62425	7.78074e-05	B10_1_2_B10_apex	GO_1_2vsapex	biological_process
Cucsat.PASA.G10151	Cucsat.PASA.G10151.T34	Ath-miR858	-1.62425	7.78074e-05	B10_1_2_B10_apex	GO_1_2vsapex	biological_process
Cucsat.PASA.G10151	Cucsat.PASA.G10151.T38	Ath-miR858	-1.62425	7.78074e-05	B10_1_2_B10_apex	GO_1_2vsapex	biological_process
Cucsat.PASA.G10151	Cucsat.PASA.G10151.T35	Ath-miR858	-1.62425	7.78074e-05	B10_1_2_B10_apex	GO_1_2vsapex	biological_process
Cucsat.PASA.G10151	Cucsat.PASA.G10151.T40	Ath-miR858	-1.62425	7.78074e-05	B10_1_2_B10_apex	GO_1_2vsapex	biological_process
Cucsat.PASA.G10151	Cucsat.PASA.G10151.T7	Ath-miR858	0.723097	0.0337154	B10_6_8_B10_3_5	GO_1_2vsapex	biological_process
Cucsat.PASA.G10151	Cucsat.PASA.G10151.T28	Ath-miR858	0.723097	0.0337154	B10_6_8_B10_3_5	GO_1_2vsapex	biological_process
Cucsat.PASA.G10151	Cucsat.PASA.G10151.T1	Ath-miR858	0.723097	0.0337154	B10_6_8_B10_3_5	GO_1_2vsapex	biological_process
Cucsat.PASA.G10151	Cucsat.PASA.G10151.T8	Ath-miR858	0.723097	0.0337154	B10_6_8_B10_3_5	GO_1_2vsapex	biological_process
Cucsat.PASA.G10151	Cucsat.PASA.G10151.T2	Ath-miR858	0.723097	0.0337154	B10_6_8_B10_3_5	GO_1_2vsapex	biological_process
Cucsat.PASA.G10151	Cucsat.PASA.G10151.T13	Ath-miR858	0.723097	0.0337154	B10_6_8_B10_3_5	GO_1_2vsapex	biological_process
Cucsat.PASA.G10151	Cucsat.PASA.G10151.T5	Ath-miR858	0.723097	0.0337154	B10_6_8_B10_3_5	GO_1_2vsapex	biological_process
Cucsat.PASA.G10151	Cucsat.PASA.G10151.T15	Ath-miR858	0.723097	0.0337154	B10_6_8_B10_3_5	GO_1_2vsapex	biological_process
Cucsat.PASA.G10151	Cucsat.PASA.G10151.T6	Ath-miR858	0.723097	0.0337154	B10_6_8_B10_3_5	GO_1_2vsapex	biological_process
Cucsat.PASA.G10151	Cucsat.PASA.G10151.T22	Ath-miR858	0.723097	0.0337154	B10_6_8_B10_3_5	GO_1_2vsapex	biological_process
Cucsat.PASA.G10151	Cucsat.PASA.G10151.T9	Ath-miR858	0.723097	0.0337154	B10_6_8_B10_3_5	GO_1_2vsapex	biological_process
Cucsat.PASA.G10151	Cucsat.PASA.G10151.T10	Ath-miR858	0.723097	0.0337154	B10_6_8_B10_3_5	GO_1_2vsapex	biological_process
Cucsat.PASA.G10151	Cucsat.PASA.G10151.T3	Ath-miR858	0.723097	0.0337154	B10_6_8_B10_3_5	GO_1_2vsapex	biological_process
Cucsat.PASA.G10151	Cucsat.PASA.G10151.T4	Ath-miR858	0.723097	0.0337154	B10_6_8_B10_3_5	GO_1_2vsapex	biological_process
Cucsat.PASA.G10151	Cucsat.PASA.G10151.T27	Ath-miR858	0.723097	0.0337154	B10_6_8_B10_3_5	GO_1_2vsapex	biological_process
Cucsat.PASA.G10151	Cucsat.PASA.G10151.T16	Ath-miR858	0.723097	0.0337154	B10_6_8_B10_3_5	GO_1_2vsapex	biological_process
Cucsat.PASA.G10151	Cucsat.PASA.G10151.T14	Ath-miR858	0.723097	0.0337154	B10_6_8_B10_3_5	GO_1_2vsapex	biological_process
Cucsat.PASA.G10151	Cucsat.PASA.G10151.T20	Ath-miR858	0.723097	0.0337154	B10_6_8_B10_3_5	GO_1_2vsapex	biological_process
Cucsat.PASA.G10151	Cucsat.PASA.G10151.T26	Ath-miR858	0.723097	0.0337154	B10_6_8_B10_3_5	GO_1_2vsapex	biological_process
Cucsat.PASA.G10151	Cucsat.PASA.G10151.T33	Ath-miR858	0.723097	0.0337154	B10_6_8_B10_3_5	GO_1_2vsapex	biological_process
Cucsat.PASA.G10151	Cucsat.PASA.G10151.T12	Ath-miR858	0.723097	0.0337154	B10_6_8_B10_3_5	GO_1_2vsapex	biological_process
Cucsat.PASA.G10151	Cucsat.PASA.G10151.T19	Ath-miR858	0.723097	0.0337154	B10_6_8_B10_3_5	GO_1_2vsapex	biological_process
Cucsat.PASA.G10151	Cucsat.PASA.G10151.T25	Ath-miR858	0.723097	0.0337154	B10_6_8_B10_3_5	GO_1_2vsapex	biological_process
Cucsat.PASA.G10151	Cucsat.PASA.G10151.T11	Ath-miR858	0.723097	0.0337154	B10_6_8_B10_3_5	GO_1_2vsapex	biological_process
Cucsat.PASA.G10151	Cucsat.PASA.G10151.T29	Ath-miR858	0.723097	0.0337154	B10_6_8_B10_3_5	GO_1_2vsapex	biological_process
Cucsat.PASA.G10151	Cucsat.PASA.G10151.T17	Ath-miR858	0.723097	0.0337154	B10_6_8_B10_3_5	GO_1_2vsapex	biological_process
Cucsat.PASA.G10151	Cucsat.PASA.G10151.T21	Ath-miR858	0.723097	0.0337154	B10_6_8_B10_3_5	GO_1_2vsapex	biological_process
Cucsat.PASA.G10151	Cucsat.PASA.G10151.T24	Ath-miR858	0.723097	0.0337154	B10_6_8_B10_3_5	GO_1_2vsapex	biological_process
Cucsat.PASA.G10151	Cucsat.PASA.G10151.T37	Ath-miR858	0.723097	0.0337154	B10_6_8_B10_3_5	GO_1_2vsapex	biological_process
Cucsat.PASA.G10151	Cucsat.PASA.G10151.T30	Ath-miR858	0.723097	0.0337154	B10_6_8_B10_3_5	GO_1_2vsapex	biological_process
Cucsat.PASA.G10151	Cucsat.PASA.G10151.T18	Ath-miR858	0.723097	0.0337154	B10_6_8_B10_3_5	GO_1_2vsapex	biological_process
Cucsat.PASA.G10151	Cucsat.PASA.G10151.T23	Ath-miR858	0.723097	0.0337154	B10_6_8_B10_3_5	GO_1_2vsapex	biological_process
Cucsat.PASA.G10151	Cucsat.PASA.G10151.T39	Ath-miR858	0.723097	0.0337154	B10_6_8_B10_3_5	GO_1_2vsapex	biological_process
Cucsat.PASA.G10151	Cucsat.PASA.G10151.T32	Ath-miR858	0.723097	0.0337154	B10_6_8_B10_3_5	GO_1_2vsapex	biological_process
Cucsat.PASA.G10151	Cucsat.PASA.G10151.T41	Ath-miR858	0.723097	0.0337154	B10_6_8_B10_3_5	GO_1_2vsapex	biological_process
Cucsat.PASA.G10151	Cucsat.PASA.G10151.T34	Ath-miR858	0.723097	0.0337154	B10_6_8_B10_3_5	GO_1_2vsapex	biological_process
Cucsat.PASA.G10151	Cucsat.PASA.G10151.T38	Ath-miR858	0.723097	0.0337154	B10_6_8_B10_3_5	GO_1_2vsapex	biological_process
Cucsat.PASA.G10151	Cucsat.PASA.G10151.T35	Ath-miR858	0.723097	0.0337154	B10_6_8_B10_3_5	GO_1_2vsapex	biological_process
Cucsat.PASA.G10151	Cucsat.PASA.G10151.T40	Ath-miR858	0.723097	0.0337154	B10_6_8_B10_3_5	GO_1_2vsapex	biological_process
Cucsat.PASA.G10151	Cucsat.PASA.G10151.T7	Ath-miR858	-1.7661	3.54101e-06	B10_1_2_B10_L	GO_1_2vsapex	biological_process
Cucsat.PASA.G10151	Cucsat.PASA.G10151.T28	Ath-miR858	-1.7661	3.54101e-06	B10_1_2_B10_L	GO_1_2vsapex	biological_process
Cucsat.PASA.G10151	Cucsat.PASA.G10151.T1	Ath-miR858	-1.7661	3.54101e-06	B10_1_2_B10_L	GO_1_2vsapex	biological_process
Cucsat.PASA.G10151	Cucsat.PASA.G10151.T2	Ath-miR858	-1.7661	3.54101e-06	B10_1_2_B10_L	GO_1_2vsapex	biological_process
Cucsat.PASA.G10151	Cucsat.PASA.G10151.T8	Ath-miR858	-1.7661	3.54101e-06	B10_1_2_B10_L	GO_1_2vsapex	biological_process
Cucsat.PASA.G10151	Cucsat.PASA.G10151.T13	Ath-miR858	-1.7661	3.54101e-06	B10_1_2_B10_L	GO_1_2vsapex	biological_process
Cucsat.PASA.G10151	Cucsat.PASA.G10151.T5	Ath-miR858	-1.7661	3.54101e-06	B10_1_2_B10_L	GO_1_2vsapex	biological_process
Cucsat.PASA.G10151	Cucsat.PASA.G10151.T15	Ath-miR858	-1.7661	3.54101e-06	B10_1_2_B10_L	GO_1_2vsapex	biological_process
Cucsat.PASA.G10151	Cucsat.PASA.G10151.T6	Ath-miR858	-1.7661	3.54101e-06	B10_1_2_B10_L	GO_1_2vsapex	biological_process
Cucsat.PASA.G10151	Cucsat.PASA.G10151.T22	Ath-miR858	-1.7661	3.54101e-06	B10_1_2_B10_L	GO_1_2vsapex	biological_process
Cucsat.PASA.G10151	Cucsat.PASA.G10151.T9	Ath-miR858	-1.7661	3.54101e-06	B10_1_2_B10_L	GO_1_2vsapex	biological_process
Cucsat.PASA.G10151	Cucsat.PASA.G10151.T10	Ath-miR858	-1.7661	3.54101e-06	B10_1_2_B10_L	GO_1_2vsapex	biological_process
Cucsat.PASA.G10151	Cucsat.PASA.G10151.T3	Ath-miR858	-1.7661	3.54101e-06	B10_1_2_B10_L	GO_1_2vsapex	biological_process
Cucsat.PASA.G10151	Cucsat.PASA.G10151.T4	Ath-miR858	-1.7661	3.54101e-06	B10_1_2_B10_L	GO_1_2vsapex	biological_process
Cucsat.PASA.G10151	Cucsat.PASA.G10151.T27	Ath-miR858	-1.7661	3.54101e-06	B10_1_2_B10_L	GO_1_2vsapex	biological_process
Cucsat.PASA.G10151	Cucsat.PASA.G10151.T16	Ath-miR858	-1.7661	3.54101e-06	B10_1_2_B10_L	GO_1_2vsapex	biological_process
Cucsat.PASA.G10151	Cucsat.PASA.G10151.T14	Ath-miR858	-1.7661	3.54101e-06	B10_1_2_B10_L	GO_1_2vsapex	biological_process
Cucsat.PASA.G10151	Cucsat.PASA.G10151.T20	Ath-miR858	-1.7661	3.54101e-06	B10_1_2_B10_L	GO_1_2vsapex	biological_process
Cucsat.PASA.G10151	Cucsat.PASA.G10151.T26	Ath-miR858	-1.7661	3.54101e-06	B10_1_2_B10_L	GO_1_2vsapex	biological_process
Cucsat.PASA.G10151	Cucsat.PASA.G10151.T33	Ath-miR858	-1.7661	3.54101e-06	B10_1_2_B10_L	GO_1_2vsapex	biological_process
Cucsat.PASA.G10151	Cucsat.PASA.G10151.T12	Ath-miR858	-1.7661	3.54101e-06	B10_1_2_B10_L	GO_1_2vsapex	biological_process
Cucsat.PASA.G10151	Cucsat.PASA.G10151.T19	Ath-miR858	-1.7661	3.54101e-06	B10_1_2_B10_L	GO_1_2vsapex	biological_process
Cucsat.PASA.G10151	Cucsat.PASA.G10151.T25	Ath-miR858	-1.7661	3.54101e-06	B10_1_2_B10_L	GO_1_2vsapex	biological_process
Cucsat.PASA.G10151	Cucsat.PASA.G10151.T11	Ath-miR858	-1.7661	3.54101e-06	B10_1_2_B10_L	GO_1_2vsapex	biological_process
Cucsat.PASA.G10151	Cucsat.PASA.G10151.T29	Ath-miR858	-1.7661	3.54101e-06	B10_1_2_B10_L	GO_1_2vsapex	biological_process
Cucsat.PASA.G10151	Cucsat.PASA.G10151.T17	Ath-miR858	-1.7661	3.54101e-06	B10_1_2_B10_L	GO_1_2vsapex	biological_process
Cucsat.PASA.G10151	Cucsat.PASA.G10151.T21	Ath-miR858	-1.7661	3.54101e-06	B10_1_2_B10_L	GO_1_2vsapex	biological_process
Cucsat.PASA.G10151	Cucsat.PASA.G10151.T24	Ath-miR858	-1.7661	3.54101e-06	B10_1_2_B10_L	GO_1_2vsapex	biological_process
Cucsat.PASA.G10151	Cucsat.PASA.G10151.T37	Ath-miR858	-1.7661	3.54101e-06	B10_1_2_B10_L	GO_1_2vsapex	biological_process
Cucsat.PASA.G10151	Cucsat.PASA.G10151.T30	Ath-miR858	-1.7661	3.54101e-06	B10_1_2_B10_L	GO_1_2vsapex	biological_process
Cucsat.PASA.G10151	Cucsat.PASA.G10151.T18	Ath-miR858	-1.7661	3.54101e-06	B10_1_2_B10_L	GO_1_2vsapex	biological_process
Cucsat.PASA.G10151	Cucsat.PASA.G10151.T23	Ath-miR858	-1.7661	3.54101e-06	B10_1_2_B10_L	GO_1_2vsapex	biological_process
Cucsat.PASA.G10151	Cucsat.PASA.G10151.T39	Ath-miR858	-1.7661	3.54101e-06	B10_1_2_B10_L	GO_1_2vsapex	biological_process
Cucsat.PASA.G10151	Cucsat.PASA.G10151.T32	Ath-miR858	-1.7661	3.54101e-06	B10_1_2_B10_L	GO_1_2vsapex	biological_process
Cucsat.PASA.G10151	Cucsat.PASA.G10151.T41	Ath-miR858	-1.7661	3.54101e-06	B10_1_2_B10_L	GO_1_2vsapex	biological_process
Cucsat.PASA.G10151	Cucsat.PASA.G10151.T34	Ath-miR858	-1.7661	3.54101e-06	B10_1_2_B10_L	GO_1_2vsapex	biological_process
Cucsat.PASA.G10151	Cucsat.PASA.G10151.T38	Ath-miR858	-1.7661	3.54101e-06	B10_1_2_B10_L	GO_1_2vsapex	biological_process
Cucsat.PASA.G10151	Cucsat.PASA.G10151.T35	Ath-miR858	-1.7661	3.54101e-06	B10_1_2_B10_L	GO_1_2vsapex	biological_process
Cucsat.PASA.G10151	Cucsat.PASA.G10151.T40	Ath-miR858	-1.7661	3.54101e-06	B10_1_2_B10_L	GO_1_2vsapex	biological_process
Cucsat.PASA.G10151	Cucsat.PASA.G10151.T7	Ath-miR858	-1.83959	2.67016e-06	B10_3_5_L	GO_1_2vsapex	biological_process
Cucsat.PASA.G10151	Cucsat.PASA.G10151.T28	Ath-miR858	-1.83959	2.67016e-06	B10_3_5_L	GO_1_2vsapex	biological_process
Cucsat.PASA.G10151	Cucsat.PASA.G10151.T1	Ath-miR858	-1.83959	2.67016e-06	B10_3_5_L	GO_1_2vsapex	biological_process
Cucsat.PASA.G10151	Cucsat.PASA.G10151.T8	Ath-miR858	-1.83959	2.67016e-06	B10_3_5_L	GO_1_2vsapex	biological_process
Cucsat.PASA.G10151	Cucsat.PASA.G10151.T2	Ath-miR858	-1.83959	2.67016e-06	B10_3_5_L	GO_1_2vsapex	biological_process
Cucsat.PASA.G10151	Cucsat.PASA.G10151.T13	Ath-miR858	-1.83959	2.67016e-06	B10_3_5_L	GO_1_2vsapex	biological_process
Cucsat.PASA.G10151	Cucsat.PASA.G10151.T5	Ath-miR858	-1.83959	2.67016e-06	B10_3_5_L	GO_1_2vsapex	biological_process
Cucsat.PASA.G10151	Cucsat.PASA.G10151.T15	Ath-miR858	-1.83959	2.67016e-06	B10_3_5_L	GO_1_2vsapex	biological_process
Cucsat.PASA.G10151	Cucsat.PASA.G10151.T6	Ath-miR858	-1.83959	2.67016e-06	B10_3_5_L	GO_1_2vsapex	biological_process
Cucsat.PASA.G10151	Cucsat.PASA.G10151.T22	Ath-miR858	-1.83959	2.67016e-06	B10_3_5_L	GO_1_2vsapex	biological_process
Cucsat.PASA.G10151	Cucsat.PASA.G10151.T9	Ath-miR858	-1.83959	2.67016e-06	B10_3_5_L	GO_1_2vsapex	biological_process
Cucsat.PASA.G10151	Cucsat.PASA.G10151.T10	Ath-miR858	-1.83959	2.67016e-06	B10_3_5_L	GO_1_2vsapex	biological_process
Cucsat.PASA.G10151	Cucsat.PASA.G10151.T3	Ath-miR858	-1.83959	2.67016e-06	B10_3_5_L	GO_1_2vsapex	biological_process
Cucsat.PASA.G10151	Cucsat.PASA.G10151.T4	Ath-miR858	-1.83959	2.67016e-06	B10_3_5_L	GO_1_2vsapex	biological_process
Cucsat.PASA.G10151	Cucsat.PASA.G10151.T27	Ath-miR858	-1.83959	2.67016e-06	B10_3_5_L	GO_1_2vsapex	biological_process
Cucsat.PASA.G10151	Cucsat.PASA.G10151.T16	Ath-miR858	-1.83959	2.67016e-06	B10_3_5_L	GO_1_2vsapex	biological_process
Cucsat.PASA.G10151	Cucsat.PASA.G10151.T14	Ath-miR858	-1.83959	2.67016e-06	B10_3_5_L	GO_1_2vsapex	biological_process
Cucsat.PASA.G10151	Cucsat.PASA.G10151.T20	Ath-miR858	-1.83959	2.67016e-06	B10_3_5_L	GO_1_2vsapex	biological_process
Cucsat.PASA.G10151	Cucsat.PASA.G10151.T26	Ath-miR858	-1.83959	2.67016e-06	B10_3_5_L	GO_1_2vsapex	biological_process
Cucsat.PASA.G10151	Cucsat.PASA.G10151.T33	Ath-miR858	-1.83959	2.67016e-06	B10_3_5_L	GO_1_2vsapex	biological_process
Cucsat.PASA.G10151	Cucsat.PASA.G10151.T12	Ath-miR858	-1.83959	2.67016e-06	B10_3_5_L	GO_1_2vsapex	biological_process
Cucsat.PASA.G10151	Cucsat.PASA.G10151.T19	Ath-miR858	-1.83959	2.67016e-06	B10_3_5_L	GO_1_2vsapex	biological_process
Cucsat.PASA.G10151	Cucsat.PASA.G10151.T25	Ath-miR858	-1.83959	2.67016e-06	B10_3_5_L	GO_1_2vsapex	biological_process
Cucsat.PASA.G10151	Cucsat.PASA.G10151.T11	Ath-miR858	-1.83959	2.67016e-06	B10_3_5_L	GO_1_2vsapex	biological_process
Cucsat.PASA.G10151	Cucsat.PASA.G10151.T29	Ath-miR858	-1.83959	2.67016e-06	B10_3_5_L	GO_1_2vsapex	biological_process
Cucsat.PASA.G10151	Cucsat.PASA.G10151.T17	Ath-miR858	-1.83959	2.67016e-06	B10_3_5_L	GO_1_2vsapex	biological_process
Cucsat.PASA.G10151	Cucsat.PASA.G10151.T21	Ath-miR858	-1.83959	2.67016e-06	B10_3_5_L	GO_1_2vsapex	biological_process
Cucsat.PASA.G10151	Cucsat.PASA.G10151.T24	Ath-miR858	-1.83959	2.67016e-06	B10_3_5_L	GO_1_2vsapex	biological_process
Cucsat.PASA.G10151	Cucsat.PASA.G10151.T37	Ath-miR858	-1.83959	2.67016e-06	B10_3_5_L	GO_1_2vsapex	biological_process
Cucsat.PASA.G10151	Cucsat.PASA.G10151.T30	Ath-miR858	-1.83959	2.67016e-06	B10_3_5_L	GO_1_2vsapex	biological_process
Cucsat.PASA.G10151	Cucsat.PASA.G10151.T18	Ath-miR858	-1.83959	2.67016e-06	B10_3_5_L	GO_1_2vsapex	biological_process
Cucsat.PASA.G10151	Cucsat.PASA.G10151.T23	Ath-miR858	-1.83959	2.67016e-06	B10_3_5_L	GO_1_2vsapex	biological_process
Cucsat.PASA.G10151	Cucsat.PASA.G10151.T39	Ath-miR858	-1.83959	2.67016e-06	B10_3_5_L	GO_1_2vsapex	biological_process
Cucsat.PASA.G10151	Cucsat.PASA.G10151.T32	Ath-miR858	-1.83959	2.67016e-06	B10_3_5_L	GO_1_2vsapex	biological_process
Cucsat.PASA.G10151	Cucsat.PASA.G10151.T41	Ath-miR858	-1.83959	2.67016e-06	B10_3_5_L	GO_1_2vsapex	biological_process
Cucsat.PASA.G10151	Cucsat.PASA.G10151.T34	Ath-miR858	-1.83959	2.67016e-06	B10_3_5_L	GO_1_2vsapex	biological_process
Cucsat.PASA.G10151	Cucsat.PASA.G10151.T38	Ath-miR858	-1.83959	2.67016e-06	B10_3_5_L	GO_1_2vsapex	biological_process
Cucsat.PASA.G10151	Cucsat.PASA.G10151.T35	Ath-miR858	-1.83959	2.67016e-06	B10_3_5_L	GO_1_2vsapex	biological_process
Cucsat.PASA.G10151	Cucsat.PASA.G10151.T40	Ath-miR858	-1.83959	2.67016e-06	B10_3_5_L	GO_1_2vsapex	biological_process
Cucsat.PASA.G10151	Cucsat.PASA.G10151.T7	Ath-miR858	-1.11649	0.000102186	B10_6_8_B10_L	GO_1_2vsapex	biological_process
Cucsat.PASA.G10151	Cucsat.PASA.G10151.T28	Ath-miR858	-1.11649	0.000102186	B10_6_8_B10_L	GO_1_2vsapex	biological_process
Cucsat.PASA.G10151	Cucsat.PASA.G10151.T1	Ath-miR858	-1.11649	0.000102186	B10_6_8_B10_L	GO_1_2vsapex	biological_process
Cucsat.PASA.G10151	Cucsat.PASA.G10151.T2	Ath-miR858	-1.11649	0.000102186	B10_6_8_B10_L	GO_1_2vsapex	biological_process
Cucsat.PASA.G10151	Cucsat.PASA.G10151.T8	Ath-miR858	-1.11649	0.000102186	B10_6_8_B10_L	GO_1_2vsapex	biological_process
Cucsat.PASA.G10151	Cucsat.PASA.G10151.T13	Ath-miR858	-1.11649	0.000102186	B10_6_8_B10_L	GO_1_2vsapex	biological_process
Cucsat.PASA.G10151	Cucsat.PASA.G10151.T5	Ath-miR858	-1.11649	0.000102186	B10_6_8_B10_L	GO_1_2vsapex	biological_process
Cucsat.PASA.G10151	Cucsat.PASA.G10151.T15	Ath-miR858	-1.11649	0.000102186	B10_6_8_B10_L	GO_1_2vsapex	biological_process
Cucsat.PASA.G10151	Cucsat.PASA.G10151.T6	Ath-miR858	-1.11649	0.000102186	B10_6_8_B10_L	GO_1_2vsapex	biological_process
Cucsat.PASA.G10151	Cucsat.PASA.G10151.T22	Ath-miR858	-1.11649	0.000102186	B10_6_8_B10_L	GO_1_2vsapex	biological_process
Cucsat.PASA.G10151	Cucsat.PASA.G10151.T9	Ath-miR858	-1.11649	0.000102186	B10_6_8_B10_L	GO_1_2vsapex	biological_process
Cucsat.PASA.G10151	Cucsat.PASA.G10151.T10	Ath-miR858	-1.11649	0.000102186	B10_6_8_B10_L	GO_1_2vsapex	biological_process
Cucsat.PASA.G10151	Cucsat.PASA.G10151.T3	Ath-miR858	-1.11649	0.000102186	B10_6_8_B10_L	GO_1_2vsapex	biological_process
[truncated: 271,290+ more rows]

## Sheet: Gene_to_GO
gene_id	go_terms
Cucsat.PASA.G10014	['biological_process']
Cucsat.PASA.G10151	['biological_process']
Cucsat.PASA.G10286	['biological_process', 'inorganic anion transport']
Cucsat.PASA.G10381	['biological_process', 'cell wall biogenesis', 'cell wall organization or biogenesis', 'plant-type secondary cell wall biogenesi...']
Cucsat.PASA.G10540	['biological_process', 'response to acid chemical', 'response to inorganic substance']
Cucsat.PASA.G10617	['biological_process', 'cellular process involved in reproductio...', 'floral organ development', 'multicellular organism reproduction', 'nan', 'regulation of DNA-templated transcriptio...', 'regulation of RNA biosynthetic process', 'regulation of nucleic acid-templated tra...', 'seed trichome differentiation']
Cucsat.PASA.G1065	['biological_process', 'purine ribonucleotide metabolic process', 'ribonucleotide metabolic process', 'ribose phosphate metabolic process']
Cucsat.PASA.G10664	['biological_process']
Cucsat.PASA.G10668	['beta-glucan biosynthetic process', 'beta-glucan metabolic process', 'biological_process', 'carbohydrate metabolic process', 'cell wall organization', 'cell wall organization or biogenesis', 'cellular carbohydrate biosynthetic proce...', 'cellular carbohydrate metabolic process', 'cellular glucan metabolic process', 'cellular polysaccharide biosynthetic pro...', 'cellular polysaccharide metaboli…
Cucsat.PASA.G10741	['biological_process']
Cucsat.PASA.G10856	['biological_process', 'cellular response to abiotic stimulus', 'cellular response to environmental stimu...', 'cellular response to radiation', 'nan', 'regulation of DNA-templated transcriptio...', 'regulation of RNA biosynthetic process', 'regulation of nucleic acid-templated tra...', 'response to radiation', 'response to red or far red light']
Cucsat.PASA.G11002	['biological_process', 'nan', 'regulation of DNA-templated transcriptio...', 'regulation of RNA biosynthetic process', 'regulation of nucleic acid-templated tra...']
Cucsat.PASA.G11110	['biological_process']
Cucsat.PASA.G11283	['biological_process', 'hormone metabolic process']
Cucsat.PASA.G114	['biological_process', 'regulation of DNA-templated transcriptio...']
Cucsat.PASA.G11428	['biological_process', 'cellular developmental process']
Cucsat.PASA.G11478	['biological_process', 'phosphorylation', 'protein phosphorylation']
Cucsat.PASA.G11715	['biological_process', 'response to radiation', 'response to red or far red light', 'response to water deprivation']
Cucsat.PASA.G11903	['biological_process', 'regulation of DNA-templated transcriptio...']
Cucsat.PASA.G11945	['biological_process', 'cotyledon vascular tissue pattern format...']
Cucsat.PASA.G12002	['biological_process', 'lignin metabolic process']
Cucsat.PASA.G1205	['biological_process']
Cucsat.PASA.G12079	['biological_process', 'inorganic anion transport', 'inorganic ion transmembrane transport', 'transmembrane transport']
Cucsat.PASA.G12094	['biological_process']
Cucsat.PASA.G12136	['biological_process', 'cell wall biogenesis', 'cell wall organization or biogenesis', 'nan', 'plant-type secondary cell wall biogenesi...', 'regulation of DNA-templated transcriptio...', 'regulation of RNA biosynthetic process', 'regulation of nucleic acid-templated tra...']
Cucsat.PASA.G12208	['biological_process', 'cell wall biogenesis', 'cell wall organization or biogenesis', 'cellular catabolic process', 'lignin biosynthetic process', 'lignin metabolic process', 'organic substance catabolic process', 'phenylpropanoid biosynthetic process', 'phenylpropanoid metabolic process', 'plant-type secondary cell wall biogenesi...']
Cucsat.PASA.G12224	['biological_process', 'lignin catabolic process', 'lignin metabolic process']
Cucsat.PASA.G12295	['biological_process', 'floral organ development', 'nan', 'regulation of DNA-templated transcriptio...', 'regulation of RNA biosynthetic process', 'regulation of nucleic acid-templated tra...', 'response to chitin']
Cucsat.PASA.G12327	['biological_process', 'nan', 'regulation of DNA-templated transcriptio...', 'regulation of RNA biosynthetic process', 'regulation of nucleic acid-templated tra...', 'response to acid chemical', 'response to deep water', 'response to gibberellin', 'response to inorganic substance']
Cucsat.PASA.G12435	['anatomical structure formation involved ...', 'animal organ formation', 'biological_process', 'maintenance of cell number', 'maintenance of floral meristem identity', 'maintenance of inflorescence meristem id...', 'maintenance of meristem identity', 'nan', 'regulation of DNA-templated transcriptio...', 'regulation of RNA biosynthetic process', 'regulation of nucleic acid-templated tra...', 'ste…
Cucsat.PASA.G12475	['biological_process', 'regulation of DNA-templated transcriptio...']
Cucsat.PASA.G12532	['biological_process', 'nan', 'regulation of DNA-templated transcriptio...']
Cucsat.PASA.G12598	['biological_process', 'nan', 'regulation of DNA-templated transcriptio...', 'regulation of RNA biosynthetic process', 'regulation of nucleic acid-templated tra...']
Cucsat.PASA.G12640	['biological_process']
Cucsat.PASA.G12720	['biological_process', 'nan', 'regulation of DNA-templated transcriptio...', 'regulation of RNA biosynthetic process', 'regulation of nucleic acid-templated tra...']
Cucsat.PASA.G12849	['biological_process']
Cucsat.PASA.G12958	['biological_process', 'phosphorylation', 'protein phosphorylation']
Cucsat.PASA.G12966	['biological_process']
Cucsat.PASA.G13006	['biological_process', 'cellular developmental process', 'meristem initiation']
Cucsat.PASA.G13161	['anatomical structure formation involved ...', 'androecium development', 'anther development', 'biological_process', 'floral organ development', 'leaf formation', 'plant organ morphogenesis', 'stamen development']
Cucsat.PASA.G1317	['biological_process']
Cucsat.PASA.G13281	['biological_process', 'regulation of meristem structural organi...', 'response to acid chemical', 'response to inorganic substance']
Cucsat.PASA.G13427	['biological_process']
Cucsat.PASA.G13677	['biological_process', 'nan', 'regulation of DNA-templated transcriptio...', 'regulation of RNA biosynthetic process', 'regulation of nucleic acid-templated tra...']
Cucsat.PASA.G138	['biological_process']
Cucsat.PASA.G13870	['biological_process', 'lignin catabolic process', 'lignin metabolic process', 'phenylpropanoid metabolic process']
Cucsat.PASA.G13991	['biological_process', 'cellular detoxification', 'cellular oxidant detoxification', 'cellular response to toxic substance', 'detoxification', 'response to toxic substance']
Cucsat.PASA.G14065	['biological_process']
Cucsat.PASA.G14179	['biological_process']
Cucsat.PASA.G14209	['biological_process', 'nucleoside triphosphate metabolic proces...', 'purine nucleoside triphosphate metabolic...', 'purine ribonucleoside triphosphate metab...', 'purine ribonucleotide metabolic process', 'ribonucleoside triphosphate metabolic pr...', 'ribonucleotide metabolic process', 'ribose phosphate metabolic process']
Cucsat.PASA.G14365	['biological_process', 'phosphorylation']
Cucsat.PASA.G14377	['biological_process']
Cucsat.PASA.G14526	['biological_process', 'nan', 'regulation of DNA-templated transcriptio...', 'regulation of RNA biosynthetic process', 'regulation of nucleic acid-templated tra...']
Cucsat.PASA.G14642	['biological_process', 'nan', 'regulation of DNA-templated transcriptio...', 'regulation of RNA biosynthetic process', 'regulation of nucleic acid-templated tra...']
Cucsat.PASA.G1467	['biological_process', 'nan', 'negative regulation of DNA-binding trans...', 'regulation of DNA-templated transcriptio...', 'regulation of RNA biosynthetic process', 'regulation of nucleic acid-templated tra...', 'response to cadmium ion', 'response to cold', 'response to gibberellin', 'response to inorganic substance', 'response to radiation']
Cucsat.PASA.G14763	['alpha-amino acid metabolic process', 'biological_process', 'indolalkylamine biosynthetic process', 'indole-containing compound biosynthetic ...', 'tryptophan biosynthetic process']
Cucsat.PASA.G14872	['biological_process', 'floral organ development']
Cucsat.PASA.G14894	['biological_process', 'nan', 'regulation of DNA-templated transcriptio...', 'regulation of RNA biosynthetic process', 'regulation of nucleic acid-templated tra...']
Cucsat.PASA.G14934	['biological_process']
Cucsat.PASA.G15080	['biological_process']
Cucsat.PASA.G15089	['biological_process', 'nan', 'regulation of DNA-templated transcriptio...', 'regulation of RNA biosynthetic process', 'regulation of nucleic acid-templated tra...']
Cucsat.PASA.G1509	['biological_process', 'nan', 'regulation of DNA-templated transcriptio...', 'regulation of RNA biosynthetic process', 'regulation of nucleic acid-templated tra...']
Cucsat.PASA.G15127	['biological_process']
Cucsat.PASA.G15331	['biological_process', 'mitotic cell cycle phase transition', 'mitotic cell cycle process']
Cucsat.PASA.G15350	['biological_process', 'nan', 'regulation of DNA-templated transcriptio...', 'regulation of RNA biosynthetic process', 'regulation of nucleic acid-templated tra...']
Cucsat.PASA.G15474	['androecium development', 'biological_process', 'floral organ development', 'stamen development']
Cucsat.PASA.G1557	['biological_process', 'protein import', 'transmembrane transport']
Cucsat.PASA.G1620	['biological_process', 'cellular catabolic process', 'lignin catabolic process', 'lignin metabolic process', 'organic substance catabolic process', 'phenylpropanoid metabolic process']
Cucsat.PASA.G1621	['biological_process', 'nan', 'regulation of DNA-templated transcriptio...', 'regulation of RNA biosynthetic process', 'regulation of nucleic acid-templated tra...']
Cucsat.PASA.G16372	['biological_process', 'cellular heat acclimation']
Cucsat.PASA.G16482	['biological_process']
Cucsat.PASA.G16580	['biological_process', 'chromosome organization', 'response to cold']
Cucsat.PASA.G16632	['biological_process', 'nucleoside diphosphate metabolic process', 'nucleotide phosphorylation', 'phosphorylation']
Cucsat.PASA.G16741	['biological_process', 'cellular detoxification', 'cellular oxidant detoxification', 'cellular response to toxic substance', 'detoxification', 'response to inorganic substance', 'response to oxidative stress', 'response to radiation', 'response to toxic substance']
Cucsat.PASA.G16770	['biological_process']
Cucsat.PASA.G16861	['biological_process']
Cucsat.PASA.G16945	['biological_process']
Cucsat.PASA.G17276	['auxin-activated signaling pathway', 'biological_process', 'cellular response to auxin stimulus', 'regulation of DNA-templated transcriptio...', 'regulation of RNA biosynthetic process', 'regulation of nucleic acid-templated tra...']
Cucsat.PASA.G1742	['biological_process', 'nan', 'regulation of DNA-templated transcriptio...', 'regulation of RNA biosynthetic process', 'regulation of nucleic acid-templated tra...']
Cucsat.PASA.G17420	['biological_process', 'monocarboxylic acid metabolic process', 'purine ribonucleotide metabolic process', 'response to cadmium ion', 'response to inorganic substance', 'ribonucleotide metabolic process', 'ribose phosphate metabolic process']
Cucsat.PASA.G17593	['biological_process', 'chlorophyll catabolic process', 'chlorophyll metabolic process', 'pigment catabolic process', 'pigment metabolic process', 'porphyrin-containing compound catabolic ...', 'tetrapyrrole catabolic process']
Cucsat.PASA.G1761	['biological_process', 'nan', 'regulation of DNA-templated transcriptio...', 'regulation of RNA biosynthetic process', 'regulation of nucleic acid-templated tra...']
Cucsat.PASA.G17721	['androecium development', 'anther development', 'biological_process', 'cell wall organization', 'cell wall organization or biogenesis', 'external encapsulating structure organiz...', 'floral organ development', 'nan', 'regulation of DNA-templated transcriptio...', 'regulation of RNA biosynthetic process', 'regulation of nucleic acid-templated tra...', 'stamen development']
Cucsat.PASA.G17868	['biological_process', 'unidimensional cell growth']
Cucsat.PASA.G1795	['biological_process', 'nan', 'regulation of DNA-templated transcriptio...', 'regulation of RNA biosynthetic process', 'regulation of nucleic acid-templated tra...']
Cucsat.PASA.G17954	['biological_process', 'flavonoid biosynthetic process', 'flavonoid metabolic process', 'floral organ development', 'nan', 'pigment biosynthetic process', 'pigment metabolic process', 'regulation of DNA-templated transcriptio...', 'regulation of RNA biosynthetic process', 'regulation of nucleic acid-templated tra...']
Cucsat.PASA.G17969	['biological_process', 'carbohydrate metabolic process']
Cucsat.PASA.G17988	['biological_process']
Cucsat.PASA.G18056	['biological_process', 'nan', 'regulation of DNA-templated transcriptio...', 'regulation of RNA biosynthetic process', 'regulation of nucleic acid-templated tra...', 'unidimensional cell growth']
Cucsat.PASA.G1808	['biological_process', 'microtubule-based movement']
Cucsat.PASA.G18172	['cellular developmental process', 'determination of bilateral symmetry', 'meristem initiation', 'polarity specification of adaxial/abaxia...', 'radial pattern formation']
Cucsat.PASA.G18302	['biological_process', 'cellular process involved in reproductio...', 'male gamete generation', 'sexual reproduction']
Cucsat.PASA.G18406	['biological_process', 'response to cadmium ion', 'response to gibberellin', 'response to inorganic substance']
Cucsat.PASA.G18745	['biological_process']
Cucsat.PASA.G18874	['anatomical structure formation involved ...', 'animal organ formation', 'biological_process', 'cuticle development', 'phosphorylation', 'protein phosphorylation']
Cucsat.PASA.G18889	['biological_process']
Cucsat.PASA.G19	['biological_process']
Cucsat.PASA.G19111	['biological_process', 'nan', 'regulation of DNA-templated transcriptio...', 'regulation of RNA biosynthetic process', 'regulation of nucleic acid-templated tra...']
Cucsat.PASA.G19503	['biological_process', 'protein phosphorylation']
Cucsat.PASA.G19616	['carbohydrate catabolic process', 'carbohydrate metabolic process', 'cellular carbohydrate catabolic process', 'cellular carbohydrate metabolic process', 'disaccharide metabolic process', 'response to inorganic substance', 'response to oxidative stress']
Cucsat.PASA.G1970	['biological_process', 'cellular catabolic process']
Cucsat.PASA.G19723	['biological_process', 'regulation of DNA-templated transcriptio...', 'regulation of RNA biosynthetic process', 'regulation of nucleic acid-templated tra...']
Cucsat.PASA.G19769	['biological_process', 'response to cold']
Cucsat.PASA.G19794	['biological_process', 'carbohydrate metabolic process']
Cucsat.PASA.G19818	['DNA replication', 'DNA replication initiation', 'DNA-templated DNA replication', 'biological_process', 'chromosome organization']
Cucsat.PASA.G2011	['biological_process', 'cellular response to external stimulus', 'cellular response to extracellular stimu...', 'cellular response to nutrient levels', 'inorganic anion transport', 'response to extracellular stimulus', 'response to nutrient levels', 'transmembrane transport']
Cucsat.PASA.G2072	['response to blue light', 'response to radiation']
Cucsat.PASA.G2085	['determination of bilateral symmetry', 'meristem initiation', 'polarity specification of adaxial/abaxia...']
Cucsat.PASA.G20968	['biological_process']
Cucsat.PASA.G20978	['biological_process']
Cucsat.PASA.G21344	['cell wall biogenesis', 'lignin biosynthetic process', 'lignin metabolic process', 'nan', 'phenylpropanoid biosynthetic process', 'phenylpropanoid metabolic process', 'plant-type secondary cell wall biogenesi...', 'regulation of DNA-templated transcriptio...', 'regulation of RNA biosynthetic process', 'regulation of nucleic acid-templated tra...']
Cucsat.PASA.G21378	['inorganic anion transport', 'inorganic ion transmembrane transport', 'transmembrane transport']
Cucsat.PASA.G21422	['biological_process', 'organic substance catabolic process']
Cucsat.PASA.G21438	['carbohydrate metabolic process', 'cellular carbohydrate metabolic process', 'monocarboxylic acid metabolic process', 'pyruvate metabolic process', 'response to inorganic substance', 'response to oxidative stress', 'response to ozone']
Cucsat.PASA.G2456	['biological_process']
Cucsat.PASA.G2505	['nan', 'phosphorylation', 'protein phosphorylation', 'regulation of DNA-templated transcriptio...', 'regulation of RNA biosynthetic process', 'regulation of nucleic acid-templated tra...']
Cucsat.PASA.G2689	['biological_process', 'protein folding']
Cucsat.PASA.G3007	['nan', 'regulation of DNA-templated transcriptio...', 'regulation of RNA biosynthetic process', 'regulation of nucleic acid-templated tra...']
Cucsat.PASA.G3216	['nan', 'regulation of DNA-templated transcriptio...']
Cucsat.PASA.G3233	['biological_process', 'response to karrikin']
Cucsat.PASA.G3312	['auxin-activated signaling pathway', 'cellular response to external stimulus', 'cellular response to extracellular stimu...', 'cellular response to nutrient levels', 'cellular response to phosphate starvatio...', 'plant organ morphogenesis', 'pollen development', 'response to extracellular stimulus', 'response to nutrient levels', 'stamen development']
Cucsat.PASA.G3317	['plastid translation']
Cucsat.PASA.G3376	['response to cadmium ion', 'response to inorganic substance']
Cucsat.PASA.G3396	['carbohydrate metabolic process', 'cell wall biogenesis', 'cell wall organization', 'cellular carbohydrate biosynthetic proce...', 'cellular carbohydrate metabolic process', 'cellular glucan metabolic process', 'cellular polysaccharide biosynthetic pro...', 'cellular polysaccharide metabolic proces...', 'cellulose biosynthetic process', 'cellulose metabolic process', 'glucan metabolic process', …
Cucsat.PASA.G353	['biological_process', 'nan', 'regulation of DNA-templated transcriptio...', 'regulation of RNA biosynthetic process', 'regulation of nucleic acid-templated tra...']
Cucsat.PASA.G3597	['determination of bilateral symmetry', 'meristem initiation', 'plant organ morphogenesis']
Cucsat.PASA.G3807	['carbohydrate metabolic process', 'cellular carbohydrate metabolic process', 'cellular glucan metabolic process', 'cellular polysaccharide metabolic proces...', 'glucan metabolic process', 'polysaccharide metabolic process', 'starch metabolic process']
Cucsat.PASA.G381	['phosphorylation', 'protein phosphorylation']
Cucsat.PASA.G4092	['transmembrane transport', 'xenobiotic transmembrane transport', 'xenobiotic transport']
Cucsat.PASA.G428	['phosphorylation', 'protein phosphorylation']
Cucsat.PASA.G4406	['nan', 'regulation of DNA-templated transcriptio...', 'regulation of RNA biosynthetic process', 'regulation of nucleic acid-templated tra...']
Cucsat.PASA.G4415	['carbohydrate metabolic process', 'cell wall biogenesis', 'cell wall macromolecule metabolic proces...', 'cell wall organization', 'cell wall organization or biogenesis', 'cell wall polysaccharide metabolic proce...', 'cellular carbohydrate metabolic process', 'cellular glucan metabolic process', 'cellular polysaccharide metabolic proces...', 'external encapsulating structure organiz...', 'gluca…
Cucsat.PASA.G4638	['transmembrane transport']
Cucsat.PASA.G4905	['nan', 'regulation of DNA-templated transcriptio...', 'regulation of RNA biosynthetic process', 'regulation of nucleic acid-templated tra...']
Cucsat.PASA.G4995	['nan', 'regulation of DNA-templated transcriptio...', 'regulation of RNA biosynthetic process', 'regulation of nucleic acid-templated tra...']
Cucsat.PASA.G549	['purine ribonucleotide metabolic process', 'ribonucleotide metabolic process', 'ribose phosphate metabolic process']
Cucsat.PASA.G5494	['nan', 'plant organ morphogenesis', 'regulation of DNA-templated transcriptio...', 'regulation of RNA biosynthetic process', 'regulation of nucleic acid-templated tra...']
Cucsat.PASA.G571	['flavonoid biosynthetic process', 'flavonoid metabolic process', 'pigment biosynthetic process', 'pigment metabolic process']
Cucsat.PASA.G575	['carbohydrate metabolic process', 'lignin biosynthetic process', 'lignin metabolic process', 'phenylpropanoid biosynthetic process', 'phenylpropanoid metabolic process']
Cucsat.PASA.G5777	['cellular response to external stimulus', 'cellular response to extracellular stimu...', 'cellular response to nutrient levels', 'cellular response to phosphate starvatio...', 'response to extracellular stimulus']
Cucsat.PASA.G5780	['phosphorylation', 'protein phosphorylation']
Cucsat.PASA.G5789	['transmembrane transport']
Cucsat.PASA.G5814	['multicellular organism reproduction', 'nan', 'negative regulation of DNA-binding trans...', 'regulation of DNA-templated transcriptio...', 'regulation of RNA biosynthetic process', 'regulation of nucleic acid-templated tra...', 'seed trichome differentiation']
Cucsat.PASA.G5872	['lignin catabolic process', 'phenylpropanoid metabolic process']
Cucsat.PASA.G6092	['response to cold']
Cucsat.PASA.G6174	['cellular process involved in reproductio...', 'male gamete generation', 'multicellular organism reproduction', 'nan', 'regulation of DNA-templated transcriptio...', 'regulation of RNA biosynthetic process', 'regulation of nucleic acid-templated tra...']
Cucsat.PASA.G6610	['nan', 'phosphorylation', 'protein phosphorylation', 'regulation of DNA-templated transcriptio...', 'regulation of RNA biosynthetic process', 'regulation of nucleic acid-templated tra...']
Cucsat.PASA.G6864	['nan', 'regulation of DNA-templated transcriptio...', 'regulation of RNA biosynthetic process', 'regulation of nucleic acid-templated tra...']
Cucsat.PASA.G6866	['microtubule-based movement']
Cucsat.PASA.G7424	['nan', 'regulation of DNA-templated transcriptio...', 'regulation of RNA biosynthetic process', 'regulation of nucleic acid-templated tra...']
Cucsat.PASA.G7455	['nan', 'regulation of DNA-templated transcriptio...', 'regulation of RNA biosynthetic process', 'regulation of nucleic acid-templated tra...']
Cucsat.PASA.G7535	['carbohydrate catabolic process', 'carbohydrate metabolic process', 'cell wall modification', 'cell wall organization', 'cell wall organization or biogenesis', 'external encapsulating structure organiz...', 'galacturonan metabolic process', 'organic substance catabolic process', 'pectin catabolic process', 'pectin metabolic process', 'polysaccharide catabolic process', 'polysaccharide metabolic …
Cucsat.PASA.G7566	['transmembrane transport']
Cucsat.PASA.G7585	['cellular detoxification', 'cellular oxidant detoxification', 'cellular response to toxic substance', 'detoxification', 'response to toxic substance']
Cucsat.PASA.G7719	['inorganic anion transport', 'transmembrane transport']
Cucsat.PASA.G8072	['transmembrane transport', 'xenobiotic transmembrane transport', 'xenobiotic transport']
Cucsat.PASA.G8483	['carboxylic acid transport', 'organic acid transport', 'transmembrane transport']
Cucsat.PASA.G8545	['nan', 'regulation of DNA-templated transcriptio...', 'regulation of RNA biosynthetic process', 'regulation of nucleic acid-templated tra...']
Cucsat.PASA.G9069	['anatomical structure formation involved ...', 'animal organ formation', 'formation of plant organ boundary', 'morphogenesis of a branching structure', 'regulation of DNA-templated transcriptio...', 'regulation of animal organ morphogenesis', 'regulation of timing of animal organ for...', 'secondary shoot formation', 'shoot axis formation']
Cucsat.PASA.G9285	['cellular catabolic process', 'nan', 'phosphorylation', 'positive regulation of cell growth', 'protein phosphorylation', 'regulation of DNA-templated transcriptio...', 'regulation of RNA biosynthetic process', 'regulation of nucleic acid-templated tra...']
Cucsat.PASA.G9352	['cellular detoxification', 'cellular oxidant detoxification', 'cellular response to toxic substance', 'detoxification', 'response to toxic substance']
Cucsat.PASA.G9476	['alpha-amino acid metabolic process', 'aspartate family amino acid metabolic pr...']
Cucsat.PASA.G9541	['carbohydrate metabolic process', 'cell wall organization', 'cell wall organization or biogenesis', 'external encapsulating structure organiz...']
Cucsat.PASA.G9830	['transmembrane transport', 'xenobiotic transmembrane transport', 'xenobiotic transport']
Cucsat.PASA.G9831	['transmembrane transport', 'xenobiotic transmembrane transport']
Cucsat.PASA.G9839	['phosphorylation', 'protein phosphorylation']

## Sheet: miRNA_to_GO
miRNA_Acc.	go_terms
Ath-miR156i	['anatomical structure formation involved ...', 'androecium development', 'anther development', 'biological_process', 'cellular developmental process', 'cellular process involved in reproductio...', 'cotyledon vascular tissue pattern format...', 'floral organ development', 'leaf formation', 'mitotic cell cycle phase transition', 'mitotic cell cycle process', 'multicellular organism reproduction',…
Ath-miR156j	['anatomical structure formation involved ...', 'androecium development', 'anther development', 'biological_process', 'carbohydrate metabolic process', 'cell wall organization', 'cell wall organization or biogenesis', 'cellular developmental process', 'cellular process involved in reproductio...', 'cellular response to abiotic stimulus', 'cellular response to environmental stimu...', 'cellular re…
Ath-miR157a	['anatomical structure formation involved ...', 'androecium development', 'animal organ formation', 'anther development', 'biological_process', 'carbohydrate catabolic process', 'carbohydrate metabolic process', 'cell wall biogenesis', 'cell wall modification', 'cell wall organization', 'cell wall organization or biogenesis', 'cellular carbohydrate biosynthetic proce...', 'cellular carbohydrate m…
Ath-miR157b	['anatomical structure formation involved ...', 'androecium development', 'animal organ formation', 'anther development', 'biological_process', 'carbohydrate catabolic process', 'carbohydrate metabolic process', 'cell wall biogenesis', 'cell wall modification', 'cell wall organization', 'cell wall organization or biogenesis', 'cellular carbohydrate biosynthetic proce...', 'cellular carbohydrate m…
Ath-miR157c	['anatomical structure formation involved ...', 'androecium development', 'animal organ formation', 'anther development', 'biological_process', 'carbohydrate catabolic process', 'carbohydrate metabolic process', 'cell wall biogenesis', 'cell wall modification', 'cell wall organization', 'cell wall organization or biogenesis', 'cellular carbohydrate biosynthetic proce...', 'cellular carbohydrate m…
Ath-miR157d	['anatomical structure formation involved ...', 'androecium development', 'anther development', 'biological_process', 'carbohydrate catabolic process', 'carbohydrate metabolic process', 'carboxylic acid transport', 'cell wall biogenesis', 'cell wall macromolecule metabolic proces...', 'cell wall modification', 'cell wall organization', 'cell wall organization or biogenesis', 'cell wall polysaccha…
Ath-miR159a	['biological_process', 'carbohydrate metabolic process', 'cellular process involved in reproductio...', 'male gamete generation', 'multicellular organism reproduction', 'nan', 'phosphorylation', 'protein phosphorylation', 'regulation of DNA-templated transcriptio...', 'regulation of RNA biosynthetic process', 'regulation of nucleic acid-templated tra...', 'sexual reproduction', 'transmembrane tra…
Ath-miR159b	['biological_process', 'carbohydrate metabolic process', 'cellular process involved in reproductio...', 'male gamete generation', 'multicellular organism reproduction', 'nan', 'phosphorylation', 'protein phosphorylation', 'regulation of DNA-templated transcriptio...', 'regulation of RNA biosynthetic process', 'regulation of nucleic acid-templated tra...', 'sexual reproduction', 'transmembrane tra…
Ath-miR159c	['biological_process', 'carbohydrate metabolic process', 'cellular process involved in reproductio...', 'male gamete generation', 'multicellular organism reproduction', 'nan', 'phosphorylation', 'protein phosphorylation', 'regulation of DNA-templated transcriptio...', 'regulation of RNA biosynthetic process', 'regulation of nucleic acid-templated tra...', 'sexual reproduction', 'transmembrane tra…
Ath-miR160a	['auxin-activated signaling pathway', 'biological_process', 'cellular response to auxin stimulus', 'flavonoid biosynthetic process', 'flavonoid metabolic process', 'floral organ development', 'nan', 'pigment biosynthetic process', 'pigment metabolic process', 'regulation of DNA-templated transcriptio...', 'regulation of RNA biosynthetic process', 'regulation of nucleic acid-templated tra...']
Ath-miR160b	['auxin-activated signaling pathway', 'biological_process', 'cellular response to auxin stimulus', 'flavonoid biosynthetic process', 'flavonoid metabolic process', 'floral organ development', 'nan', 'pigment biosynthetic process', 'pigment metabolic process', 'regulation of DNA-templated transcriptio...', 'regulation of RNA biosynthetic process', 'regulation of nucleic acid-templated tra...']
Ath-miR160c	['auxin-activated signaling pathway', 'biological_process', 'cellular response to auxin stimulus', 'flavonoid biosynthetic process', 'flavonoid metabolic process', 'floral organ development', 'nan', 'pigment biosynthetic process', 'pigment metabolic process', 'regulation of DNA-templated transcriptio...', 'regulation of RNA biosynthetic process', 'regulation of nucleic acid-templated tra...']
Ath-miR164a	['anatomical structure formation involved ...', 'animal organ formation', 'biological_process', 'formation of plant organ boundary', 'morphogenesis of a branching structure', 'nan', 'regulation of DNA-templated transcriptio...', 'regulation of RNA biosynthetic process', 'regulation of animal organ morphogenesis', 'regulation of nucleic acid-templated tra...', 'regulation of timing of animal organ…
Ath-miR164b	['anatomical structure formation involved ...', 'animal organ formation', 'biological_process', 'formation of plant organ boundary', 'morphogenesis of a branching structure', 'nan', 'regulation of DNA-templated transcriptio...', 'regulation of RNA biosynthetic process', 'regulation of animal organ morphogenesis', 'regulation of nucleic acid-templated tra...', 'regulation of timing of animal organ…
Ath-miR164c	['anatomical structure formation involved ...', 'animal organ formation', 'biological_process', 'formation of plant organ boundary', 'morphogenesis of a branching structure', 'nan', 'regulation of DNA-templated transcriptio...', 'regulation of RNA biosynthetic process', 'regulation of animal organ morphogenesis', 'regulation of nucleic acid-templated tra...', 'regulation of timing of animal organ…
Ath-miR165a	['biological_process', 'cellular developmental process', 'determination of bilateral symmetry', 'meristem initiation', 'plant organ morphogenesis', 'polarity specification of adaxial/abaxia...', 'radial pattern formation']
Ath-miR165b	['biological_process', 'cellular developmental process', 'determination of bilateral symmetry', 'meristem initiation', 'plant organ morphogenesis', 'polarity specification of adaxial/abaxia...', 'radial pattern formation']
Ath-miR167a	['transmembrane transport', 'xenobiotic transmembrane transport', 'xenobiotic transport']
Ath-miR167b	['transmembrane transport', 'xenobiotic transmembrane transport', 'xenobiotic transport']
Ath-miR169a	['biological_process', 'chlorophyll catabolic process', 'chlorophyll metabolic process', 'monocarboxylic acid metabolic process', 'nan', 'pigment catabolic process', 'pigment metabolic process', 'porphyrin-containing compound catabolic ...', 'purine ribonucleotide metabolic process', 'regulation of DNA-templated transcriptio...', 'regulation of RNA biosynthetic process', 'regulation of nucleic ac…
Ath-miR169b	['biological_process', 'nan', 'regulation of DNA-templated transcriptio...', 'regulation of RNA biosynthetic process', 'regulation of nucleic acid-templated tra...']
Ath-miR169c	['biological_process', 'chlorophyll catabolic process', 'chlorophyll metabolic process', 'monocarboxylic acid metabolic process', 'nan', 'pigment catabolic process', 'pigment metabolic process', 'porphyrin-containing compound catabolic ...', 'purine ribonucleotide metabolic process', 'regulation of DNA-templated transcriptio...', 'regulation of RNA biosynthetic process', 'regulation of nucleic ac…
Ath-miR169d	['biological_process', 'hormone metabolic process', 'nan', 'regulation of DNA-templated transcriptio...', 'regulation of RNA biosynthetic process', 'regulation of nucleic acid-templated tra...']
Ath-miR169e	['biological_process', 'hormone metabolic process', 'nan', 'regulation of DNA-templated transcriptio...', 'regulation of RNA biosynthetic process', 'regulation of nucleic acid-templated tra...']
Ath-miR169f	['biological_process', 'hormone metabolic process', 'nan', 'regulation of DNA-templated transcriptio...', 'regulation of RNA biosynthetic process', 'regulation of nucleic acid-templated tra...']
Ath-miR169g	['biological_process', 'hormone metabolic process', 'nan', 'regulation of DNA-templated transcriptio...', 'regulation of RNA biosynthetic process', 'regulation of nucleic acid-templated tra...']
Ath-miR169h	['biological_process', 'nan', 'regulation of DNA-templated transcriptio...', 'regulation of RNA biosynthetic process', 'regulation of nucleic acid-templated tra...']
Ath-miR169i	['biological_process', 'nan', 'regulation of DNA-templated transcriptio...', 'regulation of RNA biosynthetic process', 'regulation of nucleic acid-templated tra...']
Ath-miR169j	['biological_process', 'nan', 'regulation of DNA-templated transcriptio...', 'regulation of RNA biosynthetic process', 'regulation of nucleic acid-templated tra...']
Ath-miR169k	['biological_process', 'nan', 'regulation of DNA-templated transcriptio...', 'regulation of RNA biosynthetic process', 'regulation of nucleic acid-templated tra...']
Ath-miR169l	['biological_process', 'nan', 'regulation of DNA-templated transcriptio...', 'regulation of RNA biosynthetic process', 'regulation of nucleic acid-templated tra...']
Ath-miR169m	['biological_process', 'nan', 'regulation of DNA-templated transcriptio...', 'regulation of RNA biosynthetic process', 'regulation of nucleic acid-templated tra...']
Ath-miR169n	['biological_process', 'nan', 'regulation of DNA-templated transcriptio...', 'regulation of RNA biosynthetic process', 'regulation of nucleic acid-templated tra...']
Ath-miR171a	['biological_process', 'nan', 'regulation of DNA-templated transcriptio...', 'regulation of RNA biosynthetic process', 'regulation of nucleic acid-templated tra...', 'unidimensional cell growth']
Ath-miR172a	['biological_process', 'nan', 'plant organ morphogenesis', 'regulation of DNA-templated transcriptio...', 'regulation of RNA biosynthetic process', 'regulation of nucleic acid-templated tra...']
Ath-miR172b	['biological_process', 'nan', 'plant organ morphogenesis', 'regulation of DNA-templated transcriptio...', 'regulation of RNA biosynthetic process', 'regulation of nucleic acid-templated tra...']
Ath-miR172c	['biological_process', 'nan', 'plant organ morphogenesis', 'regulation of DNA-templated transcriptio...', 'regulation of RNA biosynthetic process', 'regulation of nucleic acid-templated tra...']
Ath-miR172d	['biological_process', 'nan', 'plant organ morphogenesis', 'regulation of DNA-templated transcriptio...', 'regulation of RNA biosynthetic process', 'regulation of nucleic acid-templated tra...']
Ath-miR2111a	['nan', 'phosphorylation', 'protein phosphorylation', 'regulation of DNA-templated transcriptio...', 'regulation of RNA biosynthetic process', 'regulation of nucleic acid-templated tra...']
Ath-miR2111b	['nan', 'phosphorylation', 'protein phosphorylation', 'regulation of DNA-templated transcriptio...', 'regulation of RNA biosynthetic process', 'regulation of nucleic acid-templated tra...']
Ath-miR319a	['alpha-amino acid metabolic process', 'aspartate family amino acid metabolic pr...', 'biological_process', 'carbohydrate metabolic process', 'cellular process involved in reproductio...', 'male gamete generation', 'multicellular organism reproduction', 'nan', 'regulation of DNA-templated transcriptio...', 'regulation of RNA biosynthetic process', 'regulation of nucleic acid-templated tra...', 'r…
Ath-miR319b	['alpha-amino acid metabolic process', 'aspartate family amino acid metabolic pr...', 'biological_process', 'carbohydrate metabolic process', 'cellular process involved in reproductio...', 'male gamete generation', 'multicellular organism reproduction', 'nan', 'regulation of DNA-templated transcriptio...', 'regulation of RNA biosynthetic process', 'regulation of nucleic acid-templated tra...', 'r…
Ath-miR319c	['alpha-amino acid metabolic process', 'aspartate family amino acid metabolic pr...', 'biological_process', 'carbohydrate metabolic process', 'cellular process involved in reproductio...', 'male gamete generation', 'multicellular organism reproduction', 'nan', 'phosphorylation', 'protein phosphorylation', 'regulation of DNA-templated transcriptio...', 'regulation of RNA biosynthetic process', 're…
Ath-miR390a	['biological_process', 'microtubule-based movement', 'phosphorylation', 'protein phosphorylation', 'transmembrane transport', 'xenobiotic transmembrane transport', 'xenobiotic transport']
Ath-miR390b	['biological_process', 'microtubule-based movement', 'phosphorylation', 'protein phosphorylation', 'transmembrane transport', 'xenobiotic transmembrane transport', 'xenobiotic transport']
Ath-miR393a	['DNA replication', 'DNA replication initiation', 'DNA-templated DNA replication', 'androecium development', 'auxin-activated signaling pathway', 'biological_process', 'carbohydrate metabolic process', 'cellular response to external stimulus', 'cellular response to extracellular stimu...', 'cellular response to nutrient levels', 'cellular response to phosphate starvatio...', 'chromosome organizat…
Ath-miR393b	['DNA replication', 'DNA replication initiation', 'DNA-templated DNA replication', 'androecium development', 'auxin-activated signaling pathway', 'biological_process', 'carbohydrate metabolic process', 'cellular response to external stimulus', 'cellular response to extracellular stimu...', 'cellular response to nutrient levels', 'cellular response to phosphate starvatio...', 'chromosome organizat…
Ath-miR394a	['biological_process', 'phosphorylation', 'plastid translation', 'protein phosphorylation']
Ath-miR394b	['biological_process', 'phosphorylation', 'plastid translation', 'protein phosphorylation']
Ath-miR395a	['biological_process', 'inorganic anion transport', 'inorganic ion transmembrane transport', 'nan', 'regulation of DNA-templated transcriptio...', 'regulation of RNA biosynthetic process', 'regulation of nucleic acid-templated tra...', 'transmembrane transport']
Ath-miR395d	['biological_process', 'inorganic anion transport', 'inorganic ion transmembrane transport', 'nan', 'regulation of DNA-templated transcriptio...', 'regulation of RNA biosynthetic process', 'regulation of nucleic acid-templated tra...', 'transmembrane transport']
Ath-miR395e	['biological_process', 'inorganic anion transport', 'inorganic ion transmembrane transport', 'nan', 'regulation of DNA-templated transcriptio...', 'regulation of RNA biosynthetic process', 'regulation of nucleic acid-templated tra...', 'transmembrane transport']
Ath-miR396a	['alpha-amino acid metabolic process', 'biological_process', 'carbohydrate metabolic process', 'cellular carbohydrate metabolic process', 'cellular glucan metabolic process', 'cellular polysaccharide metabolic proces...', 'glucan metabolic process', 'indolalkylamine biosynthetic process', 'indole-containing compound biosynthetic ...', 'nan', 'nucleoside diphosphate metabolic process', 'nucleoside…
Ath-miR396b	['alpha-amino acid metabolic process', 'biological_process', 'carbohydrate metabolic process', 'cellular carbohydrate metabolic process', 'cellular glucan metabolic process', 'cellular polysaccharide metabolic proces...', 'glucan metabolic process', 'indolalkylamine biosynthetic process', 'indole-containing compound biosynthetic ...', 'nan', 'nucleoside diphosphate metabolic process', 'nucleoside…
Ath-miR397a	['biological_process', 'carbohydrate metabolic process', 'cell wall biogenesis', 'cell wall organization or biogenesis', 'cellular carbohydrate metabolic process', 'cellular catabolic process', 'lignin biosynthetic process', 'lignin catabolic process', 'lignin metabolic process', 'monocarboxylic acid metabolic process', 'nan', 'organic substance catabolic process', 'phenylpropanoid biosynthetic p…
Ath-miR398a	['biological_process']
Ath-miR398b	['biological_process']
Ath-miR398c	['biological_process']
Ath-miR399b	['biological_process', 'carbohydrate catabolic process', 'carbohydrate metabolic process', 'cellular carbohydrate catabolic process', 'cellular carbohydrate metabolic process', 'cellular catabolic process', 'cellular detoxification', 'cellular oxidant detoxification', 'cellular response to external stimulus', 'cellular response to extracellular stimu...', 'cellular response to nutrient levels', '…
Ath-miR399c	['biological_process', 'carbohydrate catabolic process', 'carbohydrate metabolic process', 'cellular carbohydrate catabolic process', 'cellular carbohydrate metabolic process', 'cellular catabolic process', 'cellular detoxification', 'cellular oxidant detoxification', 'cellular response to external stimulus', 'cellular response to extracellular stimu...', 'cellular response to nutrient levels', '…
Ath-miR408	['biological_process', 'lignin catabolic process', 'phenylpropanoid metabolic process']
Ath-miR827	['inorganic anion transport', 'inorganic ion transmembrane transport', 'nan', 'phosphorylation', 'protein phosphorylation', 'purine ribonucleotide metabolic process', 'regulation of DNA-templated transcriptio...', 'regulation of RNA biosynthetic process', 'regulation of nucleic acid-templated tra...', 'ribonucleotide metabolic process', 'ribose phosphate metabolic process', 'transmembrane transpo…
Ath-miR858	['biological_process', 'cell wall biogenesis', 'cell wall organization or biogenesis', 'cellular response to external stimulus', 'cellular response to extracellular stimu...', 'cellular response to nutrient levels', 'cellular response to phosphate starvatio...', 'flavonoid biosynthetic process', 'flavonoid metabolic process', 'lignin biosynthetic process', 'lignin metabolic process', 'nan', 'phen…
Ath-miRN132	['biological_process', 'floral organ development', 'phosphorylation', 'protein phosphorylation']
Ath-miRN133	['biological_process', 'regulation of meristem structural organi...', 'response to acid chemical', 'response to inorganic substance']
Ath-miRN34	['biological_process', 'phosphorylation', 'protein folding', 'protein phosphorylation']
Cme-miR157b	['anatomical structure formation involved ...', 'androecium development', 'anther development', 'biological_process', 'carbohydrate catabolic process', 'carbohydrate metabolic process', 'carboxylic acid transport', 'cell wall biogenesis', 'cell wall macromolecule metabolic proces...', 'cell wall modification', 'cell wall organization', 'cell wall organization or biogenesis', 'cell wall polysaccha…
Cme-miR157c	['anatomical structure formation involved ...', 'androecium development', 'anther development', 'biological_process', 'carbohydrate catabolic process', 'carbohydrate metabolic process', 'carboxylic acid transport', 'cell wall biogenesis', 'cell wall macromolecule metabolic proces...', 'cell wall modification', 'cell wall organization', 'cell wall organization or biogenesis', 'cell wall polysaccha…
Cme-miR157d	['anatomical structure formation involved ...', 'androecium development', 'animal organ formation', 'anther development', 'biological_process', 'carbohydrate catabolic process', 'carbohydrate metabolic process', 'cell wall biogenesis', 'cell wall modification', 'cell wall organization', 'cell wall organization or biogenesis', 'cellular carbohydrate biosynthetic proce...', 'cellular carbohydrate m…
Cme-miR159a	['biological_process', 'carbohydrate metabolic process', 'cellular process involved in reproductio...', 'male gamete generation', 'multicellular organism reproduction', 'nan', 'phosphorylation', 'protein phosphorylation', 'regulation of DNA-templated transcriptio...', 'regulation of RNA biosynthetic process', 'regulation of nucleic acid-templated tra...', 'sexual reproduction', 'transmembrane tra…
Cme-miR159b	['biological_process', 'carbohydrate metabolic process', 'cellular process involved in reproductio...', 'male gamete generation', 'multicellular organism reproduction', 'nan', 'regulation of DNA-templated transcriptio...', 'regulation of RNA biosynthetic process', 'regulation of nucleic acid-templated tra...', 'response to blue light', 'response to radiation', 'sexual reproduction', 'transmembran…
Cme-miR160a	['auxin-activated signaling pathway', 'biological_process', 'cellular response to auxin stimulus', 'flavonoid biosynthetic process', 'flavonoid metabolic process', 'floral organ development', 'nan', 'pigment biosynthetic process', 'pigment metabolic process', 'regulation of DNA-templated transcriptio...', 'regulation of RNA biosynthetic process', 'regulation of nucleic acid-templated tra...']
Cme-miR160b	['auxin-activated signaling pathway', 'biological_process', 'cellular response to auxin stimulus', 'flavonoid biosynthetic process', 'flavonoid metabolic process', 'floral organ development', 'nan', 'pigment biosynthetic process', 'pigment metabolic process', 'regulation of DNA-templated transcriptio...', 'regulation of RNA biosynthetic process', 'regulation of nucleic acid-templated tra...']
Cme-miR160c	['auxin-activated signaling pathway', 'biological_process', 'cellular response to auxin stimulus', 'flavonoid biosynthetic process', 'flavonoid metabolic process', 'floral organ development', 'nan', 'pigment biosynthetic process', 'pigment metabolic process', 'regulation of DNA-templated transcriptio...', 'regulation of RNA biosynthetic process', 'regulation of nucleic acid-templated tra...']
Cme-miR164a	['anatomical structure formation involved ...', 'animal organ formation', 'biological_process', 'formation of plant organ boundary', 'morphogenesis of a branching structure', 'nan', 'regulation of DNA-templated transcriptio...', 'regulation of RNA biosynthetic process', 'regulation of animal organ morphogenesis', 'regulation of nucleic acid-templated tra...', 'regulation of timing of animal organ…
Cme-miR164c	['anatomical structure formation involved ...', 'animal organ formation', 'biological_process', 'formation of plant organ boundary', 'morphogenesis of a branching structure', 'nan', 'regulation of DNA-templated transcriptio...', 'regulation of RNA biosynthetic process', 'regulation of animal organ morphogenesis', 'regulation of nucleic acid-templated tra...', 'regulation of timing of animal organ…
Cme-miR164d	['anatomical structure formation involved ...', 'animal organ formation', 'biological_process', 'formation of plant organ boundary', 'morphogenesis of a branching structure', 'nan', 'regulation of DNA-templated transcriptio...', 'regulation of RNA biosynthetic process', 'regulation of animal organ morphogenesis', 'regulation of nucleic acid-templated tra...', 'regulation of timing of animal organ…
Cme-miR166e	['biological_process', 'cellular detoxification', 'cellular oxidant detoxification', 'cellular response to toxic substance', 'determination of bilateral symmetry', 'detoxification', 'lignin metabolic process', 'meristem initiation', 'plant organ morphogenesis', 'response to toxic substance']
Cme-miR166f	['biological_process', 'protein phosphorylation']
Cme-miR166g	['biological_process', 'cellular detoxification', 'cellular oxidant detoxification', 'cellular response to toxic substance', 'determination of bilateral symmetry', 'detoxification', 'lignin metabolic process', 'meristem initiation', 'plant organ morphogenesis', 'response to toxic substance']
Cme-miR166i	['biological_process', 'cellular detoxification', 'cellular oxidant detoxification', 'cellular response to toxic substance', 'determination of bilateral symmetry', 'detoxification', 'lignin metabolic process', 'meristem initiation', 'plant organ morphogenesis', 'response to toxic substance']
Cme-miR167a	['transmembrane transport', 'xenobiotic transmembrane transport', 'xenobiotic transport']
Cme-miR167b	['transmembrane transport', 'xenobiotic transmembrane transport', 'xenobiotic transport']
Cme-miR167c	['transmembrane transport', 'xenobiotic transmembrane transport', 'xenobiotic transport']
Cme-miR167d	['transmembrane transport', 'xenobiotic transmembrane transport', 'xenobiotic transport']
Cme-miR167e	['transmembrane transport', 'xenobiotic transmembrane transport', 'xenobiotic transport']
Cme-miR167f	['transmembrane transport', 'xenobiotic transmembrane transport', 'xenobiotic transport']
Cme-miR169a	['biological_process', 'nan', 'regulation of DNA-templated transcriptio...', 'regulation of RNA biosynthetic process', 'regulation of nucleic acid-templated tra...', 'response to cold']
Cme-miR169b	['biological_process', 'nan', 'regulation of DNA-templated transcriptio...', 'regulation of RNA biosynthetic process', 'regulation of nucleic acid-templated tra...', 'response to cold']
Cme-miR169c	['biological_process', 'nan', 'regulation of DNA-templated transcriptio...', 'regulation of RNA biosynthetic process', 'regulation of nucleic acid-templated tra...']
Cme-miR169d	['biological_process', 'nan', 'regulation of DNA-templated transcriptio...', 'regulation of RNA biosynthetic process', 'regulation of nucleic acid-templated tra...']
Cme-miR169e	['biological_process', 'nan', 'regulation of DNA-templated transcriptio...', 'regulation of RNA biosynthetic process', 'regulation of nucleic acid-templated tra...']
Cme-miR169f	['biological_process', 'chlorophyll catabolic process', 'chlorophyll metabolic process', 'monocarboxylic acid metabolic process', 'nan', 'pigment catabolic process', 'pigment metabolic process', 'porphyrin-containing compound catabolic ...', 'purine ribonucleotide metabolic process', 'regulation of DNA-templated transcriptio...', 'regulation of RNA biosynthetic process', 'regulation of nucleic ac…
Cme-miR169g	['biological_process', 'carbohydrate metabolic process', 'cellular heat acclimation', 'chlorophyll catabolic process', 'chlorophyll metabolic process', 'hormone metabolic process', 'lignin biosynthetic process', 'lignin metabolic process', 'nan', 'phenylpropanoid biosynthetic process', 'phenylpropanoid metabolic process', 'pigment catabolic process', 'pigment metabolic process', 'porphyrin-contai…
Cme-miR169h	['biological_process', 'chlorophyll catabolic process', 'chlorophyll metabolic process', 'monocarboxylic acid metabolic process', 'nan', 'pigment catabolic process', 'pigment metabolic process', 'porphyrin-containing compound catabolic ...', 'purine ribonucleotide metabolic process', 'regulation of DNA-templated transcriptio...', 'regulation of RNA biosynthetic process', 'regulation of nucleic ac…
Cme-miR169i	['biological_process', 'nan', 'regulation of DNA-templated transcriptio...', 'regulation of RNA biosynthetic process', 'regulation of nucleic acid-templated tra...', 'response to cold']
Cme-miR169j	['biological_process', 'nan', 'regulation of DNA-templated transcriptio...', 'regulation of RNA biosynthetic process', 'regulation of nucleic acid-templated tra...', 'response to cold']
Cme-miR169k	['biological_process', 'hormone metabolic process', 'nan', 'regulation of DNA-templated transcriptio...', 'regulation of RNA biosynthetic process', 'regulation of nucleic acid-templated tra...']
Cme-miR169l	['biological_process', 'nan', 'regulation of DNA-templated transcriptio...', 'regulation of RNA biosynthetic process', 'regulation of nucleic acid-templated tra...']
Cme-miR169m	['biological_process', 'nan', 'regulation of DNA-templated transcriptio...', 'regulation of RNA biosynthetic process', 'regulation of nucleic acid-templated tra...']
Cme-miR169n	['biological_process', 'nan', 'regulation of DNA-templated transcriptio...', 'regulation of RNA biosynthetic process', 'regulation of nucleic acid-templated tra...']
Cme-miR169o	['biological_process', 'nan', 'regulation of DNA-templated transcriptio...', 'regulation of RNA biosynthetic process', 'regulation of nucleic acid-templated tra...']
Cme-miR169p	['biological_process', 'nan', 'regulation of DNA-templated transcriptio...', 'regulation of RNA biosynthetic process', 'regulation of nucleic acid-templated tra...']
Cme-miR169q	['biological_process', 'nan', 'regulation of DNA-templated transcriptio...', 'regulation of RNA biosynthetic process', 'regulation of nucleic acid-templated tra...']
Cme-miR171a	['biological_process', 'nan', 'regulation of DNA-templated transcriptio...', 'regulation of RNA biosynthetic process', 'regulation of nucleic acid-templated tra...', 'unidimensional cell growth']
Cme-miR171b	['biological_process', 'nan', 'regulation of DNA-templated transcriptio...', 'regulation of RNA biosynthetic process', 'regulation of nucleic acid-templated tra...', 'unidimensional cell growth']
Cme-miR171c	['biological_process', 'nan', 'regulation of DNA-templated transcriptio...', 'regulation of RNA biosynthetic process', 'regulation of nucleic acid-templated tra...', 'unidimensional cell growth']
Cme-miR171e	['biological_process', 'nan', 'regulation of DNA-templated transcriptio...', 'regulation of RNA biosynthetic process', 'regulation of nucleic acid-templated tra...', 'unidimensional cell growth']
Cme-miR171f	['biological_process', 'nan', 'regulation of DNA-templated transcriptio...', 'regulation of RNA biosynthetic process', 'regulation of nucleic acid-templated tra...', 'unidimensional cell growth']
Cme-miR171g	['biological_process', 'nan', 'regulation of DNA-templated transcriptio...', 'regulation of RNA biosynthetic process', 'regulation of nucleic acid-templated tra...', 'unidimensional cell growth']
Cme-miR171h	['biological_process', 'nan', 'phosphorylation', 'regulation of DNA-templated transcriptio...', 'regulation of RNA biosynthetic process', 'regulation of nucleic acid-templated tra...', 'unidimensional cell growth']
Cme-miR172b	['biological_process', 'nan', 'plant organ morphogenesis', 'regulation of DNA-templated transcriptio...', 'regulation of RNA biosynthetic process', 'regulation of nucleic acid-templated tra...']
Cme-miR172c	['biological_process', 'nan', 'plant organ morphogenesis', 'regulation of DNA-templated transcriptio...', 'regulation of RNA biosynthetic process', 'regulation of nucleic acid-templated tra...']
Cme-miR172d	['biological_process', 'nan', 'plant organ morphogenesis', 'regulation of DNA-templated transcriptio...', 'regulation of RNA biosynthetic process', 'regulation of nucleic acid-templated tra...']
Cme-miR172e	['biological_process', 'nan', 'plant organ morphogenesis', 'regulation of DNA-templated transcriptio...', 'regulation of RNA biosynthetic process', 'regulation of nucleic acid-templated tra...']
Cme-miR172f	['biological_process', 'nan', 'plant organ morphogenesis', 'regulation of DNA-templated transcriptio...', 'regulation of RNA biosynthetic process', 'regulation of nucleic acid-templated tra...']
Cme-miR2950	['biological_process', 'cellular detoxification', 'cellular oxidant detoxification', 'cellular response to toxic substance', 'detoxification', 'microtubule-based movement', 'purine ribonucleotide metabolic process', 'response to inorganic substance', 'response to oxidative stress', 'response to radiation', 'response to toxic substance', 'ribonucleotide metabolic process', 'ribose phosphate metabo…
Cme-miR319a	['alpha-amino acid metabolic process', 'aspartate family amino acid metabolic pr...', 'biological_process', 'carbohydrate metabolic process', 'cellular process involved in reproductio...', 'male gamete generation', 'multicellular organism reproduction', 'nan', 'regulation of DNA-templated transcriptio...', 'regulation of RNA biosynthetic process', 'regulation of nucleic acid-templated tra...', 'r…
Cme-miR319b	['alpha-amino acid metabolic process', 'aspartate family amino acid metabolic pr...', 'biological_process', 'carbohydrate metabolic process', 'cellular process involved in reproductio...', 'male gamete generation', 'multicellular organism reproduction', 'nan', 'regulation of DNA-templated transcriptio...', 'regulation of RNA biosynthetic process', 'regulation of nucleic acid-templated tra...', 'r…
Cme-miR319c	['cellular process involved in reproductio...', 'male gamete generation', 'multicellular organism reproduction', 'nan', 'regulation of DNA-templated transcriptio...', 'regulation of RNA biosynthetic process', 'regulation of nucleic acid-templated tra...']
Cme-miR390a	['biological_process', 'microtubule-based movement', 'phosphorylation', 'protein phosphorylation', 'transmembrane transport', 'xenobiotic transmembrane transport', 'xenobiotic transport']
Cme-miR390b	['biological_process', 'microtubule-based movement', 'phosphorylation', 'protein phosphorylation', 'transmembrane transport', 'xenobiotic transmembrane transport', 'xenobiotic transport']
Cme-miR390c	['biological_process', 'microtubule-based movement', 'phosphorylation', 'protein phosphorylation', 'transmembrane transport', 'xenobiotic transmembrane transport', 'xenobiotic transport']
Cme-miR390d	['biological_process', 'microtubule-based movement', 'phosphorylation', 'protein phosphorylation', 'transmembrane transport', 'xenobiotic transmembrane transport', 'xenobiotic transport']
Cme-miR393a	['DNA replication', 'DNA replication initiation', 'DNA-templated DNA replication', 'androecium development', 'auxin-activated signaling pathway', 'biological_process', 'carbohydrate metabolic process', 'cellular response to external stimulus', 'cellular response to extracellular stimu...', 'cellular response to nutrient levels', 'cellular response to phosphate starvatio...', 'chromosome organizat…
Cme-miR393b	['DNA replication', 'DNA replication initiation', 'DNA-templated DNA replication', 'androecium development', 'auxin-activated signaling pathway', 'biological_process', 'carbohydrate metabolic process', 'cellular response to external stimulus', 'cellular response to extracellular stimu...', 'cellular response to nutrient levels', 'cellular response to phosphate starvatio...', 'chromosome organizat…
Cme-miR393c	['DNA replication', 'DNA replication initiation', 'DNA-templated DNA replication', 'androecium development', 'auxin-activated signaling pathway', 'biological_process', 'carbohydrate metabolic process', 'cellular response to external stimulus', 'cellular response to extracellular stimu...', 'cellular response to nutrient levels', 'cellular response to phosphate starvatio...', 'chromosome organizat…
Cme-miR394a	['biological_process', 'phosphorylation', 'plastid translation', 'protein phosphorylation']
Cme-miR394b	['biological_process', 'phosphorylation', 'plastid translation', 'protein phosphorylation']
Cme-miR395a	['biological_process', 'inorganic anion transport', 'inorganic ion transmembrane transport', 'nan', 'regulation of DNA-templated transcriptio...', 'regulation of RNA biosynthetic process', 'regulation of nucleic acid-templated tra...', 'transmembrane transport']
Cme-miR395b	['beta-glucan biosynthetic process', 'beta-glucan metabolic process', 'biological_process', 'carbohydrate metabolic process', 'cell wall organization', 'cell wall organization or biogenesis', 'cellular carbohydrate biosynthetic proce...', 'cellular carbohydrate metabolic process', 'cellular detoxification', 'cellular glucan metabolic process', 'cellular oxidant detoxification', 'cellular polysacc…
Cme-miR396a	['alpha-amino acid metabolic process', 'biological_process', 'carbohydrate metabolic process', 'cellular carbohydrate metabolic process', 'cellular glucan metabolic process', 'cellular polysaccharide metabolic proces...', 'glucan metabolic process', 'indolalkylamine biosynthetic process', 'indole-containing compound biosynthetic ...', 'nan', 'nucleoside diphosphate metabolic process', 'nucleoside…
Cme-miR396b	['alpha-amino acid metabolic process', 'biological_process', 'carbohydrate metabolic process', 'cellular carbohydrate metabolic process', 'cellular glucan metabolic process', 'cellular polysaccharide metabolic proces...', 'glucan metabolic process', 'indolalkylamine biosynthetic process', 'indole-containing compound biosynthetic ...', 'nan', 'nucleoside diphosphate metabolic process', 'nucleoside…
Cme-miR396c	['alpha-amino acid metabolic process', 'biological_process', 'carbohydrate metabolic process', 'cellular carbohydrate metabolic process', 'cellular glucan metabolic process', 'cellular polysaccharide metabolic proces...', 'glucan metabolic process', 'indolalkylamine biosynthetic process', 'indole-containing compound biosynthetic ...', 'nan', 'nucleoside diphosphate metabolic process', 'nucleoside…
Cme-miR396d	['alpha-amino acid metabolic process', 'biological_process', 'carbohydrate metabolic process', 'cellular carbohydrate metabolic process', 'cellular glucan metabolic process', 'cellular polysaccharide metabolic proces...', 'glucan metabolic process', 'indolalkylamine biosynthetic process', 'indole-containing compound biosynthetic ...', 'nan', 'nucleoside diphosphate metabolic process', 'nucleoside…
Cme-miR397	['anatomical structure formation involved ...', 'animal organ formation', 'biological_process', 'carbohydrate metabolic process', 'cell wall biogenesis', 'cell wall organization or biogenesis', 'cellular carbohydrate metabolic process', 'cellular catabolic process', 'lignin biosynthetic process', 'lignin catabolic process', 'lignin metabolic process', 'maintenance of cell number', 'maintenance of…
Cme-miR398	['biological_process']
Cme-miR399b	['biological_process', 'carbohydrate catabolic process', 'carbohydrate metabolic process', 'cellular carbohydrate catabolic process', 'cellular carbohydrate metabolic process', 'cellular catabolic process', 'cellular detoxification', 'cellular oxidant detoxification', 'cellular response to external stimulus', 'cellular response to extracellular stimu...', 'cellular response to nutrient levels', '…
Cme-miR408	['biological_process']
Cme-miR477	['biological_process']
Cme-miR530	['biological_process', 'nan', 'negative regulation of DNA-binding trans...', 'regulation of DNA-templated transcriptio...', 'regulation of RNA biosynthetic process', 'regulation of nucleic acid-templated tra...', 'response to cadmium ion', 'response to cold', 'response to gibberellin', 'response to inorganic substance', 'response to radiation']
Cme-miRN272a	['androecium development', 'anther development', 'biological_process', 'cell wall organization', 'cell wall organization or biogenesis', 'external encapsulating structure organiz...', 'floral organ development', 'nan', 'regulation of DNA-templated transcriptio...', 'regulation of RNA biosynthetic process', 'regulation of nucleic acid-templated tra...', 'stamen development']
Cme-miRN272b	['androecium development', 'anther development', 'biological_process', 'cell wall organization', 'cell wall organization or biogenesis', 'external encapsulating structure organiz...', 'floral organ development', 'nan', 'regulation of DNA-templated transcriptio...', 'regulation of RNA biosynthetic process', 'regulation of nucleic acid-templated tra...', 'stamen development']
Cme-miRN272c	['androecium development', 'anther development', 'biological_process', 'cell wall organization', 'cell wall organization or biogenesis', 'external encapsulating structure organiz...', 'floral organ development', 'nan', 'regulation of DNA-templated transcriptio...', 'regulation of RNA biosynthetic process', 'regulation of nucleic acid-templated tra...', 'stamen development']
Csa-miR169	['biological_process', 'nan', 'regulation of DNA-templated transcriptio...', 'regulation of RNA biosynthetic process', 'regulation of nucleic acid-templated tra...']

## Sheet: GO_to_Genes
go_term	genes
DNA replication	['Cucsat.PASA.G19818']
DNA replication initiation	['Cucsat.PASA.G19818']
DNA-templated DNA replication	['Cucsat.PASA.G19818']
alpha-amino acid metabolic process	['Cucsat.PASA.G14763', 'Cucsat.PASA.G9476']
anatomical structure formation involved ...	['Cucsat.PASA.G12435', 'Cucsat.PASA.G13161', 'Cucsat.PASA.G18874', 'Cucsat.PASA.G9069']
androecium development	['Cucsat.PASA.G13161', 'Cucsat.PASA.G15474', 'Cucsat.PASA.G17721']
animal organ formation	['Cucsat.PASA.G12435', 'Cucsat.PASA.G18874', 'Cucsat.PASA.G9069']
anther development	['Cucsat.PASA.G13161', 'Cucsat.PASA.G17721']
aspartate family amino acid metabolic pr...	['Cucsat.PASA.G9476']
auxin-activated signaling pathway	['Cucsat.PASA.G17276', 'Cucsat.PASA.G3312']
beta-glucan biosynthetic process	['Cucsat.PASA.G10668']
beta-glucan metabolic process	['Cucsat.PASA.G10668']
biological_process	['Cucsat.PASA.G10014', 'Cucsat.PASA.G10151', 'Cucsat.PASA.G10286', 'Cucsat.PASA.G10381', 'Cucsat.PASA.G10540', 'Cucsat.PASA.G10617', 'Cucsat.PASA.G1065', 'Cucsat.PASA.G10664', 'Cucsat.PASA.G10668', 'Cucsat.PASA.G10741', 'Cucsat.PASA.G10856', 'Cucsat.PASA.G11002', 'Cucsat.PASA.G11110', 'Cucsat.PASA.G11283', 'Cucsat.PASA.G114', 'Cucsat.PASA.G11428', 'Cucsat.PASA.G11478', 'Cucsat.PASA.G11715', 'Cucs…
carbohydrate catabolic process	['Cucsat.PASA.G19616', 'Cucsat.PASA.G7535']
carbohydrate metabolic process	['Cucsat.PASA.G10668', 'Cucsat.PASA.G17969', 'Cucsat.PASA.G19616', 'Cucsat.PASA.G19794', 'Cucsat.PASA.G21438', 'Cucsat.PASA.G3396', 'Cucsat.PASA.G3807', 'Cucsat.PASA.G4415', 'Cucsat.PASA.G575', 'Cucsat.PASA.G7535', 'Cucsat.PASA.G9541']
carboxylic acid transport	['Cucsat.PASA.G8483']
cell wall biogenesis	['Cucsat.PASA.G10381', 'Cucsat.PASA.G12136', 'Cucsat.PASA.G12208', 'Cucsat.PASA.G21344', 'Cucsat.PASA.G3396', 'Cucsat.PASA.G4415']
cell wall macromolecule metabolic proces...	['Cucsat.PASA.G4415']
cell wall modification	['Cucsat.PASA.G7535']
cell wall organization	['Cucsat.PASA.G10668', 'Cucsat.PASA.G17721', 'Cucsat.PASA.G3396', 'Cucsat.PASA.G4415', 'Cucsat.PASA.G7535', 'Cucsat.PASA.G9541']
cell wall organization or biogenesis	['Cucsat.PASA.G10381', 'Cucsat.PASA.G10668', 'Cucsat.PASA.G12136', 'Cucsat.PASA.G12208', 'Cucsat.PASA.G17721', 'Cucsat.PASA.G4415', 'Cucsat.PASA.G7535', 'Cucsat.PASA.G9541']
cell wall polysaccharide metabolic proce...	['Cucsat.PASA.G4415']
cellular carbohydrate biosynthetic proce...	['Cucsat.PASA.G10668', 'Cucsat.PASA.G3396']
cellular carbohydrate catabolic process	['Cucsat.PASA.G19616']
cellular carbohydrate metabolic process	['Cucsat.PASA.G10668', 'Cucsat.PASA.G19616', 'Cucsat.PASA.G21438', 'Cucsat.PASA.G3396', 'Cucsat.PASA.G3807', 'Cucsat.PASA.G4415']
cellular catabolic process	['Cucsat.PASA.G12208', 'Cucsat.PASA.G1620', 'Cucsat.PASA.G1970', 'Cucsat.PASA.G9285']
cellular detoxification	['Cucsat.PASA.G13991', 'Cucsat.PASA.G16741', 'Cucsat.PASA.G7585', 'Cucsat.PASA.G9352']
cellular developmental process	['Cucsat.PASA.G11428', 'Cucsat.PASA.G13006', 'Cucsat.PASA.G18172']
cellular glucan metabolic process	['Cucsat.PASA.G10668', 'Cucsat.PASA.G3396', 'Cucsat.PASA.G3807', 'Cucsat.PASA.G4415']
cellular heat acclimation	['Cucsat.PASA.G16372']
cellular oxidant detoxification	['Cucsat.PASA.G13991', 'Cucsat.PASA.G16741', 'Cucsat.PASA.G7585', 'Cucsat.PASA.G9352']
cellular polysaccharide biosynthetic pro...	['Cucsat.PASA.G10668', 'Cucsat.PASA.G3396']
cellular polysaccharide metabolic proces...	['Cucsat.PASA.G10668', 'Cucsat.PASA.G3396', 'Cucsat.PASA.G3807', 'Cucsat.PASA.G4415']
cellular process involved in reproductio...	['Cucsat.PASA.G10617', 'Cucsat.PASA.G18302', 'Cucsat.PASA.G6174']
cellular response to abiotic stimulus	['Cucsat.PASA.G10856']
cellular response to auxin stimulus	['Cucsat.PASA.G17276']
cellular response to environmental stimu...	['Cucsat.PASA.G10856']
cellular response to external stimulus	['Cucsat.PASA.G2011', 'Cucsat.PASA.G3312', 'Cucsat.PASA.G5777']
cellular response to extracellular stimu...	['Cucsat.PASA.G2011', 'Cucsat.PASA.G3312', 'Cucsat.PASA.G5777']
cellular response to nutrient levels	['Cucsat.PASA.G2011', 'Cucsat.PASA.G3312', 'Cucsat.PASA.G5777']
cellular response to phosphate starvatio...	['Cucsat.PASA.G3312', 'Cucsat.PASA.G5777']
cellular response to radiation	['Cucsat.PASA.G10856']
cellular response to toxic substance	['Cucsat.PASA.G13991', 'Cucsat.PASA.G16741', 'Cucsat.PASA.G7585', 'Cucsat.PASA.G9352']
cellulose biosynthetic process	['Cucsat.PASA.G10668', 'Cucsat.PASA.G3396']
cellulose metabolic process	['Cucsat.PASA.G10668', 'Cucsat.PASA.G3396']
chlorophyll catabolic process	['Cucsat.PASA.G17593']
chlorophyll metabolic process	['Cucsat.PASA.G17593']
chromosome organization	['Cucsat.PASA.G16580', 'Cucsat.PASA.G19818']
cotyledon vascular tissue pattern format...	['Cucsat.PASA.G11945']
cuticle development	['Cucsat.PASA.G18874']
determination of bilateral symmetry	['Cucsat.PASA.G18172', 'Cucsat.PASA.G2085', 'Cucsat.PASA.G3597']
detoxification	['Cucsat.PASA.G13991', 'Cucsat.PASA.G16741', 'Cucsat.PASA.G7585', 'Cucsat.PASA.G9352']
disaccharide metabolic process	['Cucsat.PASA.G19616']
external encapsulating structure organiz...	['Cucsat.PASA.G10668', 'Cucsat.PASA.G17721', 'Cucsat.PASA.G4415', 'Cucsat.PASA.G7535', 'Cucsat.PASA.G9541']
flavonoid biosynthetic process	['Cucsat.PASA.G17954', 'Cucsat.PASA.G571']
flavonoid metabolic process	['Cucsat.PASA.G17954', 'Cucsat.PASA.G571']
floral organ development	['Cucsat.PASA.G10617', 'Cucsat.PASA.G12295', 'Cucsat.PASA.G13161', 'Cucsat.PASA.G14872', 'Cucsat.PASA.G15474', 'Cucsat.PASA.G17721', 'Cucsat.PASA.G17954']
formation of plant organ boundary	['Cucsat.PASA.G9069']
galacturonan metabolic process	['Cucsat.PASA.G7535']
glucan biosynthetic process	['Cucsat.PASA.G10668']
glucan metabolic process	['Cucsat.PASA.G10668', 'Cucsat.PASA.G3396', 'Cucsat.PASA.G3807', 'Cucsat.PASA.G4415']
hemicellulose metabolic process	['Cucsat.PASA.G4415']
hormone metabolic process	['Cucsat.PASA.G11283']
indolalkylamine biosynthetic process	['Cucsat.PASA.G14763']
indole-containing compound biosynthetic ...	['Cucsat.PASA.G14763']
inorganic anion transport	['Cucsat.PASA.G10286', 'Cucsat.PASA.G12079', 'Cucsat.PASA.G2011', 'Cucsat.PASA.G21378', 'Cucsat.PASA.G7719']
inorganic ion transmembrane transport	['Cucsat.PASA.G12079', 'Cucsat.PASA.G21378']
leaf formation	['Cucsat.PASA.G13161']
lignin biosynthetic process	['Cucsat.PASA.G12208', 'Cucsat.PASA.G21344', 'Cucsat.PASA.G3396', 'Cucsat.PASA.G575']
lignin catabolic process	['Cucsat.PASA.G12224', 'Cucsat.PASA.G13870', 'Cucsat.PASA.G1620', 'Cucsat.PASA.G5872']
lignin metabolic process	['Cucsat.PASA.G12002', 'Cucsat.PASA.G12208', 'Cucsat.PASA.G12224', 'Cucsat.PASA.G13870', 'Cucsat.PASA.G1620', 'Cucsat.PASA.G21344', 'Cucsat.PASA.G3396', 'Cucsat.PASA.G575']
maintenance of cell number	['Cucsat.PASA.G12435']
maintenance of floral meristem identity	['Cucsat.PASA.G12435']
maintenance of inflorescence meristem id...	['Cucsat.PASA.G12435']
maintenance of meristem identity	['Cucsat.PASA.G12435']
male gamete generation	['Cucsat.PASA.G18302', 'Cucsat.PASA.G6174']
meristem initiation	['Cucsat.PASA.G13006', 'Cucsat.PASA.G18172', 'Cucsat.PASA.G2085', 'Cucsat.PASA.G3597']
microtubule-based movement	['Cucsat.PASA.G1808', 'Cucsat.PASA.G6866']
mitotic cell cycle phase transition	['Cucsat.PASA.G15331']
mitotic cell cycle process	['Cucsat.PASA.G15331']
mitotic cytokinesis	['Cucsat.PASA.G3396']
monocarboxylic acid metabolic process	['Cucsat.PASA.G17420', 'Cucsat.PASA.G21438']
morphogenesis of a branching structure	['Cucsat.PASA.G9069']
multicellular organism reproduction	['Cucsat.PASA.G10617', 'Cucsat.PASA.G5814', 'Cucsat.PASA.G6174']
nan	['Cucsat.PASA.G10617', 'Cucsat.PASA.G10856', 'Cucsat.PASA.G11002', 'Cucsat.PASA.G12136', 'Cucsat.PASA.G12295', 'Cucsat.PASA.G12327', 'Cucsat.PASA.G12435', 'Cucsat.PASA.G12532', 'Cucsat.PASA.G12598', 'Cucsat.PASA.G12720', 'Cucsat.PASA.G13677', 'Cucsat.PASA.G14526', 'Cucsat.PASA.G14642', 'Cucsat.PASA.G1467', 'Cucsat.PASA.G14894', 'Cucsat.PASA.G15089', 'Cucsat.PASA.G1509', 'Cucsat.PASA.G15350', 'Cuc…
negative regulation of DNA-binding trans...	['Cucsat.PASA.G1467', 'Cucsat.PASA.G5814']
nucleoside diphosphate metabolic process	['Cucsat.PASA.G16632']
nucleoside triphosphate metabolic proces...	['Cucsat.PASA.G14209']
nucleotide phosphorylation	['Cucsat.PASA.G16632']
organic acid transport	['Cucsat.PASA.G8483']
organic substance catabolic process	['Cucsat.PASA.G12208', 'Cucsat.PASA.G1620', 'Cucsat.PASA.G21422', 'Cucsat.PASA.G7535']
pectin catabolic process	['Cucsat.PASA.G7535']
pectin metabolic process	['Cucsat.PASA.G7535']
phenylpropanoid biosynthetic process	['Cucsat.PASA.G12208', 'Cucsat.PASA.G21344', 'Cucsat.PASA.G3396', 'Cucsat.PASA.G575']
phenylpropanoid metabolic process	['Cucsat.PASA.G12208', 'Cucsat.PASA.G13870', 'Cucsat.PASA.G1620', 'Cucsat.PASA.G21344', 'Cucsat.PASA.G3396', 'Cucsat.PASA.G575', 'Cucsat.PASA.G5872']
phosphorylation	['Cucsat.PASA.G11478', 'Cucsat.PASA.G12958', 'Cucsat.PASA.G14365', 'Cucsat.PASA.G16632', 'Cucsat.PASA.G18874', 'Cucsat.PASA.G2505', 'Cucsat.PASA.G381', 'Cucsat.PASA.G428', 'Cucsat.PASA.G5780', 'Cucsat.PASA.G6610', 'Cucsat.PASA.G9285', 'Cucsat.PASA.G9839']
pigment biosynthetic process	['Cucsat.PASA.G17954', 'Cucsat.PASA.G571']
pigment catabolic process	['Cucsat.PASA.G17593']
pigment metabolic process	['Cucsat.PASA.G17593', 'Cucsat.PASA.G17954', 'Cucsat.PASA.G571']
plant organ morphogenesis	['Cucsat.PASA.G13161', 'Cucsat.PASA.G3312', 'Cucsat.PASA.G3597', 'Cucsat.PASA.G5494']
plant-type secondary cell wall biogenesi...	['Cucsat.PASA.G10381', 'Cucsat.PASA.G12136', 'Cucsat.PASA.G12208', 'Cucsat.PASA.G21344', 'Cucsat.PASA.G3396']
plastid translation	['Cucsat.PASA.G3317']
polarity specification of adaxial/abaxia...	['Cucsat.PASA.G18172', 'Cucsat.PASA.G2085']
pollen development	['Cucsat.PASA.G3312']
polysaccharide biosynthetic process	['Cucsat.PASA.G10668', 'Cucsat.PASA.G3396']
polysaccharide catabolic process	['Cucsat.PASA.G7535']
polysaccharide metabolic process	['Cucsat.PASA.G10668', 'Cucsat.PASA.G3396', 'Cucsat.PASA.G3807', 'Cucsat.PASA.G4415', 'Cucsat.PASA.G7535']
porphyrin-containing compound catabolic ...	['Cucsat.PASA.G17593']
positive regulation of cell growth	['Cucsat.PASA.G9285']
protein folding	['Cucsat.PASA.G2689']
protein import	['Cucsat.PASA.G1557']
protein phosphorylation	['Cucsat.PASA.G11478', 'Cucsat.PASA.G12958', 'Cucsat.PASA.G18874', 'Cucsat.PASA.G19503', 'Cucsat.PASA.G2505', 'Cucsat.PASA.G381', 'Cucsat.PASA.G428', 'Cucsat.PASA.G5780', 'Cucsat.PASA.G6610', 'Cucsat.PASA.G9285', 'Cucsat.PASA.G9839']
purine nucleoside triphosphate metabolic...	['Cucsat.PASA.G14209']
purine ribonucleoside triphosphate metab...	['Cucsat.PASA.G14209']
purine ribonucleotide metabolic process	['Cucsat.PASA.G1065', 'Cucsat.PASA.G14209', 'Cucsat.PASA.G17420', 'Cucsat.PASA.G549']
pyruvate metabolic process	['Cucsat.PASA.G21438']
radial pattern formation	['Cucsat.PASA.G18172']
regulation of DNA-templated transcriptio...	['Cucsat.PASA.G10617', 'Cucsat.PASA.G10856', 'Cucsat.PASA.G11002', 'Cucsat.PASA.G114', 'Cucsat.PASA.G11903', 'Cucsat.PASA.G12136', 'Cucsat.PASA.G12295', 'Cucsat.PASA.G12327', 'Cucsat.PASA.G12435', 'Cucsat.PASA.G12475', 'Cucsat.PASA.G12532', 'Cucsat.PASA.G12598', 'Cucsat.PASA.G12720', 'Cucsat.PASA.G13677', 'Cucsat.PASA.G14526', 'Cucsat.PASA.G14642', 'Cucsat.PASA.G1467', 'Cucsat.PASA.G14894', 'Cucs…
regulation of RNA biosynthetic process	['Cucsat.PASA.G10617', 'Cucsat.PASA.G10856', 'Cucsat.PASA.G11002', 'Cucsat.PASA.G12136', 'Cucsat.PASA.G12295', 'Cucsat.PASA.G12327', 'Cucsat.PASA.G12435', 'Cucsat.PASA.G12598', 'Cucsat.PASA.G12720', 'Cucsat.PASA.G13677', 'Cucsat.PASA.G14526', 'Cucsat.PASA.G14642', 'Cucsat.PASA.G1467', 'Cucsat.PASA.G14894', 'Cucsat.PASA.G15089', 'Cucsat.PASA.G1509', 'Cucsat.PASA.G15350', 'Cucsat.PASA.G1621', 'Cucs…
regulation of animal organ morphogenesis	['Cucsat.PASA.G9069']
regulation of meristem structural organi...	['Cucsat.PASA.G13281']
regulation of nucleic acid-templated tra...	['Cucsat.PASA.G10617', 'Cucsat.PASA.G10856', 'Cucsat.PASA.G11002', 'Cucsat.PASA.G12136', 'Cucsat.PASA.G12295', 'Cucsat.PASA.G12327', 'Cucsat.PASA.G12435', 'Cucsat.PASA.G12598', 'Cucsat.PASA.G12720', 'Cucsat.PASA.G13677', 'Cucsat.PASA.G14526', 'Cucsat.PASA.G14642', 'Cucsat.PASA.G1467', 'Cucsat.PASA.G14894', 'Cucsat.PASA.G15089', 'Cucsat.PASA.G1509', 'Cucsat.PASA.G15350', 'Cucsat.PASA.G1621', 'Cucs…
regulation of timing of animal organ for...	['Cucsat.PASA.G9069']
response to acid chemical	['Cucsat.PASA.G10540', 'Cucsat.PASA.G12327', 'Cucsat.PASA.G13281']
response to blue light	['Cucsat.PASA.G2072']
response to cadmium ion	['Cucsat.PASA.G1467', 'Cucsat.PASA.G17420', 'Cucsat.PASA.G18406', 'Cucsat.PASA.G3376']
response to chitin	['Cucsat.PASA.G12295']
response to cold	['Cucsat.PASA.G1467', 'Cucsat.PASA.G16580', 'Cucsat.PASA.G19769', 'Cucsat.PASA.G6092']
response to deep water	['Cucsat.PASA.G12327']
response to extracellular stimulus	['Cucsat.PASA.G2011', 'Cucsat.PASA.G3312', 'Cucsat.PASA.G5777']
response to gibberellin	['Cucsat.PASA.G12327', 'Cucsat.PASA.G1467', 'Cucsat.PASA.G18406']
response to inorganic substance	['Cucsat.PASA.G10540', 'Cucsat.PASA.G12327', 'Cucsat.PASA.G13281', 'Cucsat.PASA.G1467', 'Cucsat.PASA.G16741', 'Cucsat.PASA.G17420', 'Cucsat.PASA.G18406', 'Cucsat.PASA.G19616', 'Cucsat.PASA.G21438', 'Cucsat.PASA.G3376']
response to karrikin	['Cucsat.PASA.G3233']
response to nutrient levels	['Cucsat.PASA.G2011', 'Cucsat.PASA.G3312']
response to oxidative stress	['Cucsat.PASA.G16741', 'Cucsat.PASA.G19616', 'Cucsat.PASA.G21438']
response to ozone	['Cucsat.PASA.G21438']
response to radiation	['Cucsat.PASA.G10856', 'Cucsat.PASA.G11715', 'Cucsat.PASA.G1467', 'Cucsat.PASA.G16741', 'Cucsat.PASA.G2072']
response to red or far red light	['Cucsat.PASA.G10856', 'Cucsat.PASA.G11715']
response to toxic substance	['Cucsat.PASA.G13991', 'Cucsat.PASA.G16741', 'Cucsat.PASA.G7585', 'Cucsat.PASA.G9352']
response to water deprivation	['Cucsat.PASA.G11715']
ribonucleoside triphosphate metabolic pr...	['Cucsat.PASA.G14209']
ribonucleotide metabolic process	['Cucsat.PASA.G1065', 'Cucsat.PASA.G14209', 'Cucsat.PASA.G17420', 'Cucsat.PASA.G549']
ribose phosphate metabolic process	['Cucsat.PASA.G1065', 'Cucsat.PASA.G14209', 'Cucsat.PASA.G17420', 'Cucsat.PASA.G549']
secondary shoot formation	['Cucsat.PASA.G9069']
seed trichome differentiation	['Cucsat.PASA.G10617', 'Cucsat.PASA.G5814']
sexual reproduction	['Cucsat.PASA.G18302']
shoot axis formation	['Cucsat.PASA.G9069']
stamen development	['Cucsat.PASA.G13161', 'Cucsat.PASA.G15474', 'Cucsat.PASA.G17721', 'Cucsat.PASA.G3312']
starch metabolic process	['Cucsat.PASA.G3807']
stem cell population maintenance	['Cucsat.PASA.G12435']
tetrapyrrole catabolic process	['Cucsat.PASA.G17593']
transmembrane transport	['Cucsat.PASA.G12079', 'Cucsat.PASA.G1557', 'Cucsat.PASA.G2011', 'Cucsat.PASA.G21378', 'Cucsat.PASA.G4092', 'Cucsat.PASA.G4638', 'Cucsat.PASA.G5789', 'Cucsat.PASA.G7566', 'Cucsat.PASA.G7719', 'Cucsat.PASA.G8072', 'Cucsat.PASA.G8483', 'Cucsat.PASA.G9830', 'Cucsat.PASA.G9831']
tryptophan biosynthetic process	['Cucsat.PASA.G14763']
unidimensional cell growth	['Cucsat.PASA.G17868', 'Cucsat.PASA.G18056']
xenobiotic transmembrane transport	['Cucsat.PASA.G4092', 'Cucsat.PASA.G8072', 'Cucsat.PASA.G9830', 'Cucsat.PASA.G9831']
xenobiotic transport	['Cucsat.PASA.G4092', 'Cucsat.PASA.G8072', 'Cucsat.PASA.G9830']
xyloglucan metabolic process	['Cucsat.PASA.G4415']
