# Supplementary material for: Multi-omics integration of transcriptome, miRNA, and metabolome uncovers molecular mechanisms of male flower development in cucumber line B10 (Cucumis sativus L.)
Source: Sci Rep. 2025 Nov 29;15:45734. doi: 10.1038/s41598-025-28485-6 (PMC12753748; doi:10.1038/s41598-025-28485-6)
Supplement: Supplementary file 1 — Supplementary Material 1 [file 41598_2025_28485_MOESM1_ESM.zip › Supplements_B10/S1.Primer_sequences.xlsx]

## Sheet: Sheet1
SUPLEMENT
Table. Primer sequences used in the study
gene	forward	reverse
G2264	TTGCTATGGTGTTGATGGAGA	TTGTGGATGTTGCCTGCT
G2768	TTTCACTGCTCTTTGCCACA	CCTTCTCCAACACTCTCAACA
G7079	ACTCCTTCCGCAATTCCTT	GACCTCTTCTCTGTTCTTCCA
G8706	AGCCAACAGAAAGAGCAAAGA	GACGAAAGCAGAACGAGACA
G9153	CAATCCACGACGCAAACAAA	TATGCCTCACCAAACGCTC
G12958	GCACCAAACAAAGCCAGAG	CGAGCCAACCCAACATCA
G13789	AACACCATCACACAAGAAAGAG	AGCAAAGAAGAGCAAGAGAGA
G13790	AACACCATCACACAAGAAAGAG	AGCAAAGAAGAGCAAGAGAGT
G14727	CCATCTCTACCACTCTTACTTTG	ATCTGCCCTTGCCTTTCT
G14801	GGTGGAAGAAGAAATGGAAAGG	AGTTGTAAGCGTCTAAGGTCA
G19849	CCTCTCCGCCTTCTGTTTG	GCTTCTCTGAAATGGGTTTACTG
G20995	GCTATCAAGTTCCGTGGTGC	TGGTGTTGGTTGGTTTGTGT
CACS	TGGGAAGATTCTTATGAAGTGC	CTCGTCAAATTTACACATTGGT
CYCL	AACAGATGCTAGCTCCATCGC	TCACACAGACCCATATTCGCA
	RT	forward	reverse
miR167e	GGCAGCTTGATTATTCTCTCCAGGTACAGTTGGTACCTGTATTCACTTTTAGAT	GCAGCTTGATTATTCTCTCCAG	CCTCAAGCTGCCAGCATG
miR171b	ACGGCTCAATTTACACCAAACAGGTACAGTTGGTACCTGTCTCCACTCGATATT	GGCTCAATTTACACCAAACAGG	ACTGATTGAGCCGTGCCAA
miR172a	TCAAGATTCTCTAACCTCTCCAGGTACAGTTGGTACCTGTCTCCACTTATGCAG	ATTCTCTAACCTCTCCAGGTACAG	CAGAATCTTGATGATGCTGC
miR398	GAGAACACAAATATCGGATCCAGGTACAGTTGGTACCTGTCACAAATTAGGGGT	CACAAATATCGGATCCAGGTACAG	ATCTTGTGTTCTCAGGTCACCC
miR858	GACAACGAAACTATGCTCTCCAGGTACAGTTGGTACCTGTCTCGACTTAAGGT	ACAACGAAACTATGCTCTCCAGG	CGTTTTCGTTGTCTGTTCGACC
novel_miR8	AACTCATCTCCTATGCTCTCCAGGTACAGTTGGTACCTGTCTCCACTTACGTC	AACTCATCTCCTATGCTCTCCAG	GCGAGATGAGTTGACTGTTAGGAC
