# Supplementary material for: Multi-omics integration of transcriptome, miRNA, and metabolome uncovers molecular mechanisms of male flower development in cucumber line B10 (Cucumis sativus L.)
Source: Sci Rep. 2025 Nov 29;15:45734. doi: 10.1038/s41598-025-28485-6 (PMC12753748; doi:10.1038/s41598-025-28485-6)
Supplement: Supplementary file 1 — Supplementary Material 1 [file 41598_2025_28485_MOESM1_ESM.zip › Supplements_B10/S2.Sequencing_stats.xlsx]

## Sheet: Sheet1
Sample	Sample	Raw reads	%GC raw	Trimmed reads	%GC trimed	*tissue
B10 apex_rep1	HI.0681.003.smRNA4.1_R1.fastq.gz	37140043	50	36563279	46	shoot apex
B10 1-2_rep1	HI.0681.005.smRNA16.2_R1.fastq.gz	40810562	51	38502639	47	1 - 2 mm floral bud
B10 3-5_rep1	HI.0681.006.smRNA20.3_R1.fastq.gz	35761010	50	33591960	44	3 - 5 mm floral bud
B10 6-8_rep1	HI.0753.007.smRNA7.4_R1.fastq.gz	50716349	49	50389271	45	6 - 8 mm floral bud
B10 9_rep1	HI.0753.006.smRNA24.5_R1.fastq.gz	49347111	50	47133028	45	9 mm floral bud
B10 L_rep1	HI.0753.008.smRNA14.6_R1.fastq.gz	41840454	52	39923026	50	leaves
B10 apex_rep2	HI.2293.001.RPI6.33_R1.fastq.gz	41638424	48	41328488	44	shoot apex
B10 1-2_rep2	HI.2293.001.RPI7.34_R1.fastq.gz	55412212	49	54846017	46	1 - 2 mm floral bud
B10 3-5_rep2	HI.2293.001.RPI8.35_R1.fastq.gz	45715367	49	45146373	45	3 - 5 mm floral bud
B10 6-8_rep2	HI.2293.001.RPI9.36_R1.fastq.gz	45855391	49	44822288	45	6 - 8 mm floral bud
B10 9_rep2	HI.2293.002.RPI10.37_R1.fastq.gz	36197747	49	35092763	46	9 mm floral bud
B10 L_rep2	HI.2293.002.RPI11.38_R1.fastq.gz	39120980	52	36361650	49	leaves
B10 apex_rep3	HI.2294.001.RPI10.65_R1.fastq.gz	40644784	49	39387047	45	shoot apex
B10 1-2_rep3	HI.2294.001.RPI11.66_R1.fastq.gz	38958673	49	38400445	46	1 - 2 mm floral bud
B10 3-5_rep3	HI.2294.001.RPI12.67_R1.fastq.gz	28825738	49	27802471	46	3 - 5 mm floral bud
B10 6-8_rep3	HI.2294.001.RPI37.68_R1.fastq.gz	41717885	49	41289268	44	6 - 8 mm floral bud
B10 9_rep3	HI.2294.002.RPI38.69_R1.fastq.gz	47410284	49	47049122	46	9 mm floral bud
B10 L_rep3	HI.2294.002.RPI39.70_R1.fastq.gz	41920827	51	39544555	49	leaves

## Sheet: Sheet3
Sample	Sample	Raw reads	%GC raw
shoot apex	HI.0659.001.Index_13.1_R1.fastq.gz	46473117	43	monoeciuos
shoot apex	HI.0659.001.Index_13.1_R2.fastq.gz	46473117	43	monoeciuos
shoot apex	HI.2046.003.Index_13.33_R1.fastq.gz	82936377	43	monoeciuos
shoot apex	HI.2046.003.Index_13.33_R2.fastq.gz	82936377	43	monoeciuos
shoot apex	HI.2074.003.Index_5.65_R1.fastq.gz	44464630	43	monoeciuos
shoot apex	HI.2074.003.Index_5.65_R2.fastq.gz	44464630	42	monoeciuos
1 - 2 mm floral bud	HI.0659.003.Index_25.2_R1.fastq.gz	30115076	43	monoeciuos
1 - 2 mm floral bud	HI.0659.003.Index_25.2_R2.fastq.gz	30115076	43	monoeciuos
1 - 2 mm floral bud	HI.2046.003.Index_6.34_R1.fastq.gz	59535955	43	monoeciuos
1 - 2 mm floral bud	HI.2046.003.Index_6.34_R2.fastq.gz	59535955	43	monoeciuos
1 - 2 mm floral bud	HI.2074.003.Index_12.66_R1.fastq.gz	45930471	43	monoeciuos
1 - 2 mm floral bud	HI.2074.003.Index_12.66_R2.fastq.gz	45930471	43	monoeciuos
3 - 5 mm floral bud	HI.0659.004.Index_12.3_R1.fastq.gz	30044684	43	monoeciuos
3 - 5 mm floral bud	HI.0659.004.Index_12.3_R2.fastq.gz	30044684	43	monoeciuos
3 - 5 mm floral bud	HI.2046.003.Index_15.35_R1.fastq.gz	79157906	43	monoeciuos
3 - 5 mm floral bud	HI.2046.003.Index_15.35_R2.fastq.gz	79157906	43	monoeciuos
3 - 5 mm floral bud	HI.2074.003.Index_19.67_R1.fastq.gz	46397700	43	monoeciuos
3 - 5 mm floral bud	HI.2074.003.Index_19.67_R2.fastq.gz	46397700	43	monoeciuos
6 - 8 mm floral bud	HI.0659.007.Index_14.4_R1.fastq.gz	50680515	41	monoeciuos
6 - 8 mm floral bud	HI.0659.007.Index_14.4_R2.fastq.gz	50680515	41	monoeciuos
6 - 8 mm floral bud	HI.2046.003.Index_7.36_R1.fastq.gz	61496403	43	monoeciuos
6 - 8 mm floral bud	HI.2046.003.Index_7.36_R2.fastq.gz	61496403	43	monoeciuos
6 - 8 mm floral bud	HI.2074.003.Index_1.68_R1.fastq.gz	41725540	43	monoeciuos
6 - 8 mm floral bud	HI.2074.003.Index_1.68_R2.fastq.gz	41725540	43	monoeciuos
9 mm floral bud	HI.0659.006.Index_3.5_R1.fastq.gz	40721445	41	monoeciuos
9 mm floral bud	HI.0659.006.Index_3.5_R2.fastq.gz	40721445	41	monoeciuos
9 mm floral bud	HI.2064.004.Index_18.37_R1.fastq.gz	57252829	43	monoeciuos
9 mm floral bud	HI.2064.004.Index_18.37_R2.fastq.gz	57252829	43	monoeciuos
9 mm floral bud	HI.2074.004.Index_3.69_R1.fastq.gz	54125102	43	monoeciuos
9 mm floral bud	HI.2074.004.Index_3.69_R2.fastq.gz	54125102	43	monoeciuos
leaves	HI.0659.008.Index_15.6_R1.fastq.gz	46170091	41	monoeciuos
leaves	HI.0659.008.Index_15.6_R2.fastq.gz	46170091	41	monoeciuos
leaves	HI.2064.004.Index_14.38_R1.fastq.gz	51065913	43	monoeciuos
leaves	HI.2064.004.Index_14.38_R2.fastq.gz	51065913	43	monoeciuos
leaves	HI.2074.004.Index_9.70_R1.fastq.gz	47008890	43	monoeciuos
leaves	HI.2074.004.Index_9.70_R2.fastq.gz	47008890	43	monoeciuos

## Sheet: Sheet2
b10-1-13	b10-1-13	MPS088314	2015-03-16	RNA	2015-03-20	53,896,123	SCI012309
							SCI012311
b10-1-18	b10-1-18	MPS088315	2015-03-16	RNA	2015-03-20	51,749,000	SCI012309
							SCI012311
b10-1-7	b10-1-7	MPS088313	2015-03-16	RNA	2015-03-20	48,061,118	SCI012309
							SCI012311
b10-2-1	b10-2-1	MPS088316	2015-03-16	RNA	2015-03-20	48,286,045	SCI012309
							SCI012311
b10-2-13	b10-2-13	MPS088317	2015-03-16	RNA	2015-03-20	47,908,753	SCI012309
							SCI012311
b10-2-14	b10-2-14	MPS088318	2015-03-16	RNA	2015-03-20	48,096,811	SCI012309
							SCI012311
b10-3-17	b10-3-17	MPS088320	2015-03-16	RNA	2015-03-20	0	SCI012309
							SCI012311
b10-3-17_rep	b10-3-17_rep	MPS090017	2015-05-22	RNA	2015-05-22	48,027,401	SCI012309
							SCI012311
b10-3-18	b10-3-18	MPS088321	2015-03-16	RNA	2015-03-20	50,508,409	SCI012309
							SCI012311
b10-3-2	b10-3-2	MPS088319	2015-03-16	RNA	2015-03-20	0	SCI012309
							SCI012311
b10-3-2_rep	b10-3-2_rep	MPS090016	2015-05-22	RNA	2015-05-22	47,936,172	SCI012309
							SCI012311
b10-1-13	53,896,123
b10-1-18	51,749,000
b10-1-7	48,061,118
b10-2-1	48,286,045
b10-2-13	47,908,753
b10-2-14	48,096,811
b10-3-17	0
b10-3-17_rep	48,027,401
b10-3-18	50,508,409
b10-3-2	0
b10-3-2_rep	47,936,172
