# Supplementary material for: Multi-omics integration of transcriptome, miRNA, and metabolome uncovers molecular mechanisms of male flower development in cucumber line B10 (Cucumis sativus L.)
Source: Sci Rep. 2025 Nov 29;15:45734. doi: 10.1038/s41598-025-28485-6 (PMC12753748; doi:10.1038/s41598-025-28485-6)
Supplement: Supplementary file 1 — Supplementary Material 1 [file 41598_2025_28485_MOESM1_ESM.zip › Supplements_B10/S6.Enrichment_results.xlsx]

## Sheet: GO_B10_1_2vsB10_apex
GO.ID	Term	Annotated	Significant	Expected	classicFisher	elimFisher	classicKS	elimKS	genes_included	gene_count
GO:0007018	microtubule-based movement	47	29	14.63	1.4e-05	1.2e-05	0.0077	0.0077	Cucsat.PASA.G10772 ; Cucsat.PASA.G11923 ; Cucsat.PASA.G11996 ; Cucsat.PASA.G12455 ; Cucsat.PASA.G12666 ; Cucsat.PASA.G13104 ; Cucsat.PASA.G13531 ; Cucsat.PASA.G14020 ; Cucsat.PASA.G14339 ; Cucsat.PASA.G14597 ; Cucsat.PASA.G14692 ; Cucsat.PASA.G16662 ; Cucsat.PASA.G17402 ; Cucsat.PASA.G18400 ; Cucsat.PASA.G19580 ; Cucsat.PASA.G20925 ; Cucsat.PASA.G21178 ; Cucsat.PASA.G3619 ; Cucsat.PASA.G3788 ; Cu…	29
GO:0008150	biological_process	7769	2412	2417.97	0.99395	5.9e-05	1.3e-07	9.6e-08	Cucsat.PASA.G10015 ; Cucsat.PASA.G1002 ; Cucsat.PASA.G10020 ; Cucsat.PASA.G10025 ; Cucsat.PASA.G10049 ; Cucsat.PASA.G1005 ; Cucsat.PASA.G10052 ; Cucsat.PASA.G10054 ; Cucsat.PASA.G10062 ; Cucsat.PASA.G10065 ; Cucsat.PASA.G10070 ; Cucsat.PASA.G10081 ; Cucsat.PASA.G101 ; Cucsat.PASA.G10109 ; Cucsat.PASA.G10126 ; Cucsat.PASA.G1013 ; Cucsat.PASA.G10151 ; Cucsat.PASA.G10159 ; Cucsat.PASA.G10162 ; Cucsa…	2412
GO:0006260	DNA replication	88	48	27.39	3.9e-06	0.00011	0.7014	0.7014	Cucsat.PASA.G10417 ; Cucsat.PASA.G10485 ; Cucsat.PASA.G11825 ; Cucsat.PASA.G12376 ; Cucsat.PASA.G12949 ; Cucsat.PASA.G14548 ; Cucsat.PASA.G14663 ; Cucsat.PASA.G14745 ; Cucsat.PASA.G15136 ; Cucsat.PASA.G15711 ; Cucsat.PASA.G1685 ; Cucsat.PASA.G17165 ; Cucsat.PASA.G17712 ; Cucsat.PASA.G17879 ; Cucsat.PASA.G18138 ; Cucsat.PASA.G18609 ; Cucsat.PASA.G19528 ; Cucsat.PASA.G19608 ; Cucsat.PASA.G19818 ; C…	48
GO:0005975	carbohydrate metabolic process	590	241	183.63	1.3e-07	0.00038	0.0018	0.0447	Cucsat.PASA.G10025 ; Cucsat.PASA.G10070 ; Cucsat.PASA.G10081 ; Cucsat.PASA.G10284 ; Cucsat.PASA.G1037 ; Cucsat.PASA.G10383 ; Cucsat.PASA.G10430 ; Cucsat.PASA.G10444 ; Cucsat.PASA.G1045 ; Cucsat.PASA.G10508 ; Cucsat.PASA.G10621 ; Cucsat.PASA.G10668 ; Cucsat.PASA.G10704 ; Cucsat.PASA.G10799 ; Cucsat.PASA.G10803 ; Cucsat.PASA.G11054 ; Cucsat.PASA.G11448 ; Cucsat.PASA.G11456 ; Cucsat.PASA.G1158 ; Cuc…	241
GO:0046686	response to cadmium ion	177	74	55.09	0.00155	0.00128	0.9255	0.9255	Cucsat.PASA.G10070 ; Cucsat.PASA.G10176 ; Cucsat.PASA.G10289 ; Cucsat.PASA.G11448 ; Cucsat.PASA.G11693 ; Cucsat.PASA.G11891 ; Cucsat.PASA.G1251 ; Cucsat.PASA.G12531 ; Cucsat.PASA.G12603 ; Cucsat.PASA.G12693 ; Cucsat.PASA.G12763 ; Cucsat.PASA.G14099 ; Cucsat.PASA.G14189 ; Cucsat.PASA.G14259 ; Cucsat.PASA.G14634 ; Cucsat.PASA.G1467 ; Cucsat.PASA.G15187 ; Cucsat.PASA.G1540 ; Cucsat.PASA.G15463 ; Cuc…	74
GO:0006270	DNA replication initiation	8	7	2.49	0.00164	0.00157	0.5743	0.5743	Cucsat.PASA.G12376 ; Cucsat.PASA.G19818 ; Cucsat.PASA.G2526 ; Cucsat.PASA.G2582 ; Cucsat.PASA.G2962 ; Cucsat.PASA.G3202 ; Cucsat.PASA.G5621	7
GO:0015986	proton motive force-driven ATP synthesis	8	7	2.49	0.00164	0.00157	0.9855	0.9855	Cucsat.PASA.G10465 ; Cucsat.PASA.G1128 ; Cucsat.PASA.G14655 ; Cucsat.PASA.G3011 ; Cucsat.PASA.G7522 ; Cucsat.PASA.G9412 ; Cucsat.PASA.G9643	7
GO:0032787	monocarboxylic acid metabolic process	221	89	68.78	0.00217	0.00177	0.6817	0.6817	Cucsat.PASA.G10509 ; Cucsat.PASA.G10994 ; Cucsat.PASA.G11026 ; Cucsat.PASA.G1120 ; Cucsat.PASA.G1126 ; Cucsat.PASA.G11389 ; Cucsat.PASA.G11456 ; Cucsat.PASA.G11640 ; Cucsat.PASA.G11656 ; Cucsat.PASA.G12194 ; Cucsat.PASA.G12531 ; Cucsat.PASA.G1256 ; Cucsat.PASA.G12763 ; Cucsat.PASA.G13047 ; Cucsat.PASA.G13344 ; Cucsat.PASA.G13441 ; Cucsat.PASA.G13786 ; Cucsat.PASA.G13797 ; Cucsat.PASA.G13864 ; Cuc…	89
GO:0044772	mitotic cell cycle phase transition	18	12	5.6	0.00202	0.00190	0.9672	0.9672	Cucsat.PASA.G1002 ; Cucsat.PASA.G10049 ; Cucsat.PASA.G10485 ; Cucsat.PASA.G11344 ; Cucsat.PASA.G11458 ; Cucsat.PASA.G13476 ; Cucsat.PASA.G14218 ; Cucsat.PASA.G15331 ; Cucsat.PASA.G1705 ; Cucsat.PASA.G17537 ; Cucsat.PASA.G3089 ; Cucsat.PASA.G9574	12
GO:0006165	nucleoside diphosphate phosphorylation	41	22	12.76	0.00219	0.00200	0.9483	0.9483	Cucsat.PASA.G11456 ; Cucsat.PASA.G11971 ; Cucsat.PASA.G12531 ; Cucsat.PASA.G13047 ; Cucsat.PASA.G13441 ; Cucsat.PASA.G14255 ; Cucsat.PASA.G14552 ; Cucsat.PASA.G1539 ; Cucsat.PASA.G1540 ; Cucsat.PASA.G16362 ; Cucsat.PASA.G1652 ; Cucsat.PASA.G1656 ; Cucsat.PASA.G16913 ; Cucsat.PASA.G17105 ; Cucsat.PASA.G17968 ; Cucsat.PASA.G2413 ; Cucsat.PASA.G2685 ; Cucsat.PASA.G4107 ; Cucsat.PASA.G4545 ; Cucsat.P…	22
GO:0006559	L-phenylalanine catabolic process	5	5	1.56	0.00291	0.00282	0.8183	0.8183	Cucsat.PASA.G11656 ; Cucsat.PASA.G1625 ; Cucsat.PASA.G17409 ; Cucsat.PASA.G17902 ; Cucsat.PASA.G18169	5
GO:0007059	chromosome segregation	52	26	16.18	0.00336	0.00305	0.5531	0.5531	Cucsat.PASA.G10485 ; Cucsat.PASA.G11297 ; Cucsat.PASA.G11458 ; Cucsat.PASA.G1217 ; Cucsat.PASA.G12591 ; Cucsat.PASA.G14218 ; Cucsat.PASA.G14339 ; Cucsat.PASA.G14774 ; Cucsat.PASA.G15024 ; Cucsat.PASA.G19635 ; Cucsat.PASA.G2835 ; Cucsat.PASA.G3200 ; Cucsat.PASA.G4340 ; Cucsat.PASA.G4841 ; Cucsat.PASA.G5282 ; Cucsat.PASA.G55 ; Cucsat.PASA.G5757 ; Cucsat.PASA.G6845 ; Cucsat.PASA.G7395 ; Cucsat.PASA.…	26
GO:1903047	mitotic cell cycle process	37	24	11.52	2.4e-05	0.00362	0.7804	0.7804	Cucsat.PASA.G1002 ; Cucsat.PASA.G10049 ; Cucsat.PASA.G10485 ; Cucsat.PASA.G11344 ; Cucsat.PASA.G11458 ; Cucsat.PASA.G11967 ; Cucsat.PASA.G12591 ; Cucsat.PASA.G1262 ; Cucsat.PASA.G13476 ; Cucsat.PASA.G14218 ; Cucsat.PASA.G15331 ; Cucsat.PASA.G1705 ; Cucsat.PASA.G17537 ; Cucsat.PASA.G18970 ; Cucsat.PASA.G19579 ; Cucsat.PASA.G3089 ; Cucsat.PASA.G3265 ; Cucsat.PASA.G4841 ; Cucsat.PASA.G604 ; Cucsat.P…	24
GO:0005977	glycogen metabolic process	9	7	2.8	0.00538	0.00517	0.5179	0.5179	Cucsat.PASA.G10704 ; Cucsat.PASA.G1244 ; Cucsat.PASA.G12882 ; Cucsat.PASA.G15970 ; Cucsat.PASA.G2905 ; Cucsat.PASA.G4082 ; Cucsat.PASA.G6467	7
GO:0010200	response to chitin	27	15	8.4	0.00716	0.00672	0.9769	0.9769	Cucsat.PASA.G10895 ; Cucsat.PASA.G11209 ; Cucsat.PASA.G12164 ; Cucsat.PASA.G12295 ; Cucsat.PASA.G12527 ; Cucsat.PASA.G1308 ; Cucsat.PASA.G13358 ; Cucsat.PASA.G18039 ; Cucsat.PASA.G18553 ; Cucsat.PASA.G18576 ; Cucsat.PASA.G18831 ; Cucsat.PASA.G2354 ; Cucsat.PASA.G3175 ; Cucsat.PASA.G66 ; Cucsat.PASA.G6949	15
GO:0071554	cell wall organization or biogenesis	268	102	83.41	0.00831	0.00683	0.6509	0.6509	Cucsat.PASA.G10381 ; Cucsat.PASA.G10668 ; Cucsat.PASA.G10799 ; Cucsat.PASA.G11054 ; Cucsat.PASA.G11659 ; Cucsat.PASA.G11720 ; Cucsat.PASA.G11779 ; Cucsat.PASA.G11836 ; Cucsat.PASA.G11882 ; Cucsat.PASA.G11959 ; Cucsat.PASA.G11960 ; Cucsat.PASA.G11967 ; Cucsat.PASA.G12136 ; Cucsat.PASA.G12208 ; Cucsat.PASA.G12253 ; Cucsat.PASA.G12290 ; Cucsat.PASA.G12804 ; Cucsat.PASA.G1294 ; Cucsat.PASA.G13010 ; C…	102
GO:0005982	starch metabolic process	37	19	11.52	0.00803	0.00746	0.4120	0.4120	Cucsat.PASA.G10430 ; Cucsat.PASA.G10444 ; Cucsat.PASA.G10508 ; Cucsat.PASA.G10704 ; Cucsat.PASA.G12298 ; Cucsat.PASA.G1244 ; Cucsat.PASA.G12765 ; Cucsat.PASA.G12882 ; Cucsat.PASA.G13523 ; Cucsat.PASA.G15970 ; Cucsat.PASA.G1702 ; Cucsat.PASA.G21213 ; Cucsat.PASA.G3807 ; Cucsat.PASA.G4082 ; Cucsat.PASA.G473 ; Cucsat.PASA.G6154 ; Cucsat.PASA.G6464 ; Cucsat.PASA.G795 ; Cucsat.PASA.G874	19
GO:0042435	indole-containing compound biosynthetic ...	18	11	5.6	0.00819	0.00778	0.8786	0.8786	Cucsat.PASA.G11026 ; Cucsat.PASA.G13322 ; Cucsat.PASA.G14329 ; Cucsat.PASA.G14763 ; Cucsat.PASA.G18553 ; Cucsat.PASA.G3088 ; Cucsat.PASA.G4033 ; Cucsat.PASA.G4360 ; Cucsat.PASA.G5864 ; Cucsat.PASA.G6755 ; Cucsat.PASA.G8986	11
GO:0046351	disaccharide biosynthetic process	18	11	5.6	0.00819	0.00778	0.7232	0.7232	Cucsat.PASA.G12603 ; Cucsat.PASA.G1340 ; Cucsat.PASA.G14494 ; Cucsat.PASA.G1843 ; Cucsat.PASA.G18436 ; Cucsat.PASA.G4175 ; Cucsat.PASA.G6154 ; Cucsat.PASA.G795 ; Cucsat.PASA.G8909 ; Cucsat.PASA.G9529 ; Cucsat.PASA.G9817	11
GO:0000272	polysaccharide catabolic process	87	38	27.08	0.00884	0.00792	0.3019	0.3019	Cucsat.PASA.G10444 ; Cucsat.PASA.G10508 ; Cucsat.PASA.G10803 ; Cucsat.PASA.G1158 ; Cucsat.PASA.G11779 ; Cucsat.PASA.G11973 ; Cucsat.PASA.G12765 ; Cucsat.PASA.G12896 ; Cucsat.PASA.G13523 ; Cucsat.PASA.G14250 ; Cucsat.PASA.G15013 ; Cucsat.PASA.G15970 ; Cucsat.PASA.G16442 ; Cucsat.PASA.G18725 ; Cucsat.PASA.G18897 ; Cucsat.PASA.G1981 ; Cucsat.PASA.G21229 ; Cucsat.PASA.G21408 ; Cucsat.PASA.G2806 ; Cuc…	38
GO:0006073	cellular glucan metabolic process	125	58	38.9	0.00022	0.00873	0.0327	0.5372	Cucsat.PASA.G10430 ; Cucsat.PASA.G10444 ; Cucsat.PASA.G10508 ; Cucsat.PASA.G10668 ; Cucsat.PASA.G10704 ; Cucsat.PASA.G10799 ; Cucsat.PASA.G11959 ; Cucsat.PASA.G11960 ; Cucsat.PASA.G11973 ; Cucsat.PASA.G12298 ; Cucsat.PASA.G1244 ; Cucsat.PASA.G12765 ; Cucsat.PASA.G12804 ; Cucsat.PASA.G12882 ; Cucsat.PASA.G12896 ; Cucsat.PASA.G13523 ; Cucsat.PASA.G14012 ; Cucsat.PASA.G14437 ; Cucsat.PASA.G14664 ; C…	58
GO:0071248	cellular response to metal ion	16	10	4.98	0.00941	0.00897	0.6869	0.6869	Cucsat.PASA.G12593 ; Cucsat.PASA.G14143 ; Cucsat.PASA.G15329 ; Cucsat.PASA.G15341 ; Cucsat.PASA.G1655 ; Cucsat.PASA.G7127 ; Cucsat.PASA.G7448 ; Cucsat.PASA.G8620 ; Cucsat.PASA.G8673 ; Cucsat.PASA.G9319	10
GO:0030307	positive regulation of cell growth	4	4	1.24	0.00937	0.00914	0.9981	0.9981	Cucsat.PASA.G1691 ; Cucsat.PASA.G17165 ; Cucsat.PASA.G813 ; Cucsat.PASA.G9285	4
GO:0031146	SCF-dependent proteasomal ubiquitin-depe...	4	4	1.24	0.00937	0.00914	0.8984	0.8984	Cucsat.PASA.G14823 ; Cucsat.PASA.G15139 ; Cucsat.PASA.G3265 ; Cucsat.PASA.G6478	4
GO:0043433	negative regulation of DNA-binding trans...	4	4	1.24	0.00937	0.00914	0.9987	0.9987	Cucsat.PASA.G12971 ; Cucsat.PASA.G1467 ; Cucsat.PASA.G17895 ; Cucsat.PASA.G5814	4
GO:1901990	regulation of mitotic cell cycle phase t...	14	9	4.36	0.01072	0.01025	0.9744	0.9744	Cucsat.PASA.G1002 ; Cucsat.PASA.G10049 ; Cucsat.PASA.G11344 ; Cucsat.PASA.G11458 ; Cucsat.PASA.G13476 ; Cucsat.PASA.G14218 ; Cucsat.PASA.G17537 ; Cucsat.PASA.G3089 ; Cucsat.PASA.G9574	9
GO:0006096	glycolytic process	38	19	11.83	0.01145	0.01067	0.8025	0.8025	Cucsat.PASA.G11456 ; Cucsat.PASA.G12531 ; Cucsat.PASA.G13047 ; Cucsat.PASA.G13441 ; Cucsat.PASA.G14552 ; Cucsat.PASA.G1539 ; Cucsat.PASA.G1540 ; Cucsat.PASA.G16362 ; Cucsat.PASA.G1652 ; Cucsat.PASA.G1656 ; Cucsat.PASA.G16913 ; Cucsat.PASA.G17105 ; Cucsat.PASA.G17968 ; Cucsat.PASA.G2413 ; Cucsat.PASA.G2685 ; Cucsat.PASA.G4107 ; Cucsat.PASA.G4545 ; Cucsat.PASA.G4927 ; Cucsat.PASA.G9009	19
GO:0006757	ATP generation from ADP	38	19	11.83	0.01145	0.01067	0.8025	0.8025	Cucsat.PASA.G11456 ; Cucsat.PASA.G12531 ; Cucsat.PASA.G13047 ; Cucsat.PASA.G13441 ; Cucsat.PASA.G14552 ; Cucsat.PASA.G1539 ; Cucsat.PASA.G1540 ; Cucsat.PASA.G16362 ; Cucsat.PASA.G1652 ; Cucsat.PASA.G1656 ; Cucsat.PASA.G16913 ; Cucsat.PASA.G17105 ; Cucsat.PASA.G17968 ; Cucsat.PASA.G2413 ; Cucsat.PASA.G2685 ; Cucsat.PASA.G4107 ; Cucsat.PASA.G4545 ; Cucsat.PASA.G4927 ; Cucsat.PASA.G9009	19
GO:0046031	ADP metabolic process	38	19	11.83	0.01145	0.01067	0.8025	0.8025	Cucsat.PASA.G11456 ; Cucsat.PASA.G12531 ; Cucsat.PASA.G13047 ; Cucsat.PASA.G13441 ; Cucsat.PASA.G14552 ; Cucsat.PASA.G1539 ; Cucsat.PASA.G1540 ; Cucsat.PASA.G16362 ; Cucsat.PASA.G1652 ; Cucsat.PASA.G1656 ; Cucsat.PASA.G16913 ; Cucsat.PASA.G17105 ; Cucsat.PASA.G17968 ; Cucsat.PASA.G2413 ; Cucsat.PASA.G2685 ; Cucsat.PASA.G4107 ; Cucsat.PASA.G4545 ; Cucsat.PASA.G4927 ; Cucsat.PASA.G9009	19
GO:0006099	tricarboxylic acid cycle	21	12	6.54	0.01188	0.01127	0.8244	0.8244	Cucsat.PASA.G11790 ; Cucsat.PASA.G11891 ; Cucsat.PASA.G12066 ; Cucsat.PASA.G14801 ; Cucsat.PASA.G15109 ; Cucsat.PASA.G1626 ; Cucsat.PASA.G16663 ; Cucsat.PASA.G1931 ; Cucsat.PASA.G20644 ; Cucsat.PASA.G3792 ; Cucsat.PASA.G5179 ; Cucsat.PASA.G9232	12
GO:0005983	starch catabolic process	12	8	3.73	0.01201	0.01153	0.8058	0.8058	Cucsat.PASA.G10444 ; Cucsat.PASA.G10508 ; Cucsat.PASA.G12765 ; Cucsat.PASA.G13523 ; Cucsat.PASA.G15970 ; Cucsat.PASA.G6154 ; Cucsat.PASA.G795 ; Cucsat.PASA.G874	8
GO:0140014	mitotic nuclear division	12	8	3.73	0.01201	0.01153	0.6976	0.6976	Cucsat.PASA.G11458 ; Cucsat.PASA.G11967 ; Cucsat.PASA.G12591 ; Cucsat.PASA.G3265 ; Cucsat.PASA.G4841 ; Cucsat.PASA.G7441 ; Cucsat.PASA.G9574 ; Cucsat.PASA.G9679	8
GO:1901605	alpha-amino acid metabolic process	139	59	43.26	0.00294	0.01242	0.7394	0.7394	Cucsat.PASA.G1113 ; Cucsat.PASA.G11606 ; Cucsat.PASA.G11656 ; Cucsat.PASA.G11935 ; Cucsat.PASA.G12322 ; Cucsat.PASA.G12463 ; Cucsat.PASA.G1251 ; Cucsat.PASA.G12693 ; Cucsat.PASA.G13043 ; Cucsat.PASA.G13243 ; Cucsat.PASA.G13310 ; Cucsat.PASA.G13322 ; Cucsat.PASA.G1338 ; Cucsat.PASA.G1373 ; Cucsat.PASA.G13805 ; Cucsat.PASA.G14329 ; Cucsat.PASA.G14731 ; Cucsat.PASA.G14763 ; Cucsat.PASA.G15329 ; Cucs…	59
GO:0005978	glycogen biosynthetic process	6	5	1.87	0.01295	0.01258	0.6450	0.6450	Cucsat.PASA.G10704 ; Cucsat.PASA.G1244 ; Cucsat.PASA.G12882 ; Cucsat.PASA.G4082 ; Cucsat.PASA.G6467	5
GO:0009625	response to insect	6	5	1.87	0.01295	0.01258	1.0000	1.0000	Cucsat.PASA.G15139 ; Cucsat.PASA.G3336 ; Cucsat.PASA.G5254 ; Cucsat.PASA.G6755 ; Cucsat.PASA.G8673	5
GO:0030261	chromosome condensation	6	5	1.87	0.01295	0.01258	0.6519	0.6519	Cucsat.PASA.G12689 ; Cucsat.PASA.G20570 ; Cucsat.PASA.G4841 ; Cucsat.PASA.G55 ; Cucsat.PASA.G9679	5
GO:0042026	protein refolding	6	5	1.87	0.01295	0.01258	0.5833	0.5833	Cucsat.PASA.G18167 ; Cucsat.PASA.G3181 ; Cucsat.PASA.G3574 ; Cucsat.PASA.G3775 ; Cucsat.PASA.G7174	5
GO:0000162	tryptophan biosynthetic process	10	7	3.11	0.01312	0.01265	0.9307	0.9307	Cucsat.PASA.G13322 ; Cucsat.PASA.G14329 ; Cucsat.PASA.G14763 ; Cucsat.PASA.G4033 ; Cucsat.PASA.G4360 ; Cucsat.PASA.G5864 ; Cucsat.PASA.G8986	7
GO:0009641	shade avoidance	10	7	3.11	0.01312	0.01265	0.9410	0.9410	Cucsat.PASA.G11899 ; Cucsat.PASA.G13514 ; Cucsat.PASA.G15139 ; Cucsat.PASA.G18116 ; Cucsat.PASA.G3088 ; Cucsat.PASA.G4952 ; Cucsat.PASA.G6109	7
GO:0046219	indolalkylamine biosynthetic process	10	7	3.11	0.01312	0.01265	0.9307	0.9307	Cucsat.PASA.G13322 ; Cucsat.PASA.G14329 ; Cucsat.PASA.G14763 ; Cucsat.PASA.G4033 ; Cucsat.PASA.G4360 ; Cucsat.PASA.G5864 ; Cucsat.PASA.G8986	7
GO:0009851	auxin biosynthetic process	8	6	2.49	0.01368	0.01324	0.9442	0.9442	Cucsat.PASA.G11026 ; Cucsat.PASA.G15244 ; Cucsat.PASA.G17053 ; Cucsat.PASA.G3088 ; Cucsat.PASA.G4360 ; Cucsat.PASA.G5045	6
GO:0010143	cutin biosynthetic process	8	6	2.49	0.01368	0.01324	0.5765	0.5765	Cucsat.PASA.G1120 ; Cucsat.PASA.G12415 ; Cucsat.PASA.G15286 ; Cucsat.PASA.G15662 ; Cucsat.PASA.G4058 ; Cucsat.PASA.G9118	6
GO:0043101	purine-containing compound salvage	8	6	2.49	0.01368	0.01324	0.9937	0.9937	Cucsat.PASA.G12489 ; Cucsat.PASA.G13749 ; Cucsat.PASA.G17408 ; Cucsat.PASA.G21404 ; Cucsat.PASA.G4745 ; Cucsat.PASA.G826	6
GO:0160062	cutin-based cuticle development	8	6	2.49	0.01368	0.01324	0.5765	0.5765	Cucsat.PASA.G1120 ; Cucsat.PASA.G12415 ; Cucsat.PASA.G15286 ; Cucsat.PASA.G15662 ; Cucsat.PASA.G4058 ; Cucsat.PASA.G9118	6
GO:0009617	response to bacterium	183	71	56.96	0.01551	0.01338	0.8832	0.8832	Cucsat.PASA.G10359 ; Cucsat.PASA.G11026 ; Cucsat.PASA.G1109 ; Cucsat.PASA.G1120 ; Cucsat.PASA.G11338 ; Cucsat.PASA.G11825 ; Cucsat.PASA.G11891 ; Cucsat.PASA.G11931 ; Cucsat.PASA.G12025 ; Cucsat.PASA.G12117 ; Cucsat.PASA.G12164 ; Cucsat.PASA.G12233 ; Cucsat.PASA.G12764 ; Cucsat.PASA.G1308 ; Cucsat.PASA.G13120 ; Cucsat.PASA.G13260 ; Cucsat.PASA.G13514 ; Cucsat.PASA.G13797 ; Cucsat.PASA.G1455 ; Cucs…	71
GO:0009639	response to red or far red light	95	40	29.57	0.01494	0.01343	0.4960	0.4960	Cucsat.PASA.G10183 ; Cucsat.PASA.G10856 ; Cucsat.PASA.G11715 ; Cucsat.PASA.G11763 ; Cucsat.PASA.G11899 ; Cucsat.PASA.G12450 ; Cucsat.PASA.G13126 ; Cucsat.PASA.G13142 ; Cucsat.PASA.G13514 ; Cucsat.PASA.G13813 ; Cucsat.PASA.G14143 ; Cucsat.PASA.G14255 ; Cucsat.PASA.G14322 ; Cucsat.PASA.G14504 ; Cucsat.PASA.G15139 ; Cucsat.PASA.G17115 ; Cucsat.PASA.G1760 ; Cucsat.PASA.G18049 ; Cucsat.PASA.G18116 ; C…	40
GO:0016052	carbohydrate catabolic process	139	62	43.26	0.00052	0.01391	0.2267	0.2267	Cucsat.PASA.G10430 ; Cucsat.PASA.G10444 ; Cucsat.PASA.G10508 ; Cucsat.PASA.G10803 ; Cucsat.PASA.G11456 ; Cucsat.PASA.G1158 ; Cucsat.PASA.G11674 ; Cucsat.PASA.G11779 ; Cucsat.PASA.G11973 ; Cucsat.PASA.G12531 ; Cucsat.PASA.G12765 ; Cucsat.PASA.G12896 ; Cucsat.PASA.G13047 ; Cucsat.PASA.G13441 ; Cucsat.PASA.G13523 ; Cucsat.PASA.G14250 ; Cucsat.PASA.G14552 ; Cucsat.PASA.G15013 ; Cucsat.PASA.G1539 ; Cu…	62
GO:0009259	ribonucleotide metabolic process	109	49	33.92	0.00155	0.01414	0.2274	0.4972	Cucsat.PASA.G10289 ; Cucsat.PASA.G10429 ; Cucsat.PASA.G10465 ; Cucsat.PASA.G1065 ; Cucsat.PASA.G107 ; Cucsat.PASA.G1128 ; Cucsat.PASA.G11456 ; Cucsat.PASA.G11885 ; Cucsat.PASA.G11971 ; Cucsat.PASA.G12326 ; Cucsat.PASA.G12489 ; Cucsat.PASA.G12531 ; Cucsat.PASA.G13047 ; Cucsat.PASA.G13182 ; Cucsat.PASA.G13441 ; Cucsat.PASA.G13749 ; Cucsat.PASA.G14209 ; Cucsat.PASA.G14255 ; Cucsat.PASA.G14552 ; Cucs…	49
GO:0019693	ribose phosphate metabolic process	109	49	33.92	0.00155	0.01414	0.2274	0.4972	Cucsat.PASA.G10289 ; Cucsat.PASA.G10429 ; Cucsat.PASA.G10465 ; Cucsat.PASA.G1065 ; Cucsat.PASA.G107 ; Cucsat.PASA.G1128 ; Cucsat.PASA.G11456 ; Cucsat.PASA.G11885 ; Cucsat.PASA.G11971 ; Cucsat.PASA.G12326 ; Cucsat.PASA.G12489 ; Cucsat.PASA.G12531 ; Cucsat.PASA.G13047 ; Cucsat.PASA.G13182 ; Cucsat.PASA.G13441 ; Cucsat.PASA.G13749 ; Cucsat.PASA.G14209 ; Cucsat.PASA.G14255 ; Cucsat.PASA.G14552 ; Cucs…	49
GO:0098813	nuclear chromosome segregation	44	21	13.69	0.01523	0.01415	0.4023	0.4023	Cucsat.PASA.G10485 ; Cucsat.PASA.G11458 ; Cucsat.PASA.G1217 ; Cucsat.PASA.G12591 ; Cucsat.PASA.G14218 ; Cucsat.PASA.G14339 ; Cucsat.PASA.G14774 ; Cucsat.PASA.G15024 ; Cucsat.PASA.G19635 ; Cucsat.PASA.G4340 ; Cucsat.PASA.G4841 ; Cucsat.PASA.G5282 ; Cucsat.PASA.G55 ; Cucsat.PASA.G5757 ; Cucsat.PASA.G6845 ; Cucsat.PASA.G7395 ; Cucsat.PASA.G8664 ; Cucsat.PASA.G9434 ; Cucsat.PASA.G9574 ; Cucsat.PASA.G…	21
GO:0009135	purine nucleoside diphosphate metabolic ...	39	19	12.14	0.01593	0.01488	0.7647	0.7647	Cucsat.PASA.G11456 ; Cucsat.PASA.G12531 ; Cucsat.PASA.G13047 ; Cucsat.PASA.G13441 ; Cucsat.PASA.G14552 ; Cucsat.PASA.G1539 ; Cucsat.PASA.G1540 ; Cucsat.PASA.G16362 ; Cucsat.PASA.G1652 ; Cucsat.PASA.G1656 ; Cucsat.PASA.G16913 ; Cucsat.PASA.G17105 ; Cucsat.PASA.G17968 ; Cucsat.PASA.G2413 ; Cucsat.PASA.G2685 ; Cucsat.PASA.G4107 ; Cucsat.PASA.G4545 ; Cucsat.PASA.G4927 ; Cucsat.PASA.G9009	19
GO:0009179	purine ribonucleoside diphosphate metabo...	39	19	12.14	0.01593	0.01488	0.7647	0.7647	Cucsat.PASA.G11456 ; Cucsat.PASA.G12531 ; Cucsat.PASA.G13047 ; Cucsat.PASA.G13441 ; Cucsat.PASA.G14552 ; Cucsat.PASA.G1539 ; Cucsat.PASA.G1540 ; Cucsat.PASA.G16362 ; Cucsat.PASA.G1652 ; Cucsat.PASA.G1656 ; Cucsat.PASA.G16913 ; Cucsat.PASA.G17105 ; Cucsat.PASA.G17968 ; Cucsat.PASA.G2413 ; Cucsat.PASA.G2685 ; Cucsat.PASA.G4107 ; Cucsat.PASA.G4545 ; Cucsat.PASA.G4927 ; Cucsat.PASA.G9009	19
GO:0009185	ribonucleoside diphosphate metabolic pro...	39	19	12.14	0.01593	0.01488	0.7647	0.7647	Cucsat.PASA.G11456 ; Cucsat.PASA.G12531 ; Cucsat.PASA.G13047 ; Cucsat.PASA.G13441 ; Cucsat.PASA.G14552 ; Cucsat.PASA.G1539 ; Cucsat.PASA.G1540 ; Cucsat.PASA.G16362 ; Cucsat.PASA.G1652 ; Cucsat.PASA.G1656 ; Cucsat.PASA.G16913 ; Cucsat.PASA.G17105 ; Cucsat.PASA.G17968 ; Cucsat.PASA.G2413 ; Cucsat.PASA.G2685 ; Cucsat.PASA.G4107 ; Cucsat.PASA.G4545 ; Cucsat.PASA.G4927 ; Cucsat.PASA.G9009	19
GO:0044248	cellular catabolic process	374	141	116.4	0.00326	0.01500	0.5503	0.9193	Cucsat.PASA.G10253 ; Cucsat.PASA.G10254 ; Cucsat.PASA.G10354 ; Cucsat.PASA.G10430 ; Cucsat.PASA.G10444 ; Cucsat.PASA.G10508 ; Cucsat.PASA.G10525 ; Cucsat.PASA.G10994 ; Cucsat.PASA.G11125 ; Cucsat.PASA.G1113 ; Cucsat.PASA.G1120 ; Cucsat.PASA.G11389 ; Cucsat.PASA.G11656 ; Cucsat.PASA.G11776 ; Cucsat.PASA.G1180 ; Cucsat.PASA.G11955 ; Cucsat.PASA.G11973 ; Cucsat.PASA.G1202 ; Cucsat.PASA.G12194 ; Cucs…	141
GO:0009150	purine ribonucleotide metabolic process	101	46	31.43	0.00154	0.01514	0.2369	0.6644	Cucsat.PASA.G10429 ; Cucsat.PASA.G10465 ; Cucsat.PASA.G1065 ; Cucsat.PASA.G107 ; Cucsat.PASA.G1128 ; Cucsat.PASA.G11456 ; Cucsat.PASA.G11885 ; Cucsat.PASA.G11971 ; Cucsat.PASA.G12326 ; Cucsat.PASA.G12489 ; Cucsat.PASA.G12531 ; Cucsat.PASA.G13047 ; Cucsat.PASA.G13182 ; Cucsat.PASA.G13441 ; Cucsat.PASA.G13749 ; Cucsat.PASA.G14209 ; Cucsat.PASA.G14255 ; Cucsat.PASA.G14552 ; Cucsat.PASA.G14655 ; Cucs…	46
GO:0042440	pigment metabolic process	93	39	28.94	0.01733	0.01562	0.9384	0.9384	Cucsat.PASA.G10254 ; Cucsat.PASA.G11375 ; Cucsat.PASA.G11667 ; Cucsat.PASA.G11750 ; Cucsat.PASA.G11899 ; Cucsat.PASA.G11902 ; Cucsat.PASA.G11955 ; Cucsat.PASA.G13514 ; Cucsat.PASA.G1455 ; Cucsat.PASA.G15091 ; Cucsat.PASA.G15290 ; Cucsat.PASA.G1535 ; Cucsat.PASA.G16800 ; Cucsat.PASA.G16888 ; Cucsat.PASA.G17535 ; Cucsat.PASA.G18116 ; Cucsat.PASA.G19732 ; Cucsat.PASA.G19937 ; Cucsat.PASA.G2033 ; Cuc…	39
GO:1901575	organic substance catabolic process	524	199	163.09	0.00033	0.01600	0.3683	0.5612	Cucsat.PASA.G10025 ; Cucsat.PASA.G10253 ; Cucsat.PASA.G10254 ; Cucsat.PASA.G10354 ; Cucsat.PASA.G10430 ; Cucsat.PASA.G10444 ; Cucsat.PASA.G10508 ; Cucsat.PASA.G10525 ; Cucsat.PASA.G10803 ; Cucsat.PASA.G1094 ; Cucsat.PASA.G10994 ; Cucsat.PASA.G11125 ; Cucsat.PASA.G1113 ; Cucsat.PASA.G1120 ; Cucsat.PASA.G11389 ; Cucsat.PASA.G11456 ; Cucsat.PASA.G1158 ; Cucsat.PASA.G11656 ; Cucsat.PASA.G11674 ; Cucs…	199
GO:0009141	nucleoside triphosphate metabolic proces...	69	34	21.48	0.00118	0.01850	0.3497	0.9124	Cucsat.PASA.G10465 ; Cucsat.PASA.G1128 ; Cucsat.PASA.G11456 ; Cucsat.PASA.G11971 ; Cucsat.PASA.G12531 ; Cucsat.PASA.G13047 ; Cucsat.PASA.G13441 ; Cucsat.PASA.G14209 ; Cucsat.PASA.G14255 ; Cucsat.PASA.G14552 ; Cucsat.PASA.G14655 ; Cucsat.PASA.G1539 ; Cucsat.PASA.G1540 ; Cucsat.PASA.G16362 ; Cucsat.PASA.G1652 ; Cucsat.PASA.G1656 ; Cucsat.PASA.G16913 ; Cucsat.PASA.G17105 ; Cucsat.PASA.G17968 ; Cucsa…	34
GO:0009066	aspartate family amino acid metabolic pr...	27	14	8.4	0.01968	0.01861	0.9324	0.9324	Cucsat.PASA.G12693 ; Cucsat.PASA.G13243 ; Cucsat.PASA.G13310 ; Cucsat.PASA.G1373 ; Cucsat.PASA.G15329 ; Cucsat.PASA.G16134 ; Cucsat.PASA.G19530 ; Cucsat.PASA.G20705 ; Cucsat.PASA.G2871 ; Cucsat.PASA.G3760 ; Cucsat.PASA.G497 ; Cucsat.PASA.G5606 ; Cucsat.PASA.G7179 ; Cucsat.PASA.G9476	14
GO:0045229	external encapsulating structure organiz...	207	78	64.43	0.02465	0.02129	0.3383	0.3383	Cucsat.PASA.G10668 ; Cucsat.PASA.G10799 ; Cucsat.PASA.G11054 ; Cucsat.PASA.G11720 ; Cucsat.PASA.G11779 ; Cucsat.PASA.G11836 ; Cucsat.PASA.G11882 ; Cucsat.PASA.G11959 ; Cucsat.PASA.G11960 ; Cucsat.PASA.G12804 ; Cucsat.PASA.G1294 ; Cucsat.PASA.G13010 ; Cucsat.PASA.G13972 ; Cucsat.PASA.G14010 ; Cucsat.PASA.G14015 ; Cucsat.PASA.G14050 ; Cucsat.PASA.G14437 ; Cucsat.PASA.G14505 ; Cucsat.PASA.G15242 ; C…	78
GO:1901987	regulation of cell cycle phase transitio...	20	11	6.22	0.02255	0.02151	0.9146	0.9146	Cucsat.PASA.G1002 ; Cucsat.PASA.G10049 ; Cucsat.PASA.G11344 ; Cucsat.PASA.G11458 ; Cucsat.PASA.G13476 ; Cucsat.PASA.G14218 ; Cucsat.PASA.G17537 ; Cucsat.PASA.G19904 ; Cucsat.PASA.G3089 ; Cucsat.PASA.G9441 ; Cucsat.PASA.G9574	11
GO:0006261	DNA-templated DNA replication	38	22	11.83	0.00056	0.02187	0.5071	0.5071	Cucsat.PASA.G10485 ; Cucsat.PASA.G11825 ; Cucsat.PASA.G12376 ; Cucsat.PASA.G14745 ; Cucsat.PASA.G17165 ; Cucsat.PASA.G18609 ; Cucsat.PASA.G19528 ; Cucsat.PASA.G19608 ; Cucsat.PASA.G19818 ; Cucsat.PASA.G2256 ; Cucsat.PASA.G2526 ; Cucsat.PASA.G2582 ; Cucsat.PASA.G2962 ; Cucsat.PASA.G3202 ; Cucsat.PASA.G3304 ; Cucsat.PASA.G4958 ; Cucsat.PASA.G5621 ; Cucsat.PASA.G6390 ; Cucsat.PASA.G7476 ; Cucsat.PAS…	22
GO:0009199	ribonucleoside triphosphate metabolic pr...	67	33	20.85	0.00140	0.02188	0.2691	0.8327	Cucsat.PASA.G10465 ; Cucsat.PASA.G1128 ; Cucsat.PASA.G11456 ; Cucsat.PASA.G11971 ; Cucsat.PASA.G12531 ; Cucsat.PASA.G13047 ; Cucsat.PASA.G13441 ; Cucsat.PASA.G14209 ; Cucsat.PASA.G14255 ; Cucsat.PASA.G14552 ; Cucsat.PASA.G14655 ; Cucsat.PASA.G1539 ; Cucsat.PASA.G1540 ; Cucsat.PASA.G16362 ; Cucsat.PASA.G1652 ; Cucsat.PASA.G1656 ; Cucsat.PASA.G16913 ; Cucsat.PASA.G17105 ; Cucsat.PASA.G17968 ; Cucsa…	33
GO:0034637	cellular carbohydrate biosynthetic proce...	113	50	35.17	0.00212	0.02192	0.0396	0.6758	Cucsat.PASA.G10444 ; Cucsat.PASA.G10668 ; Cucsat.PASA.G10704 ; Cucsat.PASA.G11054 ; Cucsat.PASA.G11659 ; Cucsat.PASA.G11959 ; Cucsat.PASA.G11960 ; Cucsat.PASA.G12253 ; Cucsat.PASA.G1244 ; Cucsat.PASA.G12603 ; Cucsat.PASA.G12882 ; Cucsat.PASA.G13010 ; Cucsat.PASA.G1340 ; Cucsat.PASA.G13891 ; Cucsat.PASA.G14012 ; Cucsat.PASA.G14494 ; Cucsat.PASA.G14664 ; Cucsat.PASA.G16872 ; Cucsat.PASA.G1702 ; Cuc…	50
GO:0005991	trehalose metabolic process	13	8	4.05	0.02278	0.02193	0.5751	0.5751	Cucsat.PASA.G1340 ; Cucsat.PASA.G14494 ; Cucsat.PASA.G1843 ; Cucsat.PASA.G18436 ; Cucsat.PASA.G21073 ; Cucsat.PASA.G4175 ; Cucsat.PASA.G8909 ; Cucsat.PASA.G9529	8
GO:0006108	malate metabolic process	13	8	4.05	0.02278	0.02193	0.8053	0.8053	Cucsat.PASA.G11279 ; Cucsat.PASA.G11891 ; Cucsat.PASA.G13968 ; Cucsat.PASA.G3316 ; Cucsat.PASA.G3595 ; Cucsat.PASA.G3792 ; Cucsat.PASA.G4552 ; Cucsat.PASA.G5008	8
GO:0032103	positive regulation of response to exter...	30	15	9.34	0.02355	0.02225	0.8738	0.8738	Cucsat.PASA.G11020 ; Cucsat.PASA.G11055 ; Cucsat.PASA.G11338 ; Cucsat.PASA.G11825 ; Cucsat.PASA.G12821 ; Cucsat.PASA.G13514 ; Cucsat.PASA.G17406 ; Cucsat.PASA.G19493 ; Cucsat.PASA.G19891 ; Cucsat.PASA.G2044 ; Cucsat.PASA.G2389 ; Cucsat.PASA.G313 ; Cucsat.PASA.G5254 ; Cucsat.PASA.G5437 ; Cucsat.PASA.G6755	15
GO:0009251	glucan catabolic process	25	13	7.78	0.02363	0.02244	0.6294	0.6294	Cucsat.PASA.G10444 ; Cucsat.PASA.G10508 ; Cucsat.PASA.G11973 ; Cucsat.PASA.G12765 ; Cucsat.PASA.G12896 ; Cucsat.PASA.G13523 ; Cucsat.PASA.G15970 ; Cucsat.PASA.G2937 ; Cucsat.PASA.G6154 ; Cucsat.PASA.G795 ; Cucsat.PASA.G8204 ; Cucsat.PASA.G8620 ; Cucsat.PASA.G874	13
GO:0044247	cellular polysaccharide catabolic proces...	25	13	7.78	0.02363	0.02244	0.6294	0.6294	Cucsat.PASA.G10444 ; Cucsat.PASA.G10508 ; Cucsat.PASA.G11973 ; Cucsat.PASA.G12765 ; Cucsat.PASA.G12896 ; Cucsat.PASA.G13523 ; Cucsat.PASA.G15970 ; Cucsat.PASA.G2937 ; Cucsat.PASA.G6154 ; Cucsat.PASA.G795 ; Cucsat.PASA.G8204 ; Cucsat.PASA.G8620 ; Cucsat.PASA.G874	13
GO:0009409	response to cold	187	71	58.2	0.02604	0.02269	0.9618	0.9618	Cucsat.PASA.G10183 ; Cucsat.PASA.G1045 ; Cucsat.PASA.G10467 ; Cucsat.PASA.G1113 ; Cucsat.PASA.G11448 ; Cucsat.PASA.G11874 ; Cucsat.PASA.G11891 ; Cucsat.PASA.G12520 ; Cucsat.PASA.G12764 ; Cucsat.PASA.G13120 ; Cucsat.PASA.G1340 ; Cucsat.PASA.G13416 ; Cucsat.PASA.G13971 ; Cucsat.PASA.G14410 ; Cucsat.PASA.G1455 ; Cucsat.PASA.G1467 ; Cucsat.PASA.G15100 ; Cucsat.PASA.G15128 ; Cucsat.PASA.G15395 ; Cucsa…	71
GO:0009144	purine nucleoside triphosphate metabolic...	62	31	19.3	0.00142	0.02415	0.4045	0.9386	Cucsat.PASA.G10465 ; Cucsat.PASA.G1128 ; Cucsat.PASA.G11456 ; Cucsat.PASA.G11971 ; Cucsat.PASA.G12531 ; Cucsat.PASA.G13047 ; Cucsat.PASA.G13441 ; Cucsat.PASA.G14209 ; Cucsat.PASA.G14255 ; Cucsat.PASA.G14552 ; Cucsat.PASA.G14655 ; Cucsat.PASA.G1539 ; Cucsat.PASA.G1540 ; Cucsat.PASA.G16362 ; Cucsat.PASA.G1652 ; Cucsat.PASA.G1656 ; Cucsat.PASA.G16913 ; Cucsat.PASA.G17105 ; Cucsat.PASA.G17968 ; Cucsa…	31
GO:0009205	purine ribonucleoside triphosphate metab...	62	31	19.3	0.00142	0.02415	0.4045	0.9386	Cucsat.PASA.G10465 ; Cucsat.PASA.G1128 ; Cucsat.PASA.G11456 ; Cucsat.PASA.G11971 ; Cucsat.PASA.G12531 ; Cucsat.PASA.G13047 ; Cucsat.PASA.G13441 ; Cucsat.PASA.G14209 ; Cucsat.PASA.G14255 ; Cucsat.PASA.G14552 ; Cucsat.PASA.G14655 ; Cucsat.PASA.G1539 ; Cucsat.PASA.G1540 ; Cucsat.PASA.G16362 ; Cucsat.PASA.G1652 ; Cucsat.PASA.G1656 ; Cucsat.PASA.G16913 ; Cucsat.PASA.G17105 ; Cucsat.PASA.G17968 ; Cucsa…	31
GO:1901565	organonitrogen compound catabolic proces...	206	83	64.11	0.00296	0.02479	0.9692	0.9692	Cucsat.PASA.G10253 ; Cucsat.PASA.G10254 ; Cucsat.PASA.G10354 ; Cucsat.PASA.G1094 ; Cucsat.PASA.G11125 ; Cucsat.PASA.G1113 ; Cucsat.PASA.G11656 ; Cucsat.PASA.G1180 ; Cucsat.PASA.G11955 ; Cucsat.PASA.G1202 ; Cucsat.PASA.G1228 ; Cucsat.PASA.G12454 ; Cucsat.PASA.G12602 ; Cucsat.PASA.G13043 ; Cucsat.PASA.G1338 ; Cucsat.PASA.G13717 ; Cucsat.PASA.G14286 ; Cucsat.PASA.G1455 ; Cucsat.PASA.G14731 ; Cucsat.…	83
GO:0006457	protein folding	104	42	32.37	0.02763	0.02496	0.9986	0.9986	Cucsat.PASA.G10062 ; Cucsat.PASA.G10109 ; Cucsat.PASA.G12130 ; Cucsat.PASA.G14146 ; Cucsat.PASA.G14281 ; Cucsat.PASA.G15150 ; Cucsat.PASA.G16113 ; Cucsat.PASA.G16597 ; Cucsat.PASA.G16819 ; Cucsat.PASA.G17726 ; Cucsat.PASA.G1786 ; Cucsat.PASA.G18045 ; Cucsat.PASA.G18167 ; Cucsat.PASA.G18218 ; Cucsat.PASA.G187 ; Cucsat.PASA.G1960 ; Cucsat.PASA.G19604 ; Cucsat.PASA.G21636 ; Cucsat.PASA.G2689 ; Cucsa…	42
GO:0042742	defense response to bacterium	150	58	46.69	0.02866	0.02539	0.7979	0.7979	Cucsat.PASA.G11026 ; Cucsat.PASA.G1109 ; Cucsat.PASA.G1120 ; Cucsat.PASA.G11338 ; Cucsat.PASA.G11825 ; Cucsat.PASA.G11891 ; Cucsat.PASA.G11931 ; Cucsat.PASA.G12025 ; Cucsat.PASA.G12117 ; Cucsat.PASA.G12164 ; Cucsat.PASA.G12233 ; Cucsat.PASA.G12764 ; Cucsat.PASA.G1308 ; Cucsat.PASA.G13120 ; Cucsat.PASA.G13514 ; Cucsat.PASA.G1455 ; Cucsat.PASA.G15139 ; Cucsat.PASA.G15977 ; Cucsat.PASA.G17009 ; Cucs…	58
GO:0009611	response to wounding	90	37	28.01	0.02794	0.02543	0.6924	0.5572	Cucsat.PASA.G10025 ; Cucsat.PASA.G1045 ; Cucsat.PASA.G1049 ; Cucsat.PASA.G1074 ; Cucsat.PASA.G11108 ; Cucsat.PASA.G11338 ; Cucsat.PASA.G12164 ; Cucsat.PASA.G12323 ; Cucsat.PASA.G12763 ; Cucsat.PASA.G13336 ; Cucsat.PASA.G13361 ; Cucsat.PASA.G13797 ; Cucsat.PASA.G14724 ; Cucsat.PASA.G14776 ; Cucsat.PASA.G15139 ; Cucsat.PASA.G16381 ; Cucsat.PASA.G16875 ; Cucsat.PASA.G1724 ; Cucsat.PASA.G18033 ; Cucs…	37
GO:0005992	trehalose biosynthetic process	11	7	3.42	0.02645	0.02556	0.7500	0.7500	Cucsat.PASA.G1340 ; Cucsat.PASA.G14494 ; Cucsat.PASA.G1843 ; Cucsat.PASA.G18436 ; Cucsat.PASA.G4175 ; Cucsat.PASA.G8909 ; Cucsat.PASA.G9529	7
GO:0010103	stomatal complex morphogenesis	11	7	3.42	0.02645	0.02556	0.7670	0.7670	Cucsat.PASA.G10485 ; Cucsat.PASA.G1220 ; Cucsat.PASA.G18908 ; Cucsat.PASA.G19156 ; Cucsat.PASA.G414 ; Cucsat.PASA.G4464 ; Cucsat.PASA.G9915	7
GO:0007346	regulation of mitotic cell cycle	18	10	5.6	0.02701	0.02586	0.9464	0.9464	Cucsat.PASA.G1002 ; Cucsat.PASA.G10049 ; Cucsat.PASA.G11344 ; Cucsat.PASA.G11458 ; Cucsat.PASA.G13476 ; Cucsat.PASA.G14218 ; Cucsat.PASA.G17537 ; Cucsat.PASA.G3089 ; Cucsat.PASA.G7591 ; Cucsat.PASA.G9574	10
GO:0048285	organelle fission	93	38	28.94	0.02893	0.02630	0.1627	0.1627	Cucsat.PASA.G10485 ; Cucsat.PASA.G11210 ; Cucsat.PASA.G11458 ; Cucsat.PASA.G11927 ; Cucsat.PASA.G11967 ; Cucsat.PASA.G1217 ; Cucsat.PASA.G12591 ; Cucsat.PASA.G14280 ; Cucsat.PASA.G14339 ; Cucsat.PASA.G14774 ; Cucsat.PASA.G15024 ; Cucsat.PASA.G1664 ; Cucsat.PASA.G176 ; Cucsat.PASA.G18596 ; Cucsat.PASA.G18774 ; Cucsat.PASA.G19635 ; Cucsat.PASA.G3265 ; Cucsat.PASA.G4340 ; Cucsat.PASA.G4664 ; Cucsat.…	38
GO:0044036	cell wall macromolecule metabolic proces...	68	29	21.16	0.02907	0.02679	0.6165	0.6165	Cucsat.PASA.G10799 ; Cucsat.PASA.G11054 ; Cucsat.PASA.G11659 ; Cucsat.PASA.G12253 ; Cucsat.PASA.G13010 ; Cucsat.PASA.G13891 ; Cucsat.PASA.G14437 ; Cucsat.PASA.G16559 ; Cucsat.PASA.G16701 ; Cucsat.PASA.G1702 ; Cucsat.PASA.G17313 ; Cucsat.PASA.G17350 ; Cucsat.PASA.G17509 ; Cucsat.PASA.G18490 ; Cucsat.PASA.G18491 ; Cucsat.PASA.G18639 ; Cucsat.PASA.G18640 ; Cucsat.PASA.G19156 ; Cucsat.PASA.G1929 ; Cu…	29
GO:0009060	aerobic respiration	28	14	8.71	0.02830	0.02684	0.8790	0.8790	Cucsat.PASA.G11790 ; Cucsat.PASA.G11891 ; Cucsat.PASA.G12066 ; Cucsat.PASA.G12931 ; Cucsat.PASA.G14801 ; Cucsat.PASA.G15109 ; Cucsat.PASA.G1626 ; Cucsat.PASA.G16663 ; Cucsat.PASA.G1931 ; Cucsat.PASA.G20644 ; Cucsat.PASA.G3792 ; Cucsat.PASA.G5179 ; Cucsat.PASA.G572 ; Cucsat.PASA.G9232	14
GO:0042546	cell wall biogenesis	113	45	35.17	0.02992	0.02695	0.8752	0.8752	Cucsat.PASA.G10381 ; Cucsat.PASA.G10799 ; Cucsat.PASA.G11054 ; Cucsat.PASA.G11659 ; Cucsat.PASA.G11836 ; Cucsat.PASA.G11967 ; Cucsat.PASA.G12136 ; Cucsat.PASA.G12208 ; Cucsat.PASA.G12253 ; Cucsat.PASA.G12290 ; Cucsat.PASA.G13010 ; Cucsat.PASA.G13891 ; Cucsat.PASA.G14015 ; Cucsat.PASA.G14437 ; Cucsat.PASA.G15982 ; Cucsat.PASA.G16701 ; Cucsat.PASA.G1702 ; Cucsat.PASA.G17313 ; Cucsat.PASA.G17350 ; C…	45
GO:0051301	cell division	113	45	35.17	0.02992	0.02695	0.1574	0.1794	Cucsat.PASA.G1002 ; Cucsat.PASA.G10049 ; Cucsat.PASA.G10485 ; Cucsat.PASA.G11297 ; Cucsat.PASA.G11412 ; Cucsat.PASA.G11967 ; Cucsat.PASA.G1262 ; Cucsat.PASA.G12689 ; Cucsat.PASA.G12821 ; Cucsat.PASA.G12852 ; Cucsat.PASA.G14280 ; Cucsat.PASA.G14410 ; Cucsat.PASA.G14692 ; Cucsat.PASA.G1655 ; Cucsat.PASA.G16550 ; Cucsat.PASA.G1705 ; Cucsat.PASA.G17537 ; Cucsat.PASA.G18970 ; Cucsat.PASA.G19579 ; Cucs…	45
GO:0010411	xyloglucan metabolic process	23	12	7.16	0.02843	0.02709	0.8316	0.8316	Cucsat.PASA.G10799 ; Cucsat.PASA.G14437 ; Cucsat.PASA.G16701 ; Cucsat.PASA.G17313 ; Cucsat.PASA.G17350 ; Cucsat.PASA.G18490 ; Cucsat.PASA.G18491 ; Cucsat.PASA.G18639 ; Cucsat.PASA.G18640 ; Cucsat.PASA.G4415 ; Cucsat.PASA.G5771 ; Cucsat.PASA.G9893	12
GO:0019953	sexual reproduction	82	34	25.52	0.02997	0.02742	0.5002	0.5002	Cucsat.PASA.G10485 ; Cucsat.PASA.G10631 ; Cucsat.PASA.G11728 ; Cucsat.PASA.G11927 ; Cucsat.PASA.G1260 ; Cucsat.PASA.G1262 ; Cucsat.PASA.G13017 ; Cucsat.PASA.G1380 ; Cucsat.PASA.G14339 ; Cucsat.PASA.G15244 ; Cucsat.PASA.G17348 ; Cucsat.PASA.G18210 ; Cucsat.PASA.G18302 ; Cucsat.PASA.G18774 ; Cucsat.PASA.G19635 ; Cucsat.PASA.G19649 ; Cucsat.PASA.G20256 ; Cucsat.PASA.G20570 ; Cucsat.PASA.G21431 ; Cuc…	34
GO:0009414	response to water deprivation	148	57	46.06	0.03233	0.02873	0.9969	1.0000	Cucsat.PASA.G10020 ; Cucsat.PASA.G1013 ; Cucsat.PASA.G1045 ; Cucsat.PASA.G10467 ; Cucsat.PASA.G1049 ; Cucsat.PASA.G1120 ; Cucsat.PASA.G11693 ; Cucsat.PASA.G11715 ; Cucsat.PASA.G11874 ; Cucsat.PASA.G11878 ; Cucsat.PASA.G11954 ; Cucsat.PASA.G12604 ; Cucsat.PASA.G12853 ; Cucsat.PASA.G12963 ; Cucsat.PASA.G13514 ; Cucsat.PASA.G14159 ; Cucsat.PASA.G14410 ; Cucsat.PASA.G14502 ; Cucsat.PASA.G1455 ; Cucsa…	57
GO:0044275	cellular carbohydrate catabolic process	36	17	11.2	0.03095	0.02917	0.5368	0.5368	Cucsat.PASA.G10430 ; Cucsat.PASA.G10444 ; Cucsat.PASA.G10508 ; Cucsat.PASA.G11973 ; Cucsat.PASA.G12765 ; Cucsat.PASA.G12896 ; Cucsat.PASA.G13523 ; Cucsat.PASA.G15970 ; Cucsat.PASA.G21073 ; Cucsat.PASA.G2937 ; Cucsat.PASA.G4107 ; Cucsat.PASA.G6154 ; Cucsat.PASA.G795 ; Cucsat.PASA.G7967 ; Cucsat.PASA.G8204 ; Cucsat.PASA.G8620 ; Cucsat.PASA.G874	17
GO:0000912	assembly of actomyosin apparatus involve...	3	3	0.93	0.03012	0.02957	0.8839	0.8839	Cucsat.PASA.G1262 ; Cucsat.PASA.G19579 ; Cucsat.PASA.G604	3
GO:0000914	phragmoplast assembly	3	3	0.93	0.03012	0.02957	0.8839	0.8839	Cucsat.PASA.G1262 ; Cucsat.PASA.G19579 ; Cucsat.PASA.G604	3
GO:0006097	glyoxylate cycle	3	3	0.93	0.03012	0.02957	0.7666	0.7666	Cucsat.PASA.G14801 ; Cucsat.PASA.G5179 ; Cucsat.PASA.G574	3
GO:0006183	GTP biosynthetic process	3	3	0.93	0.03012	0.02957	0.9996	0.9996	Cucsat.PASA.G11971 ; Cucsat.PASA.G14255 ; Cucsat.PASA.G992	3
GO:0006228	UTP biosynthetic process	3	3	0.93	0.03012	0.02957	0.9996	0.9996	Cucsat.PASA.G11971 ; Cucsat.PASA.G14255 ; Cucsat.PASA.G992	3
GO:0006656	phosphatidylcholine biosynthetic process	3	3	0.93	0.03012	0.02957	0.9530	0.9530	Cucsat.PASA.G14055 ; Cucsat.PASA.G14056 ; Cucsat.PASA.G9039	3
GO:0016574	histone ubiquitination	3	3	0.93	0.03012	0.02957	0.9850	0.9850	Cucsat.PASA.G1002 ; Cucsat.PASA.G13646 ; Cucsat.PASA.G9504	3
GO:0019464	glycine decarboxylation via glycine clea...	3	3	0.93	0.03012	0.02957	0.9985	0.9985	Cucsat.PASA.G13043 ; Cucsat.PASA.G1816 ; Cucsat.PASA.G21534	3
GO:0033523	histone H2B ubiquitination	3	3	0.93	0.03012	0.02957	0.9850	0.9850	Cucsat.PASA.G1002 ; Cucsat.PASA.G13646 ; Cucsat.PASA.G9504	3
GO:0043617	cellular response to sucrose starvation	3	3	0.93	0.03012	0.02957	0.8530	0.8530	Cucsat.PASA.G1287 ; Cucsat.PASA.G5606 ; Cucsat.PASA.G9376	3
GO:0046039	GTP metabolic process	3	3	0.93	0.03012	0.02957	0.9996	0.9996	Cucsat.PASA.G11971 ; Cucsat.PASA.G14255 ; Cucsat.PASA.G992	3
GO:0046051	UTP metabolic process	3	3	0.93	0.03012	0.02957	0.9996	0.9996	Cucsat.PASA.G11971 ; Cucsat.PASA.G14255 ; Cucsat.PASA.G992	3

## Sheet: GO_B10_3_5vsB10_1_2
GO.ID	Term	Annotated	Significant	Expected	classicFisher	elimFisher	classicKS	elimKS	genes_included	gene_count
GO:0080110	sporopollenin biosynthetic process	7	6	0.41	2.7e-07	2.7e-07	0.99792	0.99792	Cucsat.PASA.G1023 ; Cucsat.PASA.G14505 ; Cucsat.PASA.G18252 ; Cucsat.PASA.G8023 ; Cucsat.PASA.G9585 ; Cucsat.PASA.G9850	6
GO:0005992	trehalose biosynthetic process	11	7	0.65	6.4e-07	6.4e-07	0.51785	0.51785	Cucsat.PASA.G12083 ; Cucsat.PASA.G1340 ; Cucsat.PASA.G14494 ; Cucsat.PASA.G1843 ; Cucsat.PASA.G2500 ; Cucsat.PASA.G4175 ; Cucsat.PASA.G9529	7
GO:0055085	transmembrane transport	523	57	30.85	3.3e-06	5.3e-05	1.9e-08	0.00132	Cucsat.PASA.G10292 ; Cucsat.PASA.G10324 ; Cucsat.PASA.G10735 ; Cucsat.PASA.G11518 ; Cucsat.PASA.G11626 ; Cucsat.PASA.G11740 ; Cucsat.PASA.G11741 ; Cucsat.PASA.G1222 ; Cucsat.PASA.G1240 ; Cucsat.PASA.G12877 ; Cucsat.PASA.G13472 ; Cucsat.PASA.G13690 ; Cucsat.PASA.G13935 ; Cucsat.PASA.G14071 ; Cucsat.PASA.G14199 ; Cucsat.PASA.G14418 ; Cucsat.PASA.G14776 ; Cucsat.PASA.G15020 ; Cucsat.PASA.G15050 ; Cu…	57
GO:0006355	regulation of DNA-templated transcriptio...	792	72	46.72	9.9e-05	9.9e-05	0.96931	0.96931	Cucsat.PASA.G1013 ; Cucsat.PASA.G10617 ; Cucsat.PASA.G1081 ; Cucsat.PASA.G10826 ; Cucsat.PASA.G10827 ; Cucsat.PASA.G11002 ; Cucsat.PASA.G11155 ; Cucsat.PASA.G11785 ; Cucsat.PASA.G1210 ; Cucsat.PASA.G12475 ; Cucsat.PASA.G12532 ; Cucsat.PASA.G12720 ; Cucsat.PASA.G12853 ; Cucsat.PASA.G12928 ; Cucsat.PASA.G13126 ; Cucsat.PASA.G13246 ; Cucsat.PASA.G13381 ; Cucsat.PASA.G1363 ; Cucsat.PASA.G13677 ; Cucs…	72
GO:0005975	carbohydrate metabolic process	590	69	34.8	1.6e-08	0.0005	1.5e-11	0.00027	Cucsat.PASA.G1045 ; Cucsat.PASA.G10508 ; Cucsat.PASA.G10668 ; Cucsat.PASA.G10704 ; Cucsat.PASA.G10721 ; Cucsat.PASA.G1083 ; Cucsat.PASA.G10842 ; Cucsat.PASA.G10846 ; Cucsat.PASA.G10873 ; Cucsat.PASA.G11054 ; Cucsat.PASA.G11777 ; Cucsat.PASA.G11956 ; Cucsat.PASA.G11959 ; Cucsat.PASA.G12083 ; Cucsat.PASA.G12298 ; Cucsat.PASA.G1244 ; Cucsat.PASA.G12603 ; Cucsat.PASA.G12696 ; Cucsat.PASA.G12818 ; Cuc…	69
GO:0071555	cell wall organization	183	22	10.8	0.00108	0.0011	0.22869	0.46273	Cucsat.PASA.G10668 ; Cucsat.PASA.G10721 ; Cucsat.PASA.G1083 ; Cucsat.PASA.G10846 ; Cucsat.PASA.G10873 ; Cucsat.PASA.G11054 ; Cucsat.PASA.G11956 ; Cucsat.PASA.G11959 ; Cucsat.PASA.G12985 ; Cucsat.PASA.G13563 ; Cucsat.PASA.G14088 ; Cucsat.PASA.G17350 ; Cucsat.PASA.G18160 ; Cucsat.PASA.G18491 ; Cucsat.PASA.G2806 ; Cucsat.PASA.G2977 ; Cucsat.PASA.G452 ; Cucsat.PASA.G5652 ; Cucsat.PASA.G581 ; Cucsat.P…	22
GO:0006855	xenobiotic transmembrane transport	23	6	1.36	0.00174	0.0017	0.01588	0.01588	Cucsat.PASA.G11626 ; Cucsat.PASA.G14199 ; Cucsat.PASA.G1544 ; Cucsat.PASA.G2737 ; Cucsat.PASA.G5004 ; Cucsat.PASA.G9962	6
GO:0042744	hydrogen peroxide catabolic process	40	8	2.36	0.00199	0.0020	0.99004	0.99004	Cucsat.PASA.G11776 ; Cucsat.PASA.G12257 ; Cucsat.PASA.G13652 ; Cucsat.PASA.G2631 ; Cucsat.PASA.G4855 ; Cucsat.PASA.G6616 ; Cucsat.PASA.G7948 ; Cucsat.PASA.G8830	8
GO:0007140	male meiotic nuclear division	17	5	1	0.00239	0.0024	0.73526	0.73526	Cucsat.PASA.G19635 ; Cucsat.PASA.G21298 ; Cucsat.PASA.G55 ; Cucsat.PASA.G8416 ; Cucsat.PASA.G8418	5
GO:0030639	polyketide biosynthetic process	2	2	0.12	0.00347	0.0035	0.99808	0.99808	Cucsat.PASA.G14505 ; Cucsat.PASA.G8023	2
GO:0048504	regulation of timing of animal organ for...	2	2	0.12	0.00347	0.0035	0.99875	0.99875	Cucsat.PASA.G16040 ; Cucsat.PASA.G9069	2
GO:0090548	response to nitrate starvation	2	2	0.12	0.00347	0.0035	0.98763	0.98763	Cucsat.PASA.G13547 ; Cucsat.PASA.G6019	2
GO:0005978	glycogen biosynthetic process	6	3	0.35	0.00357	0.0036	0.79729	0.79729	Cucsat.PASA.G10704 ; Cucsat.PASA.G1244 ; Cucsat.PASA.G4082	3
GO:0005976	polysaccharide metabolic process	233	27	13.74	0.00055	0.0045	3.2e-06	0.02754	Cucsat.PASA.G10508 ; Cucsat.PASA.G10668 ; Cucsat.PASA.G10704 ; Cucsat.PASA.G10721 ; Cucsat.PASA.G1083 ; Cucsat.PASA.G10873 ; Cucsat.PASA.G11054 ; Cucsat.PASA.G11956 ; Cucsat.PASA.G11959 ; Cucsat.PASA.G12298 ; Cucsat.PASA.G1244 ; Cucsat.PASA.G12985 ; Cucsat.PASA.G13563 ; Cucsat.PASA.G17350 ; Cucsat.PASA.G18160 ; Cucsat.PASA.G18491 ; Cucsat.PASA.G2806 ; Cucsat.PASA.G3006 ; Cucsat.PASA.G3966 ; Cucsa…	27
GO:0019252	starch biosynthetic process	13	4	0.77	0.00557	0.0056	0.44712	0.44712	Cucsat.PASA.G10704 ; Cucsat.PASA.G1244 ; Cucsat.PASA.G4082 ; Cucsat.PASA.G6738	4
GO:0010584	pollen exine formation	21	10	1.24	9.1e-08	0.0071	0.99377	0.99377	Cucsat.PASA.G1023 ; Cucsat.PASA.G14505 ; Cucsat.PASA.G18252 ; Cucsat.PASA.G2570 ; Cucsat.PASA.G610 ; Cucsat.PASA.G8023 ; Cucsat.PASA.G8221 ; Cucsat.PASA.G881 ; Cucsat.PASA.G9585 ; Cucsat.PASA.G9850	10
GO:0051026	chiasma assembly	14	4	0.83	0.00745	0.0074	0.84886	0.84886	Cucsat.PASA.G1217 ; Cucsat.PASA.G19635 ; Cucsat.PASA.G4445 ; Cucsat.PASA.G6845	4
GO:0009851	auxin biosynthetic process	8	3	0.47	0.00914	0.0091	0.99003	0.99003	Cucsat.PASA.G11026 ; Cucsat.PASA.G5022 ; Cucsat.PASA.G5045	3
GO:0090691	formation of plant organ boundary	8	3	0.47	0.00914	0.0091	0.14906	0.14906	Cucsat.PASA.G11082 ; Cucsat.PASA.G9069 ; Cucsat.PASA.G9902	3
GO:1902025	nitrate import	8	3	0.47	0.00914	0.0091	0.38265	0.38265	Cucsat.PASA.G13547 ; Cucsat.PASA.G14776 ; Cucsat.PASA.G6019	3
GO:0045132	meiotic chromosome segregation	37	9	2.18	0.00023	0.0094	0.03979	0.03979	Cucsat.PASA.G1217 ; Cucsat.PASA.G13558 ; Cucsat.PASA.G17556 ; Cucsat.PASA.G19635 ; Cucsat.PASA.G21298 ; Cucsat.PASA.G4445 ; Cucsat.PASA.G5282 ; Cucsat.PASA.G55 ; Cucsat.PASA.G6845	9
GO:0048653	anther development	32	6	1.89	0.00995	0.0100	0.59658	0.59658	Cucsat.PASA.G12810 ; Cucsat.PASA.G13264 ; Cucsat.PASA.G14199 ; Cucsat.PASA.G14814 ; Cucsat.PASA.G3006 ; Cucsat.PASA.G6849	6
GO:0006097	glyoxylate cycle	3	2	0.18	0.01001	0.0100	0.99050	0.99050	Cucsat.PASA.G14801 ; Cucsat.PASA.G5179	2
GO:0010032	meiotic chromosome condensation	3	2	0.18	0.01001	0.0100	0.98701	0.98701	Cucsat.PASA.G17556 ; Cucsat.PASA.G55	2
GO:0010037	response to carbon dioxide	3	2	0.18	0.01001	0.0100	0.99535	0.99535	Cucsat.PASA.G12764 ; Cucsat.PASA.G12908	2
GO:0034293	sexual sporulation	24	5	1.42	0.01168	0.0117	0.22912	0.22912	Cucsat.PASA.G19635 ; Cucsat.PASA.G2570 ; Cucsat.PASA.G6845 ; Cucsat.PASA.G8416 ; Cucsat.PASA.G8418	5
GO:0043934	sporulation	24	5	1.42	0.01168	0.0117	0.22912	0.22912	Cucsat.PASA.G19635 ; Cucsat.PASA.G2570 ; Cucsat.PASA.G6845 ; Cucsat.PASA.G8416 ; Cucsat.PASA.G8418	5
GO:0048236	plant-type sporogenesis	24	5	1.42	0.01168	0.0117	0.22912	0.22912	Cucsat.PASA.G19635 ; Cucsat.PASA.G2570 ; Cucsat.PASA.G6845 ; Cucsat.PASA.G8416 ; Cucsat.PASA.G8418	5
GO:0070192	chromosome organization involved in meio...	30	8	1.77	0.00025	0.0120	0.39873	0.39873	Cucsat.PASA.G1217 ; Cucsat.PASA.G13558 ; Cucsat.PASA.G17556 ; Cucsat.PASA.G19635 ; Cucsat.PASA.G21298 ; Cucsat.PASA.G4445 ; Cucsat.PASA.G55 ; Cucsat.PASA.G6845	8
GO:0006560	proline metabolic process	9	3	0.53	0.01311	0.0131	0.96654	0.96654	Cucsat.PASA.G10358 ; Cucsat.PASA.G3618 ; Cucsat.PASA.G8516	3
GO:0098660	inorganic ion transmembrane transport	111	13	6.55	0.01333	0.0133	6.8e-05	0.25064	Cucsat.PASA.G10324 ; Cucsat.PASA.G11740 ; Cucsat.PASA.G11741 ; Cucsat.PASA.G1222 ; Cucsat.PASA.G13472 ; Cucsat.PASA.G14776 ; Cucsat.PASA.G16287 ; Cucsat.PASA.G18877 ; Cucsat.PASA.G20135 ; Cucsat.PASA.G8130 ; Cucsat.PASA.G8378 ; Cucsat.PASA.G8393 ; Cucsat.PASA.G870	13
GO:0010074	maintenance of meristem identity	25	5	1.47	0.01391	0.0139	0.08970	0.08970	Cucsat.PASA.G10851 ; Cucsat.PASA.G11026 ; Cucsat.PASA.G1823 ; Cucsat.PASA.G263 ; Cucsat.PASA.G4264	5
GO:0098662	inorganic cation transmembrane transport	91	11	5.37	0.01761	0.0176	0.00112	0.22029	Cucsat.PASA.G10324 ; Cucsat.PASA.G11740 ; Cucsat.PASA.G11741 ; Cucsat.PASA.G13472 ; Cucsat.PASA.G16287 ; Cucsat.PASA.G18877 ; Cucsat.PASA.G20135 ; Cucsat.PASA.G8130 ; Cucsat.PASA.G8378 ; Cucsat.PASA.G8393 ; Cucsat.PASA.G870	11
GO:0009901	anther dehiscence	10	3	0.59	0.01792	0.0179	0.90081	0.90081	Cucsat.PASA.G12810 ; Cucsat.PASA.G14199 ; Cucsat.PASA.G3006	3
GO:0016106	sesquiterpenoid biosynthetic process	10	3	0.59	0.01792	0.0179	0.85356	0.85356	Cucsat.PASA.G10358 ; Cucsat.PASA.G1275 ; Cucsat.PASA.G18301	3
GO:0016311	dephosphorylation	116	13	6.84	0.01873	0.0187	0.82250	0.97744	Cucsat.PASA.G10508 ; Cucsat.PASA.G12083 ; Cucsat.PASA.G12603 ; Cucsat.PASA.G12716 ; Cucsat.PASA.G1340 ; Cucsat.PASA.G1662 ; Cucsat.PASA.G1843 ; Cucsat.PASA.G3578 ; Cucsat.PASA.G4175 ; Cucsat.PASA.G4948 ; Cucsat.PASA.G7224 ; Cucsat.PASA.G789 ; Cucsat.PASA.G9559	13
GO:0008300	isoprenoid catabolic process	4	2	0.24	0.01924	0.0192	0.99804	0.99804	Cucsat.PASA.G11919 ; Cucsat.PASA.G18301	2
GO:0016115	terpenoid catabolic process	4	2	0.24	0.01924	0.0192	0.99804	0.99804	Cucsat.PASA.G11919 ; Cucsat.PASA.G18301	2
GO:0046487	glyoxylate metabolic process	4	2	0.24	0.01924	0.0192	0.98735	0.98735	Cucsat.PASA.G14801 ; Cucsat.PASA.G5179	2
GO:1901600	strigolactone metabolic process	4	2	0.24	0.01924	0.0192	0.99753	0.99753	Cucsat.PASA.G1275 ; Cucsat.PASA.G18301	2
GO:1901601	strigolactone biosynthetic process	4	2	0.24	0.01924	0.0192	0.99753	0.99753	Cucsat.PASA.G1275 ; Cucsat.PASA.G18301	2
GO:2000122	negative regulation of stomatal complex ...	4	2	0.24	0.01924	0.0192	0.99807	0.99807	Cucsat.PASA.G12764 ; Cucsat.PASA.G12908	2
GO:0009734	auxin-activated signaling pathway	81	10	4.78	0.02015	0.0202	0.38202	0.38202	Cucsat.PASA.G1210 ; Cucsat.PASA.G17276 ; Cucsat.PASA.G18617 ; Cucsat.PASA.G19849 ; Cucsat.PASA.G263 ; Cucsat.PASA.G2784 ; Cucsat.PASA.G3090 ; Cucsat.PASA.G4206 ; Cucsat.PASA.G4542 ; Cucsat.PASA.G5060	10
GO:0098655	monoatomic cation transmembrane transpor...	106	12	6.25	0.02176	0.0218	1.8e-05	0.03881	Cucsat.PASA.G10324 ; Cucsat.PASA.G11740 ; Cucsat.PASA.G11741 ; Cucsat.PASA.G13472 ; Cucsat.PASA.G16287 ; Cucsat.PASA.G18469 ; Cucsat.PASA.G19985 ; Cucsat.PASA.G20135 ; Cucsat.PASA.G8130 ; Cucsat.PASA.G8378 ; Cucsat.PASA.G8393 ; Cucsat.PASA.G870	12
GO:0006073	cellular glucan metabolic process	125	16	7.37	0.00266	0.0286	7.1e-06	0.30779	Cucsat.PASA.G10508 ; Cucsat.PASA.G10668 ; Cucsat.PASA.G10704 ; Cucsat.PASA.G10873 ; Cucsat.PASA.G11956 ; Cucsat.PASA.G11959 ; Cucsat.PASA.G12298 ; Cucsat.PASA.G1244 ; Cucsat.PASA.G13563 ; Cucsat.PASA.G17350 ; Cucsat.PASA.G18160 ; Cucsat.PASA.G18491 ; Cucsat.PASA.G4082 ; Cucsat.PASA.G6738 ; Cucsat.PASA.G874 ; Cucsat.PASA.G9498	16
GO:0044042	glucan metabolic process	125	16	7.37	0.00266	0.0286	7.1e-06	0.30779	Cucsat.PASA.G10508 ; Cucsat.PASA.G10668 ; Cucsat.PASA.G10704 ; Cucsat.PASA.G10873 ; Cucsat.PASA.G11956 ; Cucsat.PASA.G11959 ; Cucsat.PASA.G12298 ; Cucsat.PASA.G1244 ; Cucsat.PASA.G13563 ; Cucsat.PASA.G17350 ; Cucsat.PASA.G18160 ; Cucsat.PASA.G18491 ; Cucsat.PASA.G4082 ; Cucsat.PASA.G6738 ; Cucsat.PASA.G874 ; Cucsat.PASA.G9498	16
GO:0000212	meiotic spindle organization	5	2	0.29	0.03082	0.0308	0.11841	0.11841	Cucsat.PASA.G19635 ; Cucsat.PASA.G55	2
GO:0010076	maintenance of floral meristem identity	5	2	0.29	0.03082	0.0308	0.72505	0.72505	Cucsat.PASA.G1823 ; Cucsat.PASA.G4264	2
GO:0010199	organ boundary specification between lat...	5	2	0.29	0.03082	0.0308	0.20649	0.20649	Cucsat.PASA.G11082 ; Cucsat.PASA.G9902	2
GO:0015749	monosaccharide transmembrane transport	5	2	0.29	0.03082	0.0308	0.98654	0.98654	Cucsat.PASA.G1240 ; Cucsat.PASA.G1998	2
GO:0034219	carbohydrate transmembrane transport	5	2	0.29	0.03082	0.0308	0.98654	0.98654	Cucsat.PASA.G1240 ; Cucsat.PASA.G1998	2
GO:0000272	polysaccharide catabolic process	87	10	5.13	0.03144	0.0314	0.00088	0.01768	Cucsat.PASA.G10508 ; Cucsat.PASA.G12985 ; Cucsat.PASA.G2806 ; Cucsat.PASA.G3006 ; Cucsat.PASA.G3966 ; Cucsat.PASA.G581 ; Cucsat.PASA.G6061 ; Cucsat.PASA.G7535 ; Cucsat.PASA.G874 ; Cucsat.PASA.G9402	10
GO:0009556	microsporogenesis	21	4	1.24	0.03213	0.0321	0.09876	0.09876	Cucsat.PASA.G2570 ; Cucsat.PASA.G6845 ; Cucsat.PASA.G8416 ; Cucsat.PASA.G8418	4
GO:0034220	monoatomic ion transmembrane transport	138	14	8.14	0.03258	0.0326	6.0e-10	0.00775	Cucsat.PASA.G10324 ; Cucsat.PASA.G11740 ; Cucsat.PASA.G11741 ; Cucsat.PASA.G13472 ; Cucsat.PASA.G13935 ; Cucsat.PASA.G16287 ; Cucsat.PASA.G18469 ; Cucsat.PASA.G18501 ; Cucsat.PASA.G19985 ; Cucsat.PASA.G20135 ; Cucsat.PASA.G8130 ; Cucsat.PASA.G8378 ; Cucsat.PASA.G8393 ; Cucsat.PASA.G870	14
GO:0097237	cellular response to toxic substance	77	9	4.54	0.03653	0.0365	0.98083	0.98083	Cucsat.PASA.G11776 ; Cucsat.PASA.G12257 ; Cucsat.PASA.G13652 ; Cucsat.PASA.G13659 ; Cucsat.PASA.G2631 ; Cucsat.PASA.G4855 ; Cucsat.PASA.G6616 ; Cucsat.PASA.G7948 ; Cucsat.PASA.G8830	9
GO:0098869	cellular oxidant detoxification	77	9	4.54	0.03653	0.0365	0.98083	0.98083	Cucsat.PASA.G11776 ; Cucsat.PASA.G12257 ; Cucsat.PASA.G13652 ; Cucsat.PASA.G13659 ; Cucsat.PASA.G2631 ; Cucsat.PASA.G4855 ; Cucsat.PASA.G6616 ; Cucsat.PASA.G7948 ; Cucsat.PASA.G8830	9
GO:1990748	cellular detoxification	77	9	4.54	0.03653	0.0365	0.98083	0.98083	Cucsat.PASA.G11776 ; Cucsat.PASA.G12257 ; Cucsat.PASA.G13652 ; Cucsat.PASA.G13659 ; Cucsat.PASA.G2631 ; Cucsat.PASA.G4855 ; Cucsat.PASA.G6616 ; Cucsat.PASA.G7948 ; Cucsat.PASA.G8830	9
GO:0007127	meiosis I	36	8	2.12	0.00096	0.0367	0.14827	0.14827	Cucsat.PASA.G1217 ; Cucsat.PASA.G13558 ; Cucsat.PASA.G17556 ; Cucsat.PASA.G19635 ; Cucsat.PASA.G21298 ; Cucsat.PASA.G4445 ; Cucsat.PASA.G5282 ; Cucsat.PASA.G6845	8
GO:0044262	cellular carbohydrate metabolic process	223	29	13.15	4.5e-05	0.0370	4.1e-05	0.48902	Cucsat.PASA.G10508 ; Cucsat.PASA.G10668 ; Cucsat.PASA.G10704 ; Cucsat.PASA.G10873 ; Cucsat.PASA.G11054 ; Cucsat.PASA.G11956 ; Cucsat.PASA.G11959 ; Cucsat.PASA.G12083 ; Cucsat.PASA.G12298 ; Cucsat.PASA.G1244 ; Cucsat.PASA.G12603 ; Cucsat.PASA.G1340 ; Cucsat.PASA.G13563 ; Cucsat.PASA.G14494 ; Cucsat.PASA.G14801 ; Cucsat.PASA.G17350 ; Cucsat.PASA.G18160 ; Cucsat.PASA.G1843 ; Cucsat.PASA.G1848 ; Cucs…	29
GO:0009900	dehiscence	13	3	0.77	0.03745	0.0375	0.84650	0.84650	Cucsat.PASA.G12810 ; Cucsat.PASA.G14199 ; Cucsat.PASA.G3006	3
GO:0070588	calcium ion transmembrane transport	13	3	0.77	0.03745	0.0375	0.00334	0.00334	Cucsat.PASA.G16287 ; Cucsat.PASA.G8378 ; Cucsat.PASA.G870	3
GO:0019827	stem cell population maintenance	32	5	1.89	0.03764	0.0376	0.00770	0.00770	Cucsat.PASA.G10851 ; Cucsat.PASA.G11026 ; Cucsat.PASA.G1823 ; Cucsat.PASA.G263 ; Cucsat.PASA.G4264	5
GO:0098727	maintenance of cell number	32	5	1.89	0.03764	0.0376	0.00770	1.00000	Cucsat.PASA.G10851 ; Cucsat.PASA.G11026 ; Cucsat.PASA.G1823 ; Cucsat.PASA.G263 ; Cucsat.PASA.G4264	5
GO:0061982	meiosis I cell cycle process	37	8	2.18	0.00117	0.0424	0.17075	0.17075	Cucsat.PASA.G1217 ; Cucsat.PASA.G13558 ; Cucsat.PASA.G17556 ; Cucsat.PASA.G19635 ; Cucsat.PASA.G21298 ; Cucsat.PASA.G4445 ; Cucsat.PASA.G5282 ; Cucsat.PASA.G6845	8
GO:0010411	xyloglucan metabolic process	23	4	1.36	0.04334	0.0433	0.69476	0.69476	Cucsat.PASA.G13563 ; Cucsat.PASA.G17350 ; Cucsat.PASA.G18160 ; Cucsat.PASA.G18491	4
GO:0071365	cellular response to auxin stimulus	92	10	5.43	0.04378	0.0438	0.40759	0.40759	Cucsat.PASA.G1210 ; Cucsat.PASA.G17276 ; Cucsat.PASA.G18617 ; Cucsat.PASA.G19849 ; Cucsat.PASA.G263 ; Cucsat.PASA.G2784 ; Cucsat.PASA.G3090 ; Cucsat.PASA.G4206 ; Cucsat.PASA.G4542 ; Cucsat.PASA.G5060	10
GO:0009312	oligosaccharide biosynthetic process	25	10	1.47	6.8e-07	0.0441	0.97993	0.97993	Cucsat.PASA.G12083 ; Cucsat.PASA.G12603 ; Cucsat.PASA.G1340 ; Cucsat.PASA.G14494 ; Cucsat.PASA.G1843 ; Cucsat.PASA.G2500 ; Cucsat.PASA.G3300 ; Cucsat.PASA.G4175 ; Cucsat.PASA.G6738 ; Cucsat.PASA.G9529	10
GO:0005986	sucrose biosynthetic process	6	2	0.35	0.04445	0.0445	0.99236	0.99236	Cucsat.PASA.G12603 ; Cucsat.PASA.G6738	2
GO:0006561	proline biosynthetic process	6	2	0.35	0.04445	0.0445	0.75057	0.75057	Cucsat.PASA.G10358 ; Cucsat.PASA.G3618	2
GO:0030261	chromosome condensation	6	2	0.35	0.04445	0.0445	0.33403	0.33403	Cucsat.PASA.G17556 ; Cucsat.PASA.G55	2
GO:0044000	movement in host	6	2	0.35	0.04445	0.0445	0.20563	0.20563	Cucsat.PASA.G10851 ; Cucsat.PASA.G3976	2
GO:0044001	migration in host	6	2	0.35	0.04445	0.0445	0.20563	0.20563	Cucsat.PASA.G10851 ; Cucsat.PASA.G3976	2
GO:0046739	transport of virus in multicellular host	6	2	0.35	0.04445	0.0445	0.20563	0.20563	Cucsat.PASA.G10851 ; Cucsat.PASA.G3976	2
GO:0046794	transport of virus	6	2	0.35	0.04445	0.0445	0.20563	0.20563	Cucsat.PASA.G10851 ; Cucsat.PASA.G3976	2
GO:0098754	detoxification	80	9	4.72	0.04505	0.0450	0.98008	0.98008	Cucsat.PASA.G11776 ; Cucsat.PASA.G12257 ; Cucsat.PASA.G13652 ; Cucsat.PASA.G13659 ; Cucsat.PASA.G2631 ; Cucsat.PASA.G4855 ; Cucsat.PASA.G6616 ; Cucsat.PASA.G7948 ; Cucsat.PASA.G8830	9
GO:0001763	morphogenesis of a branching structure	14	3	0.83	0.04564	0.0456	0.34640	0.34640	Cucsat.PASA.G146 ; Cucsat.PASA.G18301 ; Cucsat.PASA.G9069	3
GO:0010223	secondary shoot formation	14	3	0.83	0.04564	0.0456	0.34640	0.34640	Cucsat.PASA.G146 ; Cucsat.PASA.G18301 ; Cucsat.PASA.G9069	3
GO:0010346	shoot axis formation	14	3	0.83	0.04564	0.0456	0.34640	0.34640	Cucsat.PASA.G146 ; Cucsat.PASA.G18301 ; Cucsat.PASA.G9069	3
GO:0048235	pollen sperm cell differentiation	14	3	0.83	0.04564	0.0456	0.94567	0.94567	Cucsat.PASA.G17348 ; Cucsat.PASA.G3006 ; Cucsat.PASA.G55	3
GO:0010393	galacturonan metabolic process	81	9	4.78	0.04816	0.0482	0.00174	0.01161	Cucsat.PASA.G10721 ; Cucsat.PASA.G1083 ; Cucsat.PASA.G11054 ; Cucsat.PASA.G12985 ; Cucsat.PASA.G2806 ; Cucsat.PASA.G3006 ; Cucsat.PASA.G581 ; Cucsat.PASA.G7535 ; Cucsat.PASA.G9402	9
GO:0045488	pectin metabolic process	81	9	4.78	0.04816	0.0482	0.00174	0.01161	Cucsat.PASA.G10721 ; Cucsat.PASA.G1083 ; Cucsat.PASA.G11054 ; Cucsat.PASA.G12985 ; Cucsat.PASA.G2806 ; Cucsat.PASA.G3006 ; Cucsat.PASA.G581 ; Cucsat.PASA.G7535 ; Cucsat.PASA.G9402	9
GO:0009933	meristem structural organization	46	6	2.71	0.05166	0.0517	1.0e-06	0.00010	Cucsat.PASA.G10851 ; Cucsat.PASA.G12906 ; Cucsat.PASA.G146 ; Cucsat.PASA.G2415 ; Cucsat.PASA.G4264 ; Cucsat.PASA.G9069	6
GO:0006714	sesquiterpenoid metabolic process	15	3	0.88	0.05462	0.0546	0.85135	0.85135	Cucsat.PASA.G10358 ; Cucsat.PASA.G1275 ; Cucsat.PASA.G18301	3
GO:0048508	embryonic meristem development	15	3	0.88	0.05462	0.0546	0.00041	0.08957	Cucsat.PASA.G10851 ; Cucsat.PASA.G6983 ; Cucsat.PASA.G9069	3
GO:0008643	carbohydrate transport	25	4	1.47	0.05649	0.0565	0.95041	0.95041	Cucsat.PASA.G1240 ; Cucsat.PASA.G1998 ; Cucsat.PASA.G21069 ; Cucsat.PASA.G7290	4
GO:0009733	response to auxin	177	16	10.44	0.05779	0.0578	0.56140	0.60006	Cucsat.PASA.G10588 ; Cucsat.PASA.G1210 ; Cucsat.PASA.G17276 ; Cucsat.PASA.G17693 ; Cucsat.PASA.G1785 ; Cucsat.PASA.G18301 ; Cucsat.PASA.G18617 ; Cucsat.PASA.G19849 ; Cucsat.PASA.G263 ; Cucsat.PASA.G2784 ; Cucsat.PASA.G3090 ; Cucsat.PASA.G4206 ; Cucsat.PASA.G4542 ; Cucsat.PASA.G5060 ; Cucsat.PASA.G5941 ; Cucsat.PASA.G727	16
GO:0046351	disaccharide biosynthetic process	18	9	1.06	2.4e-07	0.0584	0.80426	0.80426	Cucsat.PASA.G12083 ; Cucsat.PASA.G12603 ; Cucsat.PASA.G1340 ; Cucsat.PASA.G14494 ; Cucsat.PASA.G1843 ; Cucsat.PASA.G2500 ; Cucsat.PASA.G4175 ; Cucsat.PASA.G6738 ; Cucsat.PASA.G9529	9
GO:0003156	regulation of animal organ formation	3	3	0.18	0.00020	0.0587	0.99812	0.99812	Cucsat.PASA.G16040 ; Cucsat.PASA.G5004 ; Cucsat.PASA.G9069	3
GO:0006797	polyphosphate metabolic process	1	1	0.06	0.05899	0.0590	0.94935	0.94935	Cucsat.PASA.G1183	1
GO:0006799	polyphosphate biosynthetic process	1	1	0.06	0.05899	0.0590	0.94935	0.94935	Cucsat.PASA.G1183	1
GO:0006880	intracellular sequestering of iron ion	1	1	0.06	0.05899	0.0590	0.98743	0.98743	Cucsat.PASA.G4444	1
GO:0007060	male meiosis chromosome segregation	1	1	0.06	0.05899	0.0590	0.95306	0.95306	Cucsat.PASA.G55	1
GO:0007065	male meiosis sister chromatid cohesion	1	1	0.06	0.05899	0.0590	0.95037	0.95037	Cucsat.PASA.G21298	1
GO:0007066	female meiosis sister chromatid cohesion	1	1	0.06	0.05899	0.0590	0.95037	0.95037	Cucsat.PASA.G21298	1
GO:0007172	signal complex assembly	1	1	0.06	0.05899	0.0590	0.94358	0.94358	Cucsat.PASA.G12906	1
GO:0008608	attachment of spindle microtubules to ki...	1	1	0.06	0.05899	0.0590	0.95332	0.95332	Cucsat.PASA.G17556	1
GO:0009061	anaerobic respiration	1	1	0.06	0.05899	0.0590	0.99949	0.99949	Cucsat.PASA.G13419	1
GO:0009714	chalcone metabolic process	1	1	0.06	0.05899	0.0590	0.97730	0.97730	Cucsat.PASA.G17693	1
GO:0009715	chalcone biosynthetic process	1	1	0.06	0.05899	0.0590	0.97730	0.97730	Cucsat.PASA.G17693	1
GO:0009828	plant-type cell wall loosening	1	1	0.06	0.05899	0.0590	0.95140	0.95140	Cucsat.PASA.G14088	1

## Sheet: GO_B10_6_8vsB10_3_5
GO.ID	Term	Annotated	Significant	Expected	classicFisher	elimFisher	classicKS	elimKS	genes_included	gene_count
GO:0005975	carbohydrate metabolic process	590	165	71.8	1.6e-27	6.0e-10	0.01153	0.56949	Cucsat.PASA.G10025 ; Cucsat.PASA.G10070 ; Cucsat.PASA.G10257 ; Cucsat.PASA.G1037 ; Cucsat.PASA.G10508 ; Cucsat.PASA.G10704 ; Cucsat.PASA.G10751 ; Cucsat.PASA.G1083 ; Cucsat.PASA.G10842 ; Cucsat.PASA.G10844 ; Cucsat.PASA.G10846 ; Cucsat.PASA.G10873 ; Cucsat.PASA.G11054 ; Cucsat.PASA.G11578 ; Cucsat.PASA.G11659 ; Cucsat.PASA.G11710 ; Cucsat.PASA.G11779 ; Cucsat.PASA.G11878 ; Cucsat.PASA.G11891 ; Cu…	165
GO:0042545	cell wall modification	61	25	7.42	1.1e-08	1.1e-08	0.36041	0.36041	Cucsat.PASA.G11710 ; Cucsat.PASA.G11779 ; Cucsat.PASA.G12985 ; Cucsat.PASA.G13877 ; Cucsat.PASA.G14088 ; Cucsat.PASA.G1480 ; Cucsat.PASA.G1481 ; Cucsat.PASA.G15818 ; Cucsat.PASA.G16163 ; Cucsat.PASA.G16442 ; Cucsat.PASA.G20048 ; Cucsat.PASA.G20640 ; Cucsat.PASA.G2804 ; Cucsat.PASA.G2806 ; Cucsat.PASA.G3362 ; Cucsat.PASA.G3859 ; Cucsat.PASA.G565 ; Cucsat.PASA.G581 ; Cucsat.PASA.G7182 ; Cucsat.PASA…	25
GO:0045490	pectin catabolic process	52	22	6.33	4.4e-08	4.4e-08	0.94456	0.94456	Cucsat.PASA.G11710 ; Cucsat.PASA.G11779 ; Cucsat.PASA.G12985 ; Cucsat.PASA.G1480 ; Cucsat.PASA.G1481 ; Cucsat.PASA.G15818 ; Cucsat.PASA.G16163 ; Cucsat.PASA.G16442 ; Cucsat.PASA.G17286 ; Cucsat.PASA.G18897 ; Cucsat.PASA.G2804 ; Cucsat.PASA.G2806 ; Cucsat.PASA.G3362 ; Cucsat.PASA.G3859 ; Cucsat.PASA.G565 ; Cucsat.PASA.G581 ; Cucsat.PASA.G7182 ; Cucsat.PASA.G7295 ; Cucsat.PASA.G7535 ; Cucsat.PASA.G…	22
GO:0006099	tricarboxylic acid cycle	21	13	2.56	9.4e-08	9.4e-08	0.81958	0.81958	Cucsat.PASA.G10569 ; Cucsat.PASA.G11891 ; Cucsat.PASA.G14801 ; Cucsat.PASA.G15109 ; Cucsat.PASA.G1626 ; Cucsat.PASA.G16663 ; Cucsat.PASA.G17049 ; Cucsat.PASA.G18023 ; Cucsat.PASA.G1931 ; Cucsat.PASA.G20644 ; Cucsat.PASA.G285 ; Cucsat.PASA.G3030 ; Cucsat.PASA.G5179	13
GO:0009834	plant-type secondary cell wall biogenesi...	37	17	4.5	3.6e-07	3.6e-07	0.99631	0.99631	Cucsat.PASA.G12253 ; Cucsat.PASA.G12290 ; Cucsat.PASA.G12810 ; Cucsat.PASA.G14563 ; Cucsat.PASA.G15982 ; Cucsat.PASA.G16825 ; Cucsat.PASA.G1702 ; Cucsat.PASA.G17509 ; Cucsat.PASA.G18379 ; Cucsat.PASA.G18571 ; Cucsat.PASA.G2031 ; Cucsat.PASA.G21145 ; Cucsat.PASA.G21315 ; Cucsat.PASA.G21344 ; Cucsat.PASA.G4902 ; Cucsat.PASA.G6363 ; Cucsat.PASA.G8677	17
GO:0006754	ATP biosynthetic process	18	10	2.19	1.2e-05	1.2e-05	0.41100	0.41100	Cucsat.PASA.G10465 ; Cucsat.PASA.G11525 ; Cucsat.PASA.G13497 ; Cucsat.PASA.G14655 ; Cucsat.PASA.G16841 ; Cucsat.PASA.G18627 ; Cucsat.PASA.G19519 ; Cucsat.PASA.G5035 ; Cucsat.PASA.G7522 ; Cucsat.PASA.G9412	10
GO:0005982	starch metabolic process	37	14	4.5	5.8e-05	5.8e-05	0.33723	0.33723	Cucsat.PASA.G10508 ; Cucsat.PASA.G10704 ; Cucsat.PASA.G12298 ; Cucsat.PASA.G15237 ; Cucsat.PASA.G15970 ; Cucsat.PASA.G16664 ; Cucsat.PASA.G16782 ; Cucsat.PASA.G1702 ; Cucsat.PASA.G19049 ; Cucsat.PASA.G3807 ; Cucsat.PASA.G4082 ; Cucsat.PASA.G6738 ; Cucsat.PASA.G874 ; Cucsat.PASA.G9956	14
GO:0046856	phosphatidylinositol dephosphorylation	14	8	1.7	7.1e-05	7.1e-05	0.65947	0.65947	Cucsat.PASA.G10025 ; Cucsat.PASA.G12236 ; Cucsat.PASA.G12716 ; Cucsat.PASA.G13265 ; Cucsat.PASA.G1846 ; Cucsat.PASA.G2870 ; Cucsat.PASA.G6178 ; Cucsat.PASA.G6197	8
GO:0080110	sporopollenin biosynthetic process	7	5	0.85	0.00045	0.00045	0.99055	0.99055	Cucsat.PASA.G1023 ; Cucsat.PASA.G14505 ; Cucsat.PASA.G18252 ; Cucsat.PASA.G9585 ; Cucsat.PASA.G9850	5
GO:0009734	auxin-activated signaling pathway	81	21	9.86	0.00051	0.00051	0.57660	0.57660	Cucsat.PASA.G11961 ; Cucsat.PASA.G12893 ; Cucsat.PASA.G13175 ; Cucsat.PASA.G13259 ; Cucsat.PASA.G14057 ; Cucsat.PASA.G14175 ; Cucsat.PASA.G15652 ; Cucsat.PASA.G1813 ; Cucsat.PASA.G18631 ; Cucsat.PASA.G19543 ; Cucsat.PASA.G19849 ; Cucsat.PASA.G21329 ; Cucsat.PASA.G263 ; Cucsat.PASA.G2784 ; Cucsat.PASA.G2864 ; Cucsat.PASA.G3090 ; Cucsat.PASA.G3312 ; Cucsat.PASA.G3975 ; Cucsat.PASA.G4550 ; Cucsat.PA…	21
GO:0009860	pollen tube growth	60	17	7.3	0.00057	0.00057	0.75193	0.75193	Cucsat.PASA.G10839 ; Cucsat.PASA.G12418 ; Cucsat.PASA.G12461 ; Cucsat.PASA.G12619 ; Cucsat.PASA.G13846 ; Cucsat.PASA.G1481 ; Cucsat.PASA.G1487 ; Cucsat.PASA.G14871 ; Cucsat.PASA.G16590 ; Cucsat.PASA.G19737 ; Cucsat.PASA.G19839 ; Cucsat.PASA.G2067 ; Cucsat.PASA.G452 ; Cucsat.PASA.G7051 ; Cucsat.PASA.G7820 ; Cucsat.PASA.G9491 ; Cucsat.PASA.G9587	17
GO:0046274	lignin catabolic process	11	6	1.34	0.00086	0.00086	0.86606	0.86606	Cucsat.PASA.G12224 ; Cucsat.PASA.G13870 ; Cucsat.PASA.G14911 ; Cucsat.PASA.G1620 ; Cucsat.PASA.G5712 ; Cucsat.PASA.G5872	6
GO:0009313	oligosaccharide catabolic process	8	5	0.97	0.00108	0.00108	0.90657	0.90657	Cucsat.PASA.G15970 ; Cucsat.PASA.G21073 ; Cucsat.PASA.G21444 ; Cucsat.PASA.G5349 ; Cucsat.PASA.G7967	5
GO:0046686	response to cadmium ion	177	36	21.54	0.00119	0.00119	0.88627	0.88627	Cucsat.PASA.G10070 ; Cucsat.PASA.G10148 ; Cucsat.PASA.G10176 ; Cucsat.PASA.G10289 ; Cucsat.PASA.G11578 ; Cucsat.PASA.G11693 ; Cucsat.PASA.G11891 ; Cucsat.PASA.G12603 ; Cucsat.PASA.G12693 ; Cucsat.PASA.G1467 ; Cucsat.PASA.G14927 ; Cucsat.PASA.G1540 ; Cucsat.PASA.G15723 ; Cucsat.PASA.G16139 ; Cucsat.PASA.G16452 ; Cucsat.PASA.G17049 ; Cucsat.PASA.G17908 ; Cucsat.PASA.G1811 ; Cucsat.PASA.G18997 ; Cuc…	36
GO:0010410	hemicellulose metabolic process	44	16	5.35	3.1e-05	0.00207	0.96736	0.96736	Cucsat.PASA.G11659 ; Cucsat.PASA.G12253 ; Cucsat.PASA.G13196 ; Cucsat.PASA.G13271 ; Cucsat.PASA.G13877 ; Cucsat.PASA.G14437 ; Cucsat.PASA.G16825 ; Cucsat.PASA.G1702 ; Cucsat.PASA.G17313 ; Cucsat.PASA.G17509 ; Cucsat.PASA.G18639 ; Cucsat.PASA.G208 ; Cucsat.PASA.G4902 ; Cucsat.PASA.G5726 ; Cucsat.PASA.G6496 ; Cucsat.PASA.G9532	16
GO:0010417	glucuronoxylan biosynthetic process	9	5	1.1	0.00218	0.00218	0.98308	0.98308	Cucsat.PASA.G12253 ; Cucsat.PASA.G16825 ; Cucsat.PASA.G1702 ; Cucsat.PASA.G208 ; Cucsat.PASA.G4902	5
GO:0010229	inflorescence development	21	8	2.56	0.00221	0.00221	0.90939	0.99991	Cucsat.PASA.G10895 ; Cucsat.PASA.G11286 ; Cucsat.PASA.G14175 ; Cucsat.PASA.G14939 ; Cucsat.PASA.G20764 ; Cucsat.PASA.G21148 ; Cucsat.PASA.G4514 ; Cucsat.PASA.G5045	8
GO:0005985	sucrose metabolic process	19	10	2.31	2.2e-05	0.00252	0.92775	0.92775	Cucsat.PASA.G12603 ; Cucsat.PASA.G13292 ; Cucsat.PASA.G15237 ; Cucsat.PASA.G16298 ; Cucsat.PASA.G16664 ; Cucsat.PASA.G17768 ; Cucsat.PASA.G4182 ; Cucsat.PASA.G4793 ; Cucsat.PASA.G6738 ; Cucsat.PASA.G7477	10
GO:0055085	transmembrane transport	523	85	63.65	0.00263	0.00263	6.8e-09	0.00097	Cucsat.PASA.G10015 ; Cucsat.PASA.G10292 ; Cucsat.PASA.G10324 ; Cucsat.PASA.G10364 ; Cucsat.PASA.G10735 ; Cucsat.PASA.G11181 ; Cucsat.PASA.G1142 ; Cucsat.PASA.G11454 ; Cucsat.PASA.G11481 ; Cucsat.PASA.G11742 ; Cucsat.PASA.G12079 ; Cucsat.PASA.G12375 ; Cucsat.PASA.G12753 ; Cucsat.PASA.G12803 ; Cucsat.PASA.G12877 ; Cucsat.PASA.G13245 ; Cucsat.PASA.G13249 ; Cucsat.PASA.G13259 ; Cucsat.PASA.G13472 ; C…	85
GO:0005986	sucrose biosynthetic process	6	4	0.73	0.00267	0.00267	0.97663	0.97663	Cucsat.PASA.G12603 ; Cucsat.PASA.G13292 ; Cucsat.PASA.G15237 ; Cucsat.PASA.G6738	4
GO:0010338	leaf formation	6	4	0.73	0.00267	0.00267	0.97370	0.97370	Cucsat.PASA.G13161 ; Cucsat.PASA.G14175 ; Cucsat.PASA.G15723 ; Cucsat.PASA.G4320	4
GO:0045229	external encapsulating structure organiz...	207	58	25.19	3.6e-10	0.00329	0.75160	0.75160	Cucsat.PASA.G1023 ; Cucsat.PASA.G1083 ; Cucsat.PASA.G10846 ; Cucsat.PASA.G10873 ; Cucsat.PASA.G11054 ; Cucsat.PASA.G11286 ; Cucsat.PASA.G11710 ; Cucsat.PASA.G11779 ; Cucsat.PASA.G11836 ; Cucsat.PASA.G11960 ; Cucsat.PASA.G12985 ; Cucsat.PASA.G13877 ; Cucsat.PASA.G14088 ; Cucsat.PASA.G14437 ; Cucsat.PASA.G14505 ; Cucsat.PASA.G14563 ; Cucsat.PASA.G1480 ; Cucsat.PASA.G1481 ; Cucsat.PASA.G15818 ; Cucs…	58
GO:0010014	meristem initiation	18	7	2.19	0.00365	0.00365	0.04172	0.04172	Cucsat.PASA.G10851 ; Cucsat.PASA.G11451 ; Cucsat.PASA.G13006 ; Cucsat.PASA.G146 ; Cucsat.PASA.G18172 ; Cucsat.PASA.G2085 ; Cucsat.PASA.G3597	7
GO:0043086	negative regulation of catalytic activit...	48	13	5.84	0.00384	0.00384	0.99992	0.99992	Cucsat.PASA.G12985 ; Cucsat.PASA.G15818 ; Cucsat.PASA.G16163 ; Cucsat.PASA.G16214 ; Cucsat.PASA.G19568 ; Cucsat.PASA.G2804 ; Cucsat.PASA.G2806 ; Cucsat.PASA.G565 ; Cucsat.PASA.G580 ; Cucsat.PASA.G7004 ; Cucsat.PASA.G7295 ; Cucsat.PASA.G8579 ; Cucsat.PASA.G9402	13
GO:0010492	maintenance of shoot apical meristem ide...	10	5	1.22	0.00393	0.00393	0.27591	0.27591	Cucsat.PASA.G10851 ; Cucsat.PASA.G2264 ; Cucsat.PASA.G2357 ; Cucsat.PASA.G263 ; Cucsat.PASA.G9486	5
GO:0006006	glucose metabolic process	14	6	1.7	0.00404	0.00404	0.93358	0.93358	Cucsat.PASA.G15395 ; Cucsat.PASA.G15970 ; Cucsat.PASA.G16139 ; Cucsat.PASA.G1811 ; Cucsat.PASA.G2684 ; Cucsat.PASA.G4927	6
GO:0009944	polarity specification of adaxial/abaxia...	14	6	1.7	0.00404	0.00404	0.71938	0.71938	Cucsat.PASA.G11286 ; Cucsat.PASA.G15723 ; Cucsat.PASA.G18172 ; Cucsat.PASA.G19495 ; Cucsat.PASA.G2085 ; Cucsat.PASA.G21148	6
GO:0009809	lignin biosynthetic process	28	9	3.41	0.00452	0.00452	0.96154	0.96154	Cucsat.PASA.G11647 ; Cucsat.PASA.G14911 ; Cucsat.PASA.G15982 ; Cucsat.PASA.G16289 ; Cucsat.PASA.G18379 ; Cucsat.PASA.G21315 ; Cucsat.PASA.G21344 ; Cucsat.PASA.G575 ; Cucsat.PASA.G8957	9
GO:0009739	response to gibberellin	56	14	6.82	0.00601	0.00601	1.00000	1.00000	Cucsat.PASA.G12327 ; Cucsat.PASA.G12748 ; Cucsat.PASA.G12810 ; Cucsat.PASA.G12901 ; Cucsat.PASA.G14278 ; Cucsat.PASA.G1467 ; Cucsat.PASA.G15723 ; Cucsat.PASA.G21117 ; Cucsat.PASA.G3086 ; Cucsat.PASA.G3300 ; Cucsat.PASA.G6496 ; Cucsat.PASA.G7512 ; Cucsat.PASA.G7560 ; Cucsat.PASA.G8553	14
GO:0005996	monosaccharide metabolic process	54	17	6.57	0.00014	0.00647	0.97516	0.97970	Cucsat.PASA.G11578 ; Cucsat.PASA.G12733 ; Cucsat.PASA.G1309 ; Cucsat.PASA.G13196 ; Cucsat.PASA.G14519 ; Cucsat.PASA.G15395 ; Cucsat.PASA.G15970 ; Cucsat.PASA.G16139 ; Cucsat.PASA.G17423 ; Cucsat.PASA.G1811 ; Cucsat.PASA.G18467 ; Cucsat.PASA.G18873 ; Cucsat.PASA.G20640 ; Cucsat.PASA.G21064 ; Cucsat.PASA.G2564 ; Cucsat.PASA.G2684 ; Cucsat.PASA.G4927	17
GO:0000023	maltose metabolic process	4	3	0.49	0.00654	0.00654	0.97988	0.97988	Cucsat.PASA.G15970 ; Cucsat.PASA.G19049 ; Cucsat.PASA.G7967	3
GO:0006102	isocitrate metabolic process	4	3	0.49	0.00654	0.00654	0.82221	0.82221	Cucsat.PASA.G1626 ; Cucsat.PASA.G17049 ; Cucsat.PASA.G1931	3
GO:0009855	determination of bilateral symmetry	4	3	0.49	0.00654	0.00654	0.91050	0.91050	Cucsat.PASA.G18172 ; Cucsat.PASA.G2085 ; Cucsat.PASA.G3597	3
GO:0010325	raffinose family oligosaccharide biosynt...	4	3	0.49	0.00654	0.00654	0.99207	0.99207	Cucsat.PASA.G13292 ; Cucsat.PASA.G3300 ; Cucsat.PASA.G7560	3
GO:0016036	cellular response to phosphate starvatio...	36	10	4.38	0.00886	0.00886	0.15601	0.15601	Cucsat.PASA.G10289 ; Cucsat.PASA.G10775 ; Cucsat.PASA.G11328 ; Cucsat.PASA.G15843 ; Cucsat.PASA.G1811 ; Cucsat.PASA.G19510 ; Cucsat.PASA.G20721 ; Cucsat.PASA.G3312 ; Cucsat.PASA.G5777 ; Cucsat.PASA.G9865	10
GO:0044275	cellular carbohydrate catabolic process	36	10	4.38	0.00886	0.00886	0.04276	0.61975	Cucsat.PASA.G10508 ; Cucsat.PASA.G15970 ; Cucsat.PASA.G19049 ; Cucsat.PASA.G19743 ; Cucsat.PASA.G21073 ; Cucsat.PASA.G21444 ; Cucsat.PASA.G6101 ; Cucsat.PASA.G7967 ; Cucsat.PASA.G874 ; Cucsat.PASA.G9956	10
GO:0048443	stamen development	47	12	5.72	0.00891	0.00891	0.54967	0.54967	Cucsat.PASA.G1120 ; Cucsat.PASA.G12810 ; Cucsat.PASA.G13161 ; Cucsat.PASA.G1380 ; Cucsat.PASA.G14199 ; Cucsat.PASA.G16634 ; Cucsat.PASA.G17741 ; Cucsat.PASA.G18379 ; Cucsat.PASA.G2357 ; Cucsat.PASA.G3312 ; Cucsat.PASA.G5251 ; Cucsat.PASA.G8279	12
GO:0033692	cellular polysaccharide biosynthetic pro...	92	23	11.2	0.00050	0.00939	0.00012	0.55538	Cucsat.PASA.G10704 ; Cucsat.PASA.G10873 ; Cucsat.PASA.G11054 ; Cucsat.PASA.G11578 ; Cucsat.PASA.G11659 ; Cucsat.PASA.G11960 ; Cucsat.PASA.G12253 ; Cucsat.PASA.G13877 ; Cucsat.PASA.G14012 ; Cucsat.PASA.G15237 ; Cucsat.PASA.G16825 ; Cucsat.PASA.G16872 ; Cucsat.PASA.G1702 ; Cucsat.PASA.G18571 ; Cucsat.PASA.G208 ; Cucsat.PASA.G4082 ; Cucsat.PASA.G4902 ; Cucsat.PASA.G5726 ; Cucsat.PASA.G6363 ; Cucsat.…	23
GO:0015698	inorganic anion transport	53	13	6.45	0.00942	0.00942	0.00923	0.44817	Cucsat.PASA.G10286 ; Cucsat.PASA.G12079 ; Cucsat.PASA.G12109 ; Cucsat.PASA.G13249 ; Cucsat.PASA.G13547 ; Cucsat.PASA.G16622 ; Cucsat.PASA.G21378 ; Cucsat.PASA.G21703 ; Cucsat.PASA.G2549 ; Cucsat.PASA.G3614 ; Cucsat.PASA.G4730 ; Cucsat.PASA.G7824 ; Cucsat.PASA.G9865	13
GO:0019395	fatty acid oxidation	21	7	2.56	0.00962	0.00962	0.85646	0.85646	Cucsat.PASA.G10569 ; Cucsat.PASA.G12068 ; Cucsat.PASA.G12194 ; Cucsat.PASA.G12817 ; Cucsat.PASA.G19576 ; Cucsat.PASA.G21164 ; Cucsat.PASA.G5422	7
GO:0005983	starch catabolic process	12	5	1.46	0.01002	0.01002	0.77591	0.77591	Cucsat.PASA.G10508 ; Cucsat.PASA.G15970 ; Cucsat.PASA.G19049 ; Cucsat.PASA.G874 ; Cucsat.PASA.G9956	5
GO:0010215	cellulose microfibril organization	12	5	1.46	0.01002	0.01002	0.88999	0.88999	Cucsat.PASA.G11836 ; Cucsat.PASA.G14563 ; Cucsat.PASA.G206 ; Cucsat.PASA.G452 ; Cucsat.PASA.G7051	5
GO:0030198	extracellular matrix organization	12	5	1.46	0.01002	0.01002	0.88999	0.88999	Cucsat.PASA.G11836 ; Cucsat.PASA.G14563 ; Cucsat.PASA.G206 ; Cucsat.PASA.G452 ; Cucsat.PASA.G7051	5
GO:0043062	extracellular structure organization	12	5	1.46	0.01002	0.01002	0.88999	0.88999	Cucsat.PASA.G11836 ; Cucsat.PASA.G14563 ; Cucsat.PASA.G206 ; Cucsat.PASA.G452 ; Cucsat.PASA.G7051	5
GO:0006012	galactose metabolic process	8	4	0.97	0.01018	0.01018	0.98195	0.98195	Cucsat.PASA.G1309 ; Cucsat.PASA.G18467 ; Cucsat.PASA.G21064 ; Cucsat.PASA.G2564	4
GO:0015986	proton motive force-driven ATP synthesis	8	4	0.97	0.01018	0.01018	0.99972	0.99972	Cucsat.PASA.G10465 ; Cucsat.PASA.G14655 ; Cucsat.PASA.G7522 ; Cucsat.PASA.G9412	4
GO:0009250	glucan biosynthetic process	66	15	8.03	0.01143	0.01143	6.5e-08	0.11501	Cucsat.PASA.G10704 ; Cucsat.PASA.G10873 ; Cucsat.PASA.G11578 ; Cucsat.PASA.G11960 ; Cucsat.PASA.G13877 ; Cucsat.PASA.G14012 ; Cucsat.PASA.G15237 ; Cucsat.PASA.G16872 ; Cucsat.PASA.G18571 ; Cucsat.PASA.G4082 ; Cucsat.PASA.G6363 ; Cucsat.PASA.G6467 ; Cucsat.PASA.G6738 ; Cucsat.PASA.G8677 ; Cucsat.PASA.G9498	15
GO:0120255	olefinic compound biosynthetic process	17	6	2.07	0.01207	0.01207	0.97620	0.97620	Cucsat.PASA.G15636 ; Cucsat.PASA.G1625 ; Cucsat.PASA.G16951 ; Cucsat.PASA.G17409 ; Cucsat.PASA.G18571 ; Cucsat.PASA.G8110	6
GO:0090376	seed trichome differentiation	27	8	3.29	0.01242	0.01242	0.99980	0.99980	Cucsat.PASA.G11874 ; Cucsat.PASA.G12253 ; Cucsat.PASA.G15982 ; Cucsat.PASA.G19748 ; Cucsat.PASA.G2031 ; Cucsat.PASA.G4934 ; Cucsat.PASA.G8774 ; Cucsat.PASA.G9155	8
GO:0042546	cell wall biogenesis	113	34	13.75	2.7e-07	0.01302	0.96225	0.96225	Cucsat.PASA.G11054 ; Cucsat.PASA.G11578 ; Cucsat.PASA.G11659 ; Cucsat.PASA.G11836 ; Cucsat.PASA.G12253 ; Cucsat.PASA.G12290 ; Cucsat.PASA.G12810 ; Cucsat.PASA.G13877 ; Cucsat.PASA.G14437 ; Cucsat.PASA.G14563 ; Cucsat.PASA.G15982 ; Cucsat.PASA.G16825 ; Cucsat.PASA.G1702 ; Cucsat.PASA.G17313 ; Cucsat.PASA.G17509 ; Cucsat.PASA.G18379 ; Cucsat.PASA.G18571 ; Cucsat.PASA.G18639 ; Cucsat.PASA.G2031 ; Cu…	34
GO:0009144	purine nucleoside triphosphate metabolic...	62	21	7.55	6.7e-06	0.01332	0.86735	0.86735	Cucsat.PASA.G10465 ; Cucsat.PASA.G10910 ; Cucsat.PASA.G11525 ; Cucsat.PASA.G11971 ; Cucsat.PASA.G13497 ; Cucsat.PASA.G14655 ; Cucsat.PASA.G1540 ; Cucsat.PASA.G16362 ; Cucsat.PASA.G16841 ; Cucsat.PASA.G1804 ; Cucsat.PASA.G18627 ; Cucsat.PASA.G19519 ; Cucsat.PASA.G19750 ; Cucsat.PASA.G2413 ; Cucsat.PASA.G3880 ; Cucsat.PASA.G4927 ; Cucsat.PASA.G5035 ; Cucsat.PASA.G7236 ; Cucsat.PASA.G7522 ; Cucsat.P…	21
GO:0009205	purine ribonucleoside triphosphate metab...	62	21	7.55	6.7e-06	0.01332	0.86735	0.86735	Cucsat.PASA.G10465 ; Cucsat.PASA.G10910 ; Cucsat.PASA.G11525 ; Cucsat.PASA.G11971 ; Cucsat.PASA.G13497 ; Cucsat.PASA.G14655 ; Cucsat.PASA.G1540 ; Cucsat.PASA.G16362 ; Cucsat.PASA.G16841 ; Cucsat.PASA.G1804 ; Cucsat.PASA.G18627 ; Cucsat.PASA.G19519 ; Cucsat.PASA.G19750 ; Cucsat.PASA.G2413 ; Cucsat.PASA.G3880 ; Cucsat.PASA.G4927 ; Cucsat.PASA.G5035 ; Cucsat.PASA.G7236 ; Cucsat.PASA.G7522 ; Cucsat.P…	21
GO:0044262	cellular carbohydrate metabolic process	223	64	27.14	1.4e-11	0.01334	0.06312	0.97531	Cucsat.PASA.G10025 ; Cucsat.PASA.G10508 ; Cucsat.PASA.G10704 ; Cucsat.PASA.G10873 ; Cucsat.PASA.G11054 ; Cucsat.PASA.G11578 ; Cucsat.PASA.G11659 ; Cucsat.PASA.G11960 ; Cucsat.PASA.G12253 ; Cucsat.PASA.G12298 ; Cucsat.PASA.G12603 ; Cucsat.PASA.G1309 ; Cucsat.PASA.G13196 ; Cucsat.PASA.G13271 ; Cucsat.PASA.G13292 ; Cucsat.PASA.G13877 ; Cucsat.PASA.G14012 ; Cucsat.PASA.G14437 ; Cucsat.PASA.G14801 ; C…	64
GO:0098660	inorganic ion transmembrane transport	111	22	13.51	0.01348	0.01348	0.00073	0.07257	Cucsat.PASA.G10324 ; Cucsat.PASA.G11181 ; Cucsat.PASA.G1142 ; Cucsat.PASA.G11742 ; Cucsat.PASA.G12079 ; Cucsat.PASA.G12375 ; Cucsat.PASA.G13245 ; Cucsat.PASA.G13249 ; Cucsat.PASA.G13472 ; Cucsat.PASA.G14608 ; Cucsat.PASA.G16287 ; Cucsat.PASA.G16590 ; Cucsat.PASA.G18627 ; Cucsat.PASA.G21378 ; Cucsat.PASA.G2258 ; Cucsat.PASA.G2915 ; Cucsat.PASA.G3322 ; Cucsat.PASA.G4647 ; Cucsat.PASA.G5321 ; Cucsat…	22
GO:0045491	xylan metabolic process	22	10	2.68	0.00011	0.01443	0.95907	0.95907	Cucsat.PASA.G11659 ; Cucsat.PASA.G12253 ; Cucsat.PASA.G13196 ; Cucsat.PASA.G13877 ; Cucsat.PASA.G16825 ; Cucsat.PASA.G1702 ; Cucsat.PASA.G17509 ; Cucsat.PASA.G208 ; Cucsat.PASA.G4902 ; Cucsat.PASA.G5726	10
GO:0009887	animal organ morphogenesis	13	5	1.58	0.01468	0.01468	0.94010	0.94010	Cucsat.PASA.G11286 ; Cucsat.PASA.G14939 ; Cucsat.PASA.G16040 ; Cucsat.PASA.G21148 ; Cucsat.PASA.G8279	5
GO:0009900	dehiscence	13	5	1.58	0.01468	0.01468	0.95786	0.95786	Cucsat.PASA.G12810 ; Cucsat.PASA.G14199 ; Cucsat.PASA.G17741 ; Cucsat.PASA.G18379 ; Cucsat.PASA.G21315	5
GO:0070726	cell wall assembly	13	5	1.58	0.01468	0.01468	0.97501	0.97501	Cucsat.PASA.G11836 ; Cucsat.PASA.G14563 ; Cucsat.PASA.G206 ; Cucsat.PASA.G452 ; Cucsat.PASA.G7051	5
GO:0071668	plant-type cell wall assembly	13	5	1.58	0.01468	0.01468	0.97501	0.97501	Cucsat.PASA.G11836 ; Cucsat.PASA.G14563 ; Cucsat.PASA.G206 ; Cucsat.PASA.G452 ; Cucsat.PASA.G7051	5
GO:0000025	maltose catabolic process	2	2	0.24	0.01480	0.01480	0.96916	0.96916	Cucsat.PASA.G15970 ; Cucsat.PASA.G7967	2
GO:0009800	cinnamic acid biosynthetic process	2	2	0.24	0.01480	0.01480	0.95987	0.95987	Cucsat.PASA.G1625 ; Cucsat.PASA.G17409	2
GO:0009803	cinnamic acid metabolic process	2	2	0.24	0.01480	0.01480	0.95987	0.95987	Cucsat.PASA.G1625 ; Cucsat.PASA.G17409	2
GO:0044205	'de novo' UMP biosynthetic process	2	2	0.24	0.01480	0.01480	0.98623	0.98623	Cucsat.PASA.G10289 ; Cucsat.PASA.G7564	2
GO:0060774	auxin mediated signaling pathway involve...	2	2	0.24	0.01480	0.01480	0.98545	0.98545	Cucsat.PASA.G18631 ; Cucsat.PASA.G263	2
GO:0006559	L-phenylalanine catabolic process	5	3	0.61	0.01486	0.01486	0.90263	0.90263	Cucsat.PASA.G1625 ; Cucsat.PASA.G17409 ; Cucsat.PASA.G18169	3
GO:0009688	abscisic acid biosynthetic process	5	3	0.61	0.01486	0.01486	0.93607	0.93607	Cucsat.PASA.G15636 ; Cucsat.PASA.G16951 ; Cucsat.PASA.G18571	3
GO:0015840	urea transport	5	3	0.61	0.01486	0.01486	0.99797	0.99797	Cucsat.PASA.G13249 ; Cucsat.PASA.G753 ; Cucsat.PASA.G9735	3
GO:0019755	one-carbon compound transport	5	3	0.61	0.01486	0.01486	0.99797	0.99797	Cucsat.PASA.G13249 ; Cucsat.PASA.G753 ; Cucsat.PASA.G9735	3
GO:0043289	apocarotenoid biosynthetic process	5	3	0.61	0.01486	0.01486	0.93607	0.93607	Cucsat.PASA.G15636 ; Cucsat.PASA.G16951 ; Cucsat.PASA.G18571	3
GO:1902222	erythrose 4-phosphate/phosphoenolpyruvat...	5	3	0.61	0.01486	0.01486	0.90263	0.90263	Cucsat.PASA.G1625 ; Cucsat.PASA.G17409 ; Cucsat.PASA.G18169	3
GO:1902645	tertiary alcohol biosynthetic process	5	3	0.61	0.01486	0.01486	0.93607	0.93607	Cucsat.PASA.G15636 ; Cucsat.PASA.G16951 ; Cucsat.PASA.G18571	3
GO:0019318	hexose metabolic process	32	12	3.89	0.00022	0.01594	0.92951	0.93588	Cucsat.PASA.G12733 ; Cucsat.PASA.G1309 ; Cucsat.PASA.G14519 ; Cucsat.PASA.G15395 ; Cucsat.PASA.G15970 ; Cucsat.PASA.G16139 ; Cucsat.PASA.G1811 ; Cucsat.PASA.G18467 ; Cucsat.PASA.G21064 ; Cucsat.PASA.G2564 ; Cucsat.PASA.G2684 ; Cucsat.PASA.G4927	12
GO:0006073	cellular glucan metabolic process	125	32	15.21	2.6e-05	0.01607	0.00046	0.93290	Cucsat.PASA.G10508 ; Cucsat.PASA.G10704 ; Cucsat.PASA.G10873 ; Cucsat.PASA.G11578 ; Cucsat.PASA.G11960 ; Cucsat.PASA.G12298 ; Cucsat.PASA.G13271 ; Cucsat.PASA.G13877 ; Cucsat.PASA.G14012 ; Cucsat.PASA.G14437 ; Cucsat.PASA.G15237 ; Cucsat.PASA.G15970 ; Cucsat.PASA.G16664 ; Cucsat.PASA.G16782 ; Cucsat.PASA.G16872 ; Cucsat.PASA.G1702 ; Cucsat.PASA.G17313 ; Cucsat.PASA.G18571 ; Cucsat.PASA.G18639 ; C…	32
GO:0044042	glucan metabolic process	125	32	15.21	2.6e-05	0.01607	0.00046	0.93290	Cucsat.PASA.G10508 ; Cucsat.PASA.G10704 ; Cucsat.PASA.G10873 ; Cucsat.PASA.G11578 ; Cucsat.PASA.G11960 ; Cucsat.PASA.G12298 ; Cucsat.PASA.G13271 ; Cucsat.PASA.G13877 ; Cucsat.PASA.G14012 ; Cucsat.PASA.G14437 ; Cucsat.PASA.G15237 ; Cucsat.PASA.G15970 ; Cucsat.PASA.G16664 ; Cucsat.PASA.G16782 ; Cucsat.PASA.G16872 ; Cucsat.PASA.G1702 ; Cucsat.PASA.G17313 ; Cucsat.PASA.G18571 ; Cucsat.PASA.G18639 ; C…	32
GO:0009141	nucleoside triphosphate metabolic proces...	69	22	8.4	1.2e-05	0.01617	0.59336	0.59336	Cucsat.PASA.G10465 ; Cucsat.PASA.G10910 ; Cucsat.PASA.G11525 ; Cucsat.PASA.G11971 ; Cucsat.PASA.G13497 ; Cucsat.PASA.G14655 ; Cucsat.PASA.G1540 ; Cucsat.PASA.G16362 ; Cucsat.PASA.G16841 ; Cucsat.PASA.G1804 ; Cucsat.PASA.G18627 ; Cucsat.PASA.G19519 ; Cucsat.PASA.G19750 ; Cucsat.PASA.G2189 ; Cucsat.PASA.G2413 ; Cucsat.PASA.G3880 ; Cucsat.PASA.G4927 ; Cucsat.PASA.G5035 ; Cucsat.PASA.G7236 ; Cucsat.P…	22
GO:0005977	glycogen metabolic process	9	4	1.1	0.01658	0.01658	0.42800	0.42800	Cucsat.PASA.G10704 ; Cucsat.PASA.G15970 ; Cucsat.PASA.G4082 ; Cucsat.PASA.G6467	4
GO:0006112	energy reserve metabolic process	9	4	1.1	0.01658	0.01658	0.42800	0.42800	Cucsat.PASA.G10704 ; Cucsat.PASA.G15970 ; Cucsat.PASA.G4082 ; Cucsat.PASA.G6467	4
GO:0010093	specification of floral organ identity	9	4	1.1	0.01658	0.01658	0.65686	0.65686	Cucsat.PASA.G13430 ; Cucsat.PASA.G1476 ; Cucsat.PASA.G21148 ; Cucsat.PASA.G5251	4
GO:0090701	specification of plant organ identity	9	4	1.1	0.01658	0.01658	0.65686	0.65686	Cucsat.PASA.G13430 ; Cucsat.PASA.G1476 ; Cucsat.PASA.G21148 ; Cucsat.PASA.G5251	4
GO:0071555	cell wall organization	183	48	22.27	1.2e-07	0.01690	0.64594	0.64594	Cucsat.PASA.G1083 ; Cucsat.PASA.G10846 ; Cucsat.PASA.G10873 ; Cucsat.PASA.G11054 ; Cucsat.PASA.G11286 ; Cucsat.PASA.G11710 ; Cucsat.PASA.G11779 ; Cucsat.PASA.G11836 ; Cucsat.PASA.G11960 ; Cucsat.PASA.G12985 ; Cucsat.PASA.G13877 ; Cucsat.PASA.G14088 ; Cucsat.PASA.G14437 ; Cucsat.PASA.G14563 ; Cucsat.PASA.G1480 ; Cucsat.PASA.G1481 ; Cucsat.PASA.G15818 ; Cucsat.PASA.G16163 ; Cucsat.PASA.G16442 ; Cuc…	48
GO:0042744	hydrogen peroxide catabolic process	40	10	4.87	0.01888	0.01888	0.94747	0.94747	Cucsat.PASA.G11328 ; Cucsat.PASA.G12952 ; Cucsat.PASA.G13654 ; Cucsat.PASA.G13655 ; Cucsat.PASA.G13656 ; Cucsat.PASA.G14220 ; Cucsat.PASA.G1916 ; Cucsat.PASA.G2227 ; Cucsat.PASA.G2631 ; Cucsat.PASA.G8830	10
GO:0048444	floral organ morphogenesis	29	8	3.53	0.01928	0.01928	0.37190	0.37190	Cucsat.PASA.G13430 ; Cucsat.PASA.G1380 ; Cucsat.PASA.G1476 ; Cucsat.PASA.G17289 ; Cucsat.PASA.G21148 ; Cucsat.PASA.G3300 ; Cucsat.PASA.G5251 ; Cucsat.PASA.G7560	8
GO:0022412	cellular process involved in reproductio...	64	14	7.79	0.01976	0.01976	0.98880	0.98880	Cucsat.PASA.G11874 ; Cucsat.PASA.G12253 ; Cucsat.PASA.G15982 ; Cucsat.PASA.G17348 ; Cucsat.PASA.G19537 ; Cucsat.PASA.G19748 ; Cucsat.PASA.G20256 ; Cucsat.PASA.G2031 ; Cucsat.PASA.G21374 ; Cucsat.PASA.G2357 ; Cucsat.PASA.G4934 ; Cucsat.PASA.G8416 ; Cucsat.PASA.G8774 ; Cucsat.PASA.G9155	14
GO:0010584	pollen exine formation	21	10	2.56	6.8e-05	0.02023	0.97186	0.97186	Cucsat.PASA.G1023 ; Cucsat.PASA.G14505 ; Cucsat.PASA.G17741 ; Cucsat.PASA.G18252 ; Cucsat.PASA.G19304 ; Cucsat.PASA.G2570 ; Cucsat.PASA.G5369 ; Cucsat.PASA.G610 ; Cucsat.PASA.G9585 ; Cucsat.PASA.G9850	10
GO:0051026	chiasma assembly	14	5	1.7	0.02059	0.02059	0.92885	0.92885	Cucsat.PASA.G1217 ; Cucsat.PASA.G14774 ; Cucsat.PASA.G177 ; Cucsat.PASA.G4445 ; Cucsat.PASA.G6845	5
GO:0072329	monocarboxylic acid catabolic process	24	7	2.92	0.02070	0.02070	0.91558	0.91558	Cucsat.PASA.G10569 ; Cucsat.PASA.G12068 ; Cucsat.PASA.G12194 ; Cucsat.PASA.G19576 ; Cucsat.PASA.G21164 ; Cucsat.PASA.G21444 ; Cucsat.PASA.G5422	7
GO:0009555	pollen development	177	35	21.54	0.00229	0.02101	0.08509	0.08509	Cucsat.PASA.G1023 ; Cucsat.PASA.G11578 ; Cucsat.PASA.G12716 ; Cucsat.PASA.G12880 ; Cucsat.PASA.G13038 ; Cucsat.PASA.G13259 ; Cucsat.PASA.G1380 ; Cucsat.PASA.G14199 ; Cucsat.PASA.G14505 ; Cucsat.PASA.G16139 ; Cucsat.PASA.G16634 ; Cucsat.PASA.G1720 ; Cucsat.PASA.G17348 ; Cucsat.PASA.G17741 ; Cucsat.PASA.G18252 ; Cucsat.PASA.G19304 ; Cucsat.PASA.G19537 ; Cucsat.PASA.G19737 ; Cucsat.PASA.G20256 ; Cuc…	35
GO:0046034	ATP metabolic process	59	20	7.18	1.1e-05	0.02118	0.68122	0.68122	Cucsat.PASA.G10465 ; Cucsat.PASA.G10910 ; Cucsat.PASA.G11525 ; Cucsat.PASA.G13497 ; Cucsat.PASA.G14655 ; Cucsat.PASA.G1540 ; Cucsat.PASA.G16362 ; Cucsat.PASA.G16841 ; Cucsat.PASA.G1804 ; Cucsat.PASA.G18627 ; Cucsat.PASA.G19519 ; Cucsat.PASA.G19750 ; Cucsat.PASA.G2413 ; Cucsat.PASA.G3880 ; Cucsat.PASA.G4927 ; Cucsat.PASA.G5035 ; Cucsat.PASA.G7236 ; Cucsat.PASA.G7522 ; Cucsat.PASA.G9009 ; Cucsat.PA…	20
GO:0006635	fatty acid beta-oxidation	19	6	2.31	0.02141	0.02141	0.80392	0.80392	Cucsat.PASA.G10569 ; Cucsat.PASA.G12068 ; Cucsat.PASA.G12194 ; Cucsat.PASA.G19576 ; Cucsat.PASA.G21164 ; Cucsat.PASA.G5422	6
GO:0009062	fatty acid catabolic process	19	6	2.31	0.02141	0.02141	0.80392	0.80392	Cucsat.PASA.G10569 ; Cucsat.PASA.G12068 ; Cucsat.PASA.G12194 ; Cucsat.PASA.G19576 ; Cucsat.PASA.G21164 ; Cucsat.PASA.G5422	6
GO:1905392	plant organ morphogenesis	197	37	23.97	0.00436	0.02174	0.00019	0.05069	Cucsat.PASA.G10755 ; Cucsat.PASA.G10851 ; Cucsat.PASA.G10895 ; Cucsat.PASA.G11286 ; Cucsat.PASA.G118 ; Cucsat.PASA.G12619 ; Cucsat.PASA.G13161 ; Cucsat.PASA.G13430 ; Cucsat.PASA.G1380 ; Cucsat.PASA.G13833 ; Cucsat.PASA.G14175 ; Cucsat.PASA.G14531 ; Cucsat.PASA.G14550 ; Cucsat.PASA.G1476 ; Cucsat.PASA.G15723 ; Cucsat.PASA.G16816 ; Cucsat.PASA.G17289 ; Cucsat.PASA.G1846 ; Cucsat.PASA.G18631 ; Cucsa…	37
GO:0032504	multicellular organism reproduction	116	22	14.12	0.02189	0.02189	0.82922	0.82922	Cucsat.PASA.G11874 ; Cucsat.PASA.G12253 ; Cucsat.PASA.G12810 ; Cucsat.PASA.G14199 ; Cucsat.PASA.G15982 ; Cucsat.PASA.G16664 ; Cucsat.PASA.G17348 ; Cucsat.PASA.G17741 ; Cucsat.PASA.G18250 ; Cucsat.PASA.G18379 ; Cucsat.PASA.G19537 ; Cucsat.PASA.G19748 ; Cucsat.PASA.G20256 ; Cucsat.PASA.G2031 ; Cucsat.PASA.G21315 ; Cucsat.PASA.G21374 ; Cucsat.PASA.G2264 ; Cucsat.PASA.G2357 ; Cucsat.PASA.G4934 ; Cucs…	22
GO:0006165	nucleoside diphosphate phosphorylation	41	10	4.99	0.02233	0.02233	0.37337	0.37337	Cucsat.PASA.G11971 ; Cucsat.PASA.G1540 ; Cucsat.PASA.G16362 ; Cucsat.PASA.G1804 ; Cucsat.PASA.G19750 ; Cucsat.PASA.G2413 ; Cucsat.PASA.G3880 ; Cucsat.PASA.G4927 ; Cucsat.PASA.G7236 ; Cucsat.PASA.G9009	10
GO:0006091	generation of precursor metabolites and ...	159	38	19.35	2.6e-05	0.02297	0.98223	0.98223	Cucsat.PASA.G10248 ; Cucsat.PASA.G10569 ; Cucsat.PASA.G10704 ; Cucsat.PASA.G11891 ; Cucsat.PASA.G13971 ; Cucsat.PASA.G14801 ; Cucsat.PASA.G15109 ; Cucsat.PASA.G1540 ; Cucsat.PASA.G15970 ; Cucsat.PASA.G1626 ; Cucsat.PASA.G16362 ; Cucsat.PASA.G16640 ; Cucsat.PASA.G16663 ; Cucsat.PASA.G17005 ; Cucsat.PASA.G17049 ; Cucsat.PASA.G18002 ; Cucsat.PASA.G18023 ; Cucsat.PASA.G1804 ; Cucsat.PASA.G1931 ; Cucs…	38
GO:0098662	inorganic cation transmembrane transport	91	18	11.07	0.02437	0.02437	0.00369	0.12378	Cucsat.PASA.G10324 ; Cucsat.PASA.G11181 ; Cucsat.PASA.G1142 ; Cucsat.PASA.G11742 ; Cucsat.PASA.G12375 ; Cucsat.PASA.G13245 ; Cucsat.PASA.G13472 ; Cucsat.PASA.G14608 ; Cucsat.PASA.G16287 ; Cucsat.PASA.G16590 ; Cucsat.PASA.G18627 ; Cucsat.PASA.G2258 ; Cucsat.PASA.G2915 ; Cucsat.PASA.G3322 ; Cucsat.PASA.G4647 ; Cucsat.PASA.G5321 ; Cucsat.PASA.G8378 ; Cucsat.PASA.G9040	18
GO:0000079	regulation of cyclin-dependent protein s...	10	4	1.22	0.02502	0.02502	0.99911	0.99911	Cucsat.PASA.G1112 ; Cucsat.PASA.G16742 ; Cucsat.PASA.G18060 ; Cucsat.PASA.G5183	4
GO:0009901	anther dehiscence	10	4	1.22	0.02502	0.02502	0.88217	0.88217	Cucsat.PASA.G12810 ; Cucsat.PASA.G14199 ; Cucsat.PASA.G17741 ; Cucsat.PASA.G18379	4
GO:0010374	stomatal complex development	25	7	3.04	0.02581	0.02581	0.53686	0.53686	Cucsat.PASA.G11286 ; Cucsat.PASA.G1220 ; Cucsat.PASA.G1247 ; Cucsat.PASA.G12764 ; Cucsat.PASA.G12908 ; Cucsat.PASA.G17114 ; Cucsat.PASA.G6790	7
GO:0048869	cellular developmental process	320	63	38.94	5.7e-05	0.02618	0.00648	0.25596	Cucsat.PASA.G1023 ; Cucsat.PASA.G10839 ; Cucsat.PASA.G11428 ; Cucsat.PASA.G11874 ; Cucsat.PASA.G1220 ; Cucsat.PASA.G12253 ; Cucsat.PASA.G12418 ; Cucsat.PASA.G12461 ; Cucsat.PASA.G1247 ; Cucsat.PASA.G12619 ; Cucsat.PASA.G12785 ; Cucsat.PASA.G13006 ; Cucsat.PASA.G13040 ; Cucsat.PASA.G1380 ; Cucsat.PASA.G13833 ; Cucsat.PASA.G13846 ; Cucsat.PASA.G14088 ; Cucsat.PASA.G14505 ; Cucsat.PASA.G14531 ; Cucs…	63
GO:0030244	cellulose biosynthetic process	42	10	5.11	0.02622	0.02622	7.4e-07	7.4e-07	Cucsat.PASA.G10873 ; Cucsat.PASA.G11578 ; Cucsat.PASA.G11960 ; Cucsat.PASA.G13877 ; Cucsat.PASA.G14012 ; Cucsat.PASA.G16872 ; Cucsat.PASA.G18571 ; Cucsat.PASA.G6363 ; Cucsat.PASA.G8677 ; Cucsat.PASA.G9498	10

## Sheet: GO_B10_9vsB10_6_8
GO.ID	Term	Annotated	Significant	Expected	classicFisher	elimFisher	classicKS	elimKS	genes_included	gene_count
GO:0046274	lignin catabolic process	11	4	0.28	0.00011	0.00011	0.33413	0.3341	Cucsat.PASA.G13870 ; Cucsat.PASA.G14911 ; Cucsat.PASA.G1620 ; Cucsat.PASA.G5712	4
GO:0042744	hydrogen peroxide catabolic process	40	6	1	0.00043	0.00043	0.99838	0.9984	Cucsat.PASA.G12952 ; Cucsat.PASA.G13656 ; Cucsat.PASA.G2227 ; Cucsat.PASA.G2344 ; Cucsat.PASA.G6898 ; Cucsat.PASA.G7948	6
GO:0098869	cellular oxidant detoxification	77	8	1.93	0.00064	0.00064	0.98325	0.9832	Cucsat.PASA.G12952 ; Cucsat.PASA.G13656 ; Cucsat.PASA.G1911 ; Cucsat.PASA.G2227 ; Cucsat.PASA.G2344 ; Cucsat.PASA.G5443 ; Cucsat.PASA.G6898 ; Cucsat.PASA.G7948	8
GO:0005975	carbohydrate metabolic process	590	28	14.75	0.00071	0.00071	1.1e-16	5.9e-07	Cucsat.PASA.G10081 ; Cucsat.PASA.G10257 ; Cucsat.PASA.G10846 ; Cucsat.PASA.G1153 ; Cucsat.PASA.G11959 ; Cucsat.PASA.G12991 ; Cucsat.PASA.G1309 ; Cucsat.PASA.G13523 ; Cucsat.PASA.G16782 ; Cucsat.PASA.G16848 ; Cucsat.PASA.G17939 ; Cucsat.PASA.G1848 ; Cucsat.PASA.G21150 ; Cucsat.PASA.G2977 ; Cucsat.PASA.G3362 ; Cucsat.PASA.G3859 ; Cucsat.PASA.G4182 ; Cucsat.PASA.G5594 ; Cucsat.PASA.G6406 ; Cucsat.PA…	28
GO:0080092	regulation of pollen tube growth	11	3	0.28	0.00219	0.00219	0.63352	0.6335	Cucsat.PASA.G1487 ; Cucsat.PASA.G3624 ; Cucsat.PASA.G7820	3
GO:0006855	xenobiotic transmembrane transport	23	4	0.58	0.00231	0.00231	0.00176	0.0018	Cucsat.PASA.G10812 ; Cucsat.PASA.G11626 ; Cucsat.PASA.G5004 ; Cucsat.PASA.G9077	4
GO:0006721	terpenoid metabolic process	63	6	1.58	0.00471	0.00471	0.57078	0.5708	Cucsat.PASA.G11919 ; Cucsat.PASA.G1535 ; Cucsat.PASA.G16800 ; Cucsat.PASA.G16951 ; Cucsat.PASA.G19862 ; Cucsat.PASA.G8099	6
GO:0048268	clathrin coat assembly	6	2	0.15	0.00873	0.00873	0.18658	0.1866	Cucsat.PASA.G16234 ; Cucsat.PASA.G9208	2
GO:0009832	plant-type cell wall biogenesis	72	6	1.8	0.00900	0.00900	0.37028	0.3703	Cucsat.PASA.G12810 ; Cucsat.PASA.G15364 ; Cucsat.PASA.G15982 ; Cucsat.PASA.G17939 ; Cucsat.PASA.G17965 ; Cucsat.PASA.G452	6
GO:0016109	tetraterpenoid biosynthetic process	19	3	0.48	0.01111	0.01111	0.93410	0.9341	Cucsat.PASA.G1535 ; Cucsat.PASA.G16800 ; Cucsat.PASA.G16951	3
GO:0016117	carotenoid biosynthetic process	19	3	0.48	0.01111	0.01111	0.93410	0.9341	Cucsat.PASA.G1535 ; Cucsat.PASA.G16800 ; Cucsat.PASA.G16951	3
GO:0006066	alcohol metabolic process	55	5	1.38	0.01175	0.01175	0.93095	0.9309	Cucsat.PASA.G16951 ; Cucsat.PASA.G1848 ; Cucsat.PASA.G19862 ; Cucsat.PASA.G8099 ; Cucsat.PASA.G8120	5
GO:0009739	response to gibberellin	56	5	1.4	0.01264	0.01264	0.99946	0.9995	Cucsat.PASA.G12327 ; Cucsat.PASA.G12810 ; Cucsat.PASA.G18406 ; Cucsat.PASA.G21150 ; Cucsat.PASA.G6496	5
GO:0120254	olefinic compound metabolic process	20	3	0.5	0.01283	0.01283	0.73471	0.7347	Cucsat.PASA.G1625 ; Cucsat.PASA.G16951 ; Cucsat.PASA.G8099	3
GO:0009834	plant-type secondary cell wall biogenesi...	37	4	0.93	0.01314	0.01314	0.87038	0.8704	Cucsat.PASA.G12810 ; Cucsat.PASA.G15982 ; Cucsat.PASA.G17939 ; Cucsat.PASA.G17965	4
GO:0009687	abscisic acid metabolic process	8	2	0.2	0.01577	0.01577	0.38092	0.3809	Cucsat.PASA.G16951 ; Cucsat.PASA.G8099	2
GO:0043288	apocarotenoid metabolic process	8	2	0.2	0.01577	0.01577	0.38092	0.3809	Cucsat.PASA.G16951 ; Cucsat.PASA.G8099	2
GO:1902644	tertiary alcohol metabolic process	8	2	0.2	0.01577	0.01577	0.38092	0.3809	Cucsat.PASA.G16951 ; Cucsat.PASA.G8099	2
GO:0071555	cell wall organization	183	10	4.58	0.01632	0.01632	0.01824	0.0667	Cucsat.PASA.G10846 ; Cucsat.PASA.G1153 ; Cucsat.PASA.G11959 ; Cucsat.PASA.G15364 ; Cucsat.PASA.G2977 ; Cucsat.PASA.G3362 ; Cucsat.PASA.G3859 ; Cucsat.PASA.G452 ; Cucsat.PASA.G6496 ; Cucsat.PASA.G9532	10
GO:0016310	phosphorylation	776	29	19.4	0.01757	0.01757	< 1e-30	0.1233	Cucsat.PASA.G1041 ; Cucsat.PASA.G11507 ; Cucsat.PASA.G11788 ; Cucsat.PASA.G12834 ; Cucsat.PASA.G12958 ; Cucsat.PASA.G1309 ; Cucsat.PASA.G13662 ; Cucsat.PASA.G1380 ; Cucsat.PASA.G14066 ; Cucsat.PASA.G14207 ; Cucsat.PASA.G14349 ; Cucsat.PASA.G14858 ; Cucsat.PASA.G14859 ; Cucsat.PASA.G1487 ; Cucsat.PASA.G16782 ; Cucsat.PASA.G18060 ; Cucsat.PASA.G21434 ; Cucsat.PASA.G3192 ; Cucsat.PASA.G3588 ; Cucsat…	29
GO:0006468	protein phosphorylation	647	25	16.18	0.01866	0.01866	< 1e-30	< 1e-30	Cucsat.PASA.G1041 ; Cucsat.PASA.G11507 ; Cucsat.PASA.G11788 ; Cucsat.PASA.G12834 ; Cucsat.PASA.G12958 ; Cucsat.PASA.G13662 ; Cucsat.PASA.G1380 ; Cucsat.PASA.G14066 ; Cucsat.PASA.G14207 ; Cucsat.PASA.G14349 ; Cucsat.PASA.G14858 ; Cucsat.PASA.G14859 ; Cucsat.PASA.G1487 ; Cucsat.PASA.G16782 ; Cucsat.PASA.G18060 ; Cucsat.PASA.G3192 ; Cucsat.PASA.G3588 ; Cucsat.PASA.G424 ; Cucsat.PASA.G4678 ; Cucsat.P…	25
GO:0016108	tetraterpenoid metabolic process	25	3	0.63	0.02363	0.02363	0.61478	0.6148	Cucsat.PASA.G1535 ; Cucsat.PASA.G16800 ; Cucsat.PASA.G16951	3
GO:0016116	carotenoid metabolic process	25	3	0.63	0.02363	0.02363	0.61478	0.6148	Cucsat.PASA.G1535 ; Cucsat.PASA.G16800 ; Cucsat.PASA.G16951	3
GO:0030417	nicotianamine metabolic process	1	1	0.03	0.02501	0.02501	0.99397	0.9940	Cucsat.PASA.G19929	1
GO:0030418	nicotianamine biosynthetic process	1	1	0.03	0.02501	0.02501	0.99397	0.9940	Cucsat.PASA.G19929	1
GO:0030912	response to deep water	1	1	0.03	0.02501	0.02501	0.99346	0.9935	Cucsat.PASA.G12327	1
GO:0035019	somatic stem cell population maintenance	1	1	0.03	0.02501	0.02501	0.97679	0.9768	Cucsat.PASA.G1216	1
GO:0045792	negative regulation of cell size	1	1	0.03	0.02501	0.02501	0.99718	0.9972	Cucsat.PASA.G10895	1
GO:0071836	nectar secretion	1	1	0.03	0.02501	0.02501	0.97615	0.9761	Cucsat.PASA.G4182	1
GO:0072351	tricarboxylic acid biosynthetic process	1	1	0.03	0.02501	0.02501	0.99397	0.9940	Cucsat.PASA.G19929	1
GO:0046148	pigment biosynthetic process	67	5	1.68	0.02569	0.02569	0.48754	0.4875	Cucsat.PASA.G1535 ; Cucsat.PASA.G16800 ; Cucsat.PASA.G16951 ; Cucsat.PASA.G5343 ; Cucsat.PASA.G9497	5
GO:0046165	alcohol biosynthetic process	26	3	0.65	0.02623	0.02623	0.98872	0.9887	Cucsat.PASA.G16951 ; Cucsat.PASA.G1848 ; Cucsat.PASA.G8120	3
GO:0048468	cell development	160	11	4	0.00218	0.03076	0.01962	0.4587	Cucsat.PASA.G10878 ; Cucsat.PASA.G12461 ; Cucsat.PASA.G13846 ; Cucsat.PASA.G1487 ; Cucsat.PASA.G14871 ; Cucsat.PASA.G15982 ; Cucsat.PASA.G3624 ; Cucsat.PASA.G452 ; Cucsat.PASA.G7820 ; Cucsat.PASA.G7843 ; Cucsat.PASA.G8774	11
GO:0005976	polysaccharide metabolic process	233	11	5.83	0.03172	0.03172	2.8e-09	0.5735	Cucsat.PASA.G1153 ; Cucsat.PASA.G11959 ; Cucsat.PASA.G13523 ; Cucsat.PASA.G16782 ; Cucsat.PASA.G17939 ; Cucsat.PASA.G3362 ; Cucsat.PASA.G3859 ; Cucsat.PASA.G6496 ; Cucsat.PASA.G7843 ; Cucsat.PASA.G9506 ; Cucsat.PASA.G9532	11
GO:0009860	pollen tube growth	60	7	1.5	0.00069	0.03204	0.66938	0.6694	Cucsat.PASA.G12461 ; Cucsat.PASA.G13846 ; Cucsat.PASA.G1487 ; Cucsat.PASA.G14871 ; Cucsat.PASA.G3624 ; Cucsat.PASA.G452 ; Cucsat.PASA.G7820	7
GO:0048588	developmental cell growth	84	8	2.1	0.00114	0.03370	0.16627	0.1949	Cucsat.PASA.G12461 ; Cucsat.PASA.G13846 ; Cucsat.PASA.G1487 ; Cucsat.PASA.G14871 ; Cucsat.PASA.G3624 ; Cucsat.PASA.G452 ; Cucsat.PASA.G7820 ; Cucsat.PASA.G7843	8
GO:0045229	external encapsulating structure organiz...	207	10	5.18	0.03463	0.03463	0.00757	0.0165	Cucsat.PASA.G10846 ; Cucsat.PASA.G1153 ; Cucsat.PASA.G11959 ; Cucsat.PASA.G15364 ; Cucsat.PASA.G2977 ; Cucsat.PASA.G3362 ; Cucsat.PASA.G3859 ; Cucsat.PASA.G452 ; Cucsat.PASA.G6496 ; Cucsat.PASA.G9532	10
GO:0010215	cellulose microfibril organization	12	2	0.3	0.03482	0.03482	0.72988	0.7299	Cucsat.PASA.G15364 ; Cucsat.PASA.G452	2
GO:0016101	diterpenoid metabolic process	12	2	0.3	0.03482	0.03482	0.72885	0.7289	Cucsat.PASA.G11919 ; Cucsat.PASA.G19862	2
GO:0030198	extracellular matrix organization	12	2	0.3	0.03482	0.03482	0.72988	0.7299	Cucsat.PASA.G15364 ; Cucsat.PASA.G452	2
GO:0035265	organ growth	12	2	0.3	0.03482	0.03482	0.69257	0.6926	Cucsat.PASA.G10462 ; Cucsat.PASA.G4320	2
GO:0043062	extracellular structure organization	12	2	0.3	0.03482	0.03482	0.72988	0.7299	Cucsat.PASA.G15364 ; Cucsat.PASA.G452	2
GO:0034308	primary alcohol metabolic process	13	2	0.33	0.04049	0.04049	0.92846	0.9285	Cucsat.PASA.G19862 ; Cucsat.PASA.G8120	2
GO:0070726	cell wall assembly	13	2	0.33	0.04049	0.04049	0.89539	0.8954	Cucsat.PASA.G15364 ; Cucsat.PASA.G452	2
GO:0071668	plant-type cell wall assembly	13	2	0.33	0.04049	0.04049	0.89539	0.8954	Cucsat.PASA.G15364 ; Cucsat.PASA.G452	2
GO:1902600	proton transmembrane transport	32	3	0.8	0.04490	0.04490	0.00416	0.0042	Cucsat.PASA.G11740 ; Cucsat.PASA.G11742 ; Cucsat.PASA.G20135	3
GO:0006562	proline catabolic process	2	1	0.05	0.04939	0.04939	0.88731	0.8873	Cucsat.PASA.G8516	1
GO:0009800	cinnamic acid biosynthetic process	2	1	0.05	0.04939	0.04939	0.67589	0.6759	Cucsat.PASA.G1625	1
GO:0009803	cinnamic acid metabolic process	2	1	0.05	0.04939	0.04939	0.67589	0.6759	Cucsat.PASA.G1625	1
GO:0009831	plant-type cell wall modification involv...	2	1	0.05	0.04939	0.04939	0.92900	0.9290	Cucsat.PASA.G9532	1
GO:0010234	anther wall tapetum cell fate specificat...	2	1	0.05	0.04939	0.04939	0.99775	0.9978	Cucsat.PASA.G1380	1
GO:0016045	detection of bacterium	2	1	0.05	0.04939	0.04939	0.42222	0.4222	Cucsat.PASA.G8120	1
GO:0016103	diterpenoid catabolic process	2	1	0.05	0.04939	0.04939	0.99988	0.9999	Cucsat.PASA.G11919	1
GO:0033306	phytol metabolic process	2	1	0.05	0.04939	0.04939	0.99840	0.9984	Cucsat.PASA.G19862	1
GO:0045487	gibberellin catabolic process	2	1	0.05	0.04939	0.04939	0.99988	0.9999	Cucsat.PASA.G11919	1
GO:0046622	positive regulation of organ growth	2	1	0.05	0.04939	0.04939	0.92454	0.9245	Cucsat.PASA.G4320	1
GO:0048838	release of seed from dormancy	2	1	0.05	0.04939	0.04939	0.99942	0.9994	Cucsat.PASA.G8099	1
GO:0050878	regulation of body fluid levels	2	1	0.05	0.04939	0.04939	0.87296	0.8730	Cucsat.PASA.G16951	1
GO:0050891	multicellular organismal-level water hom...	2	1	0.05	0.04939	0.04939	0.87296	0.8730	Cucsat.PASA.G16951	1
GO:0097438	exit from dormancy	2	1	0.05	0.04939	0.04939	0.99942	0.9994	Cucsat.PASA.G8099	1
GO:0098543	detection of other organism	2	1	0.05	0.04939	0.04939	0.42222	0.4222	Cucsat.PASA.G8120	1
GO:0140962	multicellular organismal-level chemical ...	2	1	0.05	0.04939	0.04939	0.87296	0.8730	Cucsat.PASA.G16951	1
GO:1903173	fatty alcohol metabolic process	2	1	0.05	0.04939	0.04939	0.99840	0.9984	Cucsat.PASA.G19862	1
GO:0071554	cell wall organization or biogenesis	268	15	6.7	0.00287	0.05093	0.05695	0.1862	Cucsat.PASA.G10846 ; Cucsat.PASA.G1153 ; Cucsat.PASA.G11959 ; Cucsat.PASA.G12810 ; Cucsat.PASA.G15364 ; Cucsat.PASA.G15982 ; Cucsat.PASA.G17939 ; Cucsat.PASA.G17965 ; Cucsat.PASA.G2977 ; Cucsat.PASA.G3362 ; Cucsat.PASA.G3859 ; Cucsat.PASA.G452 ; Cucsat.PASA.G6496 ; Cucsat.PASA.G7843 ; Cucsat.PASA.G9532	15
GO:0006714	sesquiterpenoid metabolic process	15	2	0.38	0.05276	0.05276	0.86130	0.8613	Cucsat.PASA.G16951 ; Cucsat.PASA.G8099	2
GO:0044262	cellular carbohydrate metabolic process	223	10	5.58	0.05284	0.05284	3.8e-07	0.3902	Cucsat.PASA.G1153 ; Cucsat.PASA.G11959 ; Cucsat.PASA.G1309 ; Cucsat.PASA.G13523 ; Cucsat.PASA.G16782 ; Cucsat.PASA.G17939 ; Cucsat.PASA.G1848 ; Cucsat.PASA.G4182 ; Cucsat.PASA.G6496 ; Cucsat.PASA.G9532	10
GO:0048878	chemical homeostasis	109	6	2.73	0.05516	0.05516	0.00103	0.0500	Cucsat.PASA.G10324 ; Cucsat.PASA.G16951 ; Cucsat.PASA.G20135 ; Cucsat.PASA.G21028 ; Cucsat.PASA.G5004 ; Cucsat.PASA.G7254	6
GO:0050801	monoatomic ion homeostasis	58	4	1.45	0.05654	0.05654	0.01041	0.0104	Cucsat.PASA.G10324 ; Cucsat.PASA.G20135 ; Cucsat.PASA.G21028 ; Cucsat.PASA.G5004	4
GO:0009932	cell tip growth	70	7	1.75	0.00174	0.05707	0.12146	0.1215	Cucsat.PASA.G12461 ; Cucsat.PASA.G13846 ; Cucsat.PASA.G1487 ; Cucsat.PASA.G14871 ; Cucsat.PASA.G3624 ; Cucsat.PASA.G452 ; Cucsat.PASA.G7820	7
GO:0000904	cell morphogenesis involved in different...	124	9	3.1	0.00379	0.06014	0.07179	0.3940	Cucsat.PASA.G12461 ; Cucsat.PASA.G13846 ; Cucsat.PASA.G1487 ; Cucsat.PASA.G14871 ; Cucsat.PASA.G15982 ; Cucsat.PASA.G3624 ; Cucsat.PASA.G452 ; Cucsat.PASA.G7820 ; Cucsat.PASA.G8774	9
GO:0009624	response to nematode	37	3	0.93	0.06431	0.06431	0.00673	0.0067	Cucsat.PASA.G17531 ; Cucsat.PASA.G17621 ; Cucsat.PASA.G5004	3
GO:0042592	homeostatic process	201	9	5.03	0.06478	0.06478	0.99695	0.9998	Cucsat.PASA.G10324 ; Cucsat.PASA.G12731 ; Cucsat.PASA.G13453 ; Cucsat.PASA.G16951 ; Cucsat.PASA.G20135 ; Cucsat.PASA.G21028 ; Cucsat.PASA.G5004 ; Cucsat.PASA.G7254 ; Cucsat.PASA.G9925	9
GO:0120255	olefinic compound biosynthetic process	17	2	0.43	0.06616	0.06616	0.49547	0.4955	Cucsat.PASA.G1625 ; Cucsat.PASA.G16951	2
GO:0016049	cell growth	217	12	5.43	0.00813	0.06825	0.00643	0.0077	Cucsat.PASA.G12461 ; Cucsat.PASA.G13846 ; Cucsat.PASA.G1487 ; Cucsat.PASA.G14871 ; Cucsat.PASA.G15364 ; Cucsat.PASA.G15982 ; Cucsat.PASA.G3624 ; Cucsat.PASA.G452 ; Cucsat.PASA.G7820 ; Cucsat.PASA.G7843 ; Cucsat.PASA.G8774 ; Cucsat.PASA.G9532	12
GO:0003156	regulation of animal organ formation	3	1	0.08	0.07317	0.07317	0.99357	0.9936	Cucsat.PASA.G5004	1
GO:0009228	thiamine biosynthetic process	3	1	0.08	0.07317	0.07317	0.98761	0.9876	Cucsat.PASA.G8120	1
GO:0009595	detection of biotic stimulus	3	1	0.08	0.07317	0.07317	0.36494	0.3649	Cucsat.PASA.G8120	1
GO:0010266	response to vitamin B1	3	1	0.08	0.07317	0.07317	0.99775	0.9978	Cucsat.PASA.G8120	1
GO:0010623	programmed cell death involved in cell d...	3	1	0.08	0.07317	0.07317	0.99976	0.9998	Cucsat.PASA.G10878	1
GO:0030104	water homeostasis	3	1	0.08	0.07317	0.07317	0.82235	0.8223	Cucsat.PASA.G16951	1
GO:0042547	cell wall modification involved in multi...	3	1	0.08	0.07317	0.07317	0.65011	0.6501	Cucsat.PASA.G9532	1
GO:0048281	inflorescence morphogenesis	3	1	0.08	0.07317	0.07317	0.11923	0.4794	Cucsat.PASA.G10895	1
GO:0048639	positive regulation of developmental gro...	3	1	0.08	0.07317	0.07317	0.94045	0.9405	Cucsat.PASA.G4320	1
GO:0048871	multicellular organismal-level homeostas...	3	1	0.08	0.07317	0.07317	0.99790	0.9979	Cucsat.PASA.G16951	1
GO:0090379	secondary cell wall biogenesis involved ...	3	1	0.08	0.07317	0.07317	0.99969	0.9997	Cucsat.PASA.G15982	1
GO:0098581	detection of external biotic stimulus	3	1	0.08	0.07317	0.07317	0.36494	0.3649	Cucsat.PASA.G8120	1
GO:0090378	seed trichome elongation	18	2	0.45	0.07324	0.07324	0.99821	0.9982	Cucsat.PASA.G15982 ; Cucsat.PASA.G8774	2
GO:0060560	developmental growth involved in morphog...	160	10	4	0.00671	0.07506	0.02836	0.0400	Cucsat.PASA.G12461 ; Cucsat.PASA.G13846 ; Cucsat.PASA.G1487 ; Cucsat.PASA.G14871 ; Cucsat.PASA.G15982 ; Cucsat.PASA.G3624 ; Cucsat.PASA.G452 ; Cucsat.PASA.G7820 ; Cucsat.PASA.G7843 ; Cucsat.PASA.G8774	10
GO:0098662	inorganic cation transmembrane transport	91	5	2.28	0.07724	0.07724	0.00013	0.1634	Cucsat.PASA.G10324 ; Cucsat.PASA.G11740 ; Cucsat.PASA.G11742 ; Cucsat.PASA.G13472 ; Cucsat.PASA.G20135	5
GO:0042546	cell wall biogenesis	113	9	2.83	0.00202	0.07805	0.57044	0.9687	Cucsat.PASA.G12810 ; Cucsat.PASA.G15364 ; Cucsat.PASA.G15982 ; Cucsat.PASA.G17939 ; Cucsat.PASA.G17965 ; Cucsat.PASA.G452 ; Cucsat.PASA.G6496 ; Cucsat.PASA.G7843 ; Cucsat.PASA.G9532	9
GO:0061025	membrane fusion	19	2	0.48	0.08055	0.08055	0.99972	0.9997	Cucsat.PASA.G14871 ; Cucsat.PASA.G5497	2
GO:1901615	organic hydroxy compound metabolic proce...	121	6	3.03	0.08238	0.08238	0.39202	0.3920	Cucsat.PASA.G16951 ; Cucsat.PASA.G1743 ; Cucsat.PASA.G1848 ; Cucsat.PASA.G19862 ; Cucsat.PASA.G8099 ; Cucsat.PASA.G8120	6
GO:0042440	pigment metabolic process	93	5	2.33	0.08303	0.08303	0.41275	0.4127	Cucsat.PASA.G1535 ; Cucsat.PASA.G16800 ; Cucsat.PASA.G16951 ; Cucsat.PASA.G5343 ; Cucsat.PASA.G9497	5
GO:0048589	developmental growth	227	12	5.68	0.01140	0.08590	0.00649	0.0483	Cucsat.PASA.G10462 ; Cucsat.PASA.G12461 ; Cucsat.PASA.G13846 ; Cucsat.PASA.G1487 ; Cucsat.PASA.G14871 ; Cucsat.PASA.G15982 ; Cucsat.PASA.G3624 ; Cucsat.PASA.G4320 ; Cucsat.PASA.G452 ; Cucsat.PASA.G7820 ; Cucsat.PASA.G7843 ; Cucsat.PASA.G8774	12
GO:0006857	oligopeptide transport	20	2	0.5	0.08808	0.08808	1.1e-06	1.1e-06	Cucsat.PASA.G165 ; Cucsat.PASA.G9923	2
GO:0015833	peptide transport	20	2	0.5	0.08808	0.08808	1.1e-06	1.0000	Cucsat.PASA.G165 ; Cucsat.PASA.G9923	2
GO:0042537	benzene-containing compound metabolic pr...	20	2	0.5	0.08808	0.08808	0.72206	0.7221	Cucsat.PASA.G1625 ; Cucsat.PASA.G1743	2
GO:0009725	response to hormone	651	22	16.28	0.08941	0.08941	0.54997	0.5842	Cucsat.PASA.G10324 ; Cucsat.PASA.G10540 ; Cucsat.PASA.G11454 ; Cucsat.PASA.G11788 ; Cucsat.PASA.G12327 ; Cucsat.PASA.G12810 ; Cucsat.PASA.G12893 ; Cucsat.PASA.G1358 ; Cucsat.PASA.G14057 ; Cucsat.PASA.G15982 ; Cucsat.PASA.G17965 ; Cucsat.PASA.G18406 ; Cucsat.PASA.G1996 ; Cucsat.PASA.G21150 ; Cucsat.PASA.G21329 ; Cucsat.PASA.G2864 ; Cucsat.PASA.G3273 ; Cucsat.PASA.G3588 ; Cucsat.PASA.G5004 ; Cucsat…	22
GO:0009719	response to endogenous stimulus	653	22	16.33	0.09166	0.09166	0.51412	0.6681	Cucsat.PASA.G10324 ; Cucsat.PASA.G10540 ; Cucsat.PASA.G11454 ; Cucsat.PASA.G11788 ; Cucsat.PASA.G12327 ; Cucsat.PASA.G12810 ; Cucsat.PASA.G12893 ; Cucsat.PASA.G1358 ; Cucsat.PASA.G14057 ; Cucsat.PASA.G15982 ; Cucsat.PASA.G17965 ; Cucsat.PASA.G18406 ; Cucsat.PASA.G1996 ; Cucsat.PASA.G21150 ; Cucsat.PASA.G21329 ; Cucsat.PASA.G2864 ; Cucsat.PASA.G3273 ; Cucsat.PASA.G3588 ; Cucsat.PASA.G5004 ; Cucsat…	22
GO:0009699	phenylpropanoid biosynthetic process	43	3	1.08	0.09180	0.09180	0.69095	0.6909	Cucsat.PASA.G14911 ; Cucsat.PASA.G15982 ; Cucsat.PASA.G1625	3

## Sheet: GO_B10_1_2vsB10_L
GO.ID	Term	Annotated	Significant	Expected	classicFisher	elimFisher	classicKS	elimKS	genes_included	gene_count
GO:0008150	biological_process	7769	3056	3053.6	0.23719	1.8e-06	1.3e-05	< 1e-30	Cucsat.PASA.G10001 ; Cucsat.PASA.G10012 ; Cucsat.PASA.G10014 ; Cucsat.PASA.G10015 ; Cucsat.PASA.G10017 ; Cucsat.PASA.G1002 ; Cucsat.PASA.G10024 ; Cucsat.PASA.G10025 ; Cucsat.PASA.G10046 ; Cucsat.PASA.G10049 ; Cucsat.PASA.G1005 ; Cucsat.PASA.G10050 ; Cucsat.PASA.G10052 ; Cucsat.PASA.G10054 ; Cucsat.PASA.G10059 ; Cucsat.PASA.G10065 ; Cucsat.PASA.G10070 ; Cucsat.PASA.G10071 ; Cucsat.PASA.G10072 ; Cu…	3056
GO:0006855	xenobiotic transmembrane transport	23	19	9.04	2.6e-05	2.5e-05	0.1541	0.1541	Cucsat.PASA.G10811 ; Cucsat.PASA.G11626 ; Cucsat.PASA.G12134 ; Cucsat.PASA.G14047 ; Cucsat.PASA.G14199 ; Cucsat.PASA.G14865 ; Cucsat.PASA.G1544 ; Cucsat.PASA.G19650 ; Cucsat.PASA.G21294 ; Cucsat.PASA.G2289 ; Cucsat.PASA.G2737 ; Cucsat.PASA.G4092 ; Cucsat.PASA.G4981 ; Cucsat.PASA.G5004 ; Cucsat.PASA.G8072 ; Cucsat.PASA.G8460 ; Cucsat.PASA.G9829 ; Cucsat.PASA.G9830 ; Cucsat.PASA.G9831	19
GO:0009767	photosynthetic electron transport chain	26	19	10.22	0.00049	0.00047	0.9994	0.9994	Cucsat.PASA.G1028 ; Cucsat.PASA.G1031 ; Cucsat.PASA.G11326 ; Cucsat.PASA.G11492 ; Cucsat.PASA.G11811 ; Cucsat.PASA.G13324 ; Cucsat.PASA.G15382 ; Cucsat.PASA.G16640 ; Cucsat.PASA.G17100 ; Cucsat.PASA.G3046 ; Cucsat.PASA.G344 ; Cucsat.PASA.G3527 ; Cucsat.PASA.G37 ; Cucsat.PASA.G444 ; Cucsat.PASA.G4493 ; Cucsat.PASA.G841 ; Cucsat.PASA.G9226 ; Cucsat.PASA.G9309 ; Cucsat.PASA.G980	19
GO:0009934	regulation of meristem structural organi...	14	12	5.5	0.00050	0.00048	0.8754	0.8754	Cucsat.PASA.G11269 ; Cucsat.PASA.G11344 ; Cucsat.PASA.G12906 ; Cucsat.PASA.G13281 ; Cucsat.PASA.G1705 ; Cucsat.PASA.G1803 ; Cucsat.PASA.G19371 ; Cucsat.PASA.G2415 ; Cucsat.PASA.G4636 ; Cucsat.PASA.G500 ; Cucsat.PASA.G773 ; Cucsat.PASA.G8711	12
GO:0048645	animal organ formation	8	8	3.14	0.00057	0.00055	0.7713	0.7713	Cucsat.PASA.G12435 ; Cucsat.PASA.G14939 ; Cucsat.PASA.G16040 ; Cucsat.PASA.G18874 ; Cucsat.PASA.G2224 ; Cucsat.PASA.G5004 ; Cucsat.PASA.G8279 ; Cucsat.PASA.G9069	8
GO:1903047	mitotic cell cycle process	37	24	14.54	0.00144	0.00137	0.6493	0.6493	Cucsat.PASA.G1002 ; Cucsat.PASA.G10049 ; Cucsat.PASA.G11344 ; Cucsat.PASA.G11458 ; Cucsat.PASA.G11967 ; Cucsat.PASA.G12591 ; Cucsat.PASA.G1262 ; Cucsat.PASA.G12926 ; Cucsat.PASA.G13476 ; Cucsat.PASA.G15331 ; Cucsat.PASA.G1705 ; Cucsat.PASA.G17537 ; Cucsat.PASA.G18970 ; Cucsat.PASA.G19579 ; Cucsat.PASA.G2198 ; Cucsat.PASA.G3089 ; Cucsat.PASA.G3265 ; Cucsat.PASA.G4841 ; Cucsat.PASA.G604 ; Cucsat.PA…	24
GO:0007018	microtubule-based movement	47	29	18.47	0.00153	0.00145	0.0012	0.0012	Cucsat.PASA.G10772 ; Cucsat.PASA.G11923 ; Cucsat.PASA.G12455 ; Cucsat.PASA.G13104 ; Cucsat.PASA.G13531 ; Cucsat.PASA.G13822 ; Cucsat.PASA.G14020 ; Cucsat.PASA.G14339 ; Cucsat.PASA.G14597 ; Cucsat.PASA.G14692 ; Cucsat.PASA.G16421 ; Cucsat.PASA.G16662 ; Cucsat.PASA.G1808 ; Cucsat.PASA.G18400 ; Cucsat.PASA.G19580 ; Cucsat.PASA.G20658 ; Cucsat.PASA.G21178 ; Cucsat.PASA.G21358 ; Cucsat.PASA.G3619 ; Cu…	29
GO:0006355	regulation of DNA-templated transcriptio...	792	349	311.3	0.00224	0.00179	0.8168	0.8539	Cucsat.PASA.G1005 ; Cucsat.PASA.G10052 ; Cucsat.PASA.G1013 ; Cucsat.PASA.G10154 ; Cucsat.PASA.G10178 ; Cucsat.PASA.G10443 ; Cucsat.PASA.G1051 ; Cucsat.PASA.G10553 ; Cucsat.PASA.G106 ; Cucsat.PASA.G10617 ; Cucsat.PASA.G1064 ; Cucsat.PASA.G10695 ; Cucsat.PASA.G10707 ; Cucsat.PASA.G10802 ; Cucsat.PASA.G1081 ; Cucsat.PASA.G10817 ; Cucsat.PASA.G10826 ; Cucsat.PASA.G10827 ; Cucsat.PASA.G10856 ; Cucsat.…	349
GO:0071555	cell wall organization	183	91	71.93	0.00242	0.00219	0.3804	0.4047	Cucsat.PASA.G10071 ; Cucsat.PASA.G10668 ; Cucsat.PASA.G10711 ; Cucsat.PASA.G10721 ; Cucsat.PASA.G10760 ; Cucsat.PASA.G10799 ; Cucsat.PASA.G1083 ; Cucsat.PASA.G11054 ; Cucsat.PASA.G11286 ; Cucsat.PASA.G11574 ; Cucsat.PASA.G11594 ; Cucsat.PASA.G11779 ; Cucsat.PASA.G11836 ; Cucsat.PASA.G11882 ; Cucsat.PASA.G11916 ; Cucsat.PASA.G11959 ; Cucsat.PASA.G11960 ; Cucsat.PASA.G12508 ; Cucsat.PASA.G12804 ; C…	91
GO:0010383	cell wall polysaccharide metabolic proce...	59	34	23.19	0.00323	0.00306	0.5251	0.5483	Cucsat.PASA.G10799 ; Cucsat.PASA.G11054 ; Cucsat.PASA.G11659 ; Cucsat.PASA.G12253 ; Cucsat.PASA.G12969 ; Cucsat.PASA.G13196 ; Cucsat.PASA.G13271 ; Cucsat.PASA.G13877 ; Cucsat.PASA.G13891 ; Cucsat.PASA.G14844 ; Cucsat.PASA.G15239 ; Cucsat.PASA.G15434 ; Cucsat.PASA.G16701 ; Cucsat.PASA.G1702 ; Cucsat.PASA.G17313 ; Cucsat.PASA.G17350 ; Cucsat.PASA.G17939 ; Cucsat.PASA.G18215 ; Cucsat.PASA.G18490 ; C…	34
GO:0010588	cotyledon vascular tissue pattern format...	9	8	3.54	0.00332	0.00325	0.9968	0.9968	Cucsat.PASA.G10755 ; Cucsat.PASA.G11026 ; Cucsat.PASA.G11945 ; Cucsat.PASA.G14724 ; Cucsat.PASA.G230 ; Cucsat.PASA.G5186 ; Cucsat.PASA.G5256 ; Cucsat.PASA.G8452	8
GO:0032544	plastid translation	9	8	3.54	0.00332	0.00325	0.9999	0.9999	Cucsat.PASA.G10186 ; Cucsat.PASA.G13742 ; Cucsat.PASA.G15630 ; Cucsat.PASA.G17246 ; Cucsat.PASA.G17399 ; Cucsat.PASA.G3317 ; Cucsat.PASA.G6749 ; Cucsat.PASA.G936	8
GO:0030261	chromosome condensation	6	6	2.36	0.00368	0.00361	0.5191	0.5191	Cucsat.PASA.G12689 ; Cucsat.PASA.G17556 ; Cucsat.PASA.G20570 ; Cucsat.PASA.G4841 ; Cucsat.PASA.G55 ; Cucsat.PASA.G9679	6
GO:0006073	cellular glucan metabolic process	125	68	49.13	0.00041	0.00417	0.0998	0.2216	Cucsat.PASA.G10071 ; Cucsat.PASA.G10668 ; Cucsat.PASA.G10799 ; Cucsat.PASA.G11958 ; Cucsat.PASA.G11959 ; Cucsat.PASA.G11960 ; Cucsat.PASA.G11973 ; Cucsat.PASA.G1244 ; Cucsat.PASA.G12804 ; Cucsat.PASA.G12882 ; Cucsat.PASA.G12896 ; Cucsat.PASA.G12926 ; Cucsat.PASA.G13271 ; Cucsat.PASA.G13523 ; Cucsat.PASA.G13877 ; Cucsat.PASA.G14012 ; Cucsat.PASA.G14664 ; Cucsat.PASA.G14844 ; Cucsat.PASA.G15237 ; C…	68
GO:0006091	generation of precursor metabolites and ...	159	86	62.49	9.7e-05	0.00497	0.9964	0.9964	Cucsat.PASA.G10059 ; Cucsat.PASA.G10112 ; Cucsat.PASA.G10248 ; Cucsat.PASA.G1028 ; Cucsat.PASA.G1031 ; Cucsat.PASA.G11203 ; Cucsat.PASA.G11236 ; Cucsat.PASA.G11326 ; Cucsat.PASA.G11456 ; Cucsat.PASA.G11492 ; Cucsat.PASA.G11811 ; Cucsat.PASA.G11891 ; Cucsat.PASA.G12066 ; Cucsat.PASA.G1244 ; Cucsat.PASA.G12662 ; Cucsat.PASA.G12882 ; Cucsat.PASA.G13324 ; Cucsat.PASA.G13419 ; Cucsat.PASA.G13441 ; Cuc…	86
GO:0007059	chromosome segregation	52	30	20.44	0.00540	0.00514	0.7549	0.7549	Cucsat.PASA.G1062 ; Cucsat.PASA.G11297 ; Cucsat.PASA.G11458 ; Cucsat.PASA.G11883 ; Cucsat.PASA.G1217 ; Cucsat.PASA.G12591 ; Cucsat.PASA.G13558 ; Cucsat.PASA.G14339 ; Cucsat.PASA.G14774 ; Cucsat.PASA.G15024 ; Cucsat.PASA.G17556 ; Cucsat.PASA.G177 ; Cucsat.PASA.G19635 ; Cucsat.PASA.G20700 ; Cucsat.PASA.G21298 ; Cucsat.PASA.G21342 ; Cucsat.PASA.G2835 ; Cucsat.PASA.G4340 ; Cucsat.PASA.G4841 ; Cucsat.…	30
GO:0010109	regulation of photosynthesis	20	14	7.86	0.00532	0.00516	0.8395	0.8395	Cucsat.PASA.G10017 ; Cucsat.PASA.G10248 ; Cucsat.PASA.G11326 ; Cucsat.PASA.G11492 ; Cucsat.PASA.G15382 ; Cucsat.PASA.G16640 ; Cucsat.PASA.G17100 ; Cucsat.PASA.G19052 ; Cucsat.PASA.G204 ; Cucsat.PASA.G7047 ; Cucsat.PASA.G8456 ; Cucsat.PASA.G9166 ; Cucsat.PASA.G9226 ; Cucsat.PASA.G9871	14
GO:0044262	cellular carbohydrate metabolic process	223	121	87.65	3.2e-06	0.00620	0.1899	0.1980	Cucsat.PASA.G10025 ; Cucsat.PASA.G10071 ; Cucsat.PASA.G10668 ; Cucsat.PASA.G10799 ; Cucsat.PASA.G11054 ; Cucsat.PASA.G11456 ; Cucsat.PASA.G11659 ; Cucsat.PASA.G11674 ; Cucsat.PASA.G11958 ; Cucsat.PASA.G11959 ; Cucsat.PASA.G11960 ; Cucsat.PASA.G11973 ; Cucsat.PASA.G12253 ; Cucsat.PASA.G1244 ; Cucsat.PASA.G12603 ; Cucsat.PASA.G12804 ; Cucsat.PASA.G12882 ; Cucsat.PASA.G12896 ; Cucsat.PASA.G12926 ; C…	121
GO:0070192	chromosome organization involved in meio...	30	19	11.79	0.00657	0.00633	0.4856	0.4856	Cucsat.PASA.G1062 ; Cucsat.PASA.G11883 ; Cucsat.PASA.G1217 ; Cucsat.PASA.G12591 ; Cucsat.PASA.G13558 ; Cucsat.PASA.G14774 ; Cucsat.PASA.G15024 ; Cucsat.PASA.G17556 ; Cucsat.PASA.G177 ; Cucsat.PASA.G19635 ; Cucsat.PASA.G20570 ; Cucsat.PASA.G21298 ; Cucsat.PASA.G21342 ; Cucsat.PASA.G55 ; Cucsat.PASA.G5757 ; Cucsat.PASA.G6845 ; Cucsat.PASA.G8664 ; Cucsat.PASA.G9434 ; Cucsat.PASA.G9694	19
GO:0030245	cellulose catabolic process	13	10	5.11	0.00669	0.00653	0.4273	0.4273	Cucsat.PASA.G10071 ; Cucsat.PASA.G11973 ; Cucsat.PASA.G12896 ; Cucsat.PASA.G17226 ; Cucsat.PASA.G21074 ; Cucsat.PASA.G2937 ; Cucsat.PASA.G8204 ; Cucsat.PASA.G8620 ; Cucsat.PASA.G905 ; Cucsat.PASA.G982	10
GO:0006270	DNA replication initiation	8	7	3.14	0.00758	0.00744	0.4300	0.4300	Cucsat.PASA.G12376 ; Cucsat.PASA.G19818 ; Cucsat.PASA.G2526 ; Cucsat.PASA.G2582 ; Cucsat.PASA.G2962 ; Cucsat.PASA.G3202 ; Cucsat.PASA.G5621	7
GO:0045488	pectin metabolic process	81	43	31.84	0.00793	0.00747	0.2717	0.2717	Cucsat.PASA.G10513 ; Cucsat.PASA.G10721 ; Cucsat.PASA.G1083 ; Cucsat.PASA.G11054 ; Cucsat.PASA.G1158 ; Cucsat.PASA.G11594 ; Cucsat.PASA.G11779 ; Cucsat.PASA.G11882 ; Cucsat.PASA.G12508 ; Cucsat.PASA.G12969 ; Cucsat.PASA.G12985 ; Cucsat.PASA.G13877 ; Cucsat.PASA.G14010 ; Cucsat.PASA.G14250 ; Cucsat.PASA.G15013 ; Cucsat.PASA.G15239 ; Cucsat.PASA.G15434 ; Cucsat.PASA.G1634 ; Cucsat.PASA.G16442 ; Cuc…	43
GO:0000271	polysaccharide biosynthetic process	108	55	42.45	0.00896	0.00837	0.0505	0.1463	Cucsat.PASA.G10668 ; Cucsat.PASA.G10721 ; Cucsat.PASA.G1083 ; Cucsat.PASA.G11054 ; Cucsat.PASA.G11594 ; Cucsat.PASA.G11659 ; Cucsat.PASA.G11958 ; Cucsat.PASA.G11959 ; Cucsat.PASA.G11960 ; Cucsat.PASA.G12253 ; Cucsat.PASA.G1244 ; Cucsat.PASA.G12882 ; Cucsat.PASA.G12926 ; Cucsat.PASA.G12969 ; Cucsat.PASA.G13877 ; Cucsat.PASA.G13891 ; Cucsat.PASA.G14010 ; Cucsat.PASA.G14012 ; Cucsat.PASA.G14664 ; Cu…	55
GO:0010076	maintenance of floral meristem identity	5	5	1.97	0.00936	0.00923	0.9840	0.9840	Cucsat.PASA.G12435 ; Cucsat.PASA.G14939 ; Cucsat.PASA.G17901 ; Cucsat.PASA.G1823 ; Cucsat.PASA.G4264	5
GO:0015850	organic hydroxy compound transport	5	5	1.97	0.00936	0.00923	0.5656	0.5656	Cucsat.PASA.G14071 ; Cucsat.PASA.G14515 ; Cucsat.PASA.G16591 ; Cucsat.PASA.G18814 ; Cucsat.PASA.G2755	5
GO:0009556	microsporogenesis	21	14	8.25	0.01023	0.00993	0.7002	0.7002	Cucsat.PASA.G11728 ; Cucsat.PASA.G11927 ; Cucsat.PASA.G1262 ; Cucsat.PASA.G1380 ; Cucsat.PASA.G15244 ; Cucsat.PASA.G18057 ; Cucsat.PASA.G20570 ; Cucsat.PASA.G2401 ; Cucsat.PASA.G2570 ; Cucsat.PASA.G5920 ; Cucsat.PASA.G6845 ; Cucsat.PASA.G7441 ; Cucsat.PASA.G8416 ; Cucsat.PASA.G8418	14
GO:0006260	DNA replication	88	49	34.59	0.00129	0.01015	0.5354	0.5354	Cucsat.PASA.G10417 ; Cucsat.PASA.G11617 ; Cucsat.PASA.G11825 ; Cucsat.PASA.G12376 ; Cucsat.PASA.G12913 ; Cucsat.PASA.G12949 ; Cucsat.PASA.G14548 ; Cucsat.PASA.G14663 ; Cucsat.PASA.G14717 ; Cucsat.PASA.G14745 ; Cucsat.PASA.G15136 ; Cucsat.PASA.G15711 ; Cucsat.PASA.G16058 ; Cucsat.PASA.G17165 ; Cucsat.PASA.G17712 ; Cucsat.PASA.G17879 ; Cucsat.PASA.G18138 ; Cucsat.PASA.G18609 ; Cucsat.PASA.G19528 ; …	49
GO:0010411	xyloglucan metabolic process	23	15	9.04	0.01058	0.01026	0.7788	0.7788	Cucsat.PASA.G10799 ; Cucsat.PASA.G13271 ; Cucsat.PASA.G14844 ; Cucsat.PASA.G16701 ; Cucsat.PASA.G17313 ; Cucsat.PASA.G17350 ; Cucsat.PASA.G18490 ; Cucsat.PASA.G18491 ; Cucsat.PASA.G18639 ; Cucsat.PASA.G18640 ; Cucsat.PASA.G19648 ; Cucsat.PASA.G4415 ; Cucsat.PASA.G5771 ; Cucsat.PASA.G9532 ; Cucsat.PASA.G9939	15
GO:0010218	response to far red light	25	16	9.83	0.01079	0.01045	0.9370	0.9370	Cucsat.PASA.G106 ; Cucsat.PASA.G11708 ; Cucsat.PASA.G12450 ; Cucsat.PASA.G1302 ; Cucsat.PASA.G13126 ; Cucsat.PASA.G13514 ; Cucsat.PASA.G14097 ; Cucsat.PASA.G15139 ; Cucsat.PASA.G17115 ; Cucsat.PASA.G2080 ; Cucsat.PASA.G21254 ; Cucsat.PASA.G5060 ; Cucsat.PASA.G5254 ; Cucsat.PASA.G6199 ; Cucsat.PASA.G8279 ; Cucsat.PASA.G9426	16
GO:0080167	response to karrikin	54	30	21.22	0.01110	0.01059	0.9365	0.9365	Cucsat.PASA.G10793 ; Cucsat.PASA.G11293 ; Cucsat.PASA.G12584 ; Cucsat.PASA.G13033 ; Cucsat.PASA.G13971 ; Cucsat.PASA.G14634 ; Cucsat.PASA.G15153 ; Cucsat.PASA.G16950 ; Cucsat.PASA.G17145 ; Cucsat.PASA.G17348 ; Cucsat.PASA.G1747 ; Cucsat.PASA.G17524 ; Cucsat.PASA.G17985 ; Cucsat.PASA.G18643 ; Cucsat.PASA.G19823 ; Cucsat.PASA.G204 ; Cucsat.PASA.G20912 ; Cucsat.PASA.G2903 ; Cucsat.PASA.G3233 ; Cucsa…	30
GO:0016052	carbohydrate catabolic process	139	72	54.63	0.00173	0.01302	0.2312	0.2312	Cucsat.PASA.G10071 ; Cucsat.PASA.G10513 ; Cucsat.PASA.G11456 ; Cucsat.PASA.G1158 ; Cucsat.PASA.G11674 ; Cucsat.PASA.G11779 ; Cucsat.PASA.G11973 ; Cucsat.PASA.G12508 ; Cucsat.PASA.G12896 ; Cucsat.PASA.G12985 ; Cucsat.PASA.G13196 ; Cucsat.PASA.G13441 ; Cucsat.PASA.G13523 ; Cucsat.PASA.G14250 ; Cucsat.PASA.G14552 ; Cucsat.PASA.G1497 ; Cucsat.PASA.G15013 ; Cucsat.PASA.G1539 ; Cucsat.PASA.G1540 ; Cucs…	72
GO:0033692	cellular polysaccharide biosynthetic pro...	92	47	36.16	0.01393	0.01313	0.0626	0.1835	Cucsat.PASA.G10668 ; Cucsat.PASA.G11054 ; Cucsat.PASA.G11659 ; Cucsat.PASA.G11958 ; Cucsat.PASA.G11959 ; Cucsat.PASA.G11960 ; Cucsat.PASA.G12253 ; Cucsat.PASA.G1244 ; Cucsat.PASA.G12882 ; Cucsat.PASA.G12926 ; Cucsat.PASA.G12969 ; Cucsat.PASA.G13877 ; Cucsat.PASA.G13891 ; Cucsat.PASA.G14012 ; Cucsat.PASA.G14664 ; Cucsat.PASA.G15237 ; Cucsat.PASA.G15434 ; Cucsat.PASA.G16872 ; Cucsat.PASA.G1702 ; Cu…	47
GO:0010410	hemicellulose metabolic process	44	25	17.29	0.01374	0.01319	0.6191	0.6191	Cucsat.PASA.G10799 ; Cucsat.PASA.G11659 ; Cucsat.PASA.G12253 ; Cucsat.PASA.G13196 ; Cucsat.PASA.G13271 ; Cucsat.PASA.G13877 ; Cucsat.PASA.G13891 ; Cucsat.PASA.G14844 ; Cucsat.PASA.G16701 ; Cucsat.PASA.G1702 ; Cucsat.PASA.G17313 ; Cucsat.PASA.G17350 ; Cucsat.PASA.G17939 ; Cucsat.PASA.G18490 ; Cucsat.PASA.G18491 ; Cucsat.PASA.G18639 ; Cucsat.PASA.G18640 ; Cucsat.PASA.G19648 ; Cucsat.PASA.G2236 ; Cu…	25
GO:0098813	nuclear chromosome segregation	44	25	17.29	0.01374	0.01319	0.5135	0.5135	Cucsat.PASA.G1062 ; Cucsat.PASA.G11458 ; Cucsat.PASA.G11883 ; Cucsat.PASA.G1217 ; Cucsat.PASA.G12591 ; Cucsat.PASA.G13558 ; Cucsat.PASA.G14339 ; Cucsat.PASA.G14774 ; Cucsat.PASA.G15024 ; Cucsat.PASA.G17556 ; Cucsat.PASA.G177 ; Cucsat.PASA.G19635 ; Cucsat.PASA.G21298 ; Cucsat.PASA.G21342 ; Cucsat.PASA.G4340 ; Cucsat.PASA.G4841 ; Cucsat.PASA.G5282 ; Cucsat.PASA.G55 ; Cucsat.PASA.G5757 ; Cucsat.PASA…	25
GO:0009611	response to wounding	90	46	35.37	0.01473	0.01390	0.9089	0.8875	Cucsat.PASA.G10025 ; Cucsat.PASA.G1049 ; Cucsat.PASA.G1074 ; Cucsat.PASA.G10819 ; Cucsat.PASA.G11108 ; Cucsat.PASA.G11338 ; Cucsat.PASA.G11580 ; Cucsat.PASA.G1211 ; Cucsat.PASA.G12155 ; Cucsat.PASA.G12323 ; Cucsat.PASA.G12763 ; Cucsat.PASA.G12883 ; Cucsat.PASA.G13797 ; Cucsat.PASA.G14724 ; Cucsat.PASA.G15139 ; Cucsat.PASA.G16381 ; Cucsat.PASA.G16875 ; Cucsat.PASA.G1724 ; Cucsat.PASA.G17693 ; Cucs…	46
GO:0009637	response to blue light	40	23	15.72	0.01485	0.01428	0.5982	0.5982	Cucsat.PASA.G10025 ; Cucsat.PASA.G11763 ; Cucsat.PASA.G11942 ; Cucsat.PASA.G12863 ; Cucsat.PASA.G1302 ; Cucsat.PASA.G13514 ; Cucsat.PASA.G1630 ; Cucsat.PASA.G17115 ; Cucsat.PASA.G18250 ; Cucsat.PASA.G19466 ; Cucsat.PASA.G2072 ; Cucsat.PASA.G2080 ; Cucsat.PASA.G20996 ; Cucsat.PASA.G4815 ; Cucsat.PASA.G5254 ; Cucsat.PASA.G5490 ; Cucsat.PASA.G6093 ; Cucsat.PASA.G6199 ; Cucsat.PASA.G7524 ; Cucsat.PAS…	23
GO:0051026	chiasma assembly	14	10	5.5	0.01520	0.01485	0.7143	0.7143	Cucsat.PASA.G1062 ; Cucsat.PASA.G1217 ; Cucsat.PASA.G14774 ; Cucsat.PASA.G177 ; Cucsat.PASA.G19635 ; Cucsat.PASA.G21342 ; Cucsat.PASA.G5757 ; Cucsat.PASA.G6845 ; Cucsat.PASA.G9434 ; Cucsat.PASA.G9694	10
GO:0097237	cellular response to toxic substance	77	40	30.26	0.01600	0.01517	0.9752	0.9752	Cucsat.PASA.G10105 ; Cucsat.PASA.G11405 ; Cucsat.PASA.G11776 ; Cucsat.PASA.G11983 ; Cucsat.PASA.G12751 ; Cucsat.PASA.G12952 ; Cucsat.PASA.G12972 ; Cucsat.PASA.G13650 ; Cucsat.PASA.G13652 ; Cucsat.PASA.G13654 ; Cucsat.PASA.G13656 ; Cucsat.PASA.G13659 ; Cucsat.PASA.G14393 ; Cucsat.PASA.G14838 ; Cucsat.PASA.G16529 ; Cucsat.PASA.G16741 ; Cucsat.PASA.G17001 ; Cucsat.PASA.G17395 ; Cucsat.PASA.G1911 ; C…	40
GO:0098869	cellular oxidant detoxification	77	40	30.26	0.01600	0.01517	0.9752	0.9752	Cucsat.PASA.G10105 ; Cucsat.PASA.G11405 ; Cucsat.PASA.G11776 ; Cucsat.PASA.G11983 ; Cucsat.PASA.G12751 ; Cucsat.PASA.G12952 ; Cucsat.PASA.G12972 ; Cucsat.PASA.G13650 ; Cucsat.PASA.G13652 ; Cucsat.PASA.G13654 ; Cucsat.PASA.G13656 ; Cucsat.PASA.G13659 ; Cucsat.PASA.G14393 ; Cucsat.PASA.G14838 ; Cucsat.PASA.G16529 ; Cucsat.PASA.G16741 ; Cucsat.PASA.G17001 ; Cucsat.PASA.G17395 ; Cucsat.PASA.G1911 ; C…	40
GO:1990748	cellular detoxification	77	40	30.26	0.01600	0.01517	0.9752	0.9752	Cucsat.PASA.G10105 ; Cucsat.PASA.G11405 ; Cucsat.PASA.G11776 ; Cucsat.PASA.G11983 ; Cucsat.PASA.G12751 ; Cucsat.PASA.G12952 ; Cucsat.PASA.G12972 ; Cucsat.PASA.G13650 ; Cucsat.PASA.G13652 ; Cucsat.PASA.G13654 ; Cucsat.PASA.G13656 ; Cucsat.PASA.G13659 ; Cucsat.PASA.G14393 ; Cucsat.PASA.G14838 ; Cucsat.PASA.G16529 ; Cucsat.PASA.G16741 ; Cucsat.PASA.G17001 ; Cucsat.PASA.G17395 ; Cucsat.PASA.G1911 ; C…	40
GO:0034637	cellular carbohydrate biosynthetic proce...	113	56	44.41	0.01648	0.01546	0.0609	0.1831	Cucsat.PASA.G10668 ; Cucsat.PASA.G11054 ; Cucsat.PASA.G11659 ; Cucsat.PASA.G11958 ; Cucsat.PASA.G11959 ; Cucsat.PASA.G11960 ; Cucsat.PASA.G12253 ; Cucsat.PASA.G1244 ; Cucsat.PASA.G12603 ; Cucsat.PASA.G12882 ; Cucsat.PASA.G12926 ; Cucsat.PASA.G12969 ; Cucsat.PASA.G1340 ; Cucsat.PASA.G13877 ; Cucsat.PASA.G13891 ; Cucsat.PASA.G14012 ; Cucsat.PASA.G14664 ; Cucsat.PASA.G15237 ; Cucsat.PASA.G15434 ; Cu…	56
GO:0005975	carbohydrate metabolic process	590	290	231.9	2.8e-07	0.01584	0.0062	0.0077	Cucsat.PASA.G10025 ; Cucsat.PASA.G10070 ; Cucsat.PASA.G10071 ; Cucsat.PASA.G10081 ; Cucsat.PASA.G1037 ; Cucsat.PASA.G10383 ; Cucsat.PASA.G10511 ; Cucsat.PASA.G10513 ; Cucsat.PASA.G10621 ; Cucsat.PASA.G10668 ; Cucsat.PASA.G10711 ; Cucsat.PASA.G10721 ; Cucsat.PASA.G10799 ; Cucsat.PASA.G1083 ; Cucsat.PASA.G11054 ; Cucsat.PASA.G11268 ; Cucsat.PASA.G11456 ; Cucsat.PASA.G1158 ; Cucsat.PASA.G11594 ; Cuc…	290
GO:0009643	photosynthetic acclimation	7	6	2.75	0.01707	0.01680	0.8657	0.8657	Cucsat.PASA.G10248 ; Cucsat.PASA.G204 ; Cucsat.PASA.G21283 ; Cucsat.PASA.G2360 ; Cucsat.PASA.G7047 ; Cucsat.PASA.G9166	6
GO:0010077	maintenance of inflorescence meristem id...	7	6	2.75	0.01707	0.01680	0.9793	0.9793	Cucsat.PASA.G11136 ; Cucsat.PASA.G12435 ; Cucsat.PASA.G14666 ; Cucsat.PASA.G14939 ; Cucsat.PASA.G17901 ; Cucsat.PASA.G6074	6
GO:0048564	photosystem I assembly	7	6	2.75	0.01707	0.01680	0.9532	0.9532	Cucsat.PASA.G11236 ; Cucsat.PASA.G11326 ; Cucsat.PASA.G18858 ; Cucsat.PASA.G2121 ; Cucsat.PASA.G6633 ; Cucsat.PASA.G9226	6
GO:0080110	sporopollenin biosynthetic process	7	6	2.75	0.01707	0.01680	0.8778	0.8778	Cucsat.PASA.G1023 ; Cucsat.PASA.G14505 ; Cucsat.PASA.G18252 ; Cucsat.PASA.G8023 ; Cucsat.PASA.G9585 ; Cucsat.PASA.G9850	6
GO:0098754	detoxification	80	41	31.44	0.01948	0.01848	0.9743	0.9743	Cucsat.PASA.G10105 ; Cucsat.PASA.G11169 ; Cucsat.PASA.G11405 ; Cucsat.PASA.G11776 ; Cucsat.PASA.G11983 ; Cucsat.PASA.G12751 ; Cucsat.PASA.G12952 ; Cucsat.PASA.G12972 ; Cucsat.PASA.G13650 ; Cucsat.PASA.G13652 ; Cucsat.PASA.G13654 ; Cucsat.PASA.G13656 ; Cucsat.PASA.G13659 ; Cucsat.PASA.G14393 ; Cucsat.PASA.G14838 ; Cucsat.PASA.G16529 ; Cucsat.PASA.G16741 ; Cucsat.PASA.G17001 ; Cucsat.PASA.G17395 ; …	41
GO:0006979	response to oxidative stress	209	97	82.15	0.02030	0.01865	0.9923	0.9923	Cucsat.PASA.G10024 ; Cucsat.PASA.G10154 ; Cucsat.PASA.G10753 ; Cucsat.PASA.G11294 ; Cucsat.PASA.G11405 ; Cucsat.PASA.G11693 ; Cucsat.PASA.G11776 ; Cucsat.PASA.G12681 ; Cucsat.PASA.G12751 ; Cucsat.PASA.G12952 ; Cucsat.PASA.G12972 ; Cucsat.PASA.G13087 ; Cucsat.PASA.G13189 ; Cucsat.PASA.G13514 ; Cucsat.PASA.G13546 ; Cucsat.PASA.G13650 ; Cucsat.PASA.G13652 ; Cucsat.PASA.G13654 ; Cucsat.PASA.G13656 ; …	97
GO:0032787	monocarboxylic acid metabolic process	221	102	86.86	0.02105	0.01929	0.8192	0.8192	Cucsat.PASA.G10050 ; Cucsat.PASA.G1023 ; Cucsat.PASA.G10509 ; Cucsat.PASA.G10994 ; Cucsat.PASA.G11026 ; Cucsat.PASA.G1119 ; Cucsat.PASA.G1120 ; Cucsat.PASA.G1121 ; Cucsat.PASA.G1126 ; Cucsat.PASA.G11293 ; Cucsat.PASA.G11456 ; Cucsat.PASA.G11640 ; Cucsat.PASA.G1211 ; Cucsat.PASA.G12194 ; Cucsat.PASA.G1256 ; Cucsat.PASA.G12763 ; Cucsat.PASA.G12883 ; Cucsat.PASA.G13014 ; Cucsat.PASA.G1302 ; Cucsat.P…	102
GO:0005977	glycogen metabolic process	9	7	3.54	0.02249	0.02210	0.3683	0.3683	Cucsat.PASA.G1244 ; Cucsat.PASA.G12882 ; Cucsat.PASA.G15970 ; Cucsat.PASA.G18129 ; Cucsat.PASA.G2905 ; Cucsat.PASA.G4082 ; Cucsat.PASA.G6467	7
GO:0006112	energy reserve metabolic process	9	7	3.54	0.02249	0.02210	0.3683	0.3683	Cucsat.PASA.G1244 ; Cucsat.PASA.G12882 ; Cucsat.PASA.G15970 ; Cucsat.PASA.G18129 ; Cucsat.PASA.G2905 ; Cucsat.PASA.G4082 ; Cucsat.PASA.G6467	7
GO:1900426	positive regulation of defense response ...	9	7	3.54	0.02249	0.02210	0.8233	0.8233	Cucsat.PASA.G11825 ; Cucsat.PASA.G12747 ; Cucsat.PASA.G13514 ; Cucsat.PASA.G14689 ; Cucsat.PASA.G2044 ; Cucsat.PASA.G5437 ; Cucsat.PASA.G6755	7
GO:0045132	meiotic chromosome segregation	37	21	14.54	0.02340	0.02260	0.4099	0.4099	Cucsat.PASA.G1062 ; Cucsat.PASA.G11883 ; Cucsat.PASA.G1217 ; Cucsat.PASA.G12591 ; Cucsat.PASA.G13558 ; Cucsat.PASA.G14339 ; Cucsat.PASA.G14774 ; Cucsat.PASA.G15024 ; Cucsat.PASA.G17556 ; Cucsat.PASA.G177 ; Cucsat.PASA.G19635 ; Cucsat.PASA.G21298 ; Cucsat.PASA.G21342 ; Cucsat.PASA.G4340 ; Cucsat.PASA.G5282 ; Cucsat.PASA.G55 ; Cucsat.PASA.G5757 ; Cucsat.PASA.G6845 ; Cucsat.PASA.G8664 ; Cucsat.PASA.…	21
GO:0055085	transmembrane transport	523	236	205.56	0.00290	0.02273	0.0046	0.0340	Cucsat.PASA.G10001 ; Cucsat.PASA.G10015 ; Cucsat.PASA.G10157 ; Cucsat.PASA.G10292 ; Cucsat.PASA.G10324 ; Cucsat.PASA.G10350 ; Cucsat.PASA.G10364 ; Cucsat.PASA.G10735 ; Cucsat.PASA.G1077 ; Cucsat.PASA.G10811 ; Cucsat.PASA.G10909 ; Cucsat.PASA.G10994 ; Cucsat.PASA.G11132 ; Cucsat.PASA.G11181 ; Cucsat.PASA.G11239 ; Cucsat.PASA.G11285 ; Cucsat.PASA.G11380 ; Cucsat.PASA.G1142 ; Cucsat.PASA.G11481 ; Cu…	236
GO:1902288	regulation of defense response to oomyce...	4	4	1.57	0.02384	0.02356	0.8063	0.8063	Cucsat.PASA.G11020 ; Cucsat.PASA.G11055 ; Cucsat.PASA.G12747 ; Cucsat.PASA.G2044	4
GO:1902290	positive regulation of defense response ...	4	4	1.57	0.02384	0.02356	0.8063	0.8063	Cucsat.PASA.G11020 ; Cucsat.PASA.G11055 ; Cucsat.PASA.G12747 ; Cucsat.PASA.G2044	4
GO:2000027	regulation of animal organ morphogenesis	4	4	1.57	0.02384	0.02356	0.8783	0.8783	Cucsat.PASA.G11286 ; Cucsat.PASA.G16040 ; Cucsat.PASA.G5004 ; Cucsat.PASA.G9069	4
GO:0046034	ATP metabolic process	59	31	23.19	0.02633	0.02522	0.1361	0.1361	Cucsat.PASA.G10465 ; Cucsat.PASA.G1128 ; Cucsat.PASA.G11456 ; Cucsat.PASA.G12625 ; Cucsat.PASA.G13441 ; Cucsat.PASA.G13497 ; Cucsat.PASA.G14512 ; Cucsat.PASA.G14552 ; Cucsat.PASA.G14655 ; Cucsat.PASA.G1497 ; Cucsat.PASA.G1539 ; Cucsat.PASA.G1540 ; Cucsat.PASA.G16362 ; Cucsat.PASA.G1652 ; Cucsat.PASA.G1656 ; Cucsat.PASA.G17968 ; Cucsat.PASA.G18627 ; Cucsat.PASA.G21582 ; Cucsat.PASA.G2685 ; Cucsat.…	31
GO:0030243	cellulose metabolic process	55	33	21.62	0.00147	0.02848	0.1689	0.1921	Cucsat.PASA.G10071 ; Cucsat.PASA.G10668 ; Cucsat.PASA.G11958 ; Cucsat.PASA.G11959 ; Cucsat.PASA.G11960 ; Cucsat.PASA.G11973 ; Cucsat.PASA.G12896 ; Cucsat.PASA.G12926 ; Cucsat.PASA.G13877 ; Cucsat.PASA.G14012 ; Cucsat.PASA.G14664 ; Cucsat.PASA.G16872 ; Cucsat.PASA.G17162 ; Cucsat.PASA.G17226 ; Cucsat.PASA.G18571 ; Cucsat.PASA.G19038 ; Cucsat.PASA.G19039 ; Cucsat.PASA.G19156 ; Cucsat.PASA.G20792 ; …	33
GO:0030244	cellulose biosynthetic process	42	23	16.51	0.03010	0.02904	0.0331	0.0662	Cucsat.PASA.G10668 ; Cucsat.PASA.G11958 ; Cucsat.PASA.G11959 ; Cucsat.PASA.G11960 ; Cucsat.PASA.G12926 ; Cucsat.PASA.G13877 ; Cucsat.PASA.G14012 ; Cucsat.PASA.G14664 ; Cucsat.PASA.G16872 ; Cucsat.PASA.G17162 ; Cucsat.PASA.G18571 ; Cucsat.PASA.G19038 ; Cucsat.PASA.G19039 ; Cucsat.PASA.G20792 ; Cucsat.PASA.G2188 ; Cucsat.PASA.G4321 ; Cucsat.PASA.G4843 ; Cucsat.PASA.G5157 ; Cucsat.PASA.G5158 ; Cucsa…	23
GO:0009636	response to toxic substance	91	45	35.77	0.03069	0.02913	0.9708	0.9708	Cucsat.PASA.G10105 ; Cucsat.PASA.G11169 ; Cucsat.PASA.G11405 ; Cucsat.PASA.G11776 ; Cucsat.PASA.G11983 ; Cucsat.PASA.G12751 ; Cucsat.PASA.G12952 ; Cucsat.PASA.G12972 ; Cucsat.PASA.G13650 ; Cucsat.PASA.G13652 ; Cucsat.PASA.G13654 ; Cucsat.PASA.G13656 ; Cucsat.PASA.G13659 ; Cucsat.PASA.G14393 ; Cucsat.PASA.G14838 ; Cucsat.PASA.G16529 ; Cucsat.PASA.G16741 ; Cucsat.PASA.G17001 ; Cucsat.PASA.G17395 ; …	45
GO:0022412	cellular process involved in reproductio...	64	33	25.16	0.03066	0.02935	0.9147	0.9147	Cucsat.PASA.G10617 ; Cucsat.PASA.G10678 ; Cucsat.PASA.G10753 ; Cucsat.PASA.G11630 ; Cucsat.PASA.G11874 ; Cucsat.PASA.G11927 ; Cucsat.PASA.G12253 ; Cucsat.PASA.G12913 ; Cucsat.PASA.G14 ; Cucsat.PASA.G14339 ; Cucsat.PASA.G17348 ; Cucsat.PASA.G18302 ; Cucsat.PASA.G19537 ; Cucsat.PASA.G19635 ; Cucsat.PASA.G20256 ; Cucsat.PASA.G2031 ; Cucsat.PASA.G21298 ; Cucsat.PASA.G2357 ; Cucsat.PASA.G3006 ; Cucsat…	33
GO:0042744	hydrogen peroxide catabolic process	40	22	15.72	0.03166	0.03059	0.7222	0.7222	Cucsat.PASA.G11776 ; Cucsat.PASA.G12952 ; Cucsat.PASA.G13650 ; Cucsat.PASA.G13652 ; Cucsat.PASA.G13654 ; Cucsat.PASA.G13656 ; Cucsat.PASA.G14393 ; Cucsat.PASA.G14838 ; Cucsat.PASA.G16529 ; Cucsat.PASA.G1916 ; Cucsat.PASA.G2344 ; Cucsat.PASA.G2631 ; Cucsat.PASA.G4855 ; Cucsat.PASA.G639 ; Cucsat.PASA.G6470 ; Cucsat.PASA.G6479 ; Cucsat.PASA.G6616 ; Cucsat.PASA.G7948 ; Cucsat.PASA.G8830 ; Cucsat.PASA…	22
GO:0009144	purine nucleoside triphosphate metabolic...	62	32	24.37	0.03247	0.03112	0.2165	0.2165	Cucsat.PASA.G10465 ; Cucsat.PASA.G1128 ; Cucsat.PASA.G11456 ; Cucsat.PASA.G11971 ; Cucsat.PASA.G12625 ; Cucsat.PASA.G13441 ; Cucsat.PASA.G13497 ; Cucsat.PASA.G14512 ; Cucsat.PASA.G14552 ; Cucsat.PASA.G14655 ; Cucsat.PASA.G1497 ; Cucsat.PASA.G1539 ; Cucsat.PASA.G1540 ; Cucsat.PASA.G16362 ; Cucsat.PASA.G1652 ; Cucsat.PASA.G1656 ; Cucsat.PASA.G17968 ; Cucsat.PASA.G18627 ; Cucsat.PASA.G21582 ; Cucsat…	32
GO:0009205	purine ribonucleoside triphosphate metab...	62	32	24.37	0.03247	0.03112	0.2165	0.2165	Cucsat.PASA.G10465 ; Cucsat.PASA.G1128 ; Cucsat.PASA.G11456 ; Cucsat.PASA.G11971 ; Cucsat.PASA.G12625 ; Cucsat.PASA.G13441 ; Cucsat.PASA.G13497 ; Cucsat.PASA.G14512 ; Cucsat.PASA.G14552 ; Cucsat.PASA.G14655 ; Cucsat.PASA.G1497 ; Cucsat.PASA.G1539 ; Cucsat.PASA.G1540 ; Cucsat.PASA.G16362 ; Cucsat.PASA.G1652 ; Cucsat.PASA.G1656 ; Cucsat.PASA.G17968 ; Cucsat.PASA.G18627 ; Cucsat.PASA.G21582 ; Cucsat…	32
GO:0048646	anatomical structure formation involved ...	118	61	46.38	0.00399	0.03229	0.4902	0.4902	Cucsat.PASA.G10149 ; Cucsat.PASA.G1023 ; Cucsat.PASA.G10631 ; Cucsat.PASA.G11039 ; Cucsat.PASA.G11082 ; Cucsat.PASA.G11269 ; Cucsat.PASA.G11451 ; Cucsat.PASA.G12435 ; Cucsat.PASA.G1262 ; Cucsat.PASA.G13161 ; Cucsat.PASA.G13215 ; Cucsat.PASA.G13430 ; Cucsat.PASA.G1380 ; Cucsat.PASA.G14050 ; Cucsat.PASA.G14148 ; Cucsat.PASA.G14165 ; Cucsat.PASA.G14175 ; Cucsat.PASA.G14505 ; Cucsat.PASA.G146 ; Cucsa…	61
GO:0051273	beta-glucan metabolic process	62	36	24.37	0.00207	0.03283	0.0530	0.1324	Cucsat.PASA.G10071 ; Cucsat.PASA.G10668 ; Cucsat.PASA.G11958 ; Cucsat.PASA.G11959 ; Cucsat.PASA.G11960 ; Cucsat.PASA.G11973 ; Cucsat.PASA.G12896 ; Cucsat.PASA.G12926 ; Cucsat.PASA.G13877 ; Cucsat.PASA.G14012 ; Cucsat.PASA.G14664 ; Cucsat.PASA.G16872 ; Cucsat.PASA.G17162 ; Cucsat.PASA.G17226 ; Cucsat.PASA.G18571 ; Cucsat.PASA.G19038 ; Cucsat.PASA.G19039 ; Cucsat.PASA.G19156 ; Cucsat.PASA.G20792 ; …	36
GO:0009141	nucleoside triphosphate metabolic proces...	69	35	27.12	0.03497	0.03345	0.1602	0.1602	Cucsat.PASA.G10465 ; Cucsat.PASA.G1128 ; Cucsat.PASA.G11456 ; Cucsat.PASA.G11971 ; Cucsat.PASA.G12625 ; Cucsat.PASA.G13441 ; Cucsat.PASA.G13497 ; Cucsat.PASA.G14512 ; Cucsat.PASA.G14552 ; Cucsat.PASA.G14655 ; Cucsat.PASA.G1497 ; Cucsat.PASA.G1539 ; Cucsat.PASA.G1540 ; Cucsat.PASA.G16362 ; Cucsat.PASA.G1652 ; Cucsat.PASA.G1656 ; Cucsat.PASA.G17968 ; Cucsat.PASA.G18627 ; Cucsat.PASA.G2123 ; Cucsat.…	35
GO:0051274	beta-glucan biosynthetic process	49	26	19.26	0.03479	0.03351	0.0078	0.0192	Cucsat.PASA.G10668 ; Cucsat.PASA.G11958 ; Cucsat.PASA.G11959 ; Cucsat.PASA.G11960 ; Cucsat.PASA.G12926 ; Cucsat.PASA.G13877 ; Cucsat.PASA.G14012 ; Cucsat.PASA.G14664 ; Cucsat.PASA.G16872 ; Cucsat.PASA.G17162 ; Cucsat.PASA.G18571 ; Cucsat.PASA.G19038 ; Cucsat.PASA.G19039 ; Cucsat.PASA.G20792 ; Cucsat.PASA.G2188 ; Cucsat.PASA.G2642 ; Cucsat.PASA.G4321 ; Cucsat.PASA.G4843 ; Cucsat.PASA.G5157 ; Cucsa…	26
GO:0042445	hormone metabolic process	47	25	18.47	0.03679	0.03548	0.8883	0.8883	Cucsat.PASA.G10896 ; Cucsat.PASA.G11026 ; Cucsat.PASA.G11270 ; Cucsat.PASA.G11283 ; Cucsat.PASA.G11892 ; Cucsat.PASA.G12021 ; Cucsat.PASA.G12421 ; Cucsat.PASA.G13303 ; Cucsat.PASA.G13438 ; Cucsat.PASA.G14097 ; Cucsat.PASA.G15244 ; Cucsat.PASA.G19576 ; Cucsat.PASA.G19781 ; Cucsat.PASA.G2347 ; Cucsat.PASA.G3005 ; Cucsat.PASA.G3374 ; Cucsat.PASA.G4280 ; Cucsat.PASA.G4360 ; Cucsat.PASA.G4944 ; Cucsat…	25
GO:0009199	ribonucleoside triphosphate metabolic pr...	67	34	26.33	0.03707	0.03550	0.1172	0.1172	Cucsat.PASA.G10465 ; Cucsat.PASA.G1128 ; Cucsat.PASA.G11456 ; Cucsat.PASA.G11971 ; Cucsat.PASA.G12625 ; Cucsat.PASA.G13441 ; Cucsat.PASA.G13497 ; Cucsat.PASA.G14512 ; Cucsat.PASA.G14552 ; Cucsat.PASA.G14655 ; Cucsat.PASA.G1497 ; Cucsat.PASA.G1539 ; Cucsat.PASA.G1540 ; Cucsat.PASA.G16362 ; Cucsat.PASA.G1652 ; Cucsat.PASA.G1656 ; Cucsat.PASA.G17968 ; Cucsat.PASA.G18627 ; Cucsat.PASA.G2123 ; Cucsat.…	34
GO:0071214	cellular response to abiotic stimulus	92	45	36.16	0.03769	0.03583	0.6463	0.6463	Cucsat.PASA.G106 ; Cucsat.PASA.G10856 ; Cucsat.PASA.G10918 ; Cucsat.PASA.G11214 ; Cucsat.PASA.G11580 ; Cucsat.PASA.G11693 ; Cucsat.PASA.G11708 ; Cucsat.PASA.G11763 ; Cucsat.PASA.G120 ; Cucsat.PASA.G12789 ; Cucsat.PASA.G12863 ; Cucsat.PASA.G1302 ; Cucsat.PASA.G13514 ; Cucsat.PASA.G13813 ; Cucsat.PASA.G14159 ; Cucsat.PASA.G15341 ; Cucsat.PASA.G1630 ; Cucsat.PASA.G16673 ; Cucsat.PASA.G17001 ; Cucsat…	45
GO:0104004	cellular response to environmental stimu...	92	45	36.16	0.03769	0.03583	0.6463	0.6463	Cucsat.PASA.G106 ; Cucsat.PASA.G10856 ; Cucsat.PASA.G10918 ; Cucsat.PASA.G11214 ; Cucsat.PASA.G11580 ; Cucsat.PASA.G11693 ; Cucsat.PASA.G11708 ; Cucsat.PASA.G11763 ; Cucsat.PASA.G120 ; Cucsat.PASA.G12789 ; Cucsat.PASA.G12863 ; Cucsat.PASA.G1302 ; Cucsat.PASA.G13514 ; Cucsat.PASA.G13813 ; Cucsat.PASA.G14159 ; Cucsat.PASA.G15341 ; Cucsat.PASA.G1630 ; Cucsat.PASA.G16673 ; Cucsat.PASA.G17001 ; Cucsat…	45
GO:0005978	glycogen biosynthetic process	6	5	2.36	0.03779	0.03729	0.5139	0.5139	Cucsat.PASA.G1244 ; Cucsat.PASA.G12882 ; Cucsat.PASA.G18129 ; Cucsat.PASA.G4082 ; Cucsat.PASA.G6467	5
GO:0006014	D-ribose metabolic process	6	5	2.36	0.03779	0.03729	0.9992	0.9992	Cucsat.PASA.G11674 ; Cucsat.PASA.G17097 ; Cucsat.PASA.G18873 ; Cucsat.PASA.G21456 ; Cucsat.PASA.G6263	5
GO:0009554	megasporogenesis	6	5	2.36	0.03779	0.03729	0.9507	0.9507	Cucsat.PASA.G1380 ; Cucsat.PASA.G18057 ; Cucsat.PASA.G18269 ; Cucsat.PASA.G6845 ; Cucsat.PASA.G773	5
GO:0009625	response to insect	6	5	2.36	0.03779	0.03729	0.9552	0.9552	Cucsat.PASA.G15139 ; Cucsat.PASA.G21524 ; Cucsat.PASA.G3336 ; Cucsat.PASA.G5254 ; Cucsat.PASA.G6755	5
GO:0031407	oxylipin metabolic process	6	5	2.36	0.03779	0.03729	0.7471	0.7471	Cucsat.PASA.G17204 ; Cucsat.PASA.G2164 ; Cucsat.PASA.G3677 ; Cucsat.PASA.G4910 ; Cucsat.PASA.G7199	5
GO:0031408	oxylipin biosynthetic process	6	5	2.36	0.03779	0.03729	0.7471	0.7471	Cucsat.PASA.G17204 ; Cucsat.PASA.G2164 ; Cucsat.PASA.G3677 ; Cucsat.PASA.G4910 ; Cucsat.PASA.G7199	5
GO:0042873	aldonate transmembrane transport	6	5	2.36	0.03779	0.03729	0.7507	0.7507	Cucsat.PASA.G18814 ; Cucsat.PASA.G204 ; Cucsat.PASA.G2360 ; Cucsat.PASA.G7047 ; Cucsat.PASA.G9692	5
GO:0048653	anther development	32	18	12.58	0.03854	0.03740	0.9034	0.9034	Cucsat.PASA.G10149 ; Cucsat.PASA.G1120 ; Cucsat.PASA.G11728 ; Cucsat.PASA.G12591 ; Cucsat.PASA.G13161 ; Cucsat.PASA.G13264 ; Cucsat.PASA.G1380 ; Cucsat.PASA.G14199 ; Cucsat.PASA.G15139 ; Cucsat.PASA.G17721 ; Cucsat.PASA.G1803 ; Cucsat.PASA.G18057 ; Cucsat.PASA.G21007 ; Cucsat.PASA.G2357 ; Cucsat.PASA.G2401 ; Cucsat.PASA.G3006 ; Cucsat.PASA.G3677 ; Cucsat.PASA.G6849	18
GO:0042546	cell wall biogenesis	113	54	44.41	0.03993	0.03777	0.8206	0.8432	Cucsat.PASA.G10381 ; Cucsat.PASA.G10760 ; Cucsat.PASA.G10799 ; Cucsat.PASA.G11054 ; Cucsat.PASA.G11574 ; Cucsat.PASA.G11659 ; Cucsat.PASA.G11836 ; Cucsat.PASA.G11967 ; Cucsat.PASA.G12208 ; Cucsat.PASA.G12253 ; Cucsat.PASA.G12290 ; Cucsat.PASA.G12926 ; Cucsat.PASA.G12969 ; Cucsat.PASA.G13877 ; Cucsat.PASA.G13891 ; Cucsat.PASA.G14015 ; Cucsat.PASA.G14163 ; Cucsat.PASA.G14844 ; Cucsat.PASA.G14900 ; …	54
GO:0032103	positive regulation of response to exter...	30	17	11.79	0.04037	0.03923	0.8376	0.8376	Cucsat.PASA.G11020 ; Cucsat.PASA.G11055 ; Cucsat.PASA.G11338 ; Cucsat.PASA.G11825 ; Cucsat.PASA.G12747 ; Cucsat.PASA.G12821 ; Cucsat.PASA.G13215 ; Cucsat.PASA.G13514 ; Cucsat.PASA.G14689 ; Cucsat.PASA.G17406 ; Cucsat.PASA.G19493 ; Cucsat.PASA.G2044 ; Cucsat.PASA.G2389 ; Cucsat.PASA.G313 ; Cucsat.PASA.G5254 ; Cucsat.PASA.G5437 ; Cucsat.PASA.G6755	17
GO:0045490	pectin catabolic process	52	27	20.44	0.04337	0.04180	0.3650	0.3650	Cucsat.PASA.G10513 ; Cucsat.PASA.G1158 ; Cucsat.PASA.G11779 ; Cucsat.PASA.G12508 ; Cucsat.PASA.G12985 ; Cucsat.PASA.G14250 ; Cucsat.PASA.G15013 ; Cucsat.PASA.G1634 ; Cucsat.PASA.G16442 ; Cucsat.PASA.G18725 ; Cucsat.PASA.G18727 ; Cucsat.PASA.G18897 ; Cucsat.PASA.G1981 ; Cucsat.PASA.G21408 ; Cucsat.PASA.G2804 ; Cucsat.PASA.G2806 ; Cucsat.PASA.G2938 ; Cucsat.PASA.G3006 ; Cucsat.PASA.G3656 ; Cucsat.P…	27
GO:0015980	energy derivation by oxidation of organi...	41	22	16.12	0.04350	0.04209	0.8746	0.8746	Cucsat.PASA.G11891 ; Cucsat.PASA.G12066 ; Cucsat.PASA.G1244 ; Cucsat.PASA.G12882 ; Cucsat.PASA.G13419 ; Cucsat.PASA.G14801 ; Cucsat.PASA.G15109 ; Cucsat.PASA.G15316 ; Cucsat.PASA.G15532 ; Cucsat.PASA.G15970 ; Cucsat.PASA.G1626 ; Cucsat.PASA.G18129 ; Cucsat.PASA.G1931 ; Cucsat.PASA.G20644 ; Cucsat.PASA.G20658 ; Cucsat.PASA.G2905 ; Cucsat.PASA.G3060 ; Cucsat.PASA.G4082 ; Cucsat.PASA.G5179 ; Cucsat.…	22
GO:0045229	external encapsulating structure organiz...	207	105	81.36	0.00048	0.04236	0.3340	0.3553	Cucsat.PASA.G10071 ; Cucsat.PASA.G1023 ; Cucsat.PASA.G10668 ; Cucsat.PASA.G10711 ; Cucsat.PASA.G10721 ; Cucsat.PASA.G10760 ; Cucsat.PASA.G10799 ; Cucsat.PASA.G1083 ; Cucsat.PASA.G11054 ; Cucsat.PASA.G11286 ; Cucsat.PASA.G11574 ; Cucsat.PASA.G11594 ; Cucsat.PASA.G11779 ; Cucsat.PASA.G11836 ; Cucsat.PASA.G11882 ; Cucsat.PASA.G11916 ; Cucsat.PASA.G11959 ; Cucsat.PASA.G11960 ; Cucsat.PASA.G12508 ; Cu…	105
GO:0000281	mitotic cytokinesis	8	6	3.14	0.04555	0.04489	0.4299	0.4299	Cucsat.PASA.G1262 ; Cucsat.PASA.G12926 ; Cucsat.PASA.G18970 ; Cucsat.PASA.G19579 ; Cucsat.PASA.G604 ; Cucsat.PASA.G7443	6
GO:0007135	meiosis II	8	6	3.14	0.04555	0.04489	0.7684	0.7684	Cucsat.PASA.G11883 ; Cucsat.PASA.G11927 ; Cucsat.PASA.G12591 ; Cucsat.PASA.G15024 ; Cucsat.PASA.G17556 ; Cucsat.PASA.G21298	6
GO:0010143	cutin biosynthetic process	8	6	3.14	0.04555	0.04489	0.4341	0.4341	Cucsat.PASA.G1120 ; Cucsat.PASA.G12415 ; Cucsat.PASA.G15286 ; Cucsat.PASA.G15662 ; Cucsat.PASA.G4058 ; Cucsat.PASA.G9118	6
GO:0015986	proton motive force-driven ATP synthesis	8	6	3.14	0.04555	0.04489	0.9694	0.9694	Cucsat.PASA.G10465 ; Cucsat.PASA.G1128 ; Cucsat.PASA.G14655 ; Cucsat.PASA.G3011 ; Cucsat.PASA.G9412 ; Cucsat.PASA.G9643	6
GO:0031425	chloroplast RNA processing	8	6	3.14	0.04555	0.04489	0.5931	0.5931	Cucsat.PASA.G11226 ; Cucsat.PASA.G13189 ; Cucsat.PASA.G13220 ; Cucsat.PASA.G19302 ; Cucsat.PASA.G20239 ; Cucsat.PASA.G8715	6
GO:0061983	meiosis II cell cycle process	8	6	3.14	0.04555	0.04489	0.7684	0.7684	Cucsat.PASA.G11883 ; Cucsat.PASA.G11927 ; Cucsat.PASA.G12591 ; Cucsat.PASA.G15024 ; Cucsat.PASA.G17556 ; Cucsat.PASA.G21298	6
GO:0160062	cutin-based cuticle development	8	6	3.14	0.04555	0.04489	0.4341	0.4341	Cucsat.PASA.G1120 ; Cucsat.PASA.G12415 ; Cucsat.PASA.G15286 ; Cucsat.PASA.G15662 ; Cucsat.PASA.G4058 ; Cucsat.PASA.G9118	6
GO:0009314	response to radiation	358	156	140.71	0.05125	0.04658	0.6638	0.6702	Cucsat.PASA.G10017 ; Cucsat.PASA.G10025 ; Cucsat.PASA.G10248 ; Cucsat.PASA.G10359 ; Cucsat.PASA.G1049 ; Cucsat.PASA.G106 ; Cucsat.PASA.G10793 ; Cucsat.PASA.G10856 ; Cucsat.PASA.G10918 ; Cucsat.PASA.G11214 ; Cucsat.PASA.G11293 ; Cucsat.PASA.G11319 ; Cucsat.PASA.G11326 ; Cucsat.PASA.G11375 ; Cucsat.PASA.G11492 ; Cucsat.PASA.G11580 ; Cucsat.PASA.G11708 ; Cucsat.PASA.G11715 ; Cucsat.PASA.G11763 ; Cuc…	156
GO:0048232	male gamete generation	37	20	14.54	0.04862	0.04716	0.8039	0.8039	Cucsat.PASA.G11927 ; Cucsat.PASA.G1260 ; Cucsat.PASA.G14 ; Cucsat.PASA.G14339 ; Cucsat.PASA.G17348 ; Cucsat.PASA.G18302 ; Cucsat.PASA.G19537 ; Cucsat.PASA.G19635 ; Cucsat.PASA.G19649 ; Cucsat.PASA.G20256 ; Cucsat.PASA.G21298 ; Cucsat.PASA.G3006 ; Cucsat.PASA.G3265 ; Cucsat.PASA.G365 ; Cucsat.PASA.G55 ; Cucsat.PASA.G6174 ; Cucsat.PASA.G7441 ; Cucsat.PASA.G8416 ; Cucsat.PASA.G8418 ; Cucsat.PASA.G86…	20
GO:0071398	cellular response to fatty acid	37	20	14.54	0.04862	0.04716	0.5946	0.5946	Cucsat.PASA.G11338 ; Cucsat.PASA.G12021 ; Cucsat.PASA.G12883 ; Cucsat.PASA.G1302 ; Cucsat.PASA.G13215 ; Cucsat.PASA.G13221 ; Cucsat.PASA.G15139 ; Cucsat.PASA.G15977 ; Cucsat.PASA.G17362 ; Cucsat.PASA.G17614 ; Cucsat.PASA.G19449 ; Cucsat.PASA.G2164 ; Cucsat.PASA.G2389 ; Cucsat.PASA.G313 ; Cucsat.PASA.G4278 ; Cucsat.PASA.G5254 ; Cucsat.PASA.G6375 ; Cucsat.PASA.G6755 ; Cucsat.PASA.G766 ; Cucsat.PASA…	20
GO:0006468	protein phosphorylation	647	274	254.3	0.05371	0.04716	3.3e-11	5.1e-09	Cucsat.PASA.G10113 ; Cucsat.PASA.G10248 ; Cucsat.PASA.G10279 ; Cucsat.PASA.G10387 ; Cucsat.PASA.G10623 ; Cucsat.PASA.G10626 ; Cucsat.PASA.G10655 ; Cucsat.PASA.G10720 ; Cucsat.PASA.G10796 ; Cucsat.PASA.G10798 ; Cucsat.PASA.G1088 ; Cucsat.PASA.G1112 ; Cucsat.PASA.G11286 ; Cucsat.PASA.G11344 ; Cucsat.PASA.G11434 ; Cucsat.PASA.G11467 ; Cucsat.PASA.G11478 ; Cucsat.PASA.G11507 ; Cucsat.PASA.G11545 ; Cu…	274
GO:0009250	glucan biosynthetic process	66	33	25.94	0.04963	0.04766	0.0114	0.0523	Cucsat.PASA.G10668 ; Cucsat.PASA.G11958 ; Cucsat.PASA.G11959 ; Cucsat.PASA.G11960 ; Cucsat.PASA.G1244 ; Cucsat.PASA.G12882 ; Cucsat.PASA.G12926 ; Cucsat.PASA.G13877 ; Cucsat.PASA.G14012 ; Cucsat.PASA.G14664 ; Cucsat.PASA.G15237 ; Cucsat.PASA.G16872 ; Cucsat.PASA.G17162 ; Cucsat.PASA.G18129 ; Cucsat.PASA.G18571 ; Cucsat.PASA.G19038 ; Cucsat.PASA.G19039 ; Cucsat.PASA.G20792 ; Cucsat.PASA.G2188 ; Cu…	33
GO:0010074	maintenance of meristem identity	25	17	9.83	0.00344	0.04780	0.6600	0.6600	Cucsat.PASA.G10851 ; Cucsat.PASA.G11026 ; Cucsat.PASA.G11136 ; Cucsat.PASA.G12435 ; Cucsat.PASA.G14666 ; Cucsat.PASA.G14939 ; Cucsat.PASA.G17198 ; Cucsat.PASA.G17901 ; Cucsat.PASA.G1823 ; Cucsat.PASA.G19371 ; Cucsat.PASA.G19649 ; Cucsat.PASA.G2357 ; Cucsat.PASA.G263 ; Cucsat.PASA.G4264 ; Cucsat.PASA.G6074 ; Cucsat.PASA.G8413 ; Cucsat.PASA.G9486	17
GO:0000086	G2/M transition of mitotic cell cycle	10	7	3.93	0.04966	0.04887	0.8451	0.8451	Cucsat.PASA.G1002 ; Cucsat.PASA.G11344 ; Cucsat.PASA.G13476 ; Cucsat.PASA.G1705 ; Cucsat.PASA.G17537 ; Cucsat.PASA.G2198 ; Cucsat.PASA.G3089	7

## Sheet: GO_B10_3_5vsB10_L
GO.ID	Term	Annotated	Significant	Expected	classicFisher	elimFisher	classicKS	elimKS	genes_included	gene_count
GO:0008150	biological_process	7769	3235	3229.94	0.03979	1.3e-06	3.1e-05	< 1e-30	Cucsat.PASA.G10001 ; Cucsat.PASA.G10012 ; Cucsat.PASA.G10014 ; Cucsat.PASA.G10015 ; Cucsat.PASA.G10017 ; Cucsat.PASA.G1002 ; Cucsat.PASA.G10024 ; Cucsat.PASA.G10025 ; Cucsat.PASA.G10045 ; Cucsat.PASA.G10046 ; Cucsat.PASA.G10049 ; Cucsat.PASA.G1005 ; Cucsat.PASA.G10050 ; Cucsat.PASA.G10052 ; Cucsat.PASA.G10054 ; Cucsat.PASA.G10059 ; Cucsat.PASA.G10065 ; Cucsat.PASA.G10070 ; Cucsat.PASA.G10071 ; Cu…	3235
GO:0005975	carbohydrate metabolic process	590	319	245.29	1.4e-10	5.5e-06	0.00157	0.00181	Cucsat.PASA.G10025 ; Cucsat.PASA.G10070 ; Cucsat.PASA.G10071 ; Cucsat.PASA.G10081 ; Cucsat.PASA.G1037 ; Cucsat.PASA.G10383 ; Cucsat.PASA.G1045 ; Cucsat.PASA.G10508 ; Cucsat.PASA.G10511 ; Cucsat.PASA.G10513 ; Cucsat.PASA.G10621 ; Cucsat.PASA.G10668 ; Cucsat.PASA.G10704 ; Cucsat.PASA.G10711 ; Cucsat.PASA.G10721 ; Cucsat.PASA.G10799 ; Cucsat.PASA.G1083 ; Cucsat.PASA.G10842 ; Cucsat.PASA.G10873 ; Cuc…	319
GO:0044262	cellular carbohydrate metabolic process	223	127	92.71	1.9e-06	9.6e-05	0.11793	0.13603	Cucsat.PASA.G10025 ; Cucsat.PASA.G10071 ; Cucsat.PASA.G10508 ; Cucsat.PASA.G10668 ; Cucsat.PASA.G10704 ; Cucsat.PASA.G10799 ; Cucsat.PASA.G10873 ; Cucsat.PASA.G11054 ; Cucsat.PASA.G11456 ; Cucsat.PASA.G11659 ; Cucsat.PASA.G11674 ; Cucsat.PASA.G11958 ; Cucsat.PASA.G11959 ; Cucsat.PASA.G11960 ; Cucsat.PASA.G11973 ; Cucsat.PASA.G12065 ; Cucsat.PASA.G12083 ; Cucsat.PASA.G12253 ; Cucsat.PASA.G12298 ; …	127
GO:0006855	xenobiotic transmembrane transport	23	18	9.56	0.00038	0.00037	0.12052	0.12052	Cucsat.PASA.G10811 ; Cucsat.PASA.G11626 ; Cucsat.PASA.G12134 ; Cucsat.PASA.G14047 ; Cucsat.PASA.G14199 ; Cucsat.PASA.G14865 ; Cucsat.PASA.G1544 ; Cucsat.PASA.G19650 ; Cucsat.PASA.G21294 ; Cucsat.PASA.G2289 ; Cucsat.PASA.G4092 ; Cucsat.PASA.G4981 ; Cucsat.PASA.G8072 ; Cucsat.PASA.G8460 ; Cucsat.PASA.G9829 ; Cucsat.PASA.G9830 ; Cucsat.PASA.G9831 ; Cucsat.PASA.G9962	18
GO:0055085	transmembrane transport	523	259	217.44	8.9e-05	0.00085	0.02275	0.06838	Cucsat.PASA.G10001 ; Cucsat.PASA.G10015 ; Cucsat.PASA.G10157 ; Cucsat.PASA.G10158 ; Cucsat.PASA.G10292 ; Cucsat.PASA.G10350 ; Cucsat.PASA.G10364 ; Cucsat.PASA.G10445 ; Cucsat.PASA.G10653 ; Cucsat.PASA.G10735 ; Cucsat.PASA.G1077 ; Cucsat.PASA.G10811 ; Cucsat.PASA.G10909 ; Cucsat.PASA.G10994 ; Cucsat.PASA.G11132 ; Cucsat.PASA.G11181 ; Cucsat.PASA.G11239 ; Cucsat.PASA.G11285 ; Cucsat.PASA.G11380 ; C…	259
GO:0000281	mitotic cytokinesis	8	8	3.33	0.00089	0.00087	0.49402	0.49402	Cucsat.PASA.G1262 ; Cucsat.PASA.G12926 ; Cucsat.PASA.G18970 ; Cucsat.PASA.G19579 ; Cucsat.PASA.G3396 ; Cucsat.PASA.G604 ; Cucsat.PASA.G7443 ; Cucsat.PASA.G9421	8
GO:0022900	electron transport chain	39	26	16.21	0.00134	0.00129	0.99884	0.99884	Cucsat.PASA.G1028 ; Cucsat.PASA.G11203 ; Cucsat.PASA.G11326 ; Cucsat.PASA.G11492 ; Cucsat.PASA.G11790 ; Cucsat.PASA.G11811 ; Cucsat.PASA.G12662 ; Cucsat.PASA.G13324 ; Cucsat.PASA.G15316 ; Cucsat.PASA.G15382 ; Cucsat.PASA.G15532 ; Cucsat.PASA.G17403 ; Cucsat.PASA.G2260 ; Cucsat.PASA.G3046 ; Cucsat.PASA.G3060 ; Cucsat.PASA.G344 ; Cucsat.PASA.G3527 ; Cucsat.PASA.G37 ; Cucsat.PASA.G444 ; Cucsat.PASA.…	26
GO:0009664	plant-type cell wall organization	55	34	22.87	0.00189	0.00181	0.72251	0.96317	Cucsat.PASA.G10760 ; Cucsat.PASA.G11054 ; Cucsat.PASA.G11286 ; Cucsat.PASA.G11574 ; Cucsat.PASA.G11836 ; Cucsat.PASA.G11882 ; Cucsat.PASA.G12969 ; Cucsat.PASA.G13877 ; Cucsat.PASA.G13972 ; Cucsat.PASA.G14015 ; Cucsat.PASA.G15117 ; Cucsat.PASA.G15239 ; Cucsat.PASA.G15364 ; Cucsat.PASA.G15434 ; Cucsat.PASA.G17526 ; Cucsat.PASA.G1902 ; Cucsat.PASA.G19156 ; Cucsat.PASA.G206 ; Cucsat.PASA.G290 ; Cucsa…	34
GO:0030244	cellulose biosynthetic process	42	27	17.46	0.00243	0.00234	0.01792	0.03930	Cucsat.PASA.G10668 ; Cucsat.PASA.G10873 ; Cucsat.PASA.G11958 ; Cucsat.PASA.G11959 ; Cucsat.PASA.G11960 ; Cucsat.PASA.G12926 ; Cucsat.PASA.G13877 ; Cucsat.PASA.G14012 ; Cucsat.PASA.G14664 ; Cucsat.PASA.G16872 ; Cucsat.PASA.G17162 ; Cucsat.PASA.G18571 ; Cucsat.PASA.G19038 ; Cucsat.PASA.G19039 ; Cucsat.PASA.G20792 ; Cucsat.PASA.G2188 ; Cucsat.PASA.G3396 ; Cucsat.PASA.G4321 ; Cucsat.PASA.G475 ; Cucsa…	27
GO:0006091	generation of precursor metabolites and ...	159	94	66.1	5.1e-06	0.00291	0.99521	0.99521	Cucsat.PASA.G10045 ; Cucsat.PASA.G10059 ; Cucsat.PASA.G10112 ; Cucsat.PASA.G10248 ; Cucsat.PASA.G1028 ; Cucsat.PASA.G10704 ; Cucsat.PASA.G11203 ; Cucsat.PASA.G11236 ; Cucsat.PASA.G11326 ; Cucsat.PASA.G11456 ; Cucsat.PASA.G11492 ; Cucsat.PASA.G11790 ; Cucsat.PASA.G11811 ; Cucsat.PASA.G11873 ; Cucsat.PASA.G11891 ; Cucsat.PASA.G12066 ; Cucsat.PASA.G12662 ; Cucsat.PASA.G12882 ; Cucsat.PASA.G13047 ; C…	94
GO:0006355	regulation of DNA-templated transcriptio...	792	364	329.27	0.00473	0.00403	0.80357	0.84723	Cucsat.PASA.G1005 ; Cucsat.PASA.G10052 ; Cucsat.PASA.G1013 ; Cucsat.PASA.G10154 ; Cucsat.PASA.G10178 ; Cucsat.PASA.G10443 ; Cucsat.PASA.G1051 ; Cucsat.PASA.G10553 ; Cucsat.PASA.G10617 ; Cucsat.PASA.G1064 ; Cucsat.PASA.G10695 ; Cucsat.PASA.G10707 ; Cucsat.PASA.G10802 ; Cucsat.PASA.G1081 ; Cucsat.PASA.G10826 ; Cucsat.PASA.G10827 ; Cucsat.PASA.G10856 ; Cucsat.PASA.G10895 ; Cucsat.PASA.G11002 ; Cucsa…	364
GO:0010588	cotyledon vascular tissue pattern format...	9	8	3.74	0.00504	0.00496	0.99609	0.99609	Cucsat.PASA.G10755 ; Cucsat.PASA.G11026 ; Cucsat.PASA.G11636 ; Cucsat.PASA.G11945 ; Cucsat.PASA.G230 ; Cucsat.PASA.G5186 ; Cucsat.PASA.G5256 ; Cucsat.PASA.G8452	8
GO:0045333	cellular respiration	32	21	13.3	0.00512	0.00497	0.98293	0.98293	Cucsat.PASA.G10045 ; Cucsat.PASA.G11790 ; Cucsat.PASA.G11891 ; Cucsat.PASA.G12066 ; Cucsat.PASA.G13419 ; Cucsat.PASA.G14239 ; Cucsat.PASA.G14801 ; Cucsat.PASA.G15109 ; Cucsat.PASA.G15316 ; Cucsat.PASA.G15532 ; Cucsat.PASA.G15706 ; Cucsat.PASA.G1626 ; Cucsat.PASA.G16663 ; Cucsat.PASA.G17403 ; Cucsat.PASA.G18023 ; Cucsat.PASA.G1931 ; Cucsat.PASA.G20644 ; Cucsat.PASA.G20658 ; Cucsat.PASA.G3060 ; Cuc…	21
GO:0016052	carbohydrate catabolic process	139	73	57.79	0.00559	0.00525	0.08706	0.08706	Cucsat.PASA.G10071 ; Cucsat.PASA.G10508 ; Cucsat.PASA.G10513 ; Cucsat.PASA.G11456 ; Cucsat.PASA.G1158 ; Cucsat.PASA.G11674 ; Cucsat.PASA.G11779 ; Cucsat.PASA.G11873 ; Cucsat.PASA.G11973 ; Cucsat.PASA.G12896 ; Cucsat.PASA.G12985 ; Cucsat.PASA.G13047 ; Cucsat.PASA.G13441 ; Cucsat.PASA.G13523 ; Cucsat.PASA.G14203 ; Cucsat.PASA.G14250 ; Cucsat.PASA.G14552 ; Cucsat.PASA.G1497 ; Cucsat.PASA.G15013 ; Cu…	73
GO:0009934	regulation of meristem structural organi...	14	11	5.82	0.00554	0.00543	0.76718	0.76718	Cucsat.PASA.G11269 ; Cucsat.PASA.G11344 ; Cucsat.PASA.G13281 ; Cucsat.PASA.G1705 ; Cucsat.PASA.G1803 ; Cucsat.PASA.G19371 ; Cucsat.PASA.G2415 ; Cucsat.PASA.G4636 ; Cucsat.PASA.G500 ; Cucsat.PASA.G773 ; Cucsat.PASA.G8711	11
GO:0006979	response to oxidative stress	209	105	86.89	0.00638	0.00591	0.96703	0.96703	Cucsat.PASA.G10024 ; Cucsat.PASA.G10154 ; Cucsat.PASA.G10753 ; Cucsat.PASA.G11294 ; Cucsat.PASA.G11405 ; Cucsat.PASA.G11693 ; Cucsat.PASA.G11776 ; Cucsat.PASA.G12065 ; Cucsat.PASA.G12257 ; Cucsat.PASA.G12681 ; Cucsat.PASA.G12751 ; Cucsat.PASA.G12952 ; Cucsat.PASA.G12972 ; Cucsat.PASA.G13087 ; Cucsat.PASA.G13189 ; Cucsat.PASA.G13514 ; Cucsat.PASA.G13546 ; Cucsat.PASA.G13650 ; Cucsat.PASA.G13652 ; …	105
GO:0010074	maintenance of meristem identity	25	17	10.39	0.00683	0.00666	0.76938	0.76938	Cucsat.PASA.G11026 ; Cucsat.PASA.G11136 ; Cucsat.PASA.G12435 ; Cucsat.PASA.G14666 ; Cucsat.PASA.G14939 ; Cucsat.PASA.G17198 ; Cucsat.PASA.G17901 ; Cucsat.PASA.G1823 ; Cucsat.PASA.G19371 ; Cucsat.PASA.G19649 ; Cucsat.PASA.G2357 ; Cucsat.PASA.G263 ; Cucsat.PASA.G4264 ; Cucsat.PASA.G6074 ; Cucsat.PASA.G82 ; Cucsat.PASA.G8413 ; Cucsat.PASA.G9486	17
GO:0042335	cuticle development	16	12	6.65	0.00705	0.00691	0.65044	0.65044	Cucsat.PASA.G1120 ; Cucsat.PASA.G11293 ; Cucsat.PASA.G18874 ; Cucsat.PASA.G19558 ; Cucsat.PASA.G19777 ; Cucsat.PASA.G20256 ; Cucsat.PASA.G289 ; Cucsat.PASA.G6335 ; Cucsat.PASA.G7432 ; Cucsat.PASA.G7453 ; Cucsat.PASA.G8186 ; Cucsat.PASA.G9118	12
GO:0071555	cell wall organization	183	101	76.08	0.00012	0.00732	0.45833	0.67644	Cucsat.PASA.G10071 ; Cucsat.PASA.G10668 ; Cucsat.PASA.G10711 ; Cucsat.PASA.G10721 ; Cucsat.PASA.G10760 ; Cucsat.PASA.G10799 ; Cucsat.PASA.G1083 ; Cucsat.PASA.G10873 ; Cucsat.PASA.G11054 ; Cucsat.PASA.G11286 ; Cucsat.PASA.G11574 ; Cucsat.PASA.G11594 ; Cucsat.PASA.G11779 ; Cucsat.PASA.G11836 ; Cucsat.PASA.G11882 ; Cucsat.PASA.G11916 ; Cucsat.PASA.G11959 ; Cucsat.PASA.G11960 ; Cucsat.PASA.G12804 ; C…	101
GO:0098869	cellular oxidant detoxification	77	43	32.01	0.00779	0.00745	0.97007	0.97007	Cucsat.PASA.G10105 ; Cucsat.PASA.G11405 ; Cucsat.PASA.G11776 ; Cucsat.PASA.G11983 ; Cucsat.PASA.G12257 ; Cucsat.PASA.G12751 ; Cucsat.PASA.G12952 ; Cucsat.PASA.G12972 ; Cucsat.PASA.G13650 ; Cucsat.PASA.G13652 ; Cucsat.PASA.G13654 ; Cucsat.PASA.G13656 ; Cucsat.PASA.G13659 ; Cucsat.PASA.G14220 ; Cucsat.PASA.G14393 ; Cucsat.PASA.G14838 ; Cucsat.PASA.G16529 ; Cucsat.PASA.G16741 ; Cucsat.PASA.G17001 ; …	43
GO:0006754	ATP biosynthetic process	18	13	7.48	0.00840	0.00822	0.23201	0.23201	Cucsat.PASA.G10465 ; Cucsat.PASA.G1128 ; Cucsat.PASA.G13497 ; Cucsat.PASA.G14512 ; Cucsat.PASA.G14655 ; Cucsat.PASA.G16841 ; Cucsat.PASA.G18627 ; Cucsat.PASA.G19519 ; Cucsat.PASA.G3011 ; Cucsat.PASA.G5035 ; Cucsat.PASA.G7522 ; Cucsat.PASA.G9412 ; Cucsat.PASA.G9643	13
GO:0009179	purine ribonucleoside diphosphate metabo...	39	24	16.21	0.00927	0.00898	0.57114	0.57114	Cucsat.PASA.G11456 ; Cucsat.PASA.G11873 ; Cucsat.PASA.G13047 ; Cucsat.PASA.G13441 ; Cucsat.PASA.G14552 ; Cucsat.PASA.G1497 ; Cucsat.PASA.G1540 ; Cucsat.PASA.G16362 ; Cucsat.PASA.G1652 ; Cucsat.PASA.G1656 ; Cucsat.PASA.G17968 ; Cucsat.PASA.G1804 ; Cucsat.PASA.G19750 ; Cucsat.PASA.G21582 ; Cucsat.PASA.G2685 ; Cucsat.PASA.G3880 ; Cucsat.PASA.G4107 ; Cucsat.PASA.G4172 ; Cucsat.PASA.G4545 ; Cucsat.PAS…	24
GO:0007018	microtubule-based movement	47	28	19.54	0.00953	0.00921	0.00053	0.00053	Cucsat.PASA.G10772 ; Cucsat.PASA.G11923 ; Cucsat.PASA.G12455 ; Cucsat.PASA.G13104 ; Cucsat.PASA.G13531 ; Cucsat.PASA.G14020 ; Cucsat.PASA.G14339 ; Cucsat.PASA.G14597 ; Cucsat.PASA.G14692 ; Cucsat.PASA.G16421 ; Cucsat.PASA.G16662 ; Cucsat.PASA.G1808 ; Cucsat.PASA.G18400 ; Cucsat.PASA.G19580 ; Cucsat.PASA.G20658 ; Cucsat.PASA.G21178 ; Cucsat.PASA.G21358 ; Cucsat.PASA.G3619 ; Cucsat.PASA.G3788 ; Cuc…	28
GO:0030243	cellulose metabolic process	55	37	22.87	0.00010	0.01022	0.06826	0.09901	Cucsat.PASA.G10071 ; Cucsat.PASA.G10668 ; Cucsat.PASA.G10873 ; Cucsat.PASA.G11958 ; Cucsat.PASA.G11959 ; Cucsat.PASA.G11960 ; Cucsat.PASA.G11973 ; Cucsat.PASA.G12896 ; Cucsat.PASA.G12926 ; Cucsat.PASA.G13877 ; Cucsat.PASA.G14012 ; Cucsat.PASA.G14664 ; Cucsat.PASA.G16872 ; Cucsat.PASA.G16876 ; Cucsat.PASA.G17162 ; Cucsat.PASA.G17226 ; Cucsat.PASA.G18571 ; Cucsat.PASA.G19038 ; Cucsat.PASA.G19039 ; …	37
GO:0032787	monocarboxylic acid metabolic process	221	109	91.88	0.01103	0.01025	0.80557	0.80557	Cucsat.PASA.G10050 ; Cucsat.PASA.G1023 ; Cucsat.PASA.G10994 ; Cucsat.PASA.G11026 ; Cucsat.PASA.G1119 ; Cucsat.PASA.G1120 ; Cucsat.PASA.G1121 ; Cucsat.PASA.G1126 ; Cucsat.PASA.G11293 ; Cucsat.PASA.G11456 ; Cucsat.PASA.G11640 ; Cucsat.PASA.G11873 ; Cucsat.PASA.G1211 ; Cucsat.PASA.G12194 ; Cucsat.PASA.G1256 ; Cucsat.PASA.G12763 ; Cucsat.PASA.G12883 ; Cucsat.PASA.G13014 ; Cucsat.PASA.G13047 ; Cucsat.…	109
GO:0030245	cellulose catabolic process	13	10	5.4	0.01067	0.01048	0.25705	0.25705	Cucsat.PASA.G10071 ; Cucsat.PASA.G11973 ; Cucsat.PASA.G12896 ; Cucsat.PASA.G16876 ; Cucsat.PASA.G17226 ; Cucsat.PASA.G21074 ; Cucsat.PASA.G2937 ; Cucsat.PASA.G6101 ; Cucsat.PASA.G8620 ; Cucsat.PASA.G982	10
GO:0051275	beta-glucan catabolic process	13	10	5.4	0.01067	0.01048	0.25705	0.25705	Cucsat.PASA.G10071 ; Cucsat.PASA.G11973 ; Cucsat.PASA.G12896 ; Cucsat.PASA.G16876 ; Cucsat.PASA.G17226 ; Cucsat.PASA.G21074 ; Cucsat.PASA.G2937 ; Cucsat.PASA.G6101 ; Cucsat.PASA.G8620 ; Cucsat.PASA.G982	10
GO:0006270	DNA replication initiation	8	7	3.33	0.01089	0.01074	0.38913	0.38913	Cucsat.PASA.G12376 ; Cucsat.PASA.G19818 ; Cucsat.PASA.G2526 ; Cucsat.PASA.G2582 ; Cucsat.PASA.G2962 ; Cucsat.PASA.G3202 ; Cucsat.PASA.G5621	7
GO:0015986	proton motive force-driven ATP synthesis	8	7	3.33	0.01089	0.01074	0.96311	0.96311	Cucsat.PASA.G10465 ; Cucsat.PASA.G1128 ; Cucsat.PASA.G14655 ; Cucsat.PASA.G3011 ; Cucsat.PASA.G7522 ; Cucsat.PASA.G9412 ; Cucsat.PASA.G9643	7
GO:0034293	sexual sporulation	24	16	9.98	0.01145	0.01118	0.73844	0.73844	Cucsat.PASA.G11180 ; Cucsat.PASA.G11728 ; Cucsat.PASA.G11927 ; Cucsat.PASA.G1262 ; Cucsat.PASA.G1380 ; Cucsat.PASA.G18057 ; Cucsat.PASA.G19635 ; Cucsat.PASA.G20570 ; Cucsat.PASA.G2401 ; Cucsat.PASA.G2570 ; Cucsat.PASA.G5920 ; Cucsat.PASA.G6845 ; Cucsat.PASA.G773 ; Cucsat.PASA.G8286 ; Cucsat.PASA.G8416 ; Cucsat.PASA.G8418	16
GO:0043934	sporulation	24	16	9.98	0.01145	0.01118	0.73844	0.73844	Cucsat.PASA.G11180 ; Cucsat.PASA.G11728 ; Cucsat.PASA.G11927 ; Cucsat.PASA.G1262 ; Cucsat.PASA.G1380 ; Cucsat.PASA.G18057 ; Cucsat.PASA.G19635 ; Cucsat.PASA.G20570 ; Cucsat.PASA.G2401 ; Cucsat.PASA.G2570 ; Cucsat.PASA.G5920 ; Cucsat.PASA.G6845 ; Cucsat.PASA.G773 ; Cucsat.PASA.G8286 ; Cucsat.PASA.G8416 ; Cucsat.PASA.G8418	16
GO:0048236	plant-type sporogenesis	24	16	9.98	0.01145	0.01118	0.73844	0.73844	Cucsat.PASA.G11180 ; Cucsat.PASA.G11728 ; Cucsat.PASA.G11927 ; Cucsat.PASA.G1262 ; Cucsat.PASA.G1380 ; Cucsat.PASA.G18057 ; Cucsat.PASA.G19635 ; Cucsat.PASA.G20570 ; Cucsat.PASA.G2401 ; Cucsat.PASA.G2570 ; Cucsat.PASA.G5920 ; Cucsat.PASA.G6845 ; Cucsat.PASA.G773 ; Cucsat.PASA.G8286 ; Cucsat.PASA.G8416 ; Cucsat.PASA.G8418	16
GO:0019684	photosynthesis, light reaction	62	35	25.78	0.01254	0.01207	0.99651	0.99651	Cucsat.PASA.G10112 ; Cucsat.PASA.G10248 ; Cucsat.PASA.G1028 ; Cucsat.PASA.G11236 ; Cucsat.PASA.G11326 ; Cucsat.PASA.G11492 ; Cucsat.PASA.G11811 ; Cucsat.PASA.G13324 ; Cucsat.PASA.G14604 ; Cucsat.PASA.G15382 ; Cucsat.PASA.G16677 ; Cucsat.PASA.G17115 ; Cucsat.PASA.G18858 ; Cucsat.PASA.G19858 ; Cucsat.PASA.G20770 ; Cucsat.PASA.G2121 ; Cucsat.PASA.G21339 ; Cucsat.PASA.G2380 ; Cucsat.PASA.G2891 ; Cucs…	35
GO:0010076	maintenance of floral meristem identity	5	5	2.08	0.01240	0.01227	0.97982	0.97982	Cucsat.PASA.G12435 ; Cucsat.PASA.G14939 ; Cucsat.PASA.G17901 ; Cucsat.PASA.G1823 ; Cucsat.PASA.G4264	5
GO:0046939	nucleotide phosphorylation	54	31	22.45	0.01343	0.01296	0.68719	0.68719	Cucsat.PASA.G11104 ; Cucsat.PASA.G11456 ; Cucsat.PASA.G11873 ; Cucsat.PASA.G11971 ; Cucsat.PASA.G13047 ; Cucsat.PASA.G13441 ; Cucsat.PASA.G13812 ; Cucsat.PASA.G14259 ; Cucsat.PASA.G14552 ; Cucsat.PASA.G1497 ; Cucsat.PASA.G15185 ; Cucsat.PASA.G1540 ; Cucsat.PASA.G16362 ; Cucsat.PASA.G1652 ; Cucsat.PASA.G1656 ; Cucsat.PASA.G16632 ; Cucsat.PASA.G1703 ; Cucsat.PASA.G17968 ; Cucsat.PASA.G1804 ; Cucsat…	31
GO:0048653	anther development	32	20	13.3	0.01354	0.01318	0.88749	0.88749	Cucsat.PASA.G10149 ; Cucsat.PASA.G1120 ; Cucsat.PASA.G11728 ; Cucsat.PASA.G12591 ; Cucsat.PASA.G12810 ; Cucsat.PASA.G13161 ; Cucsat.PASA.G13264 ; Cucsat.PASA.G1380 ; Cucsat.PASA.G14199 ; Cucsat.PASA.G14814 ; Cucsat.PASA.G15139 ; Cucsat.PASA.G17721 ; Cucsat.PASA.G1803 ; Cucsat.PASA.G18057 ; Cucsat.PASA.G21007 ; Cucsat.PASA.G2357 ; Cucsat.PASA.G2401 ; Cucsat.PASA.G3006 ; Cucsat.PASA.G3677 ; Cucsat.…	20
GO:0015849	organic acid transport	50	29	20.79	0.01378	0.01332	0.32850	0.32850	Cucsat.PASA.G10504 ; Cucsat.PASA.G12594 ; Cucsat.PASA.G13548 ; Cucsat.PASA.G13583 ; Cucsat.PASA.G13805 ; Cucsat.PASA.G14028 ; Cucsat.PASA.G14386 ; Cucsat.PASA.G14515 ; Cucsat.PASA.G15232 ; Cucsat.PASA.G1739 ; Cucsat.PASA.G18814 ; Cucsat.PASA.G204 ; Cucsat.PASA.G2360 ; Cucsat.PASA.G4308 ; Cucsat.PASA.G5289 ; Cucsat.PASA.G5354 ; Cucsat.PASA.G5837 ; Cucsat.PASA.G5992 ; Cucsat.PASA.G6164 ; Cucsat.PAS…	29
GO:0046942	carboxylic acid transport	50	29	20.79	0.01378	0.01332	0.32850	0.32850	Cucsat.PASA.G10504 ; Cucsat.PASA.G12594 ; Cucsat.PASA.G13548 ; Cucsat.PASA.G13583 ; Cucsat.PASA.G13805 ; Cucsat.PASA.G14028 ; Cucsat.PASA.G14386 ; Cucsat.PASA.G14515 ; Cucsat.PASA.G15232 ; Cucsat.PASA.G1739 ; Cucsat.PASA.G18814 ; Cucsat.PASA.G204 ; Cucsat.PASA.G2360 ; Cucsat.PASA.G4308 ; Cucsat.PASA.G5289 ; Cucsat.PASA.G5354 ; Cucsat.PASA.G5837 ; Cucsat.PASA.G5992 ; Cucsat.PASA.G6164 ; Cucsat.PAS…	29
GO:0044275	cellular carbohydrate catabolic process	36	22	14.97	0.01399	0.01359	0.56021	0.56021	Cucsat.PASA.G10071 ; Cucsat.PASA.G10508 ; Cucsat.PASA.G11973 ; Cucsat.PASA.G12896 ; Cucsat.PASA.G13523 ; Cucsat.PASA.G15970 ; Cucsat.PASA.G16876 ; Cucsat.PASA.G17226 ; Cucsat.PASA.G17403 ; Cucsat.PASA.G19616 ; Cucsat.PASA.G19743 ; Cucsat.PASA.G21073 ; Cucsat.PASA.G21074 ; Cucsat.PASA.G21444 ; Cucsat.PASA.G2937 ; Cucsat.PASA.G4107 ; Cucsat.PASA.G6101 ; Cucsat.PASA.G7529 ; Cucsat.PASA.G7967 ; Cucsa…	22
GO:0006096	glycolytic process	38	23	15.8	0.01410	0.01369	0.59460	0.59460	Cucsat.PASA.G11456 ; Cucsat.PASA.G11873 ; Cucsat.PASA.G13047 ; Cucsat.PASA.G13441 ; Cucsat.PASA.G14552 ; Cucsat.PASA.G1497 ; Cucsat.PASA.G1540 ; Cucsat.PASA.G16362 ; Cucsat.PASA.G1652 ; Cucsat.PASA.G1656 ; Cucsat.PASA.G17968 ; Cucsat.PASA.G1804 ; Cucsat.PASA.G19750 ; Cucsat.PASA.G21582 ; Cucsat.PASA.G2685 ; Cucsat.PASA.G3880 ; Cucsat.PASA.G4107 ; Cucsat.PASA.G4172 ; Cucsat.PASA.G4545 ; Cucsat.PAS…	23
GO:0006757	ATP generation from ADP	38	23	15.8	0.01410	0.01369	0.59460	0.59460	Cucsat.PASA.G11456 ; Cucsat.PASA.G11873 ; Cucsat.PASA.G13047 ; Cucsat.PASA.G13441 ; Cucsat.PASA.G14552 ; Cucsat.PASA.G1497 ; Cucsat.PASA.G1540 ; Cucsat.PASA.G16362 ; Cucsat.PASA.G1652 ; Cucsat.PASA.G1656 ; Cucsat.PASA.G17968 ; Cucsat.PASA.G1804 ; Cucsat.PASA.G19750 ; Cucsat.PASA.G21582 ; Cucsat.PASA.G2685 ; Cucsat.PASA.G3880 ; Cucsat.PASA.G4107 ; Cucsat.PASA.G4172 ; Cucsat.PASA.G4545 ; Cucsat.PAS…	23
GO:0046031	ADP metabolic process	38	23	15.8	0.01410	0.01369	0.59460	0.59460	Cucsat.PASA.G11456 ; Cucsat.PASA.G11873 ; Cucsat.PASA.G13047 ; Cucsat.PASA.G13441 ; Cucsat.PASA.G14552 ; Cucsat.PASA.G1497 ; Cucsat.PASA.G1540 ; Cucsat.PASA.G16362 ; Cucsat.PASA.G1652 ; Cucsat.PASA.G1656 ; Cucsat.PASA.G17968 ; Cucsat.PASA.G1804 ; Cucsat.PASA.G19750 ; Cucsat.PASA.G21582 ; Cucsat.PASA.G2685 ; Cucsat.PASA.G3880 ; Cucsat.PASA.G4107 ; Cucsat.PASA.G4172 ; Cucsat.PASA.G4545 ; Cucsat.PAS…	23
GO:0042744	hydrogen peroxide catabolic process	40	24	16.63	0.01415	0.01374	0.62414	0.62414	Cucsat.PASA.G11776 ; Cucsat.PASA.G12257 ; Cucsat.PASA.G12952 ; Cucsat.PASA.G13650 ; Cucsat.PASA.G13652 ; Cucsat.PASA.G13654 ; Cucsat.PASA.G13656 ; Cucsat.PASA.G14220 ; Cucsat.PASA.G14393 ; Cucsat.PASA.G14838 ; Cucsat.PASA.G16529 ; Cucsat.PASA.G1916 ; Cucsat.PASA.G2344 ; Cucsat.PASA.G2631 ; Cucsat.PASA.G4855 ; Cucsat.PASA.G639 ; Cucsat.PASA.G6470 ; Cucsat.PASA.G6479 ; Cucsat.PASA.G6898 ; Cucsat.PA…	24
GO:0046835	carbohydrate phosphorylation	17	12	7.07	0.01494	0.01465	0.64412	0.64412	Cucsat.PASA.G11456 ; Cucsat.PASA.G11674 ; Cucsat.PASA.G1309 ; Cucsat.PASA.G13441 ; Cucsat.PASA.G1497 ; Cucsat.PASA.G17097 ; Cucsat.PASA.G1804 ; Cucsat.PASA.G18467 ; Cucsat.PASA.G19750 ; Cucsat.PASA.G21456 ; Cucsat.PASA.G21582 ; Cucsat.PASA.G6263	12
GO:0006260	DNA replication	88	47	36.59	0.01608	0.01540	0.26016	0.34703	Cucsat.PASA.G10417 ; Cucsat.PASA.G11599 ; Cucsat.PASA.G11617 ; Cucsat.PASA.G11825 ; Cucsat.PASA.G12376 ; Cucsat.PASA.G12913 ; Cucsat.PASA.G12949 ; Cucsat.PASA.G14548 ; Cucsat.PASA.G14663 ; Cucsat.PASA.G14717 ; Cucsat.PASA.G15136 ; Cucsat.PASA.G15711 ; Cucsat.PASA.G16058 ; Cucsat.PASA.G17165 ; Cucsat.PASA.G17712 ; Cucsat.PASA.G17879 ; Cucsat.PASA.G18138 ; Cucsat.PASA.G18609 ; Cucsat.PASA.G19528 ; …	47
GO:0016310	phosphorylation	776	350	322.62	0.01978	0.01735	2.2e-10	0.11978	Cucsat.PASA.G10113 ; Cucsat.PASA.G10248 ; Cucsat.PASA.G10279 ; Cucsat.PASA.G10387 ; Cucsat.PASA.G10623 ; Cucsat.PASA.G10637 ; Cucsat.PASA.G10655 ; Cucsat.PASA.G10720 ; Cucsat.PASA.G10796 ; Cucsat.PASA.G1088 ; Cucsat.PASA.G11088 ; Cucsat.PASA.G11104 ; Cucsat.PASA.G1112 ; Cucsat.PASA.G11286 ; Cucsat.PASA.G11344 ; Cucsat.PASA.G11434 ; Cucsat.PASA.G11456 ; Cucsat.PASA.G11467 ; Cucsat.PASA.G11478 ; Cu…	350
GO:0009556	microsporogenesis	21	14	8.73	0.01784	0.01747	0.69371	0.69371	Cucsat.PASA.G11180 ; Cucsat.PASA.G11728 ; Cucsat.PASA.G11927 ; Cucsat.PASA.G1262 ; Cucsat.PASA.G1380 ; Cucsat.PASA.G18057 ; Cucsat.PASA.G20570 ; Cucsat.PASA.G2401 ; Cucsat.PASA.G2570 ; Cucsat.PASA.G5920 ; Cucsat.PASA.G6845 ; Cucsat.PASA.G8286 ; Cucsat.PASA.G8416 ; Cucsat.PASA.G8418	14
GO:0010411	xyloglucan metabolic process	23	15	9.56	0.01887	0.01846	0.73502	0.73502	Cucsat.PASA.G10799 ; Cucsat.PASA.G13271 ; Cucsat.PASA.G13563 ; Cucsat.PASA.G14844 ; Cucsat.PASA.G16701 ; Cucsat.PASA.G17313 ; Cucsat.PASA.G17350 ; Cucsat.PASA.G18490 ; Cucsat.PASA.G18491 ; Cucsat.PASA.G18640 ; Cucsat.PASA.G19648 ; Cucsat.PASA.G4415 ; Cucsat.PASA.G5771 ; Cucsat.PASA.G9532 ; Cucsat.PASA.G9939	15
GO:0048443	stamen development	47	27	19.54	0.02012	0.01951	0.71064	0.71064	Cucsat.PASA.G10149 ; Cucsat.PASA.G10657 ; Cucsat.PASA.G1120 ; Cucsat.PASA.G11728 ; Cucsat.PASA.G12591 ; Cucsat.PASA.G12810 ; Cucsat.PASA.G13161 ; Cucsat.PASA.G13264 ; Cucsat.PASA.G1380 ; Cucsat.PASA.G14199 ; Cucsat.PASA.G14814 ; Cucsat.PASA.G15139 ; Cucsat.PASA.G15474 ; Cucsat.PASA.G16634 ; Cucsat.PASA.G17721 ; Cucsat.PASA.G1803 ; Cucsat.PASA.G18057 ; Cucsat.PASA.G21007 ; Cucsat.PASA.G21270 ; Cuc…	27
GO:0048466	androecium development	47	27	19.54	0.02012	0.01951	0.71064	0.71064	Cucsat.PASA.G10149 ; Cucsat.PASA.G10657 ; Cucsat.PASA.G1120 ; Cucsat.PASA.G11728 ; Cucsat.PASA.G12591 ; Cucsat.PASA.G12810 ; Cucsat.PASA.G13161 ; Cucsat.PASA.G13264 ; Cucsat.PASA.G1380 ; Cucsat.PASA.G14199 ; Cucsat.PASA.G14814 ; Cucsat.PASA.G15139 ; Cucsat.PASA.G15474 ; Cucsat.PASA.G16634 ; Cucsat.PASA.G17721 ; Cucsat.PASA.G1803 ; Cucsat.PASA.G18057 ; Cucsat.PASA.G21007 ; Cucsat.PASA.G21270 ; Cuc…	27
GO:0009813	flavonoid biosynthetic process	27	17	11.23	0.02025	0.01978	0.94915	0.94915	Cucsat.PASA.G11269 ; Cucsat.PASA.G11630 ; Cucsat.PASA.G11647 ; Cucsat.PASA.G11899 ; Cucsat.PASA.G11902 ; Cucsat.PASA.G14199 ; Cucsat.PASA.G17524 ; Cucsat.PASA.G17693 ; Cucsat.PASA.G17954 ; Cucsat.PASA.G2976 ; Cucsat.PASA.G38 ; Cucsat.PASA.G571 ; Cucsat.PASA.G5941 ; Cucsat.PASA.G6209 ; Cucsat.PASA.G8636 ; Cucsat.PASA.G9050 ; Cucsat.PASA.G9497	17
GO:0046034	ATP metabolic process	59	37	24.53	0.00082	0.01983	0.84944	0.84944	Cucsat.PASA.G10465 ; Cucsat.PASA.G1128 ; Cucsat.PASA.G11456 ; Cucsat.PASA.G11873 ; Cucsat.PASA.G13047 ; Cucsat.PASA.G13441 ; Cucsat.PASA.G13497 ; Cucsat.PASA.G14512 ; Cucsat.PASA.G14552 ; Cucsat.PASA.G14655 ; Cucsat.PASA.G1497 ; Cucsat.PASA.G1540 ; Cucsat.PASA.G16362 ; Cucsat.PASA.G1652 ; Cucsat.PASA.G1656 ; Cucsat.PASA.G16841 ; Cucsat.PASA.G17968 ; Cucsat.PASA.G1804 ; Cucsat.PASA.G18627 ; Cucsat…	37
GO:0010215	cellulose microfibril organization	12	9	4.99	0.02016	0.01984	0.94285	0.94285	Cucsat.PASA.G10760 ; Cucsat.PASA.G11574 ; Cucsat.PASA.G11836 ; Cucsat.PASA.G14015 ; Cucsat.PASA.G15364 ; Cucsat.PASA.G206 ; Cucsat.PASA.G452 ; Cucsat.PASA.G568 ; Cucsat.PASA.G7051	9
GO:0030198	extracellular matrix organization	12	9	4.99	0.02016	0.01984	0.94285	0.94285	Cucsat.PASA.G10760 ; Cucsat.PASA.G11574 ; Cucsat.PASA.G11836 ; Cucsat.PASA.G14015 ; Cucsat.PASA.G15364 ; Cucsat.PASA.G206 ; Cucsat.PASA.G452 ; Cucsat.PASA.G568 ; Cucsat.PASA.G7051	9
GO:0043062	extracellular structure organization	12	9	4.99	0.02016	0.01984	0.94285	0.94285	Cucsat.PASA.G10760 ; Cucsat.PASA.G11574 ; Cucsat.PASA.G11836 ; Cucsat.PASA.G14015 ; Cucsat.PASA.G15364 ; Cucsat.PASA.G206 ; Cucsat.PASA.G452 ; Cucsat.PASA.G568 ; Cucsat.PASA.G7051	9
GO:0006165	nucleoside diphosphate phosphorylation	41	24	17.05	0.02088	0.02029	0.65488	0.65488	Cucsat.PASA.G11456 ; Cucsat.PASA.G11873 ; Cucsat.PASA.G11971 ; Cucsat.PASA.G13047 ; Cucsat.PASA.G13441 ; Cucsat.PASA.G14552 ; Cucsat.PASA.G1497 ; Cucsat.PASA.G1540 ; Cucsat.PASA.G16362 ; Cucsat.PASA.G1652 ; Cucsat.PASA.G1656 ; Cucsat.PASA.G17968 ; Cucsat.PASA.G1804 ; Cucsat.PASA.G19750 ; Cucsat.PASA.G21582 ; Cucsat.PASA.G2685 ; Cucsat.PASA.G3880 ; Cucsat.PASA.G4107 ; Cucsat.PASA.G4172 ; Cucsat.PA…	24
GO:0006073	cellular glucan metabolic process	125	71	51.97	0.00039	0.02061	0.18353	0.21259	Cucsat.PASA.G10071 ; Cucsat.PASA.G10508 ; Cucsat.PASA.G10668 ; Cucsat.PASA.G10704 ; Cucsat.PASA.G10799 ; Cucsat.PASA.G10873 ; Cucsat.PASA.G11958 ; Cucsat.PASA.G11959 ; Cucsat.PASA.G11960 ; Cucsat.PASA.G11973 ; Cucsat.PASA.G12298 ; Cucsat.PASA.G12804 ; Cucsat.PASA.G12882 ; Cucsat.PASA.G12896 ; Cucsat.PASA.G12926 ; Cucsat.PASA.G13271 ; Cucsat.PASA.G13523 ; Cucsat.PASA.G13563 ; Cucsat.PASA.G13877 ; …	71
GO:0044042	glucan metabolic process	125	71	51.97	0.00039	0.02061	0.18353	0.21259	Cucsat.PASA.G10071 ; Cucsat.PASA.G10508 ; Cucsat.PASA.G10668 ; Cucsat.PASA.G10704 ; Cucsat.PASA.G10799 ; Cucsat.PASA.G10873 ; Cucsat.PASA.G11958 ; Cucsat.PASA.G11959 ; Cucsat.PASA.G11960 ; Cucsat.PASA.G11973 ; Cucsat.PASA.G12298 ; Cucsat.PASA.G12804 ; Cucsat.PASA.G12882 ; Cucsat.PASA.G12896 ; Cucsat.PASA.G12926 ; Cucsat.PASA.G13271 ; Cucsat.PASA.G13523 ; Cucsat.PASA.G13563 ; Cucsat.PASA.G13877 ; …	71
GO:0015979	photosynthesis	113	58	46.98	0.02215	0.02113	0.99661	0.99661	Cucsat.PASA.G10017 ; Cucsat.PASA.G10112 ; Cucsat.PASA.G10161 ; Cucsat.PASA.G10248 ; Cucsat.PASA.G1028 ; Cucsat.PASA.G10793 ; Cucsat.PASA.G11236 ; Cucsat.PASA.G11326 ; Cucsat.PASA.G11456 ; Cucsat.PASA.G11464 ; Cucsat.PASA.G11492 ; Cucsat.PASA.G11676 ; Cucsat.PASA.G11811 ; Cucsat.PASA.G12326 ; Cucsat.PASA.G13324 ; Cucsat.PASA.G14113 ; Cucsat.PASA.G14604 ; Cucsat.PASA.G14920 ; Cucsat.PASA.G15382 ; C…	58
GO:0006468	protein phosphorylation	647	293	268.99	0.02537	0.02263	7.7e-10	8.2e-08	Cucsat.PASA.G10113 ; Cucsat.PASA.G10248 ; Cucsat.PASA.G10279 ; Cucsat.PASA.G10387 ; Cucsat.PASA.G10623 ; Cucsat.PASA.G10637 ; Cucsat.PASA.G10655 ; Cucsat.PASA.G10720 ; Cucsat.PASA.G10796 ; Cucsat.PASA.G1088 ; Cucsat.PASA.G11088 ; Cucsat.PASA.G1112 ; Cucsat.PASA.G11286 ; Cucsat.PASA.G11344 ; Cucsat.PASA.G11434 ; Cucsat.PASA.G11467 ; Cucsat.PASA.G11478 ; Cucsat.PASA.G11507 ; Cucsat.PASA.G11545 ; Cu…	293
GO:0010077	maintenance of inflorescence meristem id...	7	6	2.91	0.02322	0.02295	0.97371	0.97371	Cucsat.PASA.G11136 ; Cucsat.PASA.G12435 ; Cucsat.PASA.G14666 ; Cucsat.PASA.G14939 ; Cucsat.PASA.G17901 ; Cucsat.PASA.G6074	6
GO:0017038	protein import	7	6	2.91	0.02322	0.02295	0.88887	0.88887	Cucsat.PASA.G10017 ; Cucsat.PASA.G11981 ; Cucsat.PASA.G1557 ; Cucsat.PASA.G18388 ; Cucsat.PASA.G20770 ; Cucsat.PASA.G344	6
GO:0048564	photosystem I assembly	7	6	2.91	0.02322	0.02295	0.94116	0.94116	Cucsat.PASA.G11236 ; Cucsat.PASA.G11326 ; Cucsat.PASA.G18858 ; Cucsat.PASA.G2121 ; Cucsat.PASA.G6633 ; Cucsat.PASA.G9226	6
GO:0051026	chiasma assembly	14	10	5.82	0.02347	0.02309	0.68078	0.68078	Cucsat.PASA.G1062 ; Cucsat.PASA.G1217 ; Cucsat.PASA.G14774 ; Cucsat.PASA.G19635 ; Cucsat.PASA.G21342 ; Cucsat.PASA.G4445 ; Cucsat.PASA.G5757 ; Cucsat.PASA.G6845 ; Cucsat.PASA.G9434 ; Cucsat.PASA.G9694	10
GO:0044264	cellular polysaccharide metabolic proces...	156	85	64.86	0.00069	0.02435	0.11950	0.13843	Cucsat.PASA.G10071 ; Cucsat.PASA.G10508 ; Cucsat.PASA.G10668 ; Cucsat.PASA.G10704 ; Cucsat.PASA.G10799 ; Cucsat.PASA.G10873 ; Cucsat.PASA.G11054 ; Cucsat.PASA.G11659 ; Cucsat.PASA.G11958 ; Cucsat.PASA.G11959 ; Cucsat.PASA.G11960 ; Cucsat.PASA.G11973 ; Cucsat.PASA.G12253 ; Cucsat.PASA.G12298 ; Cucsat.PASA.G12804 ; Cucsat.PASA.G12882 ; Cucsat.PASA.G12896 ; Cucsat.PASA.G12926 ; Cucsat.PASA.G12969 ; …	85
GO:0042743	hydrogen peroxide metabolic process	56	31	23.28	0.02552	0.02470	0.61313	0.61313	Cucsat.PASA.G11776 ; Cucsat.PASA.G12257 ; Cucsat.PASA.G12952 ; Cucsat.PASA.G13514 ; Cucsat.PASA.G13650 ; Cucsat.PASA.G13652 ; Cucsat.PASA.G13654 ; Cucsat.PASA.G13656 ; Cucsat.PASA.G14220 ; Cucsat.PASA.G14393 ; Cucsat.PASA.G14838 ; Cucsat.PASA.G16529 ; Cucsat.PASA.G1916 ; Cucsat.PASA.G2070 ; Cucsat.PASA.G21087 ; Cucsat.PASA.G2315 ; Cucsat.PASA.G2344 ; Cucsat.PASA.G2631 ; Cucsat.PASA.G3303 ; Cucsat…	31
GO:0010193	response to ozone	16	11	6.65	0.02605	0.02560	0.94671	0.94671	Cucsat.PASA.G14323 ; Cucsat.PASA.G17001 ; Cucsat.PASA.G18156 ; Cucsat.PASA.G19852 ; Cucsat.PASA.G21438 ; Cucsat.PASA.G313 ; Cucsat.PASA.G3677 ; Cucsat.PASA.G513 ; Cucsat.PASA.G6819 ; Cucsat.PASA.G7199 ; Cucsat.PASA.G766	11
GO:0006090	pyruvate metabolic process	50	28	20.79	0.02746	0.02664	0.35491	0.35491	Cucsat.PASA.G11456 ; Cucsat.PASA.G11873 ; Cucsat.PASA.G1256 ; Cucsat.PASA.G13047 ; Cucsat.PASA.G13220 ; Cucsat.PASA.G13344 ; Cucsat.PASA.G13441 ; Cucsat.PASA.G14552 ; Cucsat.PASA.G1497 ; Cucsat.PASA.G1540 ; Cucsat.PASA.G16362 ; Cucsat.PASA.G1652 ; Cucsat.PASA.G1656 ; Cucsat.PASA.G17968 ; Cucsat.PASA.G1804 ; Cucsat.PASA.G19750 ; Cucsat.PASA.G21438 ; Cucsat.PASA.G21582 ; Cucsat.PASA.G2685 ; Cucsat.…	28
GO:0009144	purine nucleoside triphosphate metabolic...	62	38	25.78	0.00132	0.02785	0.91060	0.91060	Cucsat.PASA.G10465 ; Cucsat.PASA.G1128 ; Cucsat.PASA.G11456 ; Cucsat.PASA.G11873 ; Cucsat.PASA.G11971 ; Cucsat.PASA.G13047 ; Cucsat.PASA.G13441 ; Cucsat.PASA.G13497 ; Cucsat.PASA.G14512 ; Cucsat.PASA.G14552 ; Cucsat.PASA.G14655 ; Cucsat.PASA.G1497 ; Cucsat.PASA.G1540 ; Cucsat.PASA.G16362 ; Cucsat.PASA.G1652 ; Cucsat.PASA.G1656 ; Cucsat.PASA.G16841 ; Cucsat.PASA.G17968 ; Cucsat.PASA.G1804 ; Cucsat…	38
GO:0009205	purine ribonucleoside triphosphate metab...	62	38	25.78	0.00132	0.02785	0.91060	0.91060	Cucsat.PASA.G10465 ; Cucsat.PASA.G1128 ; Cucsat.PASA.G11456 ; Cucsat.PASA.G11873 ; Cucsat.PASA.G11971 ; Cucsat.PASA.G13047 ; Cucsat.PASA.G13441 ; Cucsat.PASA.G13497 ; Cucsat.PASA.G14512 ; Cucsat.PASA.G14552 ; Cucsat.PASA.G14655 ; Cucsat.PASA.G1497 ; Cucsat.PASA.G1540 ; Cucsat.PASA.G16362 ; Cucsat.PASA.G1652 ; Cucsat.PASA.G1656 ; Cucsat.PASA.G16841 ; Cucsat.PASA.G17968 ; Cucsat.PASA.G1804 ; Cucsat…	38
GO:0048437	floral organ development	119	60	49.47	0.03076	0.02938	0.39807	0.39807	Cucsat.PASA.G10149 ; Cucsat.PASA.G10617 ; Cucsat.PASA.G10657 ; Cucsat.PASA.G112 ; Cucsat.PASA.G1120 ; Cucsat.PASA.G11580 ; Cucsat.PASA.G11728 ; Cucsat.PASA.G12295 ; Cucsat.PASA.G12330 ; Cucsat.PASA.G12591 ; Cucsat.PASA.G12810 ; Cucsat.PASA.G13028 ; Cucsat.PASA.G13161 ; Cucsat.PASA.G13215 ; Cucsat.PASA.G13264 ; Cucsat.PASA.G13430 ; Cucsat.PASA.G13521 ; Cucsat.PASA.G1380 ; Cucsat.PASA.G14165 ; Cucs…	60
GO:0006261	DNA-templated DNA replication	38	22	15.8	0.03084	0.03005	0.14558	0.24453	Cucsat.PASA.G11617 ; Cucsat.PASA.G11825 ; Cucsat.PASA.G12376 ; Cucsat.PASA.G12913 ; Cucsat.PASA.G14717 ; Cucsat.PASA.G17165 ; Cucsat.PASA.G18609 ; Cucsat.PASA.G19528 ; Cucsat.PASA.G19818 ; Cucsat.PASA.G2256 ; Cucsat.PASA.G2526 ; Cucsat.PASA.G2582 ; Cucsat.PASA.G2962 ; Cucsat.PASA.G3202 ; Cucsat.PASA.G3304 ; Cucsat.PASA.G4958 ; Cucsat.PASA.G5621 ; Cucsat.PASA.G6390 ; Cucsat.PASA.G7476 ; Cucsat.PAS…	22
GO:0009812	flavonoid metabolic process	38	22	15.8	0.03084	0.03005	0.91930	0.91930	Cucsat.PASA.G10154 ; Cucsat.PASA.G11269 ; Cucsat.PASA.G11630 ; Cucsat.PASA.G11647 ; Cucsat.PASA.G11899 ; Cucsat.PASA.G11902 ; Cucsat.PASA.G13514 ; Cucsat.PASA.G14199 ; Cucsat.PASA.G15091 ; Cucsat.PASA.G17524 ; Cucsat.PASA.G17693 ; Cucsat.PASA.G17954 ; Cucsat.PASA.G18116 ; Cucsat.PASA.G19937 ; Cucsat.PASA.G2976 ; Cucsat.PASA.G38 ; Cucsat.PASA.G571 ; Cucsat.PASA.G5941 ; Cucsat.PASA.G6209 ; Cucsat.P…	22
GO:0015980	energy derivation by oxidation of organi...	41	28	17.05	0.00048	0.03054	0.92810	0.92810	Cucsat.PASA.G10045 ; Cucsat.PASA.G10704 ; Cucsat.PASA.G11790 ; Cucsat.PASA.G11891 ; Cucsat.PASA.G12066 ; Cucsat.PASA.G12882 ; Cucsat.PASA.G13419 ; Cucsat.PASA.G14239 ; Cucsat.PASA.G14801 ; Cucsat.PASA.G15109 ; Cucsat.PASA.G15316 ; Cucsat.PASA.G15532 ; Cucsat.PASA.G15706 ; Cucsat.PASA.G15970 ; Cucsat.PASA.G1626 ; Cucsat.PASA.G16663 ; Cucsat.PASA.G17403 ; Cucsat.PASA.G18023 ; Cucsat.PASA.G18129 ; C…	28
GO:0006694	steroid biosynthetic process	24	15	9.98	0.03123	0.03059	0.76052	0.76052	Cucsat.PASA.G11343 ; Cucsat.PASA.G11551 ; Cucsat.PASA.G12021 ; Cucsat.PASA.G12126 ; Cucsat.PASA.G12913 ; Cucsat.PASA.G16612 ; Cucsat.PASA.G20997 ; Cucsat.PASA.G2347 ; Cucsat.PASA.G311 ; Cucsat.PASA.G3374 ; Cucsat.PASA.G3696 ; Cucsat.PASA.G6409 ; Cucsat.PASA.G7986 ; Cucsat.PASA.G8525 ; Cucsat.PASA.G9703	15
GO:0005977	glycogen metabolic process	9	7	3.74	0.03137	0.03097	0.32705	0.32705	Cucsat.PASA.G10704 ; Cucsat.PASA.G12882 ; Cucsat.PASA.G15970 ; Cucsat.PASA.G18129 ; Cucsat.PASA.G2905 ; Cucsat.PASA.G4082 ; Cucsat.PASA.G6467	7
GO:0006112	energy reserve metabolic process	9	7	3.74	0.03137	0.03097	0.32705	0.32705	Cucsat.PASA.G10704 ; Cucsat.PASA.G12882 ; Cucsat.PASA.G15970 ; Cucsat.PASA.G18129 ; Cucsat.PASA.G2905 ; Cucsat.PASA.G4082 ; Cucsat.PASA.G6467	7
GO:0015743	malate transport	9	7	3.74	0.03137	0.03097	0.47052	0.47052	Cucsat.PASA.G12594 ; Cucsat.PASA.G13583 ; Cucsat.PASA.G13805 ; Cucsat.PASA.G14028 ; Cucsat.PASA.G7087 ; Cucsat.PASA.G7382 ; Cucsat.PASA.G7383	7
GO:0009767	photosynthetic electron transport chain	26	16	10.81	0.03166	0.03100	0.99923	0.99923	Cucsat.PASA.G1028 ; Cucsat.PASA.G11326 ; Cucsat.PASA.G11492 ; Cucsat.PASA.G11811 ; Cucsat.PASA.G13324 ; Cucsat.PASA.G15382 ; Cucsat.PASA.G3046 ; Cucsat.PASA.G344 ; Cucsat.PASA.G3527 ; Cucsat.PASA.G37 ; Cucsat.PASA.G444 ; Cucsat.PASA.G4493 ; Cucsat.PASA.G841 ; Cucsat.PASA.G9226 ; Cucsat.PASA.G9309 ; Cucsat.PASA.G980	16
GO:1902600	proton transmembrane transport	32	19	13.3	0.03181	0.03106	0.49684	0.49684	Cucsat.PASA.G10350 ; Cucsat.PASA.G11740 ; Cucsat.PASA.G11741 ; Cucsat.PASA.G11743 ; Cucsat.PASA.G13694 ; Cucsat.PASA.G14608 ; Cucsat.PASA.G15444 ; Cucsat.PASA.G16864 ; Cucsat.PASA.G18627 ; Cucsat.PASA.G20135 ; Cucsat.PASA.G2909 ; Cucsat.PASA.G3392 ; Cucsat.PASA.G4647 ; Cucsat.PASA.G5321 ; Cucsat.PASA.G5490 ; Cucsat.PASA.G6060 ; Cucsat.PASA.G6676 ; Cucsat.PASA.G6953 ; Cucsat.PASA.G9166	19
GO:0009060	aerobic respiration	28	17	11.64	0.03188	0.03118	0.70499	0.70499	Cucsat.PASA.G10045 ; Cucsat.PASA.G11790 ; Cucsat.PASA.G11891 ; Cucsat.PASA.G12066 ; Cucsat.PASA.G14239 ; Cucsat.PASA.G14801 ; Cucsat.PASA.G15109 ; Cucsat.PASA.G15316 ; Cucsat.PASA.G15706 ; Cucsat.PASA.G1626 ; Cucsat.PASA.G16663 ; Cucsat.PASA.G18023 ; Cucsat.PASA.G1931 ; Cucsat.PASA.G20644 ; Cucsat.PASA.G20658 ; Cucsat.PASA.G5179 ; Cucsat.PASA.G572	17
GO:0005976	polysaccharide metabolic process	233	119	96.87	0.00186	0.03205	0.04055	0.04697	Cucsat.PASA.G10071 ; Cucsat.PASA.G10508 ; Cucsat.PASA.G10513 ; Cucsat.PASA.G10668 ; Cucsat.PASA.G10704 ; Cucsat.PASA.G10721 ; Cucsat.PASA.G10799 ; Cucsat.PASA.G1083 ; Cucsat.PASA.G10873 ; Cucsat.PASA.G11054 ; Cucsat.PASA.G1158 ; Cucsat.PASA.G11594 ; Cucsat.PASA.G11659 ; Cucsat.PASA.G11779 ; Cucsat.PASA.G11882 ; Cucsat.PASA.G11958 ; Cucsat.PASA.G11959 ; Cucsat.PASA.G11960 ; Cucsat.PASA.G11973 ; Cu…	119
GO:0042546	cell wall biogenesis	113	57	46.98	0.03427	0.03280	0.90688	0.91263	Cucsat.PASA.G10381 ; Cucsat.PASA.G10760 ; Cucsat.PASA.G10799 ; Cucsat.PASA.G11054 ; Cucsat.PASA.G11574 ; Cucsat.PASA.G11659 ; Cucsat.PASA.G11836 ; Cucsat.PASA.G12208 ; Cucsat.PASA.G12253 ; Cucsat.PASA.G12290 ; Cucsat.PASA.G12810 ; Cucsat.PASA.G12926 ; Cucsat.PASA.G12969 ; Cucsat.PASA.G13563 ; Cucsat.PASA.G13877 ; Cucsat.PASA.G13891 ; Cucsat.PASA.G14015 ; Cucsat.PASA.G14844 ; Cucsat.PASA.G15158 ; …	57
GO:0072330	monocarboxylic acid biosynthetic process	111	56	46.15	0.03553	0.03403	0.93380	0.93380	Cucsat.PASA.G10050 ; Cucsat.PASA.G1023 ; Cucsat.PASA.G11026 ; Cucsat.PASA.G1119 ; Cucsat.PASA.G1120 ; Cucsat.PASA.G1121 ; Cucsat.PASA.G1126 ; Cucsat.PASA.G11293 ; Cucsat.PASA.G11640 ; Cucsat.PASA.G1211 ; Cucsat.PASA.G12883 ; Cucsat.PASA.G13014 ; Cucsat.PASA.G13047 ; Cucsat.PASA.G13786 ; Cucsat.PASA.G13797 ; Cucsat.PASA.G14256 ; Cucsat.PASA.G14275 ; Cucsat.PASA.G14689 ; Cucsat.PASA.G15100 ; Cucsat…	56
GO:0009150	purine ribonucleotide metabolic process	101	56	41.99	0.00323	0.03511	0.87190	0.87190	Cucsat.PASA.G10429 ; Cucsat.PASA.G10465 ; Cucsat.PASA.G10874 ; Cucsat.PASA.G1128 ; Cucsat.PASA.G11456 ; Cucsat.PASA.G11873 ; Cucsat.PASA.G11885 ; Cucsat.PASA.G11971 ; Cucsat.PASA.G12326 ; Cucsat.PASA.G12489 ; Cucsat.PASA.G13047 ; Cucsat.PASA.G13182 ; Cucsat.PASA.G13441 ; Cucsat.PASA.G13497 ; Cucsat.PASA.G14225 ; Cucsat.PASA.G14512 ; Cucsat.PASA.G14552 ; Cucsat.PASA.G14655 ; Cucsat.PASA.G1497 ; Cu…	56
GO:0009141	nucleoside triphosphate metabolic proces...	69	41	28.69	0.00202	0.03532	0.82671	0.82671	Cucsat.PASA.G10465 ; Cucsat.PASA.G1128 ; Cucsat.PASA.G11456 ; Cucsat.PASA.G11873 ; Cucsat.PASA.G11971 ; Cucsat.PASA.G13047 ; Cucsat.PASA.G13441 ; Cucsat.PASA.G13497 ; Cucsat.PASA.G14512 ; Cucsat.PASA.G14552 ; Cucsat.PASA.G14655 ; Cucsat.PASA.G1497 ; Cucsat.PASA.G1540 ; Cucsat.PASA.G16362 ; Cucsat.PASA.G1652 ; Cucsat.PASA.G1656 ; Cucsat.PASA.G16841 ; Cucsat.PASA.G17968 ; Cucsat.PASA.G1804 ; Cucsat…	41
GO:0009199	ribonucleoside triphosphate metabolic pr...	67	40	27.86	0.00202	0.03637	0.75479	0.75479	Cucsat.PASA.G10465 ; Cucsat.PASA.G1128 ; Cucsat.PASA.G11456 ; Cucsat.PASA.G11873 ; Cucsat.PASA.G11971 ; Cucsat.PASA.G13047 ; Cucsat.PASA.G13441 ; Cucsat.PASA.G13497 ; Cucsat.PASA.G14512 ; Cucsat.PASA.G14552 ; Cucsat.PASA.G14655 ; Cucsat.PASA.G1497 ; Cucsat.PASA.G1540 ; Cucsat.PASA.G16362 ; Cucsat.PASA.G1652 ; Cucsat.PASA.G1656 ; Cucsat.PASA.G16841 ; Cucsat.PASA.G17968 ; Cucsat.PASA.G1804 ; Cucsat…	40
GO:0015740	C4-dicarboxylate transport	11	8	4.57	0.03729	0.03679	0.39784	0.39784	Cucsat.PASA.G12594 ; Cucsat.PASA.G13548 ; Cucsat.PASA.G13583 ; Cucsat.PASA.G13805 ; Cucsat.PASA.G14028 ; Cucsat.PASA.G7087 ; Cucsat.PASA.G7382 ; Cucsat.PASA.G7383	8
GO:0009699	phenylpropanoid biosynthetic process	43	24	17.88	0.04145	0.04038	0.89666	0.89666	Cucsat.PASA.G11054 ; Cucsat.PASA.G11647 ; Cucsat.PASA.G11744 ; Cucsat.PASA.G11776 ; Cucsat.PASA.G1211 ; Cucsat.PASA.G12208 ; Cucsat.PASA.G12681 ; Cucsat.PASA.G13383 ; Cucsat.PASA.G14911 ; Cucsat.PASA.G1625 ; Cucsat.PASA.G16289 ; Cucsat.PASA.G16452 ; Cucsat.PASA.G1718 ; Cucsat.PASA.G17409 ; Cucsat.PASA.G17693 ; Cucsat.PASA.G1817 ; Cucsat.PASA.G21344 ; Cucsat.PASA.G2164 ; Cucsat.PASA.G3047 ; Cucsat…	24
GO:0001678	intracellular glucose homeostasis	13	9	5.4	0.04151	0.04091	0.73600	0.73600	Cucsat.PASA.G11375 ; Cucsat.PASA.G12298 ; Cucsat.PASA.G13441 ; Cucsat.PASA.G1497 ; Cucsat.PASA.G1804 ; Cucsat.PASA.G19750 ; Cucsat.PASA.G5027 ; Cucsat.PASA.G6887 ; Cucsat.PASA.G7254	9
GO:0052546	cell wall pectin metabolic process	13	9	5.4	0.04151	0.04091	0.58414	0.58414	Cucsat.PASA.G11054 ; Cucsat.PASA.G11882 ; Cucsat.PASA.G12969 ; Cucsat.PASA.G15239 ; Cucsat.PASA.G15434 ; Cucsat.PASA.G3208 ; Cucsat.PASA.G5688 ; Cucsat.PASA.G8677 ; Cucsat.PASA.G9955	9
GO:0070726	cell wall assembly	13	9	5.4	0.04151	0.04091	0.95284	0.95284	Cucsat.PASA.G10760 ; Cucsat.PASA.G11574 ; Cucsat.PASA.G11836 ; Cucsat.PASA.G14015 ; Cucsat.PASA.G15364 ; Cucsat.PASA.G206 ; Cucsat.PASA.G452 ; Cucsat.PASA.G568 ; Cucsat.PASA.G7051	9
GO:0071668	plant-type cell wall assembly	13	9	5.4	0.04151	0.04091	0.95284	0.95284	Cucsat.PASA.G10760 ; Cucsat.PASA.G11574 ; Cucsat.PASA.G11836 ; Cucsat.PASA.G14015 ; Cucsat.PASA.G15364 ; Cucsat.PASA.G206 ; Cucsat.PASA.G452 ; Cucsat.PASA.G568 ; Cucsat.PASA.G7051	9
GO:0009698	phenylpropanoid metabolic process	58	31	24.11	0.04470	0.04338	0.71516	0.71516	Cucsat.PASA.G11054 ; Cucsat.PASA.G11647 ; Cucsat.PASA.G11744 ; Cucsat.PASA.G11776 ; Cucsat.PASA.G1211 ; Cucsat.PASA.G12208 ; Cucsat.PASA.G12681 ; Cucsat.PASA.G13383 ; Cucsat.PASA.G13870 ; Cucsat.PASA.G14911 ; Cucsat.PASA.G1620 ; Cucsat.PASA.G1625 ; Cucsat.PASA.G16289 ; Cucsat.PASA.G16452 ; Cucsat.PASA.G1718 ; Cucsat.PASA.G17409 ; Cucsat.PASA.G17693 ; Cucsat.PASA.G17985 ; Cucsat.PASA.G1817 ; Cucsa…	31
GO:0006730	one-carbon metabolic process	15	10	6.24	0.04445	0.04377	0.83649	0.83649	Cucsat.PASA.G13231 ; Cucsat.PASA.G1525 ; Cucsat.PASA.G1816 ; Cucsat.PASA.G3756 ; Cucsat.PASA.G3760 ; Cucsat.PASA.G3946 ; Cucsat.PASA.G4673 ; Cucsat.PASA.G6593 ; Cucsat.PASA.G7992 ; Cucsat.PASA.G8573	10
GO:0008202	steroid metabolic process	33	19	13.72	0.04631	0.04528	0.68602	0.68602	Cucsat.PASA.G10699 ; Cucsat.PASA.G11343 ; Cucsat.PASA.G11551 ; Cucsat.PASA.G12021 ; Cucsat.PASA.G12126 ; Cucsat.PASA.G12913 ; Cucsat.PASA.G16612 ; Cucsat.PASA.G18910 ; Cucsat.PASA.G19781 ; Cucsat.PASA.G20997 ; Cucsat.PASA.G2347 ; Cucsat.PASA.G311 ; Cucsat.PASA.G3374 ; Cucsat.PASA.G3696 ; Cucsat.PASA.G6209 ; Cucsat.PASA.G6409 ; Cucsat.PASA.G7986 ; Cucsat.PASA.G8525 ; Cucsat.PASA.G9703	19
GO:0080167	response to karrikin	54	29	22.45	0.04774	0.04640	0.91003	0.91003	Cucsat.PASA.G10793 ; Cucsat.PASA.G11293 ; Cucsat.PASA.G13033 ; Cucsat.PASA.G14634 ; Cucsat.PASA.G15153 ; Cucsat.PASA.G16131 ; Cucsat.PASA.G16950 ; Cucsat.PASA.G17145 ; Cucsat.PASA.G17348 ; Cucsat.PASA.G1747 ; Cucsat.PASA.G17524 ; Cucsat.PASA.G17985 ; Cucsat.PASA.G18643 ; Cucsat.PASA.G19970 ; Cucsat.PASA.G204 ; Cucsat.PASA.G20912 ; Cucsat.PASA.G2903 ; Cucsat.PASA.G3233 ; Cucsat.PASA.G3325 ; Cucsat…	29
GO:0090376	seed trichome differentiation	27	16	11.23	0.04826	0.04730	0.99795	0.99795	Cucsat.PASA.G10617 ; Cucsat.PASA.G10753 ; Cucsat.PASA.G11630 ; Cucsat.PASA.G11874 ; Cucsat.PASA.G12253 ; Cucsat.PASA.G12913 ; Cucsat.PASA.G15173 ; Cucsat.PASA.G19748 ; Cucsat.PASA.G2031 ; Cucsat.PASA.G3641 ; Cucsat.PASA.G4934 ; Cucsat.PASA.G4969 ; Cucsat.PASA.G8448 ; Cucsat.PASA.G8774 ; Cucsat.PASA.G888 ; Cucsat.PASA.G9155	16
GO:0006099	tricarboxylic acid cycle	21	13	8.73	0.04837	0.04752	0.76956	0.76956	Cucsat.PASA.G10045 ; Cucsat.PASA.G11790 ; Cucsat.PASA.G11891 ; Cucsat.PASA.G12066 ; Cucsat.PASA.G14801 ; Cucsat.PASA.G15109 ; Cucsat.PASA.G15706 ; Cucsat.PASA.G1626 ; Cucsat.PASA.G16663 ; Cucsat.PASA.G18023 ; Cucsat.PASA.G1931 ; Cucsat.PASA.G20644 ; Cucsat.PASA.G5179	13
GO:0051276	chromosome organization	93	47	38.66	0.04936	0.04757	0.00127	0.02151	Cucsat.PASA.G1062 ; Cucsat.PASA.G11444 ; Cucsat.PASA.G11458 ; Cucsat.PASA.G11883 ; Cucsat.PASA.G1217 ; Cucsat.PASA.G12348 ; Cucsat.PASA.G12376 ; Cucsat.PASA.G12591 ; Cucsat.PASA.G12689 ; Cucsat.PASA.G13680 ; Cucsat.PASA.G14490 ; Cucsat.PASA.G14703 ; Cucsat.PASA.G14774 ; Cucsat.PASA.G15024 ; Cucsat.PASA.G16560 ; Cucsat.PASA.G16580 ; Cucsat.PASA.G17165 ; Cucsat.PASA.G17879 ; Cucsat.PASA.G18692 ; Cu…	47

## Sheet: GO_B10_6_8vsB10_L
GO.ID	Term	Annotated	Significant	Expected	classicFisher	elimFisher	classicKS	elimKS	genes_included	gene_count
GO:0008150	biological_process	7769	3656	3651.37	0.06047	6.1e-08	0.00028	< 1e-30	Cucsat.PASA.G10001 ; Cucsat.PASA.G10012 ; Cucsat.PASA.G10014 ; Cucsat.PASA.G10015 ; Cucsat.PASA.G10017 ; Cucsat.PASA.G1002 ; Cucsat.PASA.G10024 ; Cucsat.PASA.G10025 ; Cucsat.PASA.G10026 ; Cucsat.PASA.G10036 ; Cucsat.PASA.G10045 ; Cucsat.PASA.G10046 ; Cucsat.PASA.G10049 ; Cucsat.PASA.G10052 ; Cucsat.PASA.G10059 ; Cucsat.PASA.G10063 ; Cucsat.PASA.G10065 ; Cucsat.PASA.G10070 ; Cucsat.PASA.G10073 ; C…	3656
GO:0030244	cellulose biosynthetic process	42	34	19.74	6.2e-06	5.8e-06	0.04220	0.04220	Cucsat.PASA.G10668 ; Cucsat.PASA.G10873 ; Cucsat.PASA.G11578 ; Cucsat.PASA.G11958 ; Cucsat.PASA.G11959 ; Cucsat.PASA.G11960 ; Cucsat.PASA.G12926 ; Cucsat.PASA.G13193 ; Cucsat.PASA.G13877 ; Cucsat.PASA.G14012 ; Cucsat.PASA.G14664 ; Cucsat.PASA.G15628 ; Cucsat.PASA.G16872 ; Cucsat.PASA.G17162 ; Cucsat.PASA.G18571 ; Cucsat.PASA.G19038 ; Cucsat.PASA.G19039 ; Cucsat.PASA.G20656 ; Cucsat.PASA.G20792 ; …	34
GO:0071555	cell wall organization	183	118	86.01	1.1e-06	2.0e-05	0.42389	0.42389	Cucsat.PASA.G10668 ; Cucsat.PASA.G10711 ; Cucsat.PASA.G10721 ; Cucsat.PASA.G10760 ; Cucsat.PASA.G10799 ; Cucsat.PASA.G10846 ; Cucsat.PASA.G10873 ; Cucsat.PASA.G11054 ; Cucsat.PASA.G11574 ; Cucsat.PASA.G11594 ; Cucsat.PASA.G11710 ; Cucsat.PASA.G11779 ; Cucsat.PASA.G11836 ; Cucsat.PASA.G11882 ; Cucsat.PASA.G11959 ; Cucsat.PASA.G11960 ; Cucsat.PASA.G12496 ; Cucsat.PASA.G12769 ; Cucsat.PASA.G12804 ; …	118
GO:0005975	carbohydrate metabolic process	590	374	277.3	6.5e-17	4.7e-05	0.00032	0.00039	Cucsat.PASA.G10025 ; Cucsat.PASA.G10070 ; Cucsat.PASA.G10081 ; Cucsat.PASA.G10257 ; Cucsat.PASA.G1037 ; Cucsat.PASA.G10383 ; Cucsat.PASA.G10444 ; Cucsat.PASA.G1045 ; Cucsat.PASA.G10508 ; Cucsat.PASA.G10511 ; Cucsat.PASA.G10513 ; Cucsat.PASA.G10668 ; Cucsat.PASA.G10704 ; Cucsat.PASA.G10711 ; Cucsat.PASA.G10721 ; Cucsat.PASA.G10751 ; Cucsat.PASA.G10799 ; Cucsat.PASA.G10842 ; Cucsat.PASA.G10844 ; Cu…	374
GO:0055085	transmembrane transport	523	282	245.81	0.00061	0.00050	0.00150	0.00807	Cucsat.PASA.G10001 ; Cucsat.PASA.G10015 ; Cucsat.PASA.G10157 ; Cucsat.PASA.G10158 ; Cucsat.PASA.G10159 ; Cucsat.PASA.G10292 ; Cucsat.PASA.G10324 ; Cucsat.PASA.G10350 ; Cucsat.PASA.G10364 ; Cucsat.PASA.G10445 ; Cucsat.PASA.G10653 ; Cucsat.PASA.G10735 ; Cucsat.PASA.G1077 ; Cucsat.PASA.G10811 ; Cucsat.PASA.G10909 ; Cucsat.PASA.G10994 ; Cucsat.PASA.G11102 ; Cucsat.PASA.G11132 ; Cucsat.PASA.G11181 ; C…	282
GO:0009699	phenylpropanoid biosynthetic process	43	31	20.21	0.00073	0.00069	0.86080	0.86080	Cucsat.PASA.G11054 ; Cucsat.PASA.G11647 ; Cucsat.PASA.G11744 ; Cucsat.PASA.G1211 ; Cucsat.PASA.G12208 ; Cucsat.PASA.G12681 ; Cucsat.PASA.G13383 ; Cucsat.PASA.G14911 ; Cucsat.PASA.G15128 ; Cucsat.PASA.G15628 ; Cucsat.PASA.G15982 ; Cucsat.PASA.G1625 ; Cucsat.PASA.G16289 ; Cucsat.PASA.G16452 ; Cucsat.PASA.G1718 ; Cucsat.PASA.G17409 ; Cucsat.PASA.G17693 ; Cucsat.PASA.G1817 ; Cucsat.PASA.G18379 ; Cucs…	31
GO:0006096	glycolytic process	38	28	17.86	0.00075	0.00071	0.50403	0.50403	Cucsat.PASA.G11456 ; Cucsat.PASA.G11873 ; Cucsat.PASA.G12531 ; Cucsat.PASA.G13047 ; Cucsat.PASA.G13441 ; Cucsat.PASA.G14552 ; Cucsat.PASA.G1497 ; Cucsat.PASA.G1539 ; Cucsat.PASA.G1540 ; Cucsat.PASA.G16362 ; Cucsat.PASA.G1652 ; Cucsat.PASA.G1656 ; Cucsat.PASA.G17105 ; Cucsat.PASA.G17968 ; Cucsat.PASA.G1804 ; Cucsat.PASA.G1847 ; Cucsat.PASA.G19750 ; Cucsat.PASA.G21582 ; Cucsat.PASA.G2413 ; Cucsat.P…	28
GO:0006099	tricarboxylic acid cycle	21	17	9.87	0.00152	0.00147	0.71499	0.71499	Cucsat.PASA.G10045 ; Cucsat.PASA.G10569 ; Cucsat.PASA.G11790 ; Cucsat.PASA.G11891 ; Cucsat.PASA.G14801 ; Cucsat.PASA.G15109 ; Cucsat.PASA.G15706 ; Cucsat.PASA.G1626 ; Cucsat.PASA.G16663 ; Cucsat.PASA.G18023 ; Cucsat.PASA.G1931 ; Cucsat.PASA.G20644 ; Cucsat.PASA.G285 ; Cucsat.PASA.G3030 ; Cucsat.PASA.G3792 ; Cucsat.PASA.G5179 ; Cucsat.PASA.G8924	17
GO:0034637	cellular carbohydrate biosynthetic proce...	113	80	53.11	2.1e-07	0.00156	0.07776	0.10342	Cucsat.PASA.G10444 ; Cucsat.PASA.G10668 ; Cucsat.PASA.G10704 ; Cucsat.PASA.G10873 ; Cucsat.PASA.G11054 ; Cucsat.PASA.G11578 ; Cucsat.PASA.G11659 ; Cucsat.PASA.G11958 ; Cucsat.PASA.G11959 ; Cucsat.PASA.G11960 ; Cucsat.PASA.G12065 ; Cucsat.PASA.G12083 ; Cucsat.PASA.G12253 ; Cucsat.PASA.G12603 ; Cucsat.PASA.G12882 ; Cucsat.PASA.G12926 ; Cucsat.PASA.G12969 ; Cucsat.PASA.G13193 ; Cucsat.PASA.G13292 ; …	80
GO:0010215	cellulose microfibril organization	12	11	5.64	0.00168	0.00164	0.98769	0.98769	Cucsat.PASA.G10760 ; Cucsat.PASA.G11574 ; Cucsat.PASA.G11836 ; Cucsat.PASA.G14015 ; Cucsat.PASA.G14563 ; Cucsat.PASA.G15364 ; Cucsat.PASA.G206 ; Cucsat.PASA.G20925 ; Cucsat.PASA.G452 ; Cucsat.PASA.G568 ; Cucsat.PASA.G7051	11
GO:0010383	cell wall polysaccharide metabolic proce...	59	44	27.73	1.4e-05	0.00174	0.35882	0.35882	Cucsat.PASA.G10799 ; Cucsat.PASA.G11054 ; Cucsat.PASA.G11659 ; Cucsat.PASA.G12253 ; Cucsat.PASA.G12496 ; Cucsat.PASA.G12969 ; Cucsat.PASA.G13193 ; Cucsat.PASA.G13196 ; Cucsat.PASA.G13271 ; Cucsat.PASA.G13877 ; Cucsat.PASA.G13891 ; Cucsat.PASA.G14437 ; Cucsat.PASA.G14529 ; Cucsat.PASA.G14844 ; Cucsat.PASA.G15239 ; Cucsat.PASA.G15434 ; Cucsat.PASA.G16701 ; Cucsat.PASA.G16825 ; Cucsat.PASA.G1702 ; C…	44
GO:0009767	photosynthetic electron transport chain	26	20	12.22	0.00183	0.00176	0.99876	0.99876	Cucsat.PASA.G1028 ; Cucsat.PASA.G1031 ; Cucsat.PASA.G11326 ; Cucsat.PASA.G11492 ; Cucsat.PASA.G11811 ; Cucsat.PASA.G13324 ; Cucsat.PASA.G15382 ; Cucsat.PASA.G16640 ; Cucsat.PASA.G17005 ; Cucsat.PASA.G2412 ; Cucsat.PASA.G3046 ; Cucsat.PASA.G344 ; Cucsat.PASA.G3527 ; Cucsat.PASA.G37 ; Cucsat.PASA.G444 ; Cucsat.PASA.G4493 ; Cucsat.PASA.G841 ; Cucsat.PASA.G9226 ; Cucsat.PASA.G9309 ; Cucsat.PASA.G980	20
GO:0010411	xyloglucan metabolic process	23	18	10.81	0.00223	0.00215	0.67187	0.67187	Cucsat.PASA.G10799 ; Cucsat.PASA.G12496 ; Cucsat.PASA.G13271 ; Cucsat.PASA.G14437 ; Cucsat.PASA.G14529 ; Cucsat.PASA.G14844 ; Cucsat.PASA.G16701 ; Cucsat.PASA.G17350 ; Cucsat.PASA.G18491 ; Cucsat.PASA.G18639 ; Cucsat.PASA.G18640 ; Cucsat.PASA.G18907 ; Cucsat.PASA.G19648 ; Cucsat.PASA.G4415 ; Cucsat.PASA.G5771 ; Cucsat.PASA.G6496 ; Cucsat.PASA.G9532 ; Cucsat.PASA.G9939	18
GO:0015986	proton motive force-driven ATP synthesis	8	8	3.76	0.00237	0.00232	0.99979	0.99979	Cucsat.PASA.G10465 ; Cucsat.PASA.G10774 ; Cucsat.PASA.G1128 ; Cucsat.PASA.G14655 ; Cucsat.PASA.G3011 ; Cucsat.PASA.G7522 ; Cucsat.PASA.G9412 ; Cucsat.PASA.G9643	8
GO:0045333	cellular respiration	32	27	15.04	1.3e-05	0.00316	0.99359	0.99359	Cucsat.PASA.G10045 ; Cucsat.PASA.G10569 ; Cucsat.PASA.G11790 ; Cucsat.PASA.G11891 ; Cucsat.PASA.G12931 ; Cucsat.PASA.G13419 ; Cucsat.PASA.G14239 ; Cucsat.PASA.G14801 ; Cucsat.PASA.G15109 ; Cucsat.PASA.G15316 ; Cucsat.PASA.G15532 ; Cucsat.PASA.G15706 ; Cucsat.PASA.G1626 ; Cucsat.PASA.G16663 ; Cucsat.PASA.G17403 ; Cucsat.PASA.G18023 ; Cucsat.PASA.G1931 ; Cucsat.PASA.G20644 ; Cucsat.PASA.G20658 ; Cu…	27
GO:0044262	cellular carbohydrate metabolic process	223	156	104.81	1.7e-12	0.00476	0.05536	0.06230	Cucsat.PASA.G10025 ; Cucsat.PASA.G10444 ; Cucsat.PASA.G10508 ; Cucsat.PASA.G10668 ; Cucsat.PASA.G10704 ; Cucsat.PASA.G10799 ; Cucsat.PASA.G10873 ; Cucsat.PASA.G11054 ; Cucsat.PASA.G11456 ; Cucsat.PASA.G11578 ; Cucsat.PASA.G11659 ; Cucsat.PASA.G11674 ; Cucsat.PASA.G11958 ; Cucsat.PASA.G11959 ; Cucsat.PASA.G11960 ; Cucsat.PASA.G11973 ; Cucsat.PASA.G12065 ; Cucsat.PASA.G12083 ; Cucsat.PASA.G12253 ; …	156
GO:0045489	pectin biosynthetic process	24	18	11.28	0.00500	0.00484	0.42247	0.42247	Cucsat.PASA.G10721 ; Cucsat.PASA.G11054 ; Cucsat.PASA.G11594 ; Cucsat.PASA.G12969 ; Cucsat.PASA.G13877 ; Cucsat.PASA.G14010 ; Cucsat.PASA.G15434 ; Cucsat.PASA.G17015 ; Cucsat.PASA.G1941 ; Cucsat.PASA.G20645 ; Cucsat.PASA.G208 ; Cucsat.PASA.G21574 ; Cucsat.PASA.G3208 ; Cucsat.PASA.G3259 ; Cucsat.PASA.G5688 ; Cucsat.PASA.G6073 ; Cucsat.PASA.G8256 ; Cucsat.PASA.G8581	18
GO:0071333	cellular response to glucose stimulus	7	7	3.29	0.00505	0.00496	0.94724	0.94724	Cucsat.PASA.G11375 ; Cucsat.PASA.G12298 ; Cucsat.PASA.G15074 ; Cucsat.PASA.G5027 ; Cucsat.PASA.G6887 ; Cucsat.PASA.G7254 ; Cucsat.PASA.G7471	7
GO:0005984	disaccharide metabolic process	36	25	16.92	0.00536	0.00515	0.09748	0.09748	Cucsat.PASA.G12083 ; Cucsat.PASA.G12603 ; Cucsat.PASA.G13292 ; Cucsat.PASA.G14096 ; Cucsat.PASA.G14494 ; Cucsat.PASA.G15237 ; Cucsat.PASA.G15970 ; Cucsat.PASA.G16298 ; Cucsat.PASA.G16664 ; Cucsat.PASA.G17768 ; Cucsat.PASA.G1843 ; Cucsat.PASA.G18436 ; Cucsat.PASA.G19049 ; Cucsat.PASA.G19616 ; Cucsat.PASA.G21073 ; Cucsat.PASA.G2500 ; Cucsat.PASA.G2756 ; Cucsat.PASA.G4175 ; Cucsat.PASA.G4182 ; Cucsa…	25
GO:0009225	nucleotide-sugar metabolic process	16	13	7.52	0.00549	0.00534	0.74934	0.84385	Cucsat.PASA.G11578 ; Cucsat.PASA.G11882 ; Cucsat.PASA.G11902 ; Cucsat.PASA.G12000 ; Cucsat.PASA.G21123 ; Cucsat.PASA.G21186 ; Cucsat.PASA.G238 ; Cucsat.PASA.G2573 ; Cucsat.PASA.G4312 ; Cucsat.PASA.G4321 ; Cucsat.PASA.G4485 ; Cucsat.PASA.G8770 ; Cucsat.PASA.G8792	13
GO:0022900	electron transport chain	39	31	18.33	3.2e-05	0.00597	0.99814	0.99814	Cucsat.PASA.G1028 ; Cucsat.PASA.G1031 ; Cucsat.PASA.G11203 ; Cucsat.PASA.G11326 ; Cucsat.PASA.G11492 ; Cucsat.PASA.G11790 ; Cucsat.PASA.G11811 ; Cucsat.PASA.G12662 ; Cucsat.PASA.G12931 ; Cucsat.PASA.G13324 ; Cucsat.PASA.G15316 ; Cucsat.PASA.G15382 ; Cucsat.PASA.G15532 ; Cucsat.PASA.G16640 ; Cucsat.PASA.G17005 ; Cucsat.PASA.G17403 ; Cucsat.PASA.G2260 ; Cucsat.PASA.G2412 ; Cucsat.PASA.G3046 ; Cucsa…	31
GO:0009206	purine ribonucleoside triphosphate biosy...	21	19	9.87	3.7e-05	0.00602	0.91248	0.91248	Cucsat.PASA.G10465 ; Cucsat.PASA.G10774 ; Cucsat.PASA.G1128 ; Cucsat.PASA.G11525 ; Cucsat.PASA.G11971 ; Cucsat.PASA.G13497 ; Cucsat.PASA.G14255 ; Cucsat.PASA.G14512 ; Cucsat.PASA.G14655 ; Cucsat.PASA.G16841 ; Cucsat.PASA.G18627 ; Cucsat.PASA.G19519 ; Cucsat.PASA.G3011 ; Cucsat.PASA.G5035 ; Cucsat.PASA.G7522 ; Cucsat.PASA.G8560 ; Cucsat.PASA.G9412 ; Cucsat.PASA.G9643 ; Cucsat.PASA.G992	19
GO:0009956	radial pattern formation	13	11	6.11	0.00624	0.00609	0.65068	0.65068	Cucsat.PASA.G1064 ; Cucsat.PASA.G12591 ; Cucsat.PASA.G14419 ; Cucsat.PASA.G15541 ; Cucsat.PASA.G18172 ; Cucsat.PASA.G18631 ; Cucsat.PASA.G21562 ; Cucsat.PASA.G263 ; Cucsat.PASA.G7464 ; Cucsat.PASA.G773 ; Cucsat.PASA.G9955	11
GO:0015994	chlorophyll metabolic process	47	31	22.09	0.00670	0.00641	0.92865	0.92865	Cucsat.PASA.G10254 ; Cucsat.PASA.G10572 ; Cucsat.PASA.G11062 ; Cucsat.PASA.G11132 ; Cucsat.PASA.G11375 ; Cucsat.PASA.G1166 ; Cucsat.PASA.G11899 ; Cucsat.PASA.G1190 ; Cucsat.PASA.G13220 ; Cucsat.PASA.G1455 ; Cucsat.PASA.G1598 ; Cucsat.PASA.G15993 ; Cucsat.PASA.G17593 ; Cucsat.PASA.G2033 ; Cucsat.PASA.G21381 ; Cucsat.PASA.G3182 ; Cucsat.PASA.G3381 ; Cucsat.PASA.G3819 ; Cucsat.PASA.G4020 ; Cucsat.PA…	31
GO:0042440	pigment metabolic process	93	56	43.71	0.00685	0.00643	0.85339	0.85339	Cucsat.PASA.G10154 ; Cucsat.PASA.G10254 ; Cucsat.PASA.G10572 ; Cucsat.PASA.G11062 ; Cucsat.PASA.G11132 ; Cucsat.PASA.G11375 ; Cucsat.PASA.G11630 ; Cucsat.PASA.G11647 ; Cucsat.PASA.G11670 ; Cucsat.PASA.G11899 ; Cucsat.PASA.G1190 ; Cucsat.PASA.G11902 ; Cucsat.PASA.G11955 ; Cucsat.PASA.G13220 ; Cucsat.PASA.G13514 ; Cucsat.PASA.G1455 ; Cucsat.PASA.G15091 ; Cucsat.PASA.G15290 ; Cucsat.PASA.G1535 ; Cuc…	56
GO:0016052	carbohydrate catabolic process	139	88	65.33	7.0e-05	0.00686	0.01919	0.01919	Cucsat.PASA.G10444 ; Cucsat.PASA.G10508 ; Cucsat.PASA.G10513 ; Cucsat.PASA.G11456 ; Cucsat.PASA.G1158 ; Cucsat.PASA.G11674 ; Cucsat.PASA.G11710 ; Cucsat.PASA.G11779 ; Cucsat.PASA.G11873 ; Cucsat.PASA.G11948 ; Cucsat.PASA.G11973 ; Cucsat.PASA.G12531 ; Cucsat.PASA.G12735 ; Cucsat.PASA.G12896 ; Cucsat.PASA.G12985 ; Cucsat.PASA.G13047 ; Cucsat.PASA.G13196 ; Cucsat.PASA.G13441 ; Cucsat.PASA.G13523 ; C…	88
GO:0015698	inorganic anion transport	53	34	24.91	0.00873	0.00834	0.13440	0.13440	Cucsat.PASA.G10286 ; Cucsat.PASA.G1183 ; Cucsat.PASA.G12079 ; Cucsat.PASA.G12109 ; Cucsat.PASA.G13547 ; Cucsat.PASA.G13589 ; Cucsat.PASA.G14425 ; Cucsat.PASA.G14759 ; Cucsat.PASA.G15443 ; Cucsat.PASA.G1597 ; Cucsat.PASA.G16622 ; Cucsat.PASA.G1776 ; Cucsat.PASA.G18251 ; Cucsat.PASA.G19506 ; Cucsat.PASA.G2011 ; Cucsat.PASA.G21010 ; Cucsat.PASA.G21378 ; Cucsat.PASA.G21703 ; Cucsat.PASA.G2502 ; Cucsa…	34
GO:0009834	plant-type secondary cell wall biogenesi...	37	25	17.39	0.00922	0.00887	0.83149	0.83149	Cucsat.PASA.G10381 ; Cucsat.PASA.G12136 ; Cucsat.PASA.G12208 ; Cucsat.PASA.G12253 ; Cucsat.PASA.G12810 ; Cucsat.PASA.G14563 ; Cucsat.PASA.G14900 ; Cucsat.PASA.G15982 ; Cucsat.PASA.G16825 ; Cucsat.PASA.G1702 ; Cucsat.PASA.G17509 ; Cucsat.PASA.G17939 ; Cucsat.PASA.G17965 ; Cucsat.PASA.G18379 ; Cucsat.PASA.G18571 ; Cucsat.PASA.G2031 ; Cucsat.PASA.G21145 ; Cucsat.PASA.G21315 ; Cucsat.PASA.G21344 ; Cu…	25
GO:0015979	photosynthesis	113	72	53.11	0.00023	0.00982	0.99457	0.99457	Cucsat.PASA.G10017 ; Cucsat.PASA.G10112 ; Cucsat.PASA.G10161 ; Cucsat.PASA.G10183 ; Cucsat.PASA.G10248 ; Cucsat.PASA.G1028 ; Cucsat.PASA.G1031 ; Cucsat.PASA.G10793 ; Cucsat.PASA.G10852 ; Cucsat.PASA.G11326 ; Cucsat.PASA.G11456 ; Cucsat.PASA.G11464 ; Cucsat.PASA.G11492 ; Cucsat.PASA.G11676 ; Cucsat.PASA.G11696 ; Cucsat.PASA.G11811 ; Cucsat.PASA.G11931 ; Cucsat.PASA.G12326 ; Cucsat.PASA.G12764 ; Cu…	72
GO:0033692	cellular polysaccharide biosynthetic pro...	92	66	43.24	1.2e-06	0.01014	0.07758	0.10454	Cucsat.PASA.G10444 ; Cucsat.PASA.G10668 ; Cucsat.PASA.G10704 ; Cucsat.PASA.G10873 ; Cucsat.PASA.G11054 ; Cucsat.PASA.G11578 ; Cucsat.PASA.G11659 ; Cucsat.PASA.G11958 ; Cucsat.PASA.G11959 ; Cucsat.PASA.G11960 ; Cucsat.PASA.G12253 ; Cucsat.PASA.G12882 ; Cucsat.PASA.G12926 ; Cucsat.PASA.G12969 ; Cucsat.PASA.G13193 ; Cucsat.PASA.G13877 ; Cucsat.PASA.G13891 ; Cucsat.PASA.G14012 ; Cucsat.PASA.G14529 ; …	66
GO:0010109	regulation of photosynthesis	20	15	9.4	0.01043	0.01015	0.75357	0.75357	Cucsat.PASA.G10017 ; Cucsat.PASA.G10248 ; Cucsat.PASA.G11326 ; Cucsat.PASA.G11492 ; Cucsat.PASA.G15382 ; Cucsat.PASA.G16640 ; Cucsat.PASA.G19052 ; Cucsat.PASA.G204 ; Cucsat.PASA.G2412 ; Cucsat.PASA.G7047 ; Cucsat.PASA.G8055 ; Cucsat.PASA.G8456 ; Cucsat.PASA.G9166 ; Cucsat.PASA.G9226 ; Cucsat.PASA.G9871	15
GO:0009132	nucleoside diphosphate metabolic process	44	34	20.68	3.9e-05	0.01042	0.92542	0.92542	Cucsat.PASA.G11456 ; Cucsat.PASA.G11873 ; Cucsat.PASA.G11971 ; Cucsat.PASA.G12531 ; Cucsat.PASA.G13047 ; Cucsat.PASA.G13441 ; Cucsat.PASA.G14255 ; Cucsat.PASA.G14552 ; Cucsat.PASA.G1497 ; Cucsat.PASA.G1539 ; Cucsat.PASA.G1540 ; Cucsat.PASA.G15711 ; Cucsat.PASA.G16362 ; Cucsat.PASA.G1652 ; Cucsat.PASA.G1656 ; Cucsat.PASA.G16632 ; Cucsat.PASA.G17105 ; Cucsat.PASA.G17968 ; Cucsat.PASA.G1804 ; Cucsat…	34
GO:0022904	respiratory electron transport chain	6	6	2.82	0.01075	0.01060	0.99545	0.99545	Cucsat.PASA.G12931 ; Cucsat.PASA.G15316 ; Cucsat.PASA.G15532 ; Cucsat.PASA.G17403 ; Cucsat.PASA.G3060 ; Cucsat.PASA.G572	6
GO:0071732	cellular response to nitric oxide	6	6	2.82	0.01075	0.01060	0.86963	0.86963	Cucsat.PASA.G11294 ; Cucsat.PASA.G15329 ; Cucsat.PASA.G18157 ; Cucsat.PASA.G19449 ; Cucsat.PASA.G7484 ; Cucsat.PASA.G8620	6
GO:0015980	energy derivation by oxidation of organi...	41	35	19.27	3.6e-07	0.01192	0.97890	0.97890	Cucsat.PASA.G10045 ; Cucsat.PASA.G10569 ; Cucsat.PASA.G10704 ; Cucsat.PASA.G11790 ; Cucsat.PASA.G11891 ; Cucsat.PASA.G12882 ; Cucsat.PASA.G12931 ; Cucsat.PASA.G13419 ; Cucsat.PASA.G14239 ; Cucsat.PASA.G14801 ; Cucsat.PASA.G15109 ; Cucsat.PASA.G15316 ; Cucsat.PASA.G15532 ; Cucsat.PASA.G15706 ; Cucsat.PASA.G15970 ; Cucsat.PASA.G1626 ; Cucsat.PASA.G16663 ; Cucsat.PASA.G17403 ; Cucsat.PASA.G18023 ; C…	35
GO:0071496	cellular response to external stimulus	80	48	37.6	0.01289	0.01221	0.49606	0.49606	Cucsat.PASA.G10289 ; Cucsat.PASA.G1045 ; Cucsat.PASA.G10774 ; Cucsat.PASA.G10775 ; Cucsat.PASA.G10918 ; Cucsat.PASA.G11026 ; Cucsat.PASA.G11328 ; Cucsat.PASA.G11693 ; Cucsat.PASA.G1183 ; Cucsat.PASA.G12821 ; Cucsat.PASA.G1287 ; Cucsat.PASA.G12895 ; Cucsat.PASA.G13220 ; Cucsat.PASA.G14159 ; Cucsat.PASA.G14410 ; Cucsat.PASA.G1455 ; Cucsat.PASA.G15443 ; Cucsat.PASA.G15843 ; Cucsat.PASA.G16622 ; Cucs…	48
GO:0098754	detoxification	80	48	37.6	0.01289	0.01221	0.91608	0.91608	Cucsat.PASA.G10105 ; Cucsat.PASA.G11169 ; Cucsat.PASA.G11328 ; Cucsat.PASA.G11983 ; Cucsat.PASA.G12257 ; Cucsat.PASA.G12751 ; Cucsat.PASA.G12952 ; Cucsat.PASA.G12972 ; Cucsat.PASA.G13040 ; Cucsat.PASA.G13652 ; Cucsat.PASA.G13654 ; Cucsat.PASA.G13655 ; Cucsat.PASA.G13656 ; Cucsat.PASA.G13659 ; Cucsat.PASA.G13991 ; Cucsat.PASA.G14220 ; Cucsat.PASA.G14587 ; Cucsat.PASA.G14838 ; Cucsat.PASA.G16529 ; …	48
GO:0005977	glycogen metabolic process	9	8	4.23	0.01244	0.01221	0.23242	0.23242	Cucsat.PASA.G10704 ; Cucsat.PASA.G12882 ; Cucsat.PASA.G15970 ; Cucsat.PASA.G18129 ; Cucsat.PASA.G18611 ; Cucsat.PASA.G2905 ; Cucsat.PASA.G4082 ; Cucsat.PASA.G6467	8
GO:0006112	energy reserve metabolic process	9	8	4.23	0.01244	0.01221	0.23242	0.23242	Cucsat.PASA.G10704 ; Cucsat.PASA.G12882 ; Cucsat.PASA.G15970 ; Cucsat.PASA.G18129 ; Cucsat.PASA.G18611 ; Cucsat.PASA.G2905 ; Cucsat.PASA.G4082 ; Cucsat.PASA.G6467	8
GO:0046835	carbohydrate phosphorylation	17	13	7.99	0.01328	0.01296	0.56781	0.56781	Cucsat.PASA.G11456 ; Cucsat.PASA.G11674 ; Cucsat.PASA.G1309 ; Cucsat.PASA.G13441 ; Cucsat.PASA.G1497 ; Cucsat.PASA.G17097 ; Cucsat.PASA.G1804 ; Cucsat.PASA.G18467 ; Cucsat.PASA.G19750 ; Cucsat.PASA.G21456 ; Cucsat.PASA.G21582 ; Cucsat.PASA.G2413 ; Cucsat.PASA.G6263	13
GO:0007018	microtubule-based movement	47	30	22.09	0.01479	0.01420	9.3e-06	9.3e-06	Cucsat.PASA.G10772 ; Cucsat.PASA.G11923 ; Cucsat.PASA.G12455 ; Cucsat.PASA.G12666 ; Cucsat.PASA.G13104 ; Cucsat.PASA.G13531 ; Cucsat.PASA.G14020 ; Cucsat.PASA.G14339 ; Cucsat.PASA.G14597 ; Cucsat.PASA.G14692 ; Cucsat.PASA.G16662 ; Cucsat.PASA.G1808 ; Cucsat.PASA.G18400 ; Cucsat.PASA.G19580 ; Cucsat.PASA.G20658 ; Cucsat.PASA.G20925 ; Cucsat.PASA.G21178 ; Cucsat.PASA.G21387 ; Cucsat.PASA.G3619 ; Cu…	30
GO:0070592	cell wall polysaccharide biosynthetic pr...	31	21	14.57	0.01593	0.01543	0.31043	0.31043	Cucsat.PASA.G11054 ; Cucsat.PASA.G11659 ; Cucsat.PASA.G12253 ; Cucsat.PASA.G12969 ; Cucsat.PASA.G13193 ; Cucsat.PASA.G13877 ; Cucsat.PASA.G13891 ; Cucsat.PASA.G14529 ; Cucsat.PASA.G15434 ; Cucsat.PASA.G16825 ; Cucsat.PASA.G1702 ; Cucsat.PASA.G17939 ; Cucsat.PASA.G18907 ; Cucsat.PASA.G208 ; Cucsat.PASA.G3208 ; Cucsat.PASA.G4902 ; Cucsat.PASA.G5688 ; Cucsat.PASA.G5726 ; Cucsat.PASA.G6073 ; Cucsat.P…	21
GO:0031668	cellular response to extracellular stimu...	77	46	36.19	0.01632	0.01550	0.51450	0.51450	Cucsat.PASA.G10289 ; Cucsat.PASA.G1045 ; Cucsat.PASA.G10774 ; Cucsat.PASA.G10775 ; Cucsat.PASA.G10918 ; Cucsat.PASA.G11026 ; Cucsat.PASA.G11328 ; Cucsat.PASA.G11693 ; Cucsat.PASA.G1183 ; Cucsat.PASA.G12821 ; Cucsat.PASA.G1287 ; Cucsat.PASA.G12895 ; Cucsat.PASA.G13220 ; Cucsat.PASA.G14159 ; Cucsat.PASA.G14410 ; Cucsat.PASA.G1455 ; Cucsat.PASA.G15443 ; Cucsat.PASA.G15843 ; Cucsat.PASA.G16622 ; Cucs…	46
GO:0097237	cellular response to toxic substance	77	46	36.19	0.01632	0.01550	0.92860	0.92860	Cucsat.PASA.G10105 ; Cucsat.PASA.G11328 ; Cucsat.PASA.G11983 ; Cucsat.PASA.G12257 ; Cucsat.PASA.G12751 ; Cucsat.PASA.G12952 ; Cucsat.PASA.G12972 ; Cucsat.PASA.G13040 ; Cucsat.PASA.G13652 ; Cucsat.PASA.G13654 ; Cucsat.PASA.G13655 ; Cucsat.PASA.G13656 ; Cucsat.PASA.G13659 ; Cucsat.PASA.G13991 ; Cucsat.PASA.G14220 ; Cucsat.PASA.G14587 ; Cucsat.PASA.G14838 ; Cucsat.PASA.G16529 ; Cucsat.PASA.G16741 ; …	46
GO:0098869	cellular oxidant detoxification	77	46	36.19	0.01632	0.01550	0.92860	0.92860	Cucsat.PASA.G10105 ; Cucsat.PASA.G11328 ; Cucsat.PASA.G11983 ; Cucsat.PASA.G12257 ; Cucsat.PASA.G12751 ; Cucsat.PASA.G12952 ; Cucsat.PASA.G12972 ; Cucsat.PASA.G13040 ; Cucsat.PASA.G13652 ; Cucsat.PASA.G13654 ; Cucsat.PASA.G13655 ; Cucsat.PASA.G13656 ; Cucsat.PASA.G13659 ; Cucsat.PASA.G13991 ; Cucsat.PASA.G14220 ; Cucsat.PASA.G14587 ; Cucsat.PASA.G14838 ; Cucsat.PASA.G16529 ; Cucsat.PASA.G16741 ; …	46
GO:1990748	cellular detoxification	77	46	36.19	0.01632	0.01550	0.92860	0.92860	Cucsat.PASA.G10105 ; Cucsat.PASA.G11328 ; Cucsat.PASA.G11983 ; Cucsat.PASA.G12257 ; Cucsat.PASA.G12751 ; Cucsat.PASA.G12952 ; Cucsat.PASA.G12972 ; Cucsat.PASA.G13040 ; Cucsat.PASA.G13652 ; Cucsat.PASA.G13654 ; Cucsat.PASA.G13655 ; Cucsat.PASA.G13656 ; Cucsat.PASA.G13659 ; Cucsat.PASA.G13991 ; Cucsat.PASA.G14220 ; Cucsat.PASA.G14587 ; Cucsat.PASA.G14838 ; Cucsat.PASA.G16529 ; Cucsat.PASA.G16741 ; …	46
GO:0019321	pentose metabolic process	14	11	6.58	0.01672	0.01636	0.91157	0.91157	Cucsat.PASA.G11578 ; Cucsat.PASA.G11674 ; Cucsat.PASA.G12238 ; Cucsat.PASA.G13196 ; Cucsat.PASA.G17097 ; Cucsat.PASA.G17423 ; Cucsat.PASA.G18873 ; Cucsat.PASA.G19965 ; Cucsat.PASA.G21456 ; Cucsat.PASA.G6263 ; Cucsat.PASA.G8178	11
GO:0006091	generation of precursor metabolites and ...	159	114	74.73	1.6e-10	0.01641	0.99232	0.99232	Cucsat.PASA.G10045 ; Cucsat.PASA.G10059 ; Cucsat.PASA.G10112 ; Cucsat.PASA.G10183 ; Cucsat.PASA.G10248 ; Cucsat.PASA.G1028 ; Cucsat.PASA.G1031 ; Cucsat.PASA.G10569 ; Cucsat.PASA.G10704 ; Cucsat.PASA.G11203 ; Cucsat.PASA.G11326 ; Cucsat.PASA.G11456 ; Cucsat.PASA.G11492 ; Cucsat.PASA.G11696 ; Cucsat.PASA.G11790 ; Cucsat.PASA.G11811 ; Cucsat.PASA.G11873 ; Cucsat.PASA.G11891 ; Cucsat.PASA.G12531 ; Cu…	114
GO:0000272	polysaccharide catabolic process	87	51	40.89	0.01897	0.01798	0.03001	0.03001	Cucsat.PASA.G10444 ; Cucsat.PASA.G10508 ; Cucsat.PASA.G10513 ; Cucsat.PASA.G1158 ; Cucsat.PASA.G11710 ; Cucsat.PASA.G11779 ; Cucsat.PASA.G11948 ; Cucsat.PASA.G11973 ; Cucsat.PASA.G12735 ; Cucsat.PASA.G12896 ; Cucsat.PASA.G12985 ; Cucsat.PASA.G13196 ; Cucsat.PASA.G13523 ; Cucsat.PASA.G13819 ; Cucsat.PASA.G14250 ; Cucsat.PASA.G1480 ; Cucsat.PASA.G1481 ; Cucsat.PASA.G15013 ; Cucsat.PASA.G15818 ; Cuc…	51
GO:0010393	galacturonan metabolic process	81	53	38.07	0.00060	0.01850	0.13834	0.13834	Cucsat.PASA.G10513 ; Cucsat.PASA.G10721 ; Cucsat.PASA.G11054 ; Cucsat.PASA.G1158 ; Cucsat.PASA.G11594 ; Cucsat.PASA.G11710 ; Cucsat.PASA.G11779 ; Cucsat.PASA.G11882 ; Cucsat.PASA.G12735 ; Cucsat.PASA.G12969 ; Cucsat.PASA.G12985 ; Cucsat.PASA.G13819 ; Cucsat.PASA.G13877 ; Cucsat.PASA.G14010 ; Cucsat.PASA.G14250 ; Cucsat.PASA.G1480 ; Cucsat.PASA.G1481 ; Cucsat.PASA.G15013 ; Cucsat.PASA.G15239 ; Cuc…	53
GO:0045488	pectin metabolic process	81	53	38.07	0.00060	0.01850	0.13834	0.13834	Cucsat.PASA.G10513 ; Cucsat.PASA.G10721 ; Cucsat.PASA.G11054 ; Cucsat.PASA.G1158 ; Cucsat.PASA.G11594 ; Cucsat.PASA.G11710 ; Cucsat.PASA.G11779 ; Cucsat.PASA.G11882 ; Cucsat.PASA.G12735 ; Cucsat.PASA.G12969 ; Cucsat.PASA.G12985 ; Cucsat.PASA.G13819 ; Cucsat.PASA.G13877 ; Cucsat.PASA.G14010 ; Cucsat.PASA.G14250 ; Cucsat.PASA.G1480 ; Cucsat.PASA.G1481 ; Cucsat.PASA.G15013 ; Cucsat.PASA.G15239 ; Cuc…	53
GO:0032504	multicellular organism reproduction	116	66	54.52	0.01985	0.01867	0.81862	0.81862	Cucsat.PASA.G1002 ; Cucsat.PASA.G10617 ; Cucsat.PASA.G10678 ; Cucsat.PASA.G10753 ; Cucsat.PASA.G10908 ; Cucsat.PASA.G11630 ; Cucsat.PASA.G11874 ; Cucsat.PASA.G11927 ; Cucsat.PASA.G11944 ; Cucsat.PASA.G12247 ; Cucsat.PASA.G12253 ; Cucsat.PASA.G12385 ; Cucsat.PASA.G12591 ; Cucsat.PASA.G1260 ; Cucsat.PASA.G12810 ; Cucsat.PASA.G12913 ; Cucsat.PASA.G13646 ; Cucsat.PASA.G14 ; Cucsat.PASA.G14199 ; Cucsa…	66
GO:0009226	nucleotide-sugar biosynthetic process	11	9	5.17	0.02053	0.02015	0.88302	0.88302	Cucsat.PASA.G11882 ; Cucsat.PASA.G11902 ; Cucsat.PASA.G12000 ; Cucsat.PASA.G21123 ; Cucsat.PASA.G21186 ; Cucsat.PASA.G238 ; Cucsat.PASA.G4312 ; Cucsat.PASA.G4485 ; Cucsat.PASA.G8770	9
GO:0009259	ribonucleotide metabolic process	109	74	51.23	7.5e-06	0.02025	0.97671	0.97671	Cucsat.PASA.G10289 ; Cucsat.PASA.G10429 ; Cucsat.PASA.G10465 ; Cucsat.PASA.G1065 ; Cucsat.PASA.G107 ; Cucsat.PASA.G10774 ; Cucsat.PASA.G10874 ; Cucsat.PASA.G10910 ; Cucsat.PASA.G1128 ; Cucsat.PASA.G11456 ; Cucsat.PASA.G11525 ; Cucsat.PASA.G11873 ; Cucsat.PASA.G11885 ; Cucsat.PASA.G11971 ; Cucsat.PASA.G12326 ; Cucsat.PASA.G12396 ; Cucsat.PASA.G12489 ; Cucsat.PASA.G12531 ; Cucsat.PASA.G13047 ; Cucs…	74
GO:0019693	ribose phosphate metabolic process	109	74	51.23	7.5e-06	0.02025	0.97671	0.97671	Cucsat.PASA.G10289 ; Cucsat.PASA.G10429 ; Cucsat.PASA.G10465 ; Cucsat.PASA.G1065 ; Cucsat.PASA.G107 ; Cucsat.PASA.G10774 ; Cucsat.PASA.G10874 ; Cucsat.PASA.G10910 ; Cucsat.PASA.G1128 ; Cucsat.PASA.G11456 ; Cucsat.PASA.G11525 ; Cucsat.PASA.G11873 ; Cucsat.PASA.G11885 ; Cucsat.PASA.G11971 ; Cucsat.PASA.G12326 ; Cucsat.PASA.G12396 ; Cucsat.PASA.G12489 ; Cucsat.PASA.G12531 ; Cucsat.PASA.G13047 ; Cucs…	74
GO:0009809	lignin biosynthetic process	28	19	13.16	0.02104	0.02043	0.67469	0.67469	Cucsat.PASA.G11647 ; Cucsat.PASA.G12208 ; Cucsat.PASA.G13383 ; Cucsat.PASA.G14911 ; Cucsat.PASA.G15128 ; Cucsat.PASA.G15628 ; Cucsat.PASA.G15982 ; Cucsat.PASA.G16289 ; Cucsat.PASA.G1718 ; Cucsat.PASA.G1817 ; Cucsat.PASA.G18379 ; Cucsat.PASA.G21315 ; Cucsat.PASA.G21344 ; Cucsat.PASA.G2164 ; Cucsat.PASA.G2352 ; Cucsat.PASA.G3047 ; Cucsat.PASA.G3396 ; Cucsat.PASA.G575 ; Cucsat.PASA.G8957	19
GO:0006355	regulation of DNA-templated transcriptio...	792	399	372.23	0.02432	0.02065	0.72196	0.77641	Cucsat.PASA.G10052 ; Cucsat.PASA.G1013 ; Cucsat.PASA.G10154 ; Cucsat.PASA.G10178 ; Cucsat.PASA.G10277 ; Cucsat.PASA.G10443 ; Cucsat.PASA.G1051 ; Cucsat.PASA.G10536 ; Cucsat.PASA.G10553 ; Cucsat.PASA.G106 ; Cucsat.PASA.G10617 ; Cucsat.PASA.G1064 ; Cucsat.PASA.G10695 ; Cucsat.PASA.G10707 ; Cucsat.PASA.G10802 ; Cucsat.PASA.G1081 ; Cucsat.PASA.G10826 ; Cucsat.PASA.G10827 ; Cucsat.PASA.G10856 ; Cucsat…	399
GO:0046939	nucleotide phosphorylation	54	40	25.38	4.6e-05	0.02107	0.81066	0.81066	Cucsat.PASA.G11104 ; Cucsat.PASA.G11456 ; Cucsat.PASA.G11873 ; Cucsat.PASA.G11971 ; Cucsat.PASA.G12531 ; Cucsat.PASA.G13047 ; Cucsat.PASA.G13441 ; Cucsat.PASA.G13812 ; Cucsat.PASA.G14255 ; Cucsat.PASA.G14259 ; Cucsat.PASA.G14552 ; Cucsat.PASA.G1497 ; Cucsat.PASA.G15185 ; Cucsat.PASA.G1539 ; Cucsat.PASA.G1540 ; Cucsat.PASA.G16362 ; Cucsat.PASA.G1652 ; Cucsat.PASA.G1656 ; Cucsat.PASA.G16632 ; Cucsa…	40
GO:0042546	cell wall biogenesis	113	74	53.11	5.1e-05	0.02121	0.85869	0.85869	Cucsat.PASA.G10381 ; Cucsat.PASA.G10760 ; Cucsat.PASA.G10799 ; Cucsat.PASA.G11054 ; Cucsat.PASA.G11574 ; Cucsat.PASA.G11578 ; Cucsat.PASA.G11659 ; Cucsat.PASA.G11836 ; Cucsat.PASA.G12136 ; Cucsat.PASA.G12208 ; Cucsat.PASA.G12253 ; Cucsat.PASA.G12496 ; Cucsat.PASA.G12810 ; Cucsat.PASA.G12926 ; Cucsat.PASA.G12969 ; Cucsat.PASA.G13193 ; Cucsat.PASA.G13877 ; Cucsat.PASA.G13891 ; Cucsat.PASA.G14015 ; …	74
GO:0034220	monoatomic ion transmembrane transport	138	77	64.86	0.02265	0.02121	0.00023	0.01037	Cucsat.PASA.G10001 ; Cucsat.PASA.G10324 ; Cucsat.PASA.G10350 ; Cucsat.PASA.G11181 ; Cucsat.PASA.G11285 ; Cucsat.PASA.G11380 ; Cucsat.PASA.G1142 ; Cucsat.PASA.G11740 ; Cucsat.PASA.G11741 ; Cucsat.PASA.G11742 ; Cucsat.PASA.G12375 ; Cucsat.PASA.G12742 ; Cucsat.PASA.G12756 ; Cucsat.PASA.G13225 ; Cucsat.PASA.G13245 ; Cucsat.PASA.G13260 ; Cucsat.PASA.G13472 ; Cucsat.PASA.G13501 ; Cucsat.PASA.G13514 ; C…	77
GO:0010076	maintenance of floral meristem identity	5	5	2.35	0.02290	0.02262	0.97427	0.97427	Cucsat.PASA.G12435 ; Cucsat.PASA.G14939 ; Cucsat.PASA.G17901 ; Cucsat.PASA.G1823 ; Cucsat.PASA.G4264	5
GO:0000281	mitotic cytokinesis	8	7	3.76	0.02380	0.02344	0.23459	0.23459	Cucsat.PASA.G1262 ; Cucsat.PASA.G12926 ; Cucsat.PASA.G18970 ; Cucsat.PASA.G19579 ; Cucsat.PASA.G3396 ; Cucsat.PASA.G604 ; Cucsat.PASA.G7443	7
GO:0006270	DNA replication initiation	8	7	3.76	0.02380	0.02344	0.29329	0.29329	Cucsat.PASA.G12376 ; Cucsat.PASA.G19818 ; Cucsat.PASA.G2526 ; Cucsat.PASA.G2582 ; Cucsat.PASA.G2962 ; Cucsat.PASA.G3202 ; Cucsat.PASA.G5621	7
GO:0051017	actin filament bundle assembly	8	7	3.76	0.02380	0.02344	0.98457	0.98457	Cucsat.PASA.G10839 ; Cucsat.PASA.G10910 ; Cucsat.PASA.G13174 ; Cucsat.PASA.G21328 ; Cucsat.PASA.G3232 ; Cucsat.PASA.G342 ; Cucsat.PASA.G5860	7
GO:0061572	actin filament bundle organization	8	7	3.76	0.02380	0.02344	0.98457	0.98457	Cucsat.PASA.G10839 ; Cucsat.PASA.G10910 ; Cucsat.PASA.G13174 ; Cucsat.PASA.G21328 ; Cucsat.PASA.G3232 ; Cucsat.PASA.G342 ; Cucsat.PASA.G5860	7
GO:1902170	cellular response to reactive nitrogen s...	8	7	3.76	0.02380	0.02344	0.83003	0.83003	Cucsat.PASA.G11294 ; Cucsat.PASA.G14425 ; Cucsat.PASA.G15329 ; Cucsat.PASA.G18157 ; Cucsat.PASA.G19449 ; Cucsat.PASA.G7484 ; Cucsat.PASA.G8620	7
GO:0045490	pectin catabolic process	52	32	24.44	0.02446	0.02351	0.18120	0.18120	Cucsat.PASA.G10513 ; Cucsat.PASA.G1158 ; Cucsat.PASA.G11710 ; Cucsat.PASA.G11779 ; Cucsat.PASA.G12735 ; Cucsat.PASA.G12985 ; Cucsat.PASA.G13819 ; Cucsat.PASA.G14250 ; Cucsat.PASA.G1480 ; Cucsat.PASA.G1481 ; Cucsat.PASA.G15013 ; Cucsat.PASA.G15818 ; Cucsat.PASA.G16163 ; Cucsat.PASA.G17286 ; Cucsat.PASA.G18727 ; Cucsat.PASA.G18897 ; Cucsat.PASA.G2806 ; Cucsat.PASA.G3341 ; Cucsat.PASA.G3362 ; Cucsat…	32
GO:0006855	xenobiotic transmembrane transport	23	16	10.81	0.02438	0.02375	0.06408	0.06408	Cucsat.PASA.G10811 ; Cucsat.PASA.G11626 ; Cucsat.PASA.G12134 ; Cucsat.PASA.G14047 ; Cucsat.PASA.G14199 ; Cucsat.PASA.G14865 ; Cucsat.PASA.G1544 ; Cucsat.PASA.G19650 ; Cucsat.PASA.G21294 ; Cucsat.PASA.G2289 ; Cucsat.PASA.G4092 ; Cucsat.PASA.G4981 ; Cucsat.PASA.G8072 ; Cucsat.PASA.G8460 ; Cucsat.PASA.G9830 ; Cucsat.PASA.G9962	16
GO:0042908	xenobiotic transport	23	16	10.81	0.02438	0.02375	0.06408	0.06408	Cucsat.PASA.G10811 ; Cucsat.PASA.G11626 ; Cucsat.PASA.G12134 ; Cucsat.PASA.G14047 ; Cucsat.PASA.G14199 ; Cucsat.PASA.G14865 ; Cucsat.PASA.G1544 ; Cucsat.PASA.G19650 ; Cucsat.PASA.G21294 ; Cucsat.PASA.G2289 ; Cucsat.PASA.G4092 ; Cucsat.PASA.G4981 ; Cucsat.PASA.G8072 ; Cucsat.PASA.G8460 ; Cucsat.PASA.G9830 ; Cucsat.PASA.G9962	16
GO:0005976	polysaccharide metabolic process	233	153	109.51	4.4e-09	0.02411	0.02313	0.02609	Cucsat.PASA.G10444 ; Cucsat.PASA.G10508 ; Cucsat.PASA.G10513 ; Cucsat.PASA.G10668 ; Cucsat.PASA.G10704 ; Cucsat.PASA.G10721 ; Cucsat.PASA.G10799 ; Cucsat.PASA.G10873 ; Cucsat.PASA.G11054 ; Cucsat.PASA.G11578 ; Cucsat.PASA.G1158 ; Cucsat.PASA.G11594 ; Cucsat.PASA.G11659 ; Cucsat.PASA.G11710 ; Cucsat.PASA.G11779 ; Cucsat.PASA.G11882 ; Cucsat.PASA.G11948 ; Cucsat.PASA.G11958 ; Cucsat.PASA.G11959 ; C…	153
GO:0071214	cellular response to abiotic stimulus	92	53	43.24	0.02588	0.02457	0.84353	0.84353	Cucsat.PASA.G10287 ; Cucsat.PASA.G1045 ; Cucsat.PASA.G10572 ; Cucsat.PASA.G106 ; Cucsat.PASA.G10856 ; Cucsat.PASA.G10918 ; Cucsat.PASA.G11214 ; Cucsat.PASA.G11580 ; Cucsat.PASA.G11693 ; Cucsat.PASA.G11708 ; Cucsat.PASA.G11763 ; Cucsat.PASA.G11831 ; Cucsat.PASA.G120 ; Cucsat.PASA.G12298 ; Cucsat.PASA.G12789 ; Cucsat.PASA.G12863 ; Cucsat.PASA.G13514 ; Cucsat.PASA.G13813 ; Cucsat.PASA.G14159 ; Cucsa…	53
GO:0104004	cellular response to environmental stimu...	92	53	43.24	0.02588	0.02457	0.84353	0.84353	Cucsat.PASA.G10287 ; Cucsat.PASA.G1045 ; Cucsat.PASA.G10572 ; Cucsat.PASA.G106 ; Cucsat.PASA.G10856 ; Cucsat.PASA.G10918 ; Cucsat.PASA.G11214 ; Cucsat.PASA.G11580 ; Cucsat.PASA.G11693 ; Cucsat.PASA.G11708 ; Cucsat.PASA.G11763 ; Cucsat.PASA.G11831 ; Cucsat.PASA.G120 ; Cucsat.PASA.G12298 ; Cucsat.PASA.G12789 ; Cucsat.PASA.G12863 ; Cucsat.PASA.G13514 ; Cucsat.PASA.G13813 ; Cucsat.PASA.G14159 ; Cucsa…	53
GO:0044038	cell wall macromolecule biosynthetic pro...	32	21	15.04	0.02607	0.02528	0.29889	0.29889	Cucsat.PASA.G11054 ; Cucsat.PASA.G11659 ; Cucsat.PASA.G12253 ; Cucsat.PASA.G12969 ; Cucsat.PASA.G13193 ; Cucsat.PASA.G13877 ; Cucsat.PASA.G13891 ; Cucsat.PASA.G14529 ; Cucsat.PASA.G15434 ; Cucsat.PASA.G16825 ; Cucsat.PASA.G1702 ; Cucsat.PASA.G17939 ; Cucsat.PASA.G18907 ; Cucsat.PASA.G208 ; Cucsat.PASA.G3208 ; Cucsat.PASA.G4902 ; Cucsat.PASA.G5688 ; Cucsat.PASA.G5726 ; Cucsat.PASA.G6073 ; Cucsat.P…	21
GO:0070589	cellular component macromolecule biosynt...	32	21	15.04	0.02607	0.02528	0.29889	0.29889	Cucsat.PASA.G11054 ; Cucsat.PASA.G11659 ; Cucsat.PASA.G12253 ; Cucsat.PASA.G12969 ; Cucsat.PASA.G13193 ; Cucsat.PASA.G13877 ; Cucsat.PASA.G13891 ; Cucsat.PASA.G14529 ; Cucsat.PASA.G15434 ; Cucsat.PASA.G16825 ; Cucsat.PASA.G1702 ; Cucsat.PASA.G17939 ; Cucsat.PASA.G18907 ; Cucsat.PASA.G208 ; Cucsat.PASA.G3208 ; Cucsat.PASA.G4902 ; Cucsat.PASA.G5688 ; Cucsat.PASA.G5726 ; Cucsat.PASA.G6073 ; Cucsat.P…	21
GO:0009664	plant-type cell wall organization	55	38	25.85	0.00074	0.02538	0.91747	0.91747	Cucsat.PASA.G10760 ; Cucsat.PASA.G11054 ; Cucsat.PASA.G11574 ; Cucsat.PASA.G11836 ; Cucsat.PASA.G11882 ; Cucsat.PASA.G12969 ; Cucsat.PASA.G13193 ; Cucsat.PASA.G13877 ; Cucsat.PASA.G13972 ; Cucsat.PASA.G14015 ; Cucsat.PASA.G14088 ; Cucsat.PASA.G14563 ; Cucsat.PASA.G15117 ; Cucsat.PASA.G15239 ; Cucsat.PASA.G15364 ; Cucsat.PASA.G15434 ; Cucsat.PASA.G17526 ; Cucsat.PASA.G1902 ; Cucsat.PASA.G19156 ; C…	38
GO:0046034	ATP metabolic process	59	46	27.73	1.0e-06	0.02716	0.86471	0.86471	Cucsat.PASA.G10465 ; Cucsat.PASA.G10774 ; Cucsat.PASA.G10910 ; Cucsat.PASA.G1128 ; Cucsat.PASA.G11456 ; Cucsat.PASA.G11525 ; Cucsat.PASA.G11873 ; Cucsat.PASA.G12531 ; Cucsat.PASA.G13047 ; Cucsat.PASA.G13441 ; Cucsat.PASA.G13497 ; Cucsat.PASA.G14512 ; Cucsat.PASA.G14552 ; Cucsat.PASA.G14655 ; Cucsat.PASA.G1497 ; Cucsat.PASA.G1539 ; Cucsat.PASA.G1540 ; Cucsat.PASA.G16362 ; Cucsat.PASA.G1652 ; Cucsa…	46
GO:0052546	cell wall pectin metabolic process	13	10	6.11	0.02856	0.02802	0.67388	0.67388	Cucsat.PASA.G11054 ; Cucsat.PASA.G11882 ; Cucsat.PASA.G12969 ; Cucsat.PASA.G15239 ; Cucsat.PASA.G15434 ; Cucsat.PASA.G3208 ; Cucsat.PASA.G5688 ; Cucsat.PASA.G6073 ; Cucsat.PASA.G8677 ; Cucsat.PASA.G9955	10
GO:0031669	cellular response to nutrient levels	62	37	29.14	0.03003	0.02880	0.59297	0.59297	Cucsat.PASA.G10289 ; Cucsat.PASA.G10774 ; Cucsat.PASA.G10775 ; Cucsat.PASA.G11026 ; Cucsat.PASA.G11328 ; Cucsat.PASA.G1183 ; Cucsat.PASA.G12821 ; Cucsat.PASA.G1287 ; Cucsat.PASA.G12895 ; Cucsat.PASA.G13220 ; Cucsat.PASA.G14410 ; Cucsat.PASA.G1455 ; Cucsat.PASA.G15443 ; Cucsat.PASA.G15843 ; Cucsat.PASA.G16622 ; Cucsat.PASA.G18064 ; Cucsat.PASA.G1811 ; Cucsat.PASA.G19449 ; Cucsat.PASA.G19493 ; Cucs…	37
GO:1903506	regulation of nucleic acid-templated tra...	796	399	374.11	0.03388	0.02901	0.71777	0.77218	Cucsat.PASA.G10052 ; Cucsat.PASA.G1013 ; Cucsat.PASA.G10154 ; Cucsat.PASA.G10178 ; Cucsat.PASA.G10277 ; Cucsat.PASA.G10443 ; Cucsat.PASA.G1051 ; Cucsat.PASA.G10536 ; Cucsat.PASA.G10553 ; Cucsat.PASA.G106 ; Cucsat.PASA.G10617 ; Cucsat.PASA.G1064 ; Cucsat.PASA.G10695 ; Cucsat.PASA.G10707 ; Cucsat.PASA.G10802 ; Cucsat.PASA.G1081 ; Cucsat.PASA.G10826 ; Cucsat.PASA.G10827 ; Cucsat.PASA.G10856 ; Cucsat…	399
GO:2001141	regulation of RNA biosynthetic process	796	399	374.11	0.03388	0.02901	0.71777	0.77218	Cucsat.PASA.G10052 ; Cucsat.PASA.G1013 ; Cucsat.PASA.G10154 ; Cucsat.PASA.G10178 ; Cucsat.PASA.G10277 ; Cucsat.PASA.G10443 ; Cucsat.PASA.G1051 ; Cucsat.PASA.G10536 ; Cucsat.PASA.G10553 ; Cucsat.PASA.G106 ; Cucsat.PASA.G10617 ; Cucsat.PASA.G1064 ; Cucsat.PASA.G10695 ; Cucsat.PASA.G10707 ; Cucsat.PASA.G10802 ; Cucsat.PASA.G1081 ; Cucsat.PASA.G10826 ; Cucsat.PASA.G10827 ; Cucsat.PASA.G10856 ; Cucsat…	399
GO:0090376	seed trichome differentiation	27	18	12.69	0.03127	0.03042	0.99701	0.99701	Cucsat.PASA.G10617 ; Cucsat.PASA.G10678 ; Cucsat.PASA.G10753 ; Cucsat.PASA.G11630 ; Cucsat.PASA.G11874 ; Cucsat.PASA.G12253 ; Cucsat.PASA.G12913 ; Cucsat.PASA.G15173 ; Cucsat.PASA.G15982 ; Cucsat.PASA.G19748 ; Cucsat.PASA.G2031 ; Cucsat.PASA.G3641 ; Cucsat.PASA.G4934 ; Cucsat.PASA.G4969 ; Cucsat.PASA.G5814 ; Cucsat.PASA.G8448 ; Cucsat.PASA.G888 ; Cucsat.PASA.G9155	18
GO:0009150	purine ribonucleotide metabolic process	101	69	47.47	1.1e-05	0.03228	0.99516	0.99516	Cucsat.PASA.G10429 ; Cucsat.PASA.G10465 ; Cucsat.PASA.G1065 ; Cucsat.PASA.G107 ; Cucsat.PASA.G10774 ; Cucsat.PASA.G10874 ; Cucsat.PASA.G10910 ; Cucsat.PASA.G1128 ; Cucsat.PASA.G11456 ; Cucsat.PASA.G11525 ; Cucsat.PASA.G11873 ; Cucsat.PASA.G11885 ; Cucsat.PASA.G11971 ; Cucsat.PASA.G12326 ; Cucsat.PASA.G12396 ; Cucsat.PASA.G12489 ; Cucsat.PASA.G12531 ; Cucsat.PASA.G13047 ; Cucsat.PASA.G13182 ; Cucs…	69
GO:0042744	hydrogen peroxide catabolic process	40	25	18.8	0.03501	0.03389	0.87911	0.87911	Cucsat.PASA.G11328 ; Cucsat.PASA.G12257 ; Cucsat.PASA.G12952 ; Cucsat.PASA.G13652 ; Cucsat.PASA.G13654 ; Cucsat.PASA.G13655 ; Cucsat.PASA.G13656 ; Cucsat.PASA.G14220 ; Cucsat.PASA.G14838 ; Cucsat.PASA.G16529 ; Cucsat.PASA.G18555 ; Cucsat.PASA.G1916 ; Cucsat.PASA.G21432 ; Cucsat.PASA.G2227 ; Cucsat.PASA.G2344 ; Cucsat.PASA.G4855 ; Cucsat.PASA.G5132 ; Cucsat.PASA.G639 ; Cucsat.PASA.G6470 ; Cucsat.P…	25
GO:0009991	response to extracellular stimulus	105	59	49.35	0.03591	0.03406	0.68545	0.68545	Cucsat.PASA.G10025 ; Cucsat.PASA.G10289 ; Cucsat.PASA.G1045 ; Cucsat.PASA.G10774 ; Cucsat.PASA.G10775 ; Cucsat.PASA.G10918 ; Cucsat.PASA.G11026 ; Cucsat.PASA.G11328 ; Cucsat.PASA.G11693 ; Cucsat.PASA.G1183 ; Cucsat.PASA.G12764 ; Cucsat.PASA.G12821 ; Cucsat.PASA.G1287 ; Cucsat.PASA.G12895 ; Cucsat.PASA.G13220 ; Cucsat.PASA.G13547 ; Cucsat.PASA.G13805 ; Cucsat.PASA.G14159 ; Cucsat.PASA.G14410 ; Cuc…	59
GO:0015996	chlorophyll catabolic process	15	11	7.05	0.03618	0.03547	0.93046	0.93046	Cucsat.PASA.G10254 ; Cucsat.PASA.G1190 ; Cucsat.PASA.G1455 ; Cucsat.PASA.G15993 ; Cucsat.PASA.G17593 ; Cucsat.PASA.G21381 ; Cucsat.PASA.G3381 ; Cucsat.PASA.G3819 ; Cucsat.PASA.G4020 ; Cucsat.PASA.G5037 ; Cucsat.PASA.G6566	11
GO:0046149	pigment catabolic process	15	11	7.05	0.03618	0.03547	0.93046	0.93046	Cucsat.PASA.G10254 ; Cucsat.PASA.G1190 ; Cucsat.PASA.G1455 ; Cucsat.PASA.G15993 ; Cucsat.PASA.G17593 ; Cucsat.PASA.G21381 ; Cucsat.PASA.G3381 ; Cucsat.PASA.G3819 ; Cucsat.PASA.G4020 ; Cucsat.PASA.G5037 ; Cucsat.PASA.G6566	11
GO:0006754	ATP biosynthetic process	18	16	8.46	0.00027	0.03560	0.86850	0.86850	Cucsat.PASA.G10465 ; Cucsat.PASA.G10774 ; Cucsat.PASA.G1128 ; Cucsat.PASA.G11525 ; Cucsat.PASA.G13497 ; Cucsat.PASA.G14512 ; Cucsat.PASA.G14655 ; Cucsat.PASA.G16841 ; Cucsat.PASA.G18627 ; Cucsat.PASA.G19519 ; Cucsat.PASA.G3011 ; Cucsat.PASA.G5035 ; Cucsat.PASA.G7522 ; Cucsat.PASA.G8560 ; Cucsat.PASA.G9412 ; Cucsat.PASA.G9643	16
GO:0000079	regulation of cyclin-dependent protein s...	10	8	4.7	0.03646	0.03587	0.97731	0.97731	Cucsat.PASA.G1112 ; Cucsat.PASA.G16478 ; Cucsat.PASA.G16742 ; Cucsat.PASA.G18060 ; Cucsat.PASA.G19578 ; Cucsat.PASA.G2886 ; Cucsat.PASA.G5183 ; Cucsat.PASA.G6253	8
GO:0071281	cellular response to iron ion	10	8	4.7	0.03646	0.03587	0.69957	0.69957	Cucsat.PASA.G15329 ; Cucsat.PASA.G18157 ; Cucsat.PASA.G19449 ; Cucsat.PASA.G7127 ; Cucsat.PASA.G7448 ; Cucsat.PASA.G7484 ; Cucsat.PASA.G8620 ; Cucsat.PASA.G8673	8
GO:0045491	xylan metabolic process	22	15	10.34	0.03715	0.03627	0.43639	0.43639	Cucsat.PASA.G11659 ; Cucsat.PASA.G12253 ; Cucsat.PASA.G13196 ; Cucsat.PASA.G13877 ; Cucsat.PASA.G13891 ; Cucsat.PASA.G16825 ; Cucsat.PASA.G1702 ; Cucsat.PASA.G17509 ; Cucsat.PASA.G17939 ; Cucsat.PASA.G208 ; Cucsat.PASA.G4902 ; Cucsat.PASA.G5726 ; Cucsat.PASA.G5771 ; Cucsat.PASA.G8800 ; Cucsat.PASA.G9205	15
GO:0071478	cellular response to radiation	59	35	27.73	0.03816	0.03669	0.72395	0.72395	Cucsat.PASA.G10287 ; Cucsat.PASA.G10572 ; Cucsat.PASA.G106 ; Cucsat.PASA.G10856 ; Cucsat.PASA.G10918 ; Cucsat.PASA.G11580 ; Cucsat.PASA.G11708 ; Cucsat.PASA.G11763 ; Cucsat.PASA.G11831 ; Cucsat.PASA.G12298 ; Cucsat.PASA.G12863 ; Cucsat.PASA.G13514 ; Cucsat.PASA.G13813 ; Cucsat.PASA.G14255 ; Cucsat.PASA.G15341 ; Cucsat.PASA.G1630 ; Cucsat.PASA.G16673 ; Cucsat.PASA.G17001 ; Cucsat.PASA.G17115 ; Cuc…	35
GO:0010035	response to inorganic substance	428	219	201.16	0.04212	0.03788	0.91954	0.97841	Cucsat.PASA.G10024 ; Cucsat.PASA.G10070 ; Cucsat.PASA.G1013 ; Cucsat.PASA.G10148 ; Cucsat.PASA.G10289 ; Cucsat.PASA.G10449 ; Cucsat.PASA.G1045 ; Cucsat.PASA.G10467 ; Cucsat.PASA.G1049 ; Cucsat.PASA.G10540 ; Cucsat.PASA.G10572 ; Cucsat.PASA.G10753 ; Cucsat.PASA.G10908 ; Cucsat.PASA.G10918 ; Cucsat.PASA.G1120 ; Cucsat.PASA.G11294 ; Cucsat.PASA.G11578 ; Cucsat.PASA.G11670 ; Cucsat.PASA.G11693 ; Cucs…	219
GO:0006260	DNA replication	88	50	41.36	0.04026	0.03840	0.30992	0.40598	Cucsat.PASA.G10417 ; Cucsat.PASA.G11711 ; Cucsat.PASA.G11825 ; Cucsat.PASA.G12247 ; Cucsat.PASA.G12376 ; Cucsat.PASA.G12913 ; Cucsat.PASA.G12949 ; Cucsat.PASA.G14548 ; Cucsat.PASA.G14663 ; Cucsat.PASA.G14717 ; Cucsat.PASA.G15711 ; Cucsat.PASA.G16058 ; Cucsat.PASA.G17165 ; Cucsat.PASA.G17712 ; Cucsat.PASA.G17879 ; Cucsat.PASA.G18609 ; Cucsat.PASA.G18632 ; Cucsat.PASA.G18760 ; Cucsat.PASA.G19528 ; …	50
GO:0009826	unidimensional cell growth	141	77	66.27	0.04086	0.03848	0.43505	0.43505	Cucsat.PASA.G106 ; Cucsat.PASA.G10678 ; Cucsat.PASA.G10699 ; Cucsat.PASA.G10753 ; Cucsat.PASA.G10839 ; Cucsat.PASA.G10841 ; Cucsat.PASA.G11874 ; Cucsat.PASA.G12000 ; Cucsat.PASA.G12021 ; Cucsat.PASA.G12190 ; Cucsat.PASA.G12418 ; Cucsat.PASA.G12619 ; Cucsat.PASA.G12851 ; Cucsat.PASA.G12913 ; Cucsat.PASA.G13514 ; Cucsat.PASA.G13846 ; Cucsat.PASA.G14121 ; Cucsat.PASA.G14331 ; Cucsat.PASA.G1481 ; Cuc…	77
GO:1901264	carbohydrate derivative transport	33	21	15.51	0.04041	0.03926	0.87259	0.91437	Cucsat.PASA.G14072 ; Cucsat.PASA.G15664 ; Cucsat.PASA.G1597 ; Cucsat.PASA.G17953 ; Cucsat.PASA.G1837 ; Cucsat.PASA.G19576 ; Cucsat.PASA.G204 ; Cucsat.PASA.G2195 ; Cucsat.PASA.G2360 ; Cucsat.PASA.G2445 ; Cucsat.PASA.G2800 ; Cucsat.PASA.G318 ; Cucsat.PASA.G3770 ; Cucsat.PASA.G453 ; Cucsat.PASA.G4702 ; Cucsat.PASA.G6450 ; Cucsat.PASA.G6948 ; Cucsat.PASA.G7047 ; Cucsat.PASA.G8003 ; Cucsat.PASA.G9853 …	21
GO:0006979	response to oxidative stress	209	111	98.23	0.04247	0.03949	0.94910	0.94910	Cucsat.PASA.G10024 ; Cucsat.PASA.G10154 ; Cucsat.PASA.G10753 ; Cucsat.PASA.G11294 ; Cucsat.PASA.G11328 ; Cucsat.PASA.G11693 ; Cucsat.PASA.G11831 ; Cucsat.PASA.G1184 ; Cucsat.PASA.G12065 ; Cucsat.PASA.G12257 ; Cucsat.PASA.G12431 ; Cucsat.PASA.G12681 ; Cucsat.PASA.G12751 ; Cucsat.PASA.G12952 ; Cucsat.PASA.G12972 ; Cucsat.PASA.G13040 ; Cucsat.PASA.G13087 ; Cucsat.PASA.G13189 ; Cucsat.PASA.G13292 ; C…	111
GO:0046686	response to cadmium ion	177	95	83.19	0.04255	0.03980	0.82811	0.82811	Cucsat.PASA.G10070 ; Cucsat.PASA.G10148 ; Cucsat.PASA.G10289 ; Cucsat.PASA.G10572 ; Cucsat.PASA.G11578 ; Cucsat.PASA.G11670 ; Cucsat.PASA.G11693 ; Cucsat.PASA.G11797 ; Cucsat.PASA.G11891 ; Cucsat.PASA.G12083 ; Cucsat.PASA.G1251 ; Cucsat.PASA.G12531 ; Cucsat.PASA.G12603 ; Cucsat.PASA.G12693 ; Cucsat.PASA.G12701 ; Cucsat.PASA.G1311 ; Cucsat.PASA.G13504 ; Cucsat.PASA.G13825 ; Cucsat.PASA.G14099 ; Cu…	95
GO:0046148	pigment biosynthetic process	67	39	31.49	0.04246	0.04076	0.83074	0.83074	Cucsat.PASA.G10572 ; Cucsat.PASA.G11062 ; Cucsat.PASA.G11132 ; Cucsat.PASA.G11375 ; Cucsat.PASA.G11630 ; Cucsat.PASA.G11647 ; Cucsat.PASA.G11670 ; Cucsat.PASA.G11899 ; Cucsat.PASA.G11902 ; Cucsat.PASA.G11955 ; Cucsat.PASA.G13220 ; Cucsat.PASA.G15290 ; Cucsat.PASA.G1535 ; Cucsat.PASA.G1598 ; Cucsat.PASA.G16296 ; Cucsat.PASA.G16800 ; Cucsat.PASA.G16888 ; Cucsat.PASA.G16951 ; Cucsat.PASA.G17693 ; Cu…	39
GO:0006787	porphyrin-containing compound catabolic ...	17	12	7.99	0.04326	0.04238	0.94400	0.94400	Cucsat.PASA.G10254 ; Cucsat.PASA.G1190 ; Cucsat.PASA.G1455 ; Cucsat.PASA.G15993 ; Cucsat.PASA.G17593 ; Cucsat.PASA.G20901 ; Cucsat.PASA.G21381 ; Cucsat.PASA.G3381 ; Cucsat.PASA.G3819 ; Cucsat.PASA.G4020 ; Cucsat.PASA.G5037 ; Cucsat.PASA.G6566	12
GO:0033015	tetrapyrrole catabolic process	17	12	7.99	0.04326	0.04238	0.94400	0.94400	Cucsat.PASA.G10254 ; Cucsat.PASA.G1190 ; Cucsat.PASA.G1455 ; Cucsat.PASA.G15993 ; Cucsat.PASA.G17593 ; Cucsat.PASA.G20901 ; Cucsat.PASA.G21381 ; Cucsat.PASA.G3381 ; Cucsat.PASA.G3819 ; Cucsat.PASA.G4020 ; Cucsat.PASA.G5037 ; Cucsat.PASA.G6566	12

## Sheet: GO_B10_9vsB10_L
GO.ID	Term	Annotated	Significant	Expected	classicFisher	elimFisher	classicKS	elimKS	genes_included	gene_count
GO:0008150	biological_process	7769	3799	3794.83	0.08555	2e-08	0.00053	< 1e-30	Cucsat.PASA.G10001 ; Cucsat.PASA.G10012 ; Cucsat.PASA.G10015 ; Cucsat.PASA.G10017 ; Cucsat.PASA.G1002 ; Cucsat.PASA.G10024 ; Cucsat.PASA.G10025 ; Cucsat.PASA.G10036 ; Cucsat.PASA.G10045 ; Cucsat.PASA.G10049 ; Cucsat.PASA.G10050 ; Cucsat.PASA.G10052 ; Cucsat.PASA.G10059 ; Cucsat.PASA.G10063 ; Cucsat.PASA.G10065 ; Cucsat.PASA.G10070 ; Cucsat.PASA.G10081 ; Cucsat.PASA.G10093 ; Cucsat.PASA.G10105 ; C…	3799
GO:0030244	cellulose biosynthetic process	42	36	20.52	6.5e-07	6e-07	0.05007	0.05007	Cucsat.PASA.G10668 ; Cucsat.PASA.G10873 ; Cucsat.PASA.G1153 ; Cucsat.PASA.G11578 ; Cucsat.PASA.G11958 ; Cucsat.PASA.G11959 ; Cucsat.PASA.G11960 ; Cucsat.PASA.G12926 ; Cucsat.PASA.G13154 ; Cucsat.PASA.G13193 ; Cucsat.PASA.G13877 ; Cucsat.PASA.G14012 ; Cucsat.PASA.G14664 ; Cucsat.PASA.G15628 ; Cucsat.PASA.G16872 ; Cucsat.PASA.G17162 ; Cucsat.PASA.G18571 ; Cucsat.PASA.G19038 ; Cucsat.PASA.G19039 ; C…	36
GO:0005975	carbohydrate metabolic process	590	382	288.19	4.6e-16	8e-05	0.00015	0.00018	Cucsat.PASA.G10025 ; Cucsat.PASA.G10070 ; Cucsat.PASA.G10081 ; Cucsat.PASA.G10257 ; Cucsat.PASA.G1037 ; Cucsat.PASA.G10383 ; Cucsat.PASA.G10444 ; Cucsat.PASA.G1045 ; Cucsat.PASA.G10508 ; Cucsat.PASA.G10511 ; Cucsat.PASA.G10513 ; Cucsat.PASA.G10609 ; Cucsat.PASA.G10668 ; Cucsat.PASA.G10704 ; Cucsat.PASA.G10711 ; Cucsat.PASA.G10721 ; Cucsat.PASA.G10751 ; Cucsat.PASA.G10799 ; Cucsat.PASA.G10842 ; Cu…	382
GO:0022900	electron transport chain	39	30	19.05	0.00031	0.00029	0.99739	0.99739	Cucsat.PASA.G1028 ; Cucsat.PASA.G11203 ; Cucsat.PASA.G11326 ; Cucsat.PASA.G11492 ; Cucsat.PASA.G11790 ; Cucsat.PASA.G11811 ; Cucsat.PASA.G12662 ; Cucsat.PASA.G12931 ; Cucsat.PASA.G13324 ; Cucsat.PASA.G15316 ; Cucsat.PASA.G15382 ; Cucsat.PASA.G15532 ; Cucsat.PASA.G16318 ; Cucsat.PASA.G16640 ; Cucsat.PASA.G17005 ; Cucsat.PASA.G17403 ; Cucsat.PASA.G2260 ; Cucsat.PASA.G2412 ; Cucsat.PASA.G3046 ; Cucs…	30
GO:0006096	glycolytic process	38	29	18.56	0.00049	0.00047	0.45703	0.45703	Cucsat.PASA.G11456 ; Cucsat.PASA.G11873 ; Cucsat.PASA.G12531 ; Cucsat.PASA.G13441 ; Cucsat.PASA.G14552 ; Cucsat.PASA.G1497 ; Cucsat.PASA.G1539 ; Cucsat.PASA.G1540 ; Cucsat.PASA.G16362 ; Cucsat.PASA.G1652 ; Cucsat.PASA.G1656 ; Cucsat.PASA.G17105 ; Cucsat.PASA.G17968 ; Cucsat.PASA.G1804 ; Cucsat.PASA.G19750 ; Cucsat.PASA.G21582 ; Cucsat.PASA.G2413 ; Cucsat.PASA.G2685 ; Cucsat.PASA.G3880 ; Cucsat.PA…	29
GO:0006099	tricarboxylic acid cycle	21	18	10.26	0.00051	0.00049	0.69138	0.69138	Cucsat.PASA.G10045 ; Cucsat.PASA.G10569 ; Cucsat.PASA.G11790 ; Cucsat.PASA.G11891 ; Cucsat.PASA.G14801 ; Cucsat.PASA.G15109 ; Cucsat.PASA.G15706 ; Cucsat.PASA.G1626 ; Cucsat.PASA.G16663 ; Cucsat.PASA.G17049 ; Cucsat.PASA.G18023 ; Cucsat.PASA.G1931 ; Cucsat.PASA.G20644 ; Cucsat.PASA.G285 ; Cucsat.PASA.G3030 ; Cucsat.PASA.G3792 ; Cucsat.PASA.G5179 ; Cucsat.PASA.G8924	18
GO:0055085	transmembrane transport	523	290	255.46	0.00102	0.00083	0.00222	0.00827	Cucsat.PASA.G10001 ; Cucsat.PASA.G10015 ; Cucsat.PASA.G10157 ; Cucsat.PASA.G10158 ; Cucsat.PASA.G10159 ; Cucsat.PASA.G10292 ; Cucsat.PASA.G10324 ; Cucsat.PASA.G10350 ; Cucsat.PASA.G10364 ; Cucsat.PASA.G10445 ; Cucsat.PASA.G10534 ; Cucsat.PASA.G10653 ; Cucsat.PASA.G10735 ; Cucsat.PASA.G1077 ; Cucsat.PASA.G10811 ; Cucsat.PASA.G10909 ; Cucsat.PASA.G10994 ; Cucsat.PASA.G11102 ; Cucsat.PASA.G11132 ; C…	290
GO:0071555	cell wall organization	183	118	89.39	1.2e-05	0.00087	0.29382	0.29382	Cucsat.PASA.G10668 ; Cucsat.PASA.G10711 ; Cucsat.PASA.G10721 ; Cucsat.PASA.G10760 ; Cucsat.PASA.G10799 ; Cucsat.PASA.G10846 ; Cucsat.PASA.G10873 ; Cucsat.PASA.G11054 ; Cucsat.PASA.G11286 ; Cucsat.PASA.G1153 ; Cucsat.PASA.G11574 ; Cucsat.PASA.G11594 ; Cucsat.PASA.G11710 ; Cucsat.PASA.G11779 ; Cucsat.PASA.G11836 ; Cucsat.PASA.G11882 ; Cucsat.PASA.G11959 ; Cucsat.PASA.G11960 ; Cucsat.PASA.G12508 ; C…	118
GO:0009956	radial pattern formation	13	12	6.35	0.00131	0.00127	0.82082	0.82082	Cucsat.PASA.G1064 ; Cucsat.PASA.G11625 ; Cucsat.PASA.G12591 ; Cucsat.PASA.G14419 ; Cucsat.PASA.G15541 ; Cucsat.PASA.G18172 ; Cucsat.PASA.G18631 ; Cucsat.PASA.G21562 ; Cucsat.PASA.G263 ; Cucsat.PASA.G7464 ; Cucsat.PASA.G773 ; Cucsat.PASA.G9955	12
GO:0009699	phenylpropanoid biosynthetic process	43	31	21	0.00164	0.00155	0.83622	0.83622	Cucsat.PASA.G11054 ; Cucsat.PASA.G11647 ; Cucsat.PASA.G11744 ; Cucsat.PASA.G11776 ; Cucsat.PASA.G12208 ; Cucsat.PASA.G12681 ; Cucsat.PASA.G13383 ; Cucsat.PASA.G14911 ; Cucsat.PASA.G15128 ; Cucsat.PASA.G15549 ; Cucsat.PASA.G15628 ; Cucsat.PASA.G15982 ; Cucsat.PASA.G1625 ; Cucsat.PASA.G16289 ; Cucsat.PASA.G16452 ; Cucsat.PASA.G1718 ; Cucsat.PASA.G17409 ; Cucsat.PASA.G17693 ; Cucsat.PASA.G1817 ; Cuc…	31
GO:0046686	response to cadmium ion	177	106	86.46	0.00185	0.00166	0.87344	0.87344	Cucsat.PASA.G10070 ; Cucsat.PASA.G10148 ; Cucsat.PASA.G10176 ; Cucsat.PASA.G10289 ; Cucsat.PASA.G10572 ; Cucsat.PASA.G11578 ; Cucsat.PASA.G11693 ; Cucsat.PASA.G11797 ; Cucsat.PASA.G11891 ; Cucsat.PASA.G12083 ; Cucsat.PASA.G1251 ; Cucsat.PASA.G12531 ; Cucsat.PASA.G12603 ; Cucsat.PASA.G12632 ; Cucsat.PASA.G12693 ; Cucsat.PASA.G12701 ; Cucsat.PASA.G13090 ; Cucsat.PASA.G1311 ; Cucsat.PASA.G13504 ; Cu…	106
GO:0006073	cellular glucan metabolic process	125	90	61.06	9.8e-08	0.00167	0.09298	0.10599	Cucsat.PASA.G10444 ; Cucsat.PASA.G10508 ; Cucsat.PASA.G10668 ; Cucsat.PASA.G10704 ; Cucsat.PASA.G10799 ; Cucsat.PASA.G10873 ; Cucsat.PASA.G1153 ; Cucsat.PASA.G11578 ; Cucsat.PASA.G11958 ; Cucsat.PASA.G11959 ; Cucsat.PASA.G11960 ; Cucsat.PASA.G11973 ; Cucsat.PASA.G12298 ; Cucsat.PASA.G12804 ; Cucsat.PASA.G12882 ; Cucsat.PASA.G12896 ; Cucsat.PASA.G12926 ; Cucsat.PASA.G13154 ; Cucsat.PASA.G13193 ; C…	90
GO:0090376	seed trichome differentiation	27	21	13.19	0.00202	0.00194	0.99613	0.99613	Cucsat.PASA.G10617 ; Cucsat.PASA.G10678 ; Cucsat.PASA.G10753 ; Cucsat.PASA.G11630 ; Cucsat.PASA.G11874 ; Cucsat.PASA.G12253 ; Cucsat.PASA.G12913 ; Cucsat.PASA.G14912 ; Cucsat.PASA.G15173 ; Cucsat.PASA.G15549 ; Cucsat.PASA.G15982 ; Cucsat.PASA.G18413 ; Cucsat.PASA.G19748 ; Cucsat.PASA.G2031 ; Cucsat.PASA.G3641 ; Cucsat.PASA.G4934 ; Cucsat.PASA.G4969 ; Cucsat.PASA.G5814 ; Cucsat.PASA.G8448 ; Cucsat…	21
GO:0009834	plant-type secondary cell wall biogenesi...	37	27	18.07	0.00245	0.00233	0.80475	0.80475	Cucsat.PASA.G10381 ; Cucsat.PASA.G12136 ; Cucsat.PASA.G12208 ; Cucsat.PASA.G12253 ; Cucsat.PASA.G12810 ; Cucsat.PASA.G14563 ; Cucsat.PASA.G14900 ; Cucsat.PASA.G15549 ; Cucsat.PASA.G15982 ; Cucsat.PASA.G16825 ; Cucsat.PASA.G1702 ; Cucsat.PASA.G17509 ; Cucsat.PASA.G17939 ; Cucsat.PASA.G17965 ; Cucsat.PASA.G18379 ; Cucsat.PASA.G18571 ; Cucsat.PASA.G2031 ; Cucsat.PASA.G21145 ; Cucsat.PASA.G21315 ; Cu…	27
GO:0010215	cellulose microfibril organization	12	11	5.86	0.00249	0.00242	0.98583	0.98583	Cucsat.PASA.G10760 ; Cucsat.PASA.G11574 ; Cucsat.PASA.G11836 ; Cucsat.PASA.G14015 ; Cucsat.PASA.G14563 ; Cucsat.PASA.G15364 ; Cucsat.PASA.G206 ; Cucsat.PASA.G20925 ; Cucsat.PASA.G452 ; Cucsat.PASA.G568 ; Cucsat.PASA.G7051	11
GO:0010410	hemicellulose metabolic process	44	31	21.49	0.00297	0.00282	0.43049	0.43049	Cucsat.PASA.G10799 ; Cucsat.PASA.G11659 ; Cucsat.PASA.G12253 ; Cucsat.PASA.G13271 ; Cucsat.PASA.G13877 ; Cucsat.PASA.G13891 ; Cucsat.PASA.G14437 ; Cucsat.PASA.G14529 ; Cucsat.PASA.G14844 ; Cucsat.PASA.G16701 ; Cucsat.PASA.G16825 ; Cucsat.PASA.G1702 ; Cucsat.PASA.G17350 ; Cucsat.PASA.G17509 ; Cucsat.PASA.G17939 ; Cucsat.PASA.G18491 ; Cucsat.PASA.G18639 ; Cucsat.PASA.G18907 ; Cucsat.PASA.G19648 ; C…	31
GO:0015986	proton motive force-driven ATP synthesis	8	8	3.91	0.00323	0.00316	0.99975	0.99975	Cucsat.PASA.G10465 ; Cucsat.PASA.G10774 ; Cucsat.PASA.G1128 ; Cucsat.PASA.G14655 ; Cucsat.PASA.G3011 ; Cucsat.PASA.G7522 ; Cucsat.PASA.G9412 ; Cucsat.PASA.G9643	8
GO:1902170	cellular response to reactive nitrogen s...	8	8	3.91	0.00323	0.00316	0.93303	0.93303	Cucsat.PASA.G11294 ; Cucsat.PASA.G14425 ; Cucsat.PASA.G15329 ; Cucsat.PASA.G16111 ; Cucsat.PASA.G18157 ; Cucsat.PASA.G19449 ; Cucsat.PASA.G7484 ; Cucsat.PASA.G8620	8
GO:0015980	energy derivation by oxidation of organi...	41	34	20.03	6.3e-06	0.00411	0.96614	0.96614	Cucsat.PASA.G10045 ; Cucsat.PASA.G10569 ; Cucsat.PASA.G10704 ; Cucsat.PASA.G11790 ; Cucsat.PASA.G11891 ; Cucsat.PASA.G12882 ; Cucsat.PASA.G12931 ; Cucsat.PASA.G13419 ; Cucsat.PASA.G14801 ; Cucsat.PASA.G15109 ; Cucsat.PASA.G15316 ; Cucsat.PASA.G15532 ; Cucsat.PASA.G15706 ; Cucsat.PASA.G15970 ; Cucsat.PASA.G1626 ; Cucsat.PASA.G16663 ; Cucsat.PASA.G17049 ; Cucsat.PASA.G17403 ; Cucsat.PASA.G18023 ; C…	34
GO:0019684	photosynthesis, light reaction	62	41	30.28	0.00439	0.00413	0.99585	0.99585	Cucsat.PASA.G10112 ; Cucsat.PASA.G10183 ; Cucsat.PASA.G10248 ; Cucsat.PASA.G1028 ; Cucsat.PASA.G11326 ; Cucsat.PASA.G11492 ; Cucsat.PASA.G11696 ; Cucsat.PASA.G11811 ; Cucsat.PASA.G13324 ; Cucsat.PASA.G13971 ; Cucsat.PASA.G14604 ; Cucsat.PASA.G15382 ; Cucsat.PASA.G16318 ; Cucsat.PASA.G16640 ; Cucsat.PASA.G16677 ; Cucsat.PASA.G17005 ; Cucsat.PASA.G17115 ; Cucsat.PASA.G18002 ; Cucsat.PASA.G18858 ; C…	41
GO:0046835	carbohydrate phosphorylation	17	14	8.3	0.00483	0.00469	0.53914	0.53914	Cucsat.PASA.G11456 ; Cucsat.PASA.G11674 ; Cucsat.PASA.G1309 ; Cucsat.PASA.G13441 ; Cucsat.PASA.G1497 ; Cucsat.PASA.G17097 ; Cucsat.PASA.G1804 ; Cucsat.PASA.G18467 ; Cucsat.PASA.G19750 ; Cucsat.PASA.G21456 ; Cucsat.PASA.G21582 ; Cucsat.PASA.G2413 ; Cucsat.PASA.G6263 ; Cucsat.PASA.G7537	14
GO:0052325	cell wall pectin biosynthetic process	7	7	3.42	0.00662	0.00649	0.70365	0.70365	Cucsat.PASA.G11054 ; Cucsat.PASA.G12969 ; Cucsat.PASA.G15434 ; Cucsat.PASA.G3208 ; Cucsat.PASA.G5688 ; Cucsat.PASA.G6073 ; Cucsat.PASA.G7857	7
GO:0071333	cellular response to glucose stimulus	7	7	3.42	0.00662	0.00649	0.94049	0.94049	Cucsat.PASA.G11375 ; Cucsat.PASA.G12298 ; Cucsat.PASA.G15074 ; Cucsat.PASA.G5027 ; Cucsat.PASA.G6887 ; Cucsat.PASA.G7254 ; Cucsat.PASA.G7471	7
GO:0045488	pectin metabolic process	81	54	39.57	0.00086	0.00698	0.10857	0.10857	Cucsat.PASA.G10513 ; Cucsat.PASA.G10721 ; Cucsat.PASA.G11054 ; Cucsat.PASA.G1158 ; Cucsat.PASA.G11594 ; Cucsat.PASA.G11710 ; Cucsat.PASA.G11779 ; Cucsat.PASA.G11882 ; Cucsat.PASA.G12508 ; Cucsat.PASA.G12735 ; Cucsat.PASA.G12969 ; Cucsat.PASA.G12985 ; Cucsat.PASA.G13154 ; Cucsat.PASA.G13819 ; Cucsat.PASA.G13877 ; Cucsat.PASA.G14010 ; Cucsat.PASA.G14250 ; Cucsat.PASA.G1480 ; Cucsat.PASA.G1481 ; Cuc…	54
GO:0009225	nucleotide-sugar metabolic process	16	13	7.82	0.00827	0.00804	0.73699	0.82792	Cucsat.PASA.G11578 ; Cucsat.PASA.G11882 ; Cucsat.PASA.G11902 ; Cucsat.PASA.G12000 ; Cucsat.PASA.G21123 ; Cucsat.PASA.G21186 ; Cucsat.PASA.G238 ; Cucsat.PASA.G2573 ; Cucsat.PASA.G4312 ; Cucsat.PASA.G4321 ; Cucsat.PASA.G4485 ; Cucsat.PASA.G8770 ; Cucsat.PASA.G8792	13
GO:0000272	polysaccharide catabolic process	87	54	42.5	0.00865	0.00811	0.06626	0.06626	Cucsat.PASA.G10444 ; Cucsat.PASA.G10508 ; Cucsat.PASA.G10513 ; Cucsat.PASA.G1158 ; Cucsat.PASA.G11710 ; Cucsat.PASA.G11779 ; Cucsat.PASA.G11948 ; Cucsat.PASA.G11973 ; Cucsat.PASA.G12508 ; Cucsat.PASA.G12735 ; Cucsat.PASA.G12896 ; Cucsat.PASA.G12985 ; Cucsat.PASA.G13523 ; Cucsat.PASA.G13819 ; Cucsat.PASA.G14250 ; Cucsat.PASA.G1480 ; Cucsat.PASA.G1481 ; Cucsat.PASA.G15013 ; Cucsat.PASA.G15818 ; Cuc…	54
GO:0034637	cellular carbohydrate biosynthetic proce...	113	84	55.2	2.4e-08	0.00844	0.03447	0.04771	Cucsat.PASA.G10444 ; Cucsat.PASA.G10668 ; Cucsat.PASA.G10704 ; Cucsat.PASA.G10873 ; Cucsat.PASA.G11054 ; Cucsat.PASA.G1153 ; Cucsat.PASA.G11578 ; Cucsat.PASA.G11659 ; Cucsat.PASA.G11958 ; Cucsat.PASA.G11959 ; Cucsat.PASA.G11960 ; Cucsat.PASA.G12065 ; Cucsat.PASA.G12083 ; Cucsat.PASA.G12253 ; Cucsat.PASA.G12603 ; Cucsat.PASA.G12882 ; Cucsat.PASA.G12926 ; Cucsat.PASA.G12969 ; Cucsat.PASA.G13154 ; C…	84
GO:0005984	disaccharide metabolic process	36	25	17.58	0.00992	0.00952	0.08144	0.08144	Cucsat.PASA.G12083 ; Cucsat.PASA.G12603 ; Cucsat.PASA.G13292 ; Cucsat.PASA.G14096 ; Cucsat.PASA.G14494 ; Cucsat.PASA.G15237 ; Cucsat.PASA.G15970 ; Cucsat.PASA.G16298 ; Cucsat.PASA.G16664 ; Cucsat.PASA.G17768 ; Cucsat.PASA.G1843 ; Cucsat.PASA.G18436 ; Cucsat.PASA.G19049 ; Cucsat.PASA.G19616 ; Cucsat.PASA.G21073 ; Cucsat.PASA.G2500 ; Cucsat.PASA.G2756 ; Cucsat.PASA.G4175 ; Cucsat.PASA.G4182 ; Cucsa…	25
GO:0009767	photosynthetic electron transport chain	26	19	12.7	0.01058	0.01022	0.99826	0.99826	Cucsat.PASA.G1028 ; Cucsat.PASA.G11326 ; Cucsat.PASA.G11492 ; Cucsat.PASA.G11811 ; Cucsat.PASA.G13324 ; Cucsat.PASA.G15382 ; Cucsat.PASA.G16318 ; Cucsat.PASA.G16640 ; Cucsat.PASA.G17005 ; Cucsat.PASA.G2412 ; Cucsat.PASA.G3046 ; Cucsat.PASA.G344 ; Cucsat.PASA.G3527 ; Cucsat.PASA.G37 ; Cucsat.PASA.G444 ; Cucsat.PASA.G4493 ; Cucsat.PASA.G841 ; Cucsat.PASA.G9226 ; Cucsat.PASA.G980	19
GO:0006260	DNA replication	88	54	42.98	0.01189	0.01116	0.37102	0.47597	Cucsat.PASA.G10417 ; Cucsat.PASA.G11711 ; Cucsat.PASA.G11825 ; Cucsat.PASA.G12247 ; Cucsat.PASA.G12376 ; Cucsat.PASA.G12913 ; Cucsat.PASA.G12949 ; Cucsat.PASA.G143 ; Cucsat.PASA.G14548 ; Cucsat.PASA.G14663 ; Cucsat.PASA.G14717 ; Cucsat.PASA.G15711 ; Cucsat.PASA.G16058 ; Cucsat.PASA.G17165 ; Cucsat.PASA.G17712 ; Cucsat.PASA.G17879 ; Cucsat.PASA.G18609 ; Cucsat.PASA.G18632 ; Cucsat.PASA.G18760 ; Cu…	54
GO:0009809	lignin biosynthetic process	28	20	13.68	0.01301	0.01256	0.64114	0.64114	Cucsat.PASA.G11647 ; Cucsat.PASA.G11776 ; Cucsat.PASA.G12208 ; Cucsat.PASA.G13383 ; Cucsat.PASA.G14911 ; Cucsat.PASA.G15128 ; Cucsat.PASA.G15549 ; Cucsat.PASA.G15628 ; Cucsat.PASA.G15982 ; Cucsat.PASA.G16289 ; Cucsat.PASA.G1718 ; Cucsat.PASA.G1817 ; Cucsat.PASA.G18379 ; Cucsat.PASA.G21315 ; Cucsat.PASA.G21344 ; Cucsat.PASA.G2164 ; Cucsat.PASA.G3047 ; Cucsat.PASA.G3396 ; Cucsat.PASA.G575 ; Cucsat.…	20
GO:0006855	xenobiotic transmembrane transport	23	17	11.23	0.01303	0.01262	0.05358	0.05358	Cucsat.PASA.G10811 ; Cucsat.PASA.G11626 ; Cucsat.PASA.G12134 ; Cucsat.PASA.G14199 ; Cucsat.PASA.G14865 ; Cucsat.PASA.G1544 ; Cucsat.PASA.G19650 ; Cucsat.PASA.G21294 ; Cucsat.PASA.G2289 ; Cucsat.PASA.G4092 ; Cucsat.PASA.G4981 ; Cucsat.PASA.G5004 ; Cucsat.PASA.G8072 ; Cucsat.PASA.G8460 ; Cucsat.PASA.G9077 ; Cucsat.PASA.G9830 ; Cucsat.PASA.G9962	17
GO:0010411	xyloglucan metabolic process	23	17	11.23	0.01303	0.01262	0.64443	0.64443	Cucsat.PASA.G10799 ; Cucsat.PASA.G13271 ; Cucsat.PASA.G14437 ; Cucsat.PASA.G14529 ; Cucsat.PASA.G14844 ; Cucsat.PASA.G16701 ; Cucsat.PASA.G17350 ; Cucsat.PASA.G18491 ; Cucsat.PASA.G18639 ; Cucsat.PASA.G18907 ; Cucsat.PASA.G19648 ; Cucsat.PASA.G4415 ; Cucsat.PASA.G5771 ; Cucsat.PASA.G6496 ; Cucsat.PASA.G9532 ; Cucsat.PASA.G9893 ; Cucsat.PASA.G9939	17
GO:0042908	xenobiotic transport	23	17	11.23	0.01303	0.01262	0.05358	0.05358	Cucsat.PASA.G10811 ; Cucsat.PASA.G11626 ; Cucsat.PASA.G12134 ; Cucsat.PASA.G14199 ; Cucsat.PASA.G14865 ; Cucsat.PASA.G1544 ; Cucsat.PASA.G19650 ; Cucsat.PASA.G21294 ; Cucsat.PASA.G2289 ; Cucsat.PASA.G4092 ; Cucsat.PASA.G4981 ; Cucsat.PASA.G5004 ; Cucsat.PASA.G8072 ; Cucsat.PASA.G8460 ; Cucsat.PASA.G9077 ; Cucsat.PASA.G9830 ; Cucsat.PASA.G9962	17
GO:0015994	chlorophyll metabolic process	47	31	22.96	0.01326	0.01267	0.90796	0.90796	Cucsat.PASA.G10254 ; Cucsat.PASA.G10572 ; Cucsat.PASA.G11062 ; Cucsat.PASA.G11132 ; Cucsat.PASA.G11375 ; Cucsat.PASA.G1166 ; Cucsat.PASA.G11899 ; Cucsat.PASA.G1190 ; Cucsat.PASA.G13220 ; Cucsat.PASA.G1455 ; Cucsat.PASA.G1598 ; Cucsat.PASA.G15993 ; Cucsat.PASA.G17593 ; Cucsat.PASA.G18047 ; Cucsat.PASA.G21381 ; Cucsat.PASA.G3182 ; Cucsat.PASA.G3381 ; Cucsat.PASA.G3819 ; Cucsat.PASA.G4020 ; Cucsat.P…	31
GO:0009132	nucleoside diphosphate metabolic process	44	35	21.49	2.7e-05	0.01312	0.90918	0.90918	Cucsat.PASA.G11456 ; Cucsat.PASA.G11873 ; Cucsat.PASA.G11971 ; Cucsat.PASA.G12531 ; Cucsat.PASA.G13441 ; Cucsat.PASA.G14255 ; Cucsat.PASA.G14552 ; Cucsat.PASA.G1497 ; Cucsat.PASA.G1539 ; Cucsat.PASA.G1540 ; Cucsat.PASA.G15711 ; Cucsat.PASA.G16362 ; Cucsat.PASA.G1652 ; Cucsat.PASA.G1656 ; Cucsat.PASA.G16632 ; Cucsat.PASA.G17105 ; Cucsat.PASA.G17968 ; Cucsat.PASA.G1804 ; Cucsat.PASA.G19750 ; Cucsat…	35
GO:0022904	respiratory electron transport chain	6	6	2.93	0.01355	0.01334	0.99451	0.99451	Cucsat.PASA.G12931 ; Cucsat.PASA.G15316 ; Cucsat.PASA.G15532 ; Cucsat.PASA.G17403 ; Cucsat.PASA.G3060 ; Cucsat.PASA.G572	6
GO:0071732	cellular response to nitric oxide	6	6	2.93	0.01355	0.01334	0.85967	0.85967	Cucsat.PASA.G11294 ; Cucsat.PASA.G15329 ; Cucsat.PASA.G18157 ; Cucsat.PASA.G19449 ; Cucsat.PASA.G7484 ; Cucsat.PASA.G8620	6
GO:0009739	response to gibberellin	56	36	27.35	0.01412	0.01344	1.00000	1.00000	Cucsat.PASA.G10678 ; Cucsat.PASA.G11214 ; Cucsat.PASA.G11375 ; Cucsat.PASA.G12327 ; Cucsat.PASA.G12727 ; Cucsat.PASA.G12810 ; Cucsat.PASA.G12901 ; Cucsat.PASA.G13967 ; Cucsat.PASA.G14278 ; Cucsat.PASA.G14572 ; Cucsat.PASA.G14607 ; Cucsat.PASA.G1467 ; Cucsat.PASA.G14912 ; Cucsat.PASA.G15723 ; Cucsat.PASA.G1667 ; Cucsat.PASA.G1785 ; Cucsat.PASA.G18039 ; Cucsat.PASA.G18406 ; Cucsat.PASA.G18652 ; Cuc…	36
GO:0015996	chlorophyll catabolic process	15	12	7.33	0.01400	0.01365	0.99326	0.99326	Cucsat.PASA.G10254 ; Cucsat.PASA.G1190 ; Cucsat.PASA.G1455 ; Cucsat.PASA.G15993 ; Cucsat.PASA.G17593 ; Cucsat.PASA.G18047 ; Cucsat.PASA.G21381 ; Cucsat.PASA.G3381 ; Cucsat.PASA.G3819 ; Cucsat.PASA.G4020 ; Cucsat.PASA.G5037 ; Cucsat.PASA.G6566	12
GO:0046149	pigment catabolic process	15	12	7.33	0.01400	0.01365	0.99326	0.99326	Cucsat.PASA.G10254 ; Cucsat.PASA.G1190 ; Cucsat.PASA.G1455 ; Cucsat.PASA.G15993 ; Cucsat.PASA.G17593 ; Cucsat.PASA.G18047 ; Cucsat.PASA.G21381 ; Cucsat.PASA.G3381 ; Cucsat.PASA.G3819 ; Cucsat.PASA.G4020 ; Cucsat.PASA.G5037 ; Cucsat.PASA.G6566	12
GO:0044038	cell wall macromolecule biosynthetic pro...	32	25	15.63	0.00066	0.01551	0.26815	0.26815	Cucsat.PASA.G11054 ; Cucsat.PASA.G11659 ; Cucsat.PASA.G12253 ; Cucsat.PASA.G12969 ; Cucsat.PASA.G13193 ; Cucsat.PASA.G13877 ; Cucsat.PASA.G13891 ; Cucsat.PASA.G14163 ; Cucsat.PASA.G14529 ; Cucsat.PASA.G15434 ; Cucsat.PASA.G16825 ; Cucsat.PASA.G1702 ; Cucsat.PASA.G17939 ; Cucsat.PASA.G18907 ; Cucsat.PASA.G208 ; Cucsat.PASA.G2236 ; Cucsat.PASA.G3208 ; Cucsat.PASA.G4902 ; Cucsat.PASA.G5688 ; Cucsat.…	25
GO:0070589	cellular component macromolecule biosynt...	32	25	15.63	0.00066	0.01551	0.26815	0.26815	Cucsat.PASA.G11054 ; Cucsat.PASA.G11659 ; Cucsat.PASA.G12253 ; Cucsat.PASA.G12969 ; Cucsat.PASA.G13193 ; Cucsat.PASA.G13877 ; Cucsat.PASA.G13891 ; Cucsat.PASA.G14163 ; Cucsat.PASA.G14529 ; Cucsat.PASA.G15434 ; Cucsat.PASA.G16825 ; Cucsat.PASA.G1702 ; Cucsat.PASA.G17939 ; Cucsat.PASA.G18907 ; Cucsat.PASA.G208 ; Cucsat.PASA.G2236 ; Cucsat.PASA.G3208 ; Cucsat.PASA.G4902 ; Cucsat.PASA.G5688 ; Cucsat.…	25
GO:0010109	regulation of photosynthesis	20	15	9.77	0.01597	0.01552	0.73252	0.73252	Cucsat.PASA.G10017 ; Cucsat.PASA.G10248 ; Cucsat.PASA.G11326 ; Cucsat.PASA.G11492 ; Cucsat.PASA.G15382 ; Cucsat.PASA.G16640 ; Cucsat.PASA.G19052 ; Cucsat.PASA.G204 ; Cucsat.PASA.G2412 ; Cucsat.PASA.G7047 ; Cucsat.PASA.G8055 ; Cucsat.PASA.G8456 ; Cucsat.PASA.G9166 ; Cucsat.PASA.G9226 ; Cucsat.PASA.G9871	15
GO:0010074	maintenance of meristem identity	25	18	12.21	0.01620	0.01569	0.69300	0.69300	Cucsat.PASA.G11026 ; Cucsat.PASA.G12435 ; Cucsat.PASA.G14666 ; Cucsat.PASA.G14939 ; Cucsat.PASA.G17198 ; Cucsat.PASA.G17901 ; Cucsat.PASA.G1823 ; Cucsat.PASA.G19371 ; Cucsat.PASA.G19649 ; Cucsat.PASA.G19758 ; Cucsat.PASA.G2264 ; Cucsat.PASA.G2357 ; Cucsat.PASA.G263 ; Cucsat.PASA.G4264 ; Cucsat.PASA.G6074 ; Cucsat.PASA.G7381 ; Cucsat.PASA.G82 ; Cucsat.PASA.G8413	18
GO:0005982	starch metabolic process	37	25	18.07	0.01653	0.01590	0.16730	0.16730	Cucsat.PASA.G10444 ; Cucsat.PASA.G10508 ; Cucsat.PASA.G10704 ; Cucsat.PASA.G12298 ; Cucsat.PASA.G12882 ; Cucsat.PASA.G13523 ; Cucsat.PASA.G15237 ; Cucsat.PASA.G15628 ; Cucsat.PASA.G15970 ; Cucsat.PASA.G16664 ; Cucsat.PASA.G16782 ; Cucsat.PASA.G1702 ; Cucsat.PASA.G17203 ; Cucsat.PASA.G17536 ; Cucsat.PASA.G18129 ; Cucsat.PASA.G19049 ; Cucsat.PASA.G21213 ; Cucsat.PASA.G3807 ; Cucsat.PASA.G4082 ; Cuc…	25
GO:0098754	detoxification	80	49	39.08	0.01687	0.01593	0.94564	0.94564	Cucsat.PASA.G10105 ; Cucsat.PASA.G11169 ; Cucsat.PASA.G11328 ; Cucsat.PASA.G11776 ; Cucsat.PASA.G11983 ; Cucsat.PASA.G12257 ; Cucsat.PASA.G12751 ; Cucsat.PASA.G12952 ; Cucsat.PASA.G12972 ; Cucsat.PASA.G13040 ; Cucsat.PASA.G13652 ; Cucsat.PASA.G13654 ; Cucsat.PASA.G13655 ; Cucsat.PASA.G13656 ; Cucsat.PASA.G13659 ; Cucsat.PASA.G13991 ; Cucsat.PASA.G14220 ; Cucsat.PASA.G14587 ; Cucsat.PASA.G14838 ; …	49
GO:0005977	glycogen metabolic process	9	8	4.4	0.01645	0.01614	0.20995	0.20995	Cucsat.PASA.G10704 ; Cucsat.PASA.G12882 ; Cucsat.PASA.G15970 ; Cucsat.PASA.G18129 ; Cucsat.PASA.G18611 ; Cucsat.PASA.G2905 ; Cucsat.PASA.G4082 ; Cucsat.PASA.G6467	8
GO:0006112	energy reserve metabolic process	9	8	4.4	0.01645	0.01614	0.20995	0.20995	Cucsat.PASA.G10704 ; Cucsat.PASA.G12882 ; Cucsat.PASA.G15970 ; Cucsat.PASA.G18129 ; Cucsat.PASA.G18611 ; Cucsat.PASA.G2905 ; Cucsat.PASA.G4082 ; Cucsat.PASA.G6467	8
GO:0010588	cotyledon vascular tissue pattern format...	9	8	4.4	0.01645	0.01614	0.98651	0.98651	Cucsat.PASA.G10755 ; Cucsat.PASA.G11026 ; Cucsat.PASA.G11636 ; Cucsat.PASA.G11945 ; Cucsat.PASA.G14724 ; Cucsat.PASA.G5186 ; Cucsat.PASA.G5256 ; Cucsat.PASA.G8452	8
GO:0042440	pigment metabolic process	93	56	45.43	0.01761	0.01655	0.81579	0.81579	Cucsat.PASA.G10154 ; Cucsat.PASA.G10254 ; Cucsat.PASA.G10572 ; Cucsat.PASA.G11062 ; Cucsat.PASA.G11132 ; Cucsat.PASA.G1115 ; Cucsat.PASA.G11375 ; Cucsat.PASA.G11630 ; Cucsat.PASA.G11647 ; Cucsat.PASA.G11899 ; Cucsat.PASA.G1190 ; Cucsat.PASA.G11902 ; Cucsat.PASA.G11955 ; Cucsat.PASA.G13139 ; Cucsat.PASA.G13220 ; Cucsat.PASA.G13514 ; Cucsat.PASA.G1455 ; Cucsat.PASA.G15091 ; Cucsat.PASA.G15290 ; Cuc…	56
GO:0015698	inorganic anion transport	53	34	25.89	0.01758	0.01679	0.10578	0.10578	Cucsat.PASA.G10286 ; Cucsat.PASA.G1183 ; Cucsat.PASA.G12109 ; Cucsat.PASA.G13547 ; Cucsat.PASA.G14425 ; Cucsat.PASA.G14759 ; Cucsat.PASA.G15443 ; Cucsat.PASA.G1597 ; Cucsat.PASA.G16217 ; Cucsat.PASA.G16622 ; Cucsat.PASA.G1776 ; Cucsat.PASA.G18251 ; Cucsat.PASA.G19506 ; Cucsat.PASA.G2011 ; Cucsat.PASA.G21010 ; Cucsat.PASA.G21378 ; Cucsat.PASA.G21703 ; Cucsat.PASA.G2502 ; Cucsat.PASA.G2549 ; Cucsat…	34
GO:0019827	stem cell population maintenance	32	22	15.63	0.01814	0.01750	0.52362	0.52362	Cucsat.PASA.G11026 ; Cucsat.PASA.G12137 ; Cucsat.PASA.G1216 ; Cucsat.PASA.G12435 ; Cucsat.PASA.G14666 ; Cucsat.PASA.G14939 ; Cucsat.PASA.G17198 ; Cucsat.PASA.G17901 ; Cucsat.PASA.G1823 ; Cucsat.PASA.G18937 ; Cucsat.PASA.G19371 ; Cucsat.PASA.G19649 ; Cucsat.PASA.G19758 ; Cucsat.PASA.G2264 ; Cucsat.PASA.G2357 ; Cucsat.PASA.G263 ; Cucsat.PASA.G408 ; Cucsat.PASA.G4264 ; Cucsat.PASA.G6074 ; Cucsat.PAS…	22
GO:0098727	maintenance of cell number	32	22	15.63	0.01814	0.01750	0.52362	0.52362	Cucsat.PASA.G11026 ; Cucsat.PASA.G12137 ; Cucsat.PASA.G1216 ; Cucsat.PASA.G12435 ; Cucsat.PASA.G14666 ; Cucsat.PASA.G14939 ; Cucsat.PASA.G17198 ; Cucsat.PASA.G17901 ; Cucsat.PASA.G1823 ; Cucsat.PASA.G18937 ; Cucsat.PASA.G19371 ; Cucsat.PASA.G19649 ; Cucsat.PASA.G19758 ; Cucsat.PASA.G2264 ; Cucsat.PASA.G2357 ; Cucsat.PASA.G263 ; Cucsat.PASA.G408 ; Cucsat.PASA.G4264 ; Cucsat.PASA.G6074 ; Cucsat.PAS…	22
GO:0097237	cellular response to toxic substance	77	47	37.61	0.02064	0.01954	0.94764	0.94764	Cucsat.PASA.G10105 ; Cucsat.PASA.G11328 ; Cucsat.PASA.G11776 ; Cucsat.PASA.G11983 ; Cucsat.PASA.G12257 ; Cucsat.PASA.G12751 ; Cucsat.PASA.G12952 ; Cucsat.PASA.G12972 ; Cucsat.PASA.G13040 ; Cucsat.PASA.G13652 ; Cucsat.PASA.G13654 ; Cucsat.PASA.G13655 ; Cucsat.PASA.G13656 ; Cucsat.PASA.G13659 ; Cucsat.PASA.G13991 ; Cucsat.PASA.G14220 ; Cucsat.PASA.G14587 ; Cucsat.PASA.G14838 ; Cucsat.PASA.G16529 ; …	47
GO:0098869	cellular oxidant detoxification	77	47	37.61	0.02064	0.01954	0.94764	0.94764	Cucsat.PASA.G10105 ; Cucsat.PASA.G11328 ; Cucsat.PASA.G11776 ; Cucsat.PASA.G11983 ; Cucsat.PASA.G12257 ; Cucsat.PASA.G12751 ; Cucsat.PASA.G12952 ; Cucsat.PASA.G12972 ; Cucsat.PASA.G13040 ; Cucsat.PASA.G13652 ; Cucsat.PASA.G13654 ; Cucsat.PASA.G13655 ; Cucsat.PASA.G13656 ; Cucsat.PASA.G13659 ; Cucsat.PASA.G13991 ; Cucsat.PASA.G14220 ; Cucsat.PASA.G14587 ; Cucsat.PASA.G14838 ; Cucsat.PASA.G16529 ; …	47
GO:1990748	cellular detoxification	77	47	37.61	0.02064	0.01954	0.94764	0.94764	Cucsat.PASA.G10105 ; Cucsat.PASA.G11328 ; Cucsat.PASA.G11776 ; Cucsat.PASA.G11983 ; Cucsat.PASA.G12257 ; Cucsat.PASA.G12751 ; Cucsat.PASA.G12952 ; Cucsat.PASA.G12972 ; Cucsat.PASA.G13040 ; Cucsat.PASA.G13652 ; Cucsat.PASA.G13654 ; Cucsat.PASA.G13655 ; Cucsat.PASA.G13656 ; Cucsat.PASA.G13659 ; Cucsat.PASA.G13991 ; Cucsat.PASA.G14220 ; Cucsat.PASA.G14587 ; Cucsat.PASA.G14838 ; Cucsat.PASA.G16529 ; …	47
GO:0009808	lignin metabolic process	41	27	20.03	0.02083	0.02002	0.43667	0.43667	Cucsat.PASA.G11625 ; Cucsat.PASA.G11647 ; Cucsat.PASA.G11776 ; Cucsat.PASA.G12002 ; Cucsat.PASA.G12208 ; Cucsat.PASA.G12224 ; Cucsat.PASA.G13383 ; Cucsat.PASA.G13870 ; Cucsat.PASA.G14911 ; Cucsat.PASA.G15128 ; Cucsat.PASA.G15549 ; Cucsat.PASA.G15628 ; Cucsat.PASA.G15982 ; Cucsat.PASA.G1620 ; Cucsat.PASA.G16289 ; Cucsat.PASA.G1718 ; Cucsat.PASA.G1817 ; Cucsat.PASA.G18379 ; Cucsat.PASA.G21315 ; Cuc…	27
GO:0071214	cellular response to abiotic stimulus	92	55	44.94	0.02226	0.02098	0.75968	0.75968	Cucsat.PASA.G10287 ; Cucsat.PASA.G1045 ; Cucsat.PASA.G10572 ; Cucsat.PASA.G10856 ; Cucsat.PASA.G10918 ; Cucsat.PASA.G11214 ; Cucsat.PASA.G11580 ; Cucsat.PASA.G11693 ; Cucsat.PASA.G11708 ; Cucsat.PASA.G11763 ; Cucsat.PASA.G11831 ; Cucsat.PASA.G120 ; Cucsat.PASA.G1218 ; Cucsat.PASA.G1226 ; Cucsat.PASA.G12298 ; Cucsat.PASA.G12789 ; Cucsat.PASA.G12863 ; Cucsat.PASA.G13514 ; Cucsat.PASA.G13813 ; Cucsa…	55
GO:0104004	cellular response to environmental stimu...	92	55	44.94	0.02226	0.02098	0.75968	0.75968	Cucsat.PASA.G10287 ; Cucsat.PASA.G1045 ; Cucsat.PASA.G10572 ; Cucsat.PASA.G10856 ; Cucsat.PASA.G10918 ; Cucsat.PASA.G11214 ; Cucsat.PASA.G11580 ; Cucsat.PASA.G11693 ; Cucsat.PASA.G11708 ; Cucsat.PASA.G11763 ; Cucsat.PASA.G11831 ; Cucsat.PASA.G120 ; Cucsat.PASA.G1218 ; Cucsat.PASA.G1226 ; Cucsat.PASA.G12298 ; Cucsat.PASA.G12789 ; Cucsat.PASA.G12863 ; Cucsat.PASA.G13514 ; Cucsat.PASA.G13813 ; Cucsa…	55
GO:0044275	cellular carbohydrate catabolic process	36	24	17.58	0.02348	0.02264	0.46943	0.46943	Cucsat.PASA.G10444 ; Cucsat.PASA.G10508 ; Cucsat.PASA.G11973 ; Cucsat.PASA.G12896 ; Cucsat.PASA.G13523 ; Cucsat.PASA.G15970 ; Cucsat.PASA.G16876 ; Cucsat.PASA.G17226 ; Cucsat.PASA.G17403 ; Cucsat.PASA.G17536 ; Cucsat.PASA.G19049 ; Cucsat.PASA.G19616 ; Cucsat.PASA.G19743 ; Cucsat.PASA.G21073 ; Cucsat.PASA.G21074 ; Cucsat.PASA.G2756 ; Cucsat.PASA.G4107 ; Cucsat.PASA.G6101 ; Cucsat.PASA.G7529 ; Cucs…	24
GO:0045490	pectin catabolic process	52	33	25.4	0.02371	0.02270	0.15144	0.15144	Cucsat.PASA.G10513 ; Cucsat.PASA.G1158 ; Cucsat.PASA.G11710 ; Cucsat.PASA.G11779 ; Cucsat.PASA.G12508 ; Cucsat.PASA.G12735 ; Cucsat.PASA.G12985 ; Cucsat.PASA.G13819 ; Cucsat.PASA.G14250 ; Cucsat.PASA.G1480 ; Cucsat.PASA.G1481 ; Cucsat.PASA.G15013 ; Cucsat.PASA.G15818 ; Cucsat.PASA.G16163 ; Cucsat.PASA.G17286 ; Cucsat.PASA.G18727 ; Cucsat.PASA.G18897 ; Cucsat.PASA.G2806 ; Cucsat.PASA.G3006 ; Cucsa…	33
GO:0070592	cell wall polysaccharide biosynthetic pr...	31	24	15.14	0.00108	0.02352	0.27945	0.27945	Cucsat.PASA.G11054 ; Cucsat.PASA.G11659 ; Cucsat.PASA.G12253 ; Cucsat.PASA.G12969 ; Cucsat.PASA.G13193 ; Cucsat.PASA.G13877 ; Cucsat.PASA.G13891 ; Cucsat.PASA.G14529 ; Cucsat.PASA.G15434 ; Cucsat.PASA.G16825 ; Cucsat.PASA.G1702 ; Cucsat.PASA.G17939 ; Cucsat.PASA.G18907 ; Cucsat.PASA.G208 ; Cucsat.PASA.G2236 ; Cucsat.PASA.G3208 ; Cucsat.PASA.G4902 ; Cucsat.PASA.G5688 ; Cucsat.PASA.G5726 ; Cucsat.P…	24
GO:0071805	potassium ion transmembrane transport	24	17	11.72	0.02449	0.02377	0.05942	0.05942	Cucsat.PASA.G10324 ; Cucsat.PASA.G11181 ; Cucsat.PASA.G11612 ; Cucsat.PASA.G12756 ; Cucsat.PASA.G13472 ; Cucsat.PASA.G14289 ; Cucsat.PASA.G15579 ; Cucsat.PASA.G16590 ; Cucsat.PASA.G16680 ; Cucsat.PASA.G17529 ; Cucsat.PASA.G17950 ; Cucsat.PASA.G19630 ; Cucsat.PASA.G2915 ; Cucsat.PASA.G3322 ; Cucsat.PASA.G4411 ; Cucsat.PASA.G8130 ; Cucsat.PASA.G9530	17
GO:0001676	long-chain fatty acid metabolic process	19	14	9.28	0.02511	0.02446	0.68288	0.68288	Cucsat.PASA.G12068 ; Cucsat.PASA.G12883 ; Cucsat.PASA.G13797 ; Cucsat.PASA.G14256 ; Cucsat.PASA.G14326 ; Cucsat.PASA.G14587 ; Cucsat.PASA.G16454 ; Cucsat.PASA.G1691 ; Cucsat.PASA.G19470 ; Cucsat.PASA.G21164 ; Cucsat.PASA.G313 ; Cucsat.PASA.G5254 ; Cucsat.PASA.G9391 ; Cucsat.PASA.G9575	14
GO:0006261	DNA-templated DNA replication	38	25	18.56	0.02618	0.02523	0.38375	0.55235	Cucsat.PASA.G11825 ; Cucsat.PASA.G12376 ; Cucsat.PASA.G12913 ; Cucsat.PASA.G14717 ; Cucsat.PASA.G17165 ; Cucsat.PASA.G18609 ; Cucsat.PASA.G19528 ; Cucsat.PASA.G19608 ; Cucsat.PASA.G19818 ; Cucsat.PASA.G21126 ; Cucsat.PASA.G2256 ; Cucsat.PASA.G2526 ; Cucsat.PASA.G2582 ; Cucsat.PASA.G2962 ; Cucsat.PASA.G3202 ; Cucsat.PASA.G3304 ; Cucsat.PASA.G3905 ; Cucsat.PASA.G4958 ; Cucsat.PASA.G5621 ; Cucsat.PA…	25
GO:0010114	response to red light	31	21	15.14	0.02623	0.02537	0.94458	0.94458	Cucsat.PASA.G10183 ; Cucsat.PASA.G10852 ; Cucsat.PASA.G1218 ; Cucsat.PASA.G13514 ; Cucsat.PASA.G14504 ; Cucsat.PASA.G16951 ; Cucsat.PASA.G17115 ; Cucsat.PASA.G17432 ; Cucsat.PASA.G1760 ; Cucsat.PASA.G18458 ; Cucsat.PASA.G2080 ; Cucsat.PASA.G21254 ; Cucsat.PASA.G3086 ; Cucsat.PASA.G3182 ; Cucsat.PASA.G3890 ; Cucsat.PASA.G5254 ; Cucsat.PASA.G580 ; Cucsat.PASA.G6093 ; Cucsat.PASA.G8099 ; Cucsat.PASA…	21
GO:0007018	microtubule-based movement	47	30	22.96	0.02737	0.02627	3.7e-06	3.7e-06	Cucsat.PASA.G10772 ; Cucsat.PASA.G11923 ; Cucsat.PASA.G12455 ; Cucsat.PASA.G12666 ; Cucsat.PASA.G13104 ; Cucsat.PASA.G13531 ; Cucsat.PASA.G14020 ; Cucsat.PASA.G14339 ; Cucsat.PASA.G14597 ; Cucsat.PASA.G14692 ; Cucsat.PASA.G16662 ; Cucsat.PASA.G1808 ; Cucsat.PASA.G18400 ; Cucsat.PASA.G19580 ; Cucsat.PASA.G20925 ; Cucsat.PASA.G21178 ; Cucsat.PASA.G21387 ; Cucsat.PASA.G3619 ; Cucsat.PASA.G3788 ; Cuc…	30
GO:0009636	response to toxic substance	91	54	44.45	0.02797	0.02642	0.89723	0.89723	Cucsat.PASA.G10105 ; Cucsat.PASA.G11169 ; Cucsat.PASA.G11328 ; Cucsat.PASA.G11776 ; Cucsat.PASA.G11983 ; Cucsat.PASA.G12257 ; Cucsat.PASA.G12751 ; Cucsat.PASA.G12952 ; Cucsat.PASA.G12972 ; Cucsat.PASA.G13040 ; Cucsat.PASA.G13652 ; Cucsat.PASA.G13654 ; Cucsat.PASA.G13655 ; Cucsat.PASA.G13656 ; Cucsat.PASA.G13659 ; Cucsat.PASA.G13991 ; Cucsat.PASA.G14220 ; Cucsat.PASA.G14587 ; Cucsat.PASA.G14838 ; …	54
GO:0009226	nucleotide-sugar biosynthetic process	11	9	5.37	0.02743	0.02689	0.87078	0.87078	Cucsat.PASA.G11882 ; Cucsat.PASA.G11902 ; Cucsat.PASA.G12000 ; Cucsat.PASA.G21123 ; Cucsat.PASA.G21186 ; Cucsat.PASA.G238 ; Cucsat.PASA.G4312 ; Cucsat.PASA.G4485 ; Cucsat.PASA.G8770	9
GO:0009610	response to symbiotic fungus	5	5	2.44	0.02777	0.02741	0.69397	0.69397	Cucsat.PASA.G13126 ; Cucsat.PASA.G7725 ; Cucsat.PASA.G9190 ; Cucsat.PASA.G9864 ; Cucsat.PASA.G9956	5
GO:0010076	maintenance of floral meristem identity	5	5	2.44	0.02777	0.02741	0.97112	0.97112	Cucsat.PASA.G12435 ; Cucsat.PASA.G14939 ; Cucsat.PASA.G17901 ; Cucsat.PASA.G1823 ; Cucsat.PASA.G4264	5
GO:0071496	cellular response to external stimulus	80	48	39.08	0.02894	0.02745	0.45201	0.45201	Cucsat.PASA.G10289 ; Cucsat.PASA.G1045 ; Cucsat.PASA.G10774 ; Cucsat.PASA.G10775 ; Cucsat.PASA.G10918 ; Cucsat.PASA.G11026 ; Cucsat.PASA.G11328 ; Cucsat.PASA.G11693 ; Cucsat.PASA.G1183 ; Cucsat.PASA.G12821 ; Cucsat.PASA.G1287 ; Cucsat.PASA.G12895 ; Cucsat.PASA.G13220 ; Cucsat.PASA.G14159 ; Cucsat.PASA.G14182 ; Cucsat.PASA.G14410 ; Cucsat.PASA.G1455 ; Cucsat.PASA.G15443 ; Cucsat.PASA.G15843 ; Cucs…	48
GO:0009144	purine nucleoside triphosphate metabolic...	62	49	30.28	9.3e-07	0.02944	0.92799	0.92799	Cucsat.PASA.G10465 ; Cucsat.PASA.G10774 ; Cucsat.PASA.G10910 ; Cucsat.PASA.G1128 ; Cucsat.PASA.G11456 ; Cucsat.PASA.G11525 ; Cucsat.PASA.G11873 ; Cucsat.PASA.G11971 ; Cucsat.PASA.G12531 ; Cucsat.PASA.G13441 ; Cucsat.PASA.G14255 ; Cucsat.PASA.G14512 ; Cucsat.PASA.G14552 ; Cucsat.PASA.G14655 ; Cucsat.PASA.G1497 ; Cucsat.PASA.G1539 ; Cucsat.PASA.G1540 ; Cucsat.PASA.G16362 ; Cucsat.PASA.G1652 ; Cucsa…	49
GO:0009205	purine ribonucleoside triphosphate metab...	62	49	30.28	9.3e-07	0.02944	0.92799	0.92799	Cucsat.PASA.G10465 ; Cucsat.PASA.G10774 ; Cucsat.PASA.G10910 ; Cucsat.PASA.G1128 ; Cucsat.PASA.G11456 ; Cucsat.PASA.G11525 ; Cucsat.PASA.G11873 ; Cucsat.PASA.G11971 ; Cucsat.PASA.G12531 ; Cucsat.PASA.G13441 ; Cucsat.PASA.G14255 ; Cucsat.PASA.G14512 ; Cucsat.PASA.G14552 ; Cucsat.PASA.G14655 ; Cucsat.PASA.G1497 ; Cucsat.PASA.G1539 ; Cucsat.PASA.G1540 ; Cucsat.PASA.G16362 ; Cucsat.PASA.G1652 ; Cucsa…	49
GO:0000281	mitotic cytokinesis	8	7	3.91	0.03033	0.02983	0.20359	0.20359	Cucsat.PASA.G1262 ; Cucsat.PASA.G12926 ; Cucsat.PASA.G18970 ; Cucsat.PASA.G19579 ; Cucsat.PASA.G3396 ; Cucsat.PASA.G604 ; Cucsat.PASA.G7443	7
GO:0006270	DNA replication initiation	8	7	3.91	0.03033	0.02983	0.26955	0.26955	Cucsat.PASA.G12376 ; Cucsat.PASA.G19818 ; Cucsat.PASA.G2526 ; Cucsat.PASA.G2582 ; Cucsat.PASA.G2962 ; Cucsat.PASA.G3202 ; Cucsat.PASA.G5621	7
GO:0051017	actin filament bundle assembly	8	7	3.91	0.03033	0.02983	0.98262	0.98262	Cucsat.PASA.G10839 ; Cucsat.PASA.G10910 ; Cucsat.PASA.G13174 ; Cucsat.PASA.G18853 ; Cucsat.PASA.G3232 ; Cucsat.PASA.G342 ; Cucsat.PASA.G5860	7
GO:0061572	actin filament bundle organization	8	7	3.91	0.03033	0.02983	0.98262	0.98262	Cucsat.PASA.G10839 ; Cucsat.PASA.G10910 ; Cucsat.PASA.G13174 ; Cucsat.PASA.G18853 ; Cucsat.PASA.G3232 ; Cucsat.PASA.G342 ; Cucsat.PASA.G5860	7
GO:0070370	cellular heat acclimation	8	7	3.91	0.03033	0.02983	0.89515	0.89515	Cucsat.PASA.G11286 ; Cucsat.PASA.G11763 ; Cucsat.PASA.G1333 ; Cucsat.PASA.G14607 ; Cucsat.PASA.G16372 ; Cucsat.PASA.G19553 ; Cucsat.PASA.G2921	7
GO:0010039	response to iron ion	16	12	7.82	0.03118	0.03046	0.86136	0.86136	Cucsat.PASA.G11148 ; Cucsat.PASA.G15329 ; Cucsat.PASA.G18156 ; Cucsat.PASA.G18157 ; Cucsat.PASA.G19449 ; Cucsat.PASA.G21056 ; Cucsat.PASA.G5188 ; Cucsat.PASA.G7127 ; Cucsat.PASA.G7448 ; Cucsat.PASA.G7484 ; Cucsat.PASA.G8620 ; Cucsat.PASA.G8673	12
GO:0006813	potassium ion transport	35	23	17.1	0.03298	0.03188	0.01116	0.01116	Cucsat.PASA.G10001 ; Cucsat.PASA.G10324 ; Cucsat.PASA.G11181 ; Cucsat.PASA.G11612 ; Cucsat.PASA.G12756 ; Cucsat.PASA.G13472 ; Cucsat.PASA.G13501 ; Cucsat.PASA.G14289 ; Cucsat.PASA.G15579 ; Cucsat.PASA.G16590 ; Cucsat.PASA.G16680 ; Cucsat.PASA.G17529 ; Cucsat.PASA.G17950 ; Cucsat.PASA.G18612 ; Cucsat.PASA.G19630 ; Cucsat.PASA.G21019 ; Cucsat.PASA.G2915 ; Cucsat.PASA.G3322 ; Cucsat.PASA.G4411 ; Cuc…	23
GO:0009991	response to extracellular stimulus	105	61	51.29	0.03498	0.03298	0.63614	0.63614	Cucsat.PASA.G10025 ; Cucsat.PASA.G10289 ; Cucsat.PASA.G1045 ; Cucsat.PASA.G10774 ; Cucsat.PASA.G10775 ; Cucsat.PASA.G10918 ; Cucsat.PASA.G11026 ; Cucsat.PASA.G11328 ; Cucsat.PASA.G11693 ; Cucsat.PASA.G1183 ; Cucsat.PASA.G12764 ; Cucsat.PASA.G12821 ; Cucsat.PASA.G1287 ; Cucsat.PASA.G12895 ; Cucsat.PASA.G13220 ; Cucsat.PASA.G13547 ; Cucsat.PASA.G13805 ; Cucsat.PASA.G14159 ; Cucsat.PASA.G14182 ; Cuc…	61
GO:0031668	cellular response to extracellular stimu...	77	46	37.61	0.03516	0.03344	0.47076	0.47076	Cucsat.PASA.G10289 ; Cucsat.PASA.G1045 ; Cucsat.PASA.G10774 ; Cucsat.PASA.G10775 ; Cucsat.PASA.G10918 ; Cucsat.PASA.G11026 ; Cucsat.PASA.G11328 ; Cucsat.PASA.G11693 ; Cucsat.PASA.G1183 ; Cucsat.PASA.G12821 ; Cucsat.PASA.G1287 ; Cucsat.PASA.G12895 ; Cucsat.PASA.G13220 ; Cucsat.PASA.G14159 ; Cucsat.PASA.G14182 ; Cucsat.PASA.G14410 ; Cucsat.PASA.G1455 ; Cucsat.PASA.G15443 ; Cucsat.PASA.G15843 ; Cucs…	46
GO:0000271	polysaccharide biosynthetic process	108	79	52.75	2.0e-07	0.03533	0.02642	0.03682	Cucsat.PASA.G10444 ; Cucsat.PASA.G10668 ; Cucsat.PASA.G10704 ; Cucsat.PASA.G10721 ; Cucsat.PASA.G10873 ; Cucsat.PASA.G11054 ; Cucsat.PASA.G1153 ; Cucsat.PASA.G11578 ; Cucsat.PASA.G11594 ; Cucsat.PASA.G11659 ; Cucsat.PASA.G11958 ; Cucsat.PASA.G11959 ; Cucsat.PASA.G11960 ; Cucsat.PASA.G12253 ; Cucsat.PASA.G12882 ; Cucsat.PASA.G12926 ; Cucsat.PASA.G12969 ; Cucsat.PASA.G13154 ; Cucsat.PASA.G13193 ; C…	79
GO:0009145	purine nucleoside triphosphate biosynthe...	21	18	10.26	0.00051	0.03742	0.66748	0.66748	Cucsat.PASA.G10465 ; Cucsat.PASA.G10774 ; Cucsat.PASA.G1128 ; Cucsat.PASA.G11525 ; Cucsat.PASA.G11971 ; Cucsat.PASA.G14255 ; Cucsat.PASA.G14512 ; Cucsat.PASA.G14655 ; Cucsat.PASA.G16841 ; Cucsat.PASA.G18627 ; Cucsat.PASA.G19519 ; Cucsat.PASA.G3011 ; Cucsat.PASA.G5035 ; Cucsat.PASA.G7522 ; Cucsat.PASA.G8560 ; Cucsat.PASA.G9412 ; Cucsat.PASA.G9643 ; Cucsat.PASA.G992	18
GO:0009206	purine ribonucleoside triphosphate biosy...	21	18	10.26	0.00051	0.03742	0.66748	0.66748	Cucsat.PASA.G10465 ; Cucsat.PASA.G10774 ; Cucsat.PASA.G1128 ; Cucsat.PASA.G11525 ; Cucsat.PASA.G11971 ; Cucsat.PASA.G14255 ; Cucsat.PASA.G14512 ; Cucsat.PASA.G14655 ; Cucsat.PASA.G16841 ; Cucsat.PASA.G18627 ; Cucsat.PASA.G19519 ; Cucsat.PASA.G3011 ; Cucsat.PASA.G5035 ; Cucsat.PASA.G7522 ; Cucsat.PASA.G8560 ; Cucsat.PASA.G9412 ; Cucsat.PASA.G9643 ; Cucsat.PASA.G992	18
GO:0006355	regulation of DNA-templated transcriptio...	792	410	386.86	0.04477	0.03803	0.68150	0.73908	Cucsat.PASA.G10052 ; Cucsat.PASA.G10126 ; Cucsat.PASA.G1013 ; Cucsat.PASA.G10154 ; Cucsat.PASA.G10178 ; Cucsat.PASA.G10277 ; Cucsat.PASA.G10443 ; Cucsat.PASA.G1051 ; Cucsat.PASA.G10536 ; Cucsat.PASA.G10553 ; Cucsat.PASA.G10617 ; Cucsat.PASA.G1064 ; Cucsat.PASA.G10707 ; Cucsat.PASA.G10802 ; Cucsat.PASA.G1081 ; Cucsat.PASA.G10826 ; Cucsat.PASA.G10827 ; Cucsat.PASA.G10856 ; Cucsat.PASA.G10895 ; Cucs…	410
GO:0031667	response to nutrient levels	89	52	43.47	0.04331	0.04112	0.71823	0.71823	Cucsat.PASA.G10025 ; Cucsat.PASA.G10289 ; Cucsat.PASA.G10774 ; Cucsat.PASA.G10775 ; Cucsat.PASA.G11026 ; Cucsat.PASA.G11328 ; Cucsat.PASA.G1183 ; Cucsat.PASA.G12764 ; Cucsat.PASA.G12821 ; Cucsat.PASA.G1287 ; Cucsat.PASA.G12895 ; Cucsat.PASA.G13220 ; Cucsat.PASA.G13547 ; Cucsat.PASA.G13805 ; Cucsat.PASA.G14182 ; Cucsat.PASA.G14410 ; Cucsat.PASA.G1455 ; Cucsat.PASA.G15443 ; Cucsat.PASA.G15843 ; Cuc…	52
GO:0032787	monocarboxylic acid metabolic process	221	130	107.95	0.00161	0.04132	0.62653	0.62653	Cucsat.PASA.G10050 ; Cucsat.PASA.G10569 ; Cucsat.PASA.G10994 ; Cucsat.PASA.G11026 ; Cucsat.PASA.G1119 ; Cucsat.PASA.G1120 ; Cucsat.PASA.G1121 ; Cucsat.PASA.G1126 ; Cucsat.PASA.G11456 ; Cucsat.PASA.G11640 ; Cucsat.PASA.G11873 ; Cucsat.PASA.G12068 ; Cucsat.PASA.G12531 ; Cucsat.PASA.G1256 ; Cucsat.PASA.G12817 ; Cucsat.PASA.G12883 ; Cucsat.PASA.G129 ; Cucsat.PASA.G12988 ; Cucsat.PASA.G13220 ; Cucsat.…	130
GO:0033692	cellular polysaccharide biosynthetic pro...	92	70	44.94	7.2e-08	0.04140	0.03387	0.04741	Cucsat.PASA.G10444 ; Cucsat.PASA.G10668 ; Cucsat.PASA.G10704 ; Cucsat.PASA.G10873 ; Cucsat.PASA.G11054 ; Cucsat.PASA.G1153 ; Cucsat.PASA.G11578 ; Cucsat.PASA.G11659 ; Cucsat.PASA.G11958 ; Cucsat.PASA.G11959 ; Cucsat.PASA.G11960 ; Cucsat.PASA.G12253 ; Cucsat.PASA.G12882 ; Cucsat.PASA.G12926 ; Cucsat.PASA.G12969 ; Cucsat.PASA.G13154 ; Cucsat.PASA.G13193 ; Cucsat.PASA.G13877 ; Cucsat.PASA.G13891 ; C…	70
GO:0000160	phosphorelay signal transduction system	63	38	30.77	0.04412	0.04224	0.41784	0.41784	Cucsat.PASA.G10052 ; Cucsat.PASA.G10472 ; Cucsat.PASA.G10706 ; Cucsat.PASA.G11294 ; Cucsat.PASA.G1259 ; Cucsat.PASA.G13050 ; Cucsat.PASA.G13211 ; Cucsat.PASA.G13813 ; Cucsat.PASA.G14504 ; Cucsat.PASA.G1455 ; Cucsat.PASA.G17432 ; Cucsat.PASA.G17490 ; Cucsat.PASA.G18047 ; Cucsat.PASA.G18250 ; Cucsat.PASA.G18637 ; Cucsat.PASA.G19517 ; Cucsat.PASA.G19553 ; Cucsat.PASA.G19610 ; Cucsat.PASA.G21254 ; Cu…	38
GO:0035556	intracellular signal transduction	179	99	87.43	0.04703	0.04372	0.64800	0.95261	Cucsat.PASA.G10049 ; Cucsat.PASA.G10052 ; Cucsat.PASA.G10472 ; Cucsat.PASA.G10706 ; Cucsat.PASA.G11294 ; Cucsat.PASA.G11458 ; Cucsat.PASA.G11675 ; Cucsat.PASA.G11788 ; Cucsat.PASA.G11826 ; Cucsat.PASA.G1183 ; Cucsat.PASA.G1213 ; Cucsat.PASA.G12464 ; Cucsat.PASA.G1259 ; Cucsat.PASA.G12767 ; Cucsat.PASA.G12768 ; Cucsat.PASA.G13050 ; Cucsat.PASA.G13211 ; Cucsat.PASA.G13412 ; Cucsat.PASA.G13418 ; Cuc…	99
GO:0001101	response to acid chemical	158	88	77.18	0.04842	0.04523	0.82187	0.99505	Cucsat.PASA.G10024 ; Cucsat.PASA.G1013 ; Cucsat.PASA.G10449 ; Cucsat.PASA.G1045 ; Cucsat.PASA.G10467 ; Cucsat.PASA.G1049 ; Cucsat.PASA.G10540 ; Cucsat.PASA.G10918 ; Cucsat.PASA.G1120 ; Cucsat.PASA.G11338 ; Cucsat.PASA.G11625 ; Cucsat.PASA.G11693 ; Cucsat.PASA.G11874 ; Cucsat.PASA.G11878 ; Cucsat.PASA.G11954 ; Cucsat.PASA.G12174 ; Cucsat.PASA.G12327 ; Cucsat.PASA.G1240 ; Cucsat.PASA.G12604 ; Cucsa…	88
GO:0016106	sesquiterpenoid biosynthetic process	10	8	4.88	0.04692	0.04613	0.91291	0.91291	Cucsat.PASA.G1275 ; Cucsat.PASA.G15636 ; Cucsat.PASA.G16951 ; Cucsat.PASA.G18184 ; Cucsat.PASA.G18301 ; Cucsat.PASA.G18571 ; Cucsat.PASA.G217 ; Cucsat.PASA.G3821	8
GO:0016122	xanthophyll metabolic process	10	8	4.88	0.04692	0.04613	0.90766	0.90766	Cucsat.PASA.G13220 ; Cucsat.PASA.G15290 ; Cucsat.PASA.G15636 ; Cucsat.PASA.G16951 ; Cucsat.PASA.G18301 ; Cucsat.PASA.G3395 ; Cucsat.PASA.G8634 ; Cucsat.PASA.G987	8
GO:0071281	cellular response to iron ion	10	8	4.88	0.04692	0.04613	0.68221	0.68221	Cucsat.PASA.G15329 ; Cucsat.PASA.G18157 ; Cucsat.PASA.G19449 ; Cucsat.PASA.G7127 ; Cucsat.PASA.G7448 ; Cucsat.PASA.G7484 ; Cucsat.PASA.G8620 ; Cucsat.PASA.G8673	8
GO:0034440	lipid oxidation	27	18	13.19	0.04753	0.04622	0.44055	0.44055	Cucsat.PASA.G10569 ; Cucsat.PASA.G10994 ; Cucsat.PASA.G12068 ; Cucsat.PASA.G12817 ; Cucsat.PASA.G13797 ; Cucsat.PASA.G16807 ; Cucsat.PASA.G17204 ; Cucsat.PASA.G19470 ; Cucsat.PASA.G19576 ; Cucsat.PASA.G19891 ; Cucsat.PASA.G20909 ; Cucsat.PASA.G21164 ; Cucsat.PASA.G3318 ; Cucsat.PASA.G5152 ; Cucsat.PASA.G5422 ; Cucsat.PASA.G6805 ; Cucsat.PASA.G8104 ; Cucsat.PASA.G9575	18
GO:0042546	cell wall biogenesis	113	79	55.2	4.0e-06	0.04623	0.83317	0.83317	Cucsat.PASA.G10381 ; Cucsat.PASA.G10760 ; Cucsat.PASA.G10799 ; Cucsat.PASA.G11054 ; Cucsat.PASA.G11574 ; Cucsat.PASA.G11578 ; Cucsat.PASA.G11659 ; Cucsat.PASA.G11836 ; Cucsat.PASA.G11967 ; Cucsat.PASA.G12136 ; Cucsat.PASA.G12208 ; Cucsat.PASA.G12253 ; Cucsat.PASA.G12810 ; Cucsat.PASA.G12926 ; Cucsat.PASA.G12969 ; Cucsat.PASA.G13193 ; Cucsat.PASA.G13877 ; Cucsat.PASA.G13891 ; Cucsat.PASA.G14015 ; …	79
GO:1903506	regulation of nucleic acid-templated tra...	796	410	388.81	0.06083	0.05216	0.67710	0.73457	Cucsat.PASA.G10052 ; Cucsat.PASA.G10126 ; Cucsat.PASA.G1013 ; Cucsat.PASA.G10154 ; Cucsat.PASA.G10178 ; Cucsat.PASA.G10277 ; Cucsat.PASA.G10443 ; Cucsat.PASA.G1051 ; Cucsat.PASA.G10536 ; Cucsat.PASA.G10553 ; Cucsat.PASA.G10617 ; Cucsat.PASA.G1064 ; Cucsat.PASA.G10707 ; Cucsat.PASA.G10802 ; Cucsat.PASA.G1081 ; Cucsat.PASA.G10826 ; Cucsat.PASA.G10827 ; Cucsat.PASA.G10856 ; Cucsat.PASA.G10895 ; Cucs…	410

## Sheet: KEGG_B10_1_2vsB10_apex
csv03050	Proteasome	29/1215	49/4629	1.03016e-06	0.00012774	0.000109522	101218476/101213159/105434835/101218171/101221238/101219417/101206991/101221038/101210367/101209201/101206940/101215578/101215586/101212869/101218236/101208696/101218002/101213742/101205512/101218854/101209885/101206046/101220074/101212741/101222090/101207684/101212349/101216036/101210332	29	https://www.kegg.jp/kegg-bin/show_pathway?csv03050
csv04814	Motor proteins	38/1215	76/4629	6.90661e-06	0.000329998	0.000282936	101203593/101206599/101218738/101212317/101212777/101203106/101215425/101222343/101214929/101204935/101222937/101216258/101207258/101206252/101221614/101202878/101221020/101206310/101212550/101218331/101218443/101210703/101204817/101219333/101221926/101218717/101220626/101219625/101215636/101218642/101209871/101212819/101210379/101207221/101212680/101213894/101204049/101214459	38	https://www.kegg.jp/kegg-bin/show_pathway?csv04814
csv01200	Carbon metabolism	90/1215	230/4629	7.98383e-06	0.000329998	0.000282936	101222240/101222346/101205112/101202856/101220730/101221707/101206887/101222930/101207078/101206620/101216871/101215670/116405524/101209186/101205496/101204237/101209429/101218724/101206269/101217522/101209306/101218311/101217925/101207975/101215513/101208322/101215910/101213372/101214645/101209516/101215805/101222345/101209044/101214377/101220055/101221948/101207102/101213903/101217944/101203257…	90	https://www.kegg.jp/kegg-bin/show_pathway?csv01200
csv01212	Fatty acid metabolism	30/1215	57/4629	1.78327e-05	0.000552814	0.000473974	101210519/101210781/101221707/101207195/101222930/101217385/101214048/101203288/101222275/101205913/101214645/101221932/101204853/101213758/101208501/101215700/101202800/101208182/101210209/101213530/101209181/101212158/101210295/101218899/101220632/101221248/101209359/101212007/101207461/101209130	30	https://www.kegg.jp/kegg-bin/show_pathway?csv01212
csv00500	Starch and sucrose metabolism	55/1215	132/4629	6.74208e-05	0.00167204	0.00143358	101213113/101211910/101212172/101208605/101204835/101218046/101213512/101213621/101208904/101203271/101213767/101211820/101223138/101204921/101221832/101216865/101223071/101222401/101219168/101209588/101209348/101220898/101218883/101215384/101204478/101208819/101209204/116406237/101223026/101212873/101212615/101217944/101216573/101223112/101216058/101215343/101221562/101216247/101220742/101207395…	55	https://www.kegg.jp/kegg-bin/show_pathway?csv00500
csv03030	DNA replication	22/1215	41/4629	0.000162734	0.00336317	0.00288353	101208545/101219064/101205315/101208568/101211822/101210889/101203146/101219546/101217274/101219775/101208473/101221224/101206268/101220176/101219332/101220726/101210420/101213310/101218071/101207444/101212518/101202933	22	https://www.kegg.jp/kegg-bin/show_pathway?csv03030
csv00061	Fatty acid biosynthesis	18/1215	35/4629	0.00123695	0.0219118	0.0187868	101210519/101210781/101221707/101207195/101222930/101217385/101203288/101222275/101205913/101221932/101208501/101215700/101202800/101210209/101213530/101212158/101207461/101209130	18	https://www.kegg.jp/kegg-bin/show_pathway?csv00061
csv00020	Citrate cycle (TCA cycle)	21/1215	44/4629	0.00171171	0.0265315	0.0227477	101209539/101220730/101207078/101205496/101206269/101209306/101214377/101213903/101203257/101209955/101203115/101215598/101219331/101221392/101204247/101214612/101211616/101204042/101209126/101204387/101222022	21	https://www.kegg.jp/kegg-bin/show_pathway?csv00020
csv00640	Propanoate metabolism	17/1215	34/4629	0.00249631	0.0343936	0.0294886	101221707/101222930/101205496/101206269/101209306/101210209/101216977/101206829/101222352/101209181/101210819/101221427/101204924/101216174/101220632/101221248/101207178	17	https://www.kegg.jp/kegg-bin/show_pathway?csv00640

## Sheet: KEGG_B10_3_5vsB10_1_2
ID	Description	GeneRatio	BgRatio	pvalue	p.adjust	qvalue	geneID	Count	pathway
csv00500	Starch and sucrose metabolism	21/201	132/4629	1.55535e-07	1.36871e-05	1.30977e-05	101223138/101208027/101208605/101213767/101209204/101208904/101210586/101212615/101216573/101214518/101216744/116403226/101213113/101217315/101211097/101223071/101215343/101213082/101212172/101212688/101209676	21	https://www.kegg.jp/kegg-bin/show_pathway?csv00500
csv00591	Linoleic acid metabolism	6/201	26/4629	0.00069058	0.0303855	0.0290771	101222652/101216318/101215361/101216079/101216566/101214639	6	https://www.kegg.jp/kegg-bin/show_pathway?csv00591
csv00592	alpha-Linolenic acid metabolism	8/201	53/4629	0.00180682	0.04324	0.041378	101206036/101211109/101216318/101215361/101216079/101206690/101216566/101214639	8	https://www.kegg.jp/kegg-bin/show_pathway?csv00592
csv00940	Phenylpropanoid biosynthesis	15/201	150/4629	0.00196545	0.04324	0.041378	101212121/101207371/101219069/101205763/116403994/101220731/101215428/101213629/101217543/101217781/101205648/101208763/101212948/101223204/101202852	15	https://www.kegg.jp/kegg-bin/show_pathway?csv00940

[truncated: 16 more sheets: KEGG_B10_6_8vsB10_3_5, KEGG_B10_9vsB10_6_8, KEGG_B10_1_2vsB10_L, KEGG_B10_3_5vsB10_L, KEGG_B10_6_8vsB10_L, KEGG_B10_9vsB10_L, KEGG_B10_apexvsB10_L, GO_targets_B10_1_2vsB10_apex, GO_targets_B10_3_5vsB10_1_2, GO_targets_B10_6_8vsB10_3_5, GO_targets_B10_9vsB10_6_8, GO_targets_B10_1_2vsB10_L, GO_targets_B10_3_5vsB10_L, GO_targets_B10_6_8vsB10_L, GO_targets_B10_9vsB10_L, GO_targets_B10_apexvsB10_L]
