# Supplementary material for: Multi-omics integration of transcriptome, miRNA, and metabolome uncovers molecular mechanisms of male flower development in cucumber line B10 (Cucumis sativus L.)
Source: Sci Rep. 2025 Nov 29;15:45734. doi: 10.1038/s41598-025-28485-6 (PMC12753748; doi:10.1038/s41598-025-28485-6)
Supplement: Supplementary file 1 — Supplementary Material 1 [file 41598_2025_28485_MOESM1_ESM.zip › Supplements_B10/S10.Summary_Shortstack.xlsx]

## Sheet: INFO
miRNA_Acc.	found miRNAs
Target_Acc.	target found in the transcriptome
logFC	logfc for differential miRNA expression
FDR	FDR for differential miRNA expression
Expectation	Expextation parameter for miRNA-transcript matching
Cucdb_annotation	Annotation from the Cucdb database (per gene)
B10_Description	Annotation for the B10 genome (per transcript)
FDR_transcript_upregulated	FDR for differential expression results of upregulated transcripts
FDR_gene_upregulated	FDR for differential expression results of upregulated genes
FDR_transcript_downregulated	FDR for differential expression results of downregulated transcripts
FDR_gene_downregulated	FDR for differential expression results of downregulated genes

## Sheet: B10_1_2vsB10_apex
miRNA_id	miRNA_Acc.	Target_Acc.	logFC	FDR	Expectation	Cucdb_annotation	B10_Description	FDR_transcript_upregulated	FDR_gene_upregulated	FDR_transcript_downregulated	FDR_gene_downregulated		miRNA_Acc.	found miRNAs
Csa-miR167	UGAAGCUGCCAGCAUGAUCUA	Cucsat.PASA.G3825.T11	1.09808	0.00154076	0	Unknown protein							Target_Acc.	target found in the transcriptome
Csa-miR167	UGAAGCUGCCAGCAUGAUCUA	Cucsat.PASA.G3825.T10	1.09808	0.00154076	0	Unknown protein							logFC	logfc for differential miRNA expression
Csa-miR167	UGAAGCUGCCAGCAUGAUCUA	Cucsat.PASA.G3825.T9	1.09808	0.00154076	0	Unknown protein							FDR	FDR for differential miRNA expression
Csa-miR167	UGAAGCUGCCAGCAUGAUCUA	Cucsat.PASA.G3825.T8	1.09808	0.00154076	0	Unknown protein							Expectation	Expextation parameter for miRNA-transcript matching
Csa-miR167	UGAAGCUGCCAGCAUGAUCUA	Cucsat.PASA.G3825.T7	1.09808	0.00154076	0	Unknown protein							Cucdb_annotation	Annotation from the Cucdb database (per gene)
Csa-miR167	UGAAGCUGCCAGCAUGAUCUA	Cucsat.PASA.G3825.T4	1.09808	0.00154076	0	Unknown protein							B10_Description	Annotation for the B10 genome (per transcript)
Csa-miR167	UGAAGCUGCCAGCAUGAUCUA	Cucsat.PASA.G3825.T5	1.09808	0.00154076	0	Unknown protein							FDR_transcript_upregulated	FDR for differential expression results of upregulated transcripts
Csa-miR167	UGAAGCUGCCAGCAUGAUCUA	Cucsat.PASA.G3825.T2	1.09808	0.00154076	0	Unknown protein							FDR_gene_upregulated	FDR for differential expression results of upregulated genes
Csa-miR167	UGAAGCUGCCAGCAUGAUCUA	Cucsat.PASA.G3825.T3	1.09808	0.00154076	0	Unknown protein							FDR_transcript_downregulated	FDR for differential expression results of downregulated transcripts
Csa-miR167	UGAAGCUGCCAGCAUGAUCUA	Cucsat.PASA.G3825.T6	1.09808	0.00154076	0	Unknown protein							FDR_gene_downregulated	FDR for differential expression results of downregulated genes
Csa-miR167	UGAAGCUGCCAGCAUGAUCUA	Cucsat.PASA.G3825.T1	1.09808	0.00154076	0	Unknown protein
Csa-miR167	UGAAGCUGCCAGCAUGAUCUA	Cucsat.PASA.G2112.T11	1.09808	0.00154076	0	cytochrome c6, chloroplastic
Csa-miR167	UGAAGCUGCCAGCAUGAUCUA	Cucsat.PASA.G2112.T7	1.09808	0.00154076	0	cytochrome c6, chloroplastic
Csa-miR167	UGAAGCUGCCAGCAUGAUCUA	Cucsat.PASA.G2112.T6	1.09808	0.00154076	0	cytochrome c6, chloroplastic	Cytochrome c6
Csa-miR167	UGAAGCUGCCAGCAUGAUCUA	Cucsat.PASA.G2112.T1	1.09808	0.00154076	0	cytochrome c6, chloroplastic	Cytochrome c6
Csa-miR167	UGAAGCUGCCAGCAUGAUCUA	Cucsat.PASA.G2112.T12	1.09808	0.00154076	0	cytochrome c6, chloroplastic
Csa-miR167	UGAAGCUGCCAGCAUGAUCUA	Cucsat.PASA.G2112.T3	1.09808	0.00154076	0	cytochrome c6, chloroplastic
Csa-miR167	UGAAGCUGCCAGCAUGAUCUA	Cucsat.PASA.G2112.T4	1.09808	0.00154076	0	cytochrome c6, chloroplastic
Csa-miR167	UGAAGCUGCCAGCAUGAUCUA	Cucsat.PASA.G2112.T2	1.09808	0.00154076	0	cytochrome c6, chloroplastic				2.77229269453465e-05
Csa-miR167	UGAAGCUGCCAGCAUGAUCUA	Cucsat.PASA.G4092.T13	1.09808	0.00154076	2.5	Protein DETOXIFICATION	MATE efflux family protein 4, chloroplastic-like
Csa-miR167	UGAAGCUGCCAGCAUGAUCUA	Cucsat.PASA.G4092.T6	1.09808	0.00154076	2.5	Protein DETOXIFICATION	MATE efflux family protein 4, chloroplastic-like	4.80072407845483e-05
Csa-miR167	UGAAGCUGCCAGCAUGAUCUA	Cucsat.PASA.G4092.T16	1.09808	0.00154076	2.5	Protein DETOXIFICATION	MATE efflux family protein 4, chloroplastic-like
Csa-miR167	UGAAGCUGCCAGCAUGAUCUA	Cucsat.PASA.G4092.T7	1.09808	0.00154076	2.5	Protein DETOXIFICATION	MATE efflux family protein 4, chloroplastic-like
Csa-miR167	UGAAGCUGCCAGCAUGAUCUA	Cucsat.PASA.G4092.T1	1.09808	0.00154076	2.5	Protein DETOXIFICATION	MATE efflux family protein 4, chloroplastic-like
Csa-miR167	UGAAGCUGCCAGCAUGAUCUA	Cucsat.PASA.G4092.T10	1.09808	0.00154076	2.5	Protein DETOXIFICATION	MATE efflux family protein 4, chloroplastic-like
Csa-miR167	UGAAGCUGCCAGCAUGAUCUA	Cucsat.PASA.G4092.T2	1.09808	0.00154076	2.5	Protein DETOXIFICATION	MATE efflux family protein 4, chloroplastic-like
Csa-miR167	UGAAGCUGCCAGCAUGAUCUA	Cucsat.PASA.G4092.T5	1.09808	0.00154076	2.5	Protein DETOXIFICATION	MATE efflux family protein 4, chloroplastic-like
Csa-miR167	UGAAGCUGCCAGCAUGAUCUA	Cucsat.PASA.G4092.T4	1.09808	0.00154076	2.5	Protein DETOXIFICATION	MATE efflux family protein 4, chloroplastic-like
Csa-miR167	UGAAGCUGCCAGCAUGAUCUA	Cucsat.PASA.G3271.T3	1.09808	0.00154076	2.5
Csa-miR167	UGAAGCUGCCAGCAUGAUCUA	Cucsat.miRNA.G169.T1	1.09808	0.00154076	2.5		Similar to sly-MIR167a
Csa-miR167	UGAAGCUGCCAGCAUGAUCUA	Cucsat.PASA.G3271.T2	1.09808	0.00154076	2.5
Csa-miR167	UGAAGCUGCCAGCAUGAUCUA	Cucsat.PASA.G3271.T1	1.09808	0.00154076	2.5
Csa-novel-miRNA1	AAGCAAUUGUAUCAUGUAAAGACU	Cucsat.PASA.G3677.T1	-1.37191	0.000960024	3	Lipoxygenase	Plant lipoxygenase may be involved in a number of diverse aspects of plant physiology including growth and development, pest resistance, and senescence or responses to wounding (By similarity)	3.57121924263028e-14	3.19693498410575e-12
Csa-novel-miRNA1	AAGCAAUUGUAUCAUGUAAAGACU	Cucsat.PASA.G3677.T4	-1.37191	0.000960024	3	Lipoxygenase	Plant lipoxygenase may be involved in a number of diverse aspects of plant physiology including growth and development, pest resistance, and senescence or responses to wounding (By similarity)		3.19693498410575e-12
Csa-novel-miRNA1	AAGCAAUUGUAUCAUGUAAAGACU	Cucsat.PASA.G3677.T2	-1.37191	0.000960024	3	Lipoxygenase	Plant lipoxygenase may be involved in a number of diverse aspects of plant physiology including growth and development, pest resistance, and senescence or responses to wounding (By similarity)	2.90081203189919e-09	3.19693498410575e-12
Csa-novel-miRNA1	AAGCAAUUGUAUCAUGUAAAGACU	Cucsat.PASA.G3677.T3	-1.37191	0.000960024	3	Lipoxygenase	Plant lipoxygenase may be involved in a number of diverse aspects of plant physiology including growth and development, pest resistance, and senescence or responses to wounding (By similarity)		3.19693498410575e-12
Csa-novel-miRNA1	AAGCAAUUGUAUCAUGUAAAGACU	Cucsat.PASA.G3677.T6	-1.37191	0.000960024	3	Lipoxygenase	Plant lipoxygenase may be involved in a number of diverse aspects of plant physiology including growth and development, pest resistance, and senescence or responses to wounding (By similarity)		3.19693498410575e-12
Csa-novel-miRNA1	AAGCAAUUGUAUCAUGUAAAGACU	Cucsat.PASA.G4685.T28	-1.37191	0.000960024	3	Protein cereblon	ATP-dependent protease La				1.74602409513829e-21
Csa-novel-miRNA1	AAGCAAUUGUAUCAUGUAAAGACU	Cucsat.PASA.G4685.T4	-1.37191	0.000960024	3	Protein cereblon	ATP-dependent protease La				1.74602409513829e-21
Csa-novel-miRNA1	AAGCAAUUGUAUCAUGUAAAGACU	Cucsat.PASA.G4685.T5	-1.37191	0.000960024	3	Protein cereblon	ATP-dependent protease La				1.74602409513829e-21
Csa-novel-miRNA1	AAGCAAUUGUAUCAUGUAAAGACU	Cucsat.PASA.G4685.T27	-1.37191	0.000960024	3	Protein cereblon	ATP-dependent protease La			2.38493749132648e-10	1.74602409513829e-21
Csa-novel-miRNA1	AAGCAAUUGUAUCAUGUAAAGACU	Cucsat.PASA.G4685.T8	-1.37191	0.000960024	3	Protein cereblon	ATP-dependent protease La			1.02965111767963e-05	1.74602409513829e-21
Csa-novel-miRNA1	AAGCAAUUGUAUCAUGUAAAGACU	Cucsat.PASA.G4685.T25	-1.37191	0.000960024	3	Protein cereblon	ATP-dependent protease La				1.74602409513829e-21
Csa-novel-miRNA1	AAGCAAUUGUAUCAUGUAAAGACU	Cucsat.PASA.G4685.T24	-1.37191	0.000960024	3	Protein cereblon	ATP-dependent protease La			0.000181323888020179	1.74602409513829e-21
Csa-novel-miRNA1	AAGCAAUUGUAUCAUGUAAAGACU	Cucsat.PASA.G4685.T7	-1.37191	0.000960024	3	Protein cereblon	ATP-dependent protease La			1.27246432472721e-06	1.74602409513829e-21
Csa-novel-miRNA1	AAGCAAUUGUAUCAUGUAAAGACU	Cucsat.PASA.G4685.T46	-1.37191	0.000960024	3	Protein cereblon	ATP-dependent protease La				1.74602409513829e-21
Csa-novel-miRNA1	AAGCAAUUGUAUCAUGUAAAGACU	Cucsat.PASA.G4685.T32	-1.37191	0.000960024	3	Protein cereblon	ATP-dependent protease La			7.44011270510333e-08	1.74602409513829e-21
Csa-novel-miRNA1	AAGCAAUUGUAUCAUGUAAAGACU	Cucsat.PASA.G4685.T39	-1.37191	0.000960024	3	Protein cereblon	ATP-dependent protease La			2.57512361020109e-06	1.74602409513829e-21
Csa-novel-miRNA1	AAGCAAUUGUAUCAUGUAAAGACU	Cucsat.PASA.G4685.T14	-1.37191	0.000960024	3	Protein cereblon	ATP-dependent protease La				1.74602409513829e-21
Csa-novel-miRNA1	AAGCAAUUGUAUCAUGUAAAGACU	Cucsat.PASA.G4685.T48	-1.37191	0.000960024	3	Protein cereblon	ATP-dependent protease La				1.74602409513829e-21
Csa-novel-miRNA1	AAGCAAUUGUAUCAUGUAAAGACU	Cucsat.PASA.G4685.T22	-1.37191	0.000960024	3	Protein cereblon	ATP-dependent protease La				1.74602409513829e-21
Csa-novel-miRNA1	AAGCAAUUGUAUCAUGUAAAGACU	Cucsat.PASA.G4685.T42	-1.37191	0.000960024	3	Protein cereblon	ATP-dependent protease La				1.74602409513829e-21
Csa-novel-miRNA1	AAGCAAUUGUAUCAUGUAAAGACU	Cucsat.PASA.G4685.T6	-1.37191	0.000960024	3	Protein cereblon	ATP-dependent protease La				1.74602409513829e-21
Csa-novel-miRNA1	AAGCAAUUGUAUCAUGUAAAGACU	Cucsat.PASA.G4685.T31	-1.37191	0.000960024	3	Protein cereblon	ATP-dependent protease La				1.74602409513829e-21
Csa-novel-miRNA1	AAGCAAUUGUAUCAUGUAAAGACU	Cucsat.PASA.G4685.T38	-1.37191	0.000960024	3	Protein cereblon	ATP-dependent protease La				1.74602409513829e-21
Csa-novel-miRNA1	AAGCAAUUGUAUCAUGUAAAGACU	Cucsat.PASA.G4685.T20	-1.37191	0.000960024	3	Protein cereblon	ATP-dependent protease La				1.74602409513829e-21
Csa-novel-miRNA1	AAGCAAUUGUAUCAUGUAAAGACU	Cucsat.PASA.G4685.T21	-1.37191	0.000960024	3	Protein cereblon	ATP-dependent protease La				1.74602409513829e-21
Csa-novel-miRNA1	AAGCAAUUGUAUCAUGUAAAGACU	Cucsat.PASA.G4685.T35	-1.37191	0.000960024	3	Protein cereblon	ATP-dependent protease La				1.74602409513829e-21
Csa-novel-miRNA1	AAGCAAUUGUAUCAUGUAAAGACU	Cucsat.PASA.G4685.T34	-1.37191	0.000960024	3	Protein cereblon	ATP-dependent protease La				1.74602409513829e-21
Csa-novel-miRNA1	AAGCAAUUGUAUCAUGUAAAGACU	Cucsat.PASA.G4685.T33	-1.37191	0.000960024	3	Protein cereblon	ATP-dependent protease La				1.74602409513829e-21
Csa-novel-miRNA1	AAGCAAUUGUAUCAUGUAAAGACU	Cucsat.PASA.G2050.T3	-1.37191	0.000960024	3	Seipin-2	Putative adipose-regulatory protein (Seipin)				9.0015254177643e-19
Csa-novel-miRNA1	AAGCAAUUGUAUCAUGUAAAGACU	Cucsat.PASA.G2050.T4	-1.37191	0.000960024	3	Seipin-2	Putative adipose-regulatory protein (Seipin)				9.0015254177643e-19
Csa-novel-miRNA1	AAGCAAUUGUAUCAUGUAAAGACU	Cucsat.PASA.G2050.T1	-1.37191	0.000960024	3	Seipin-2	Putative adipose-regulatory protein (Seipin)				9.0015254177643e-19
Csa-novel-miRNA1	AAGCAAUUGUAUCAUGUAAAGACU	Cucsat.PASA.G2050.T2	-1.37191	0.000960024	3	Seipin-2	Putative adipose-regulatory protein (Seipin)			1.02241799720255e-06	9.0015254177643e-19
Csa-novel-miRNA1	AAGCAAUUGUAUCAUGUAAAGACU	Cucsat.PASA.G1851.T33	-1.37191	0.000960024	3	aspartic proteinase-like protein 1 isoform X1	aspartic proteinase-like protein
Csa-novel-miRNA1	AAGCAAUUGUAUCAUGUAAAGACU	Cucsat.PASA.G1851.T19	-1.37191	0.000960024	3	aspartic proteinase-like protein 1 isoform X1	aspartic proteinase-like protein
Csa-novel-miRNA1	AAGCAAUUGUAUCAUGUAAAGACU	Cucsat.PASA.G1851.T35	-1.37191	0.000960024	3	aspartic proteinase-like protein 1 isoform X1	aspartic proteinase-like protein
Csa-novel-miRNA1	AAGCAAUUGUAUCAUGUAAAGACU	Cucsat.PASA.G1851.T15	-1.37191	0.000960024	3	aspartic proteinase-like protein 1 isoform X1	aspartic proteinase-like protein	8.44553935424976e-05
Csa-novel-miRNA1	AAGCAAUUGUAUCAUGUAAAGACU	Cucsat.PASA.G1851.T25	-1.37191	0.000960024	3	aspartic proteinase-like protein 1 isoform X1	aspartic proteinase-like protein	1.09003164327146e-05
Csa-novel-miRNA1	AAGCAAUUGUAUCAUGUAAAGACU	Cucsat.PASA.G1851.T21	-1.37191	0.000960024	3	aspartic proteinase-like protein 1 isoform X1	aspartic proteinase-like protein
Csa-novel-miRNA1	AAGCAAUUGUAUCAUGUAAAGACU	Cucsat.PASA.G1851.T17	-1.37191	0.000960024	3	aspartic proteinase-like protein 1 isoform X1	aspartic proteinase-like protein
Csa-novel-miRNA1	AAGCAAUUGUAUCAUGUAAAGACU	Cucsat.PASA.G1851.T23	-1.37191	0.000960024	3	aspartic proteinase-like protein 1 isoform X1	aspartic proteinase-like protein	4.40955760204846e-07
Csa-novel-miRNA1	AAGCAAUUGUAUCAUGUAAAGACU	Cucsat.PASA.G1851.T37	-1.37191	0.000960024	3	aspartic proteinase-like protein 1 isoform X1	aspartic proteinase-like protein	4.3176739828285e-06
Csa-novel-miRNA1	AAGCAAUUGUAUCAUGUAAAGACU	Cucsat.PASA.G1851.T26	-1.37191	0.000960024	3	aspartic proteinase-like protein 1 isoform X1	aspartic proteinase-like protein	1.67274476207805e-05
Csa-novel-miRNA1	AAGCAAUUGUAUCAUGUAAAGACU	Cucsat.PASA.G7861.T5	-1.37191	0.000960024	2.5	tubulin-folding cofactor B	tubulin folding cofactor B
Csa-novel-miRNA1	AAGCAAUUGUAUCAUGUAAAGACU	Cucsat.PASA.G6192.T1	-1.37191	0.000960024	3	Polyadenylate-binding protein	Polyadenylate-binding protein	3.00973969916884e-09	4.3848089499998e-09
Csa-novel-miRNA1	AAGCAAUUGUAUCAUGUAAAGACU	Cucsat.PASA.G7791.T7	-1.37191	0.000960024	3						0.000241913535892501
Csa-novel-miRNA1	AAGCAAUUGUAUCAUGUAAAGACU	Cucsat.PASA.G7791.T6	-1.37191	0.000960024	3						0.000241913535892501
Csa-novel-miRNA1	AAGCAAUUGUAUCAUGUAAAGACU	Cucsat.PASA.G7791.T3	-1.37191	0.000960024	3						0.000241913535892501
Csa-novel-miRNA1	AAGCAAUUGUAUCAUGUAAAGACU	Cucsat.PASA.G7791.T1	-1.37191	0.000960024	3						0.000241913535892501
Csa-novel-miRNA1	AAGCAAUUGUAUCAUGUAAAGACU	Cucsat.PASA.G7791.T2	-1.37191	0.000960024	3						0.000241913535892501
Csa-novel-miRNA1	AAGCAAUUGUAUCAUGUAAAGACU	Cucsat.PASA.G7791.T5	-1.37191	0.000960024	3						0.000241913535892501
Csa-novel-miRNA1	AAGCAAUUGUAUCAUGUAAAGACU	Cucsat.PASA.G10865.T30	-1.37191	0.000960024	2	Unknown protein
Csa-novel-miRNA1	AAGCAAUUGUAUCAUGUAAAGACU	Cucsat.PASA.G10865.T15	-1.37191	0.000960024	2	Unknown protein
Csa-novel-miRNA1	AAGCAAUUGUAUCAUGUAAAGACU	Cucsat.PASA.G10865.T17	-1.37191	0.000960024	2	Unknown protein
Csa-novel-miRNA1	AAGCAAUUGUAUCAUGUAAAGACU	Cucsat.PASA.G10865.T10	-1.37191	0.000960024	2	Unknown protein
Csa-novel-miRNA1	AAGCAAUUGUAUCAUGUAAAGACU	Cucsat.PASA.G10865.T29	-1.37191	0.000960024	2	Unknown protein
Csa-novel-miRNA1	AAGCAAUUGUAUCAUGUAAAGACU	Cucsat.PASA.G10865.T28	-1.37191	0.000960024	2	Unknown protein
Csa-novel-miRNA1	AAGCAAUUGUAUCAUGUAAAGACU	Cucsat.PASA.G10865.T32	-1.37191	0.000960024	2	Unknown protein		0.0001862145301399
Csa-novel-miRNA1	AAGCAAUUGUAUCAUGUAAAGACU	Cucsat.PASA.G10865.T11	-1.37191	0.000960024	2	Unknown protein
Csa-novel-miRNA1	AAGCAAUUGUAUCAUGUAAAGACU	Cucsat.PASA.G10865.T12	-1.37191	0.000960024	2	Unknown protein
Csa-novel-miRNA1	AAGCAAUUGUAUCAUGUAAAGACU	Cucsat.PASA.G10865.T5	-1.37191	0.000960024	2	Unknown protein
Csa-novel-miRNA1	AAGCAAUUGUAUCAUGUAAAGACU	Cucsat.PASA.G10865.T8	-1.37191	0.000960024	2	Unknown protein
Csa-novel-miRNA1	AAGCAAUUGUAUCAUGUAAAGACU	Cucsat.PASA.G10865.T13	-1.37191	0.000960024	2	Unknown protein
Csa-novel-miRNA1	AAGCAAUUGUAUCAUGUAAAGACU	Cucsat.PASA.G10865.T19	-1.37191	0.000960024	2	Unknown protein
Csa-novel-miRNA1	AAGCAAUUGUAUCAUGUAAAGACU	Cucsat.PASA.G10865.T27	-1.37191	0.000960024	2	Unknown protein		0.000498663559200234
Csa-novel-miRNA1	AAGCAAUUGUAUCAUGUAAAGACU	Cucsat.PASA.G10865.T18	-1.37191	0.000960024	2	Unknown protein
Csa-novel-miRNA1	AAGCAAUUGUAUCAUGUAAAGACU	Cucsat.PASA.G10865.T1	-1.37191	0.000960024	2	Unknown protein
Csa-novel-miRNA1	AAGCAAUUGUAUCAUGUAAAGACU	Cucsat.PASA.G10865.T24	-1.37191	0.000960024	2	Unknown protein
Csa-novel-miRNA1	AAGCAAUUGUAUCAUGUAAAGACU	Cucsat.PASA.G10865.T20	-1.37191	0.000960024	2	Unknown protein
Csa-novel-miRNA1	AAGCAAUUGUAUCAUGUAAAGACU	Cucsat.PASA.G10865.T16	-1.37191	0.000960024	2	Unknown protein
Csa-novel-miRNA1	AAGCAAUUGUAUCAUGUAAAGACU	Cucsat.PASA.G10865.T2	-1.37191	0.000960024	2	Unknown protein
Csa-novel-miRNA1	AAGCAAUUGUAUCAUGUAAAGACU	Cucsat.PASA.G10865.T21	-1.37191	0.000960024	2	Unknown protein
Csa-novel-miRNA1	AAGCAAUUGUAUCAUGUAAAGACU	Cucsat.PASA.G10865.T4	-1.37191	0.000960024	2	Unknown protein
Csa-novel-miRNA1	AAGCAAUUGUAUCAUGUAAAGACU	Cucsat.PASA.G10865.T3	-1.37191	0.000960024	2	Unknown protein
Csa-novel-miRNA1	AAGCAAUUGUAUCAUGUAAAGACU	Cucsat.PASA.G10865.T14	-1.37191	0.000960024	2	Unknown protein
Csa-novel-miRNA1	AAGCAAUUGUAUCAUGUAAAGACU	Cucsat.PASA.G10865.T9	-1.37191	0.000960024	2	Unknown protein
Csa-novel-miRNA1	AAGCAAUUGUAUCAUGUAAAGACU	Cucsat.PASA.G10865.T23	-1.37191	0.000960024	2	Unknown protein
Csa-novel-miRNA1	AAGCAAUUGUAUCAUGUAAAGACU	Cucsat.PASA.G10865.T7	-1.37191	0.000960024	2	Unknown protein
Csa-novel-miRNA1	AAGCAAUUGUAUCAUGUAAAGACU	Cucsat.PASA.G10865.T22	-1.37191	0.000960024	2	Unknown protein
Csa-novel-miRNA1	AAGCAAUUGUAUCAUGUAAAGACU	Cucsat.PASA.G10865.T6	-1.37191	0.000960024	2	Unknown protein		0.000482129276629544
Csa-novel-miRNA1	AAGCAAUUGUAUCAUGUAAAGACU	Cucsat.PASA.G9285.T14	-1.37191	0.000960024	2	Serine/threonine-protein kinase TOR	target of rapamycin			0.000241816237201499	0.000512767582455778
Csa-novel-miRNA1	AAGCAAUUGUAUCAUGUAAAGACU	Cucsat.PASA.G9285.T8	-1.37191	0.000960024	2	Serine/threonine-protein kinase TOR	target of rapamycin				0.000512767582455778
Csa-novel-miRNA1	AAGCAAUUGUAUCAUGUAAAGACU	Cucsat.PASA.G9285.T13	-1.37191	0.000960024	2	Serine/threonine-protein kinase TOR	target of rapamycin				0.000512767582455778
Csa-novel-miRNA1	AAGCAAUUGUAUCAUGUAAAGACU	Cucsat.PASA.G9285.T11	-1.37191	0.000960024	2	Serine/threonine-protein kinase TOR	target of rapamycin				0.000512767582455778
Csa-novel-miRNA1	AAGCAAUUGUAUCAUGUAAAGACU	Cucsat.PASA.G9285.T7	-1.37191	0.000960024	2	Serine/threonine-protein kinase TOR	target of rapamycin				0.000512767582455778
Csa-novel-miRNA1	AAGCAAUUGUAUCAUGUAAAGACU	Cucsat.PASA.G9285.T1	-1.37191	0.000960024	2	Serine/threonine-protein kinase TOR	target of rapamycin				0.000512767582455778
Csa-novel-miRNA1	AAGCAAUUGUAUCAUGUAAAGACU	Cucsat.PASA.G9285.T9	-1.37191	0.000960024	2	Serine/threonine-protein kinase TOR	target of rapamycin				0.000512767582455778
Csa-novel-miRNA1	AAGCAAUUGUAUCAUGUAAAGACU	Cucsat.PASA.G9285.T3	-1.37191	0.000960024	2	Serine/threonine-protein kinase TOR	target of rapamycin				0.000512767582455778
Csa-novel-miRNA1	AAGCAAUUGUAUCAUGUAAAGACU	Cucsat.PASA.G9285.T2	-1.37191	0.000960024	2	Serine/threonine-protein kinase TOR	target of rapamycin			9.76677410235969e-07	0.000512767582455778
Csa-novel-miRNA1	AAGCAAUUGUAUCAUGUAAAGACU	Cucsat.PASA.G9285.T10	-1.37191	0.000960024	2	Serine/threonine-protein kinase TOR	target of rapamycin				0.000512767582455778
Csa-novel-miRNA1	AAGCAAUUGUAUCAUGUAAAGACU	Cucsat.PASA.G9285.T5	-1.37191	0.000960024	2	Serine/threonine-protein kinase TOR	target of rapamycin				0.000512767582455778
Csa-novel-miRNA1	AAGCAAUUGUAUCAUGUAAAGACU	Cucsat.PASA.G9285.T12	-1.37191	0.000960024	2	Serine/threonine-protein kinase TOR	target of rapamycin				0.000512767582455778
Csa-novel-miRNA1	AAGCAAUUGUAUCAUGUAAAGACU	Cucsat.PASA.G9285.T6	-1.37191	0.000960024	2	Serine/threonine-protein kinase TOR	target of rapamycin				0.000512767582455778
Csa-novel-miRNA1	AAGCAAUUGUAUCAUGUAAAGACU	Cucsat.PASA.G9285.T4	-1.37191	0.000960024	2	Serine/threonine-protein kinase TOR	target of rapamycin			5.60230260622455e-07	0.000512767582455778
Csa-novel-miRNA1	AAGCAAUUGUAUCAUGUAAAGACU	Cucsat.PASA.G9465.T4	-1.37191	0.000960024	3	DNA-directed RNA polymerase	DNA-dependent RNA polymerase catalyzes the transcription of DNA into RNA using the four ribonucleoside triphosphates as substrates (By similarity)
Csa-novel-miRNA1	AAGCAAUUGUAUCAUGUAAAGACU	Cucsat.PASA.G9465.T18	-1.37191	0.000960024	3	DNA-directed RNA polymerase	DNA-dependent RNA polymerase catalyzes the transcription of DNA into RNA using the four ribonucleoside triphosphates as substrates (By similarity)
Csa-novel-miRNA1	AAGCAAUUGUAUCAUGUAAAGACU	Cucsat.PASA.G9465.T11	-1.37191	0.000960024	3	DNA-directed RNA polymerase	DNA-dependent RNA polymerase catalyzes the transcription of DNA into RNA using the four ribonucleoside triphosphates as substrates (By similarity)
Csa-novel-miRNA1	AAGCAAUUGUAUCAUGUAAAGACU	Cucsat.PASA.G9465.T10	-1.37191	0.000960024	3	DNA-directed RNA polymerase	DNA-dependent RNA polymerase catalyzes the transcription of DNA into RNA using the four ribonucleoside triphosphates as substrates (By similarity)
Csa-novel-miRNA1	AAGCAAUUGUAUCAUGUAAAGACU	Cucsat.PASA.G9465.T6	-1.37191	0.000960024	3	DNA-directed RNA polymerase	DNA-dependent RNA polymerase catalyzes the transcription of DNA into RNA using the four ribonucleoside triphosphates as substrates (By similarity)
Csa-novel-miRNA1	AAGCAAUUGUAUCAUGUAAAGACU	Cucsat.PASA.G9465.T9	-1.37191	0.000960024	3	DNA-directed RNA polymerase	DNA-dependent RNA polymerase catalyzes the transcription of DNA into RNA using the four ribonucleoside triphosphates as substrates (By similarity)
Csa-novel-miRNA1	AAGCAAUUGUAUCAUGUAAAGACU	Cucsat.PASA.G9465.T16	-1.37191	0.000960024	3	DNA-directed RNA polymerase	DNA-dependent RNA polymerase catalyzes the transcription of DNA into RNA using the four ribonucleoside triphosphates as substrates (By similarity)
Csa-novel-miRNA1	AAGCAAUUGUAUCAUGUAAAGACU	Cucsat.PASA.G9465.T7	-1.37191	0.000960024	3	DNA-directed RNA polymerase	DNA-dependent RNA polymerase catalyzes the transcription of DNA into RNA using the four ribonucleoside triphosphates as substrates (By similarity)
Csa-novel-miRNA1	AAGCAAUUGUAUCAUGUAAAGACU	Cucsat.PASA.G9465.T3	-1.37191	0.000960024	3	DNA-directed RNA polymerase	DNA-dependent RNA polymerase catalyzes the transcription of DNA into RNA using the four ribonucleoside triphosphates as substrates (By similarity)
Csa-novel-miRNA1	AAGCAAUUGUAUCAUGUAAAGACU	Cucsat.PASA.G9465.T8	-1.37191	0.000960024	3	DNA-directed RNA polymerase	DNA-dependent RNA polymerase catalyzes the transcription of DNA into RNA using the four ribonucleoside triphosphates as substrates (By similarity)
Csa-novel-miRNA1	AAGCAAUUGUAUCAUGUAAAGACU	Cucsat.PASA.G9465.T2	-1.37191	0.000960024	3	DNA-directed RNA polymerase	DNA-dependent RNA polymerase catalyzes the transcription of DNA into RNA using the four ribonucleoside triphosphates as substrates (By similarity)
Csa-novel-miRNA1	AAGCAAUUGUAUCAUGUAAAGACU	Cucsat.PASA.G9465.T12	-1.37191	0.000960024	3	DNA-directed RNA polymerase	DNA-dependent RNA polymerase catalyzes the transcription of DNA into RNA using the four ribonucleoside triphosphates as substrates (By similarity)
Csa-novel-miRNA1	AAGCAAUUGUAUCAUGUAAAGACU	Cucsat.PASA.G9465.T13	-1.37191	0.000960024	3	DNA-directed RNA polymerase	DNA-dependent RNA polymerase catalyzes the transcription of DNA into RNA using the four ribonucleoside triphosphates as substrates (By similarity)
Csa-novel-miRNA1	AAGCAAUUGUAUCAUGUAAAGACU	Cucsat.PASA.G9465.T1	-1.37191	0.000960024	3	DNA-directed RNA polymerase	DNA-dependent RNA polymerase catalyzes the transcription of DNA into RNA using the four ribonucleoside triphosphates as substrates (By similarity)
Csa-novel-miRNA1	AAGCAAUUGUAUCAUGUAAAGACU	Cucsat.PASA.G9465.T15	-1.37191	0.000960024	3	DNA-directed RNA polymerase	DNA-dependent RNA polymerase catalyzes the transcription of DNA into RNA using the four ribonucleoside triphosphates as substrates (By similarity)
Csa-novel-miRNA1	AAGCAAUUGUAUCAUGUAAAGACU	Cucsat.PASA.G9465.T5	-1.37191	0.000960024	3	DNA-directed RNA polymerase	DNA-dependent RNA polymerase catalyzes the transcription of DNA into RNA using the four ribonucleoside triphosphates as substrates (By similarity)
Csa-novel-miRNA1	AAGCAAUUGUAUCAUGUAAAGACU	Cucsat.PASA.G9465.T19	-1.37191	0.000960024	3	DNA-directed RNA polymerase	DNA-dependent RNA polymerase catalyzes the transcription of DNA into RNA using the four ribonucleoside triphosphates as substrates (By similarity)
Csa-novel-miRNA1	AAGCAAUUGUAUCAUGUAAAGACU	Cucsat.PASA.G9465.T14	-1.37191	0.000960024	3	DNA-directed RNA polymerase	DNA-dependent RNA polymerase catalyzes the transcription of DNA into RNA using the four ribonucleoside triphosphates as substrates (By similarity)
Csa-miR167	UGAAGCUGCCAGCAUGAUCUA	Cucsat.PASA.G9938.T6	1.09808	0.00154076	3	protein PLASTID REDOX INSENSITIVE 2-like
Csa-miR167	UGAAGCUGCCAGCAUGAUCUA	Cucsat.PASA.G9938.T10	1.09808	0.00154076	3	protein PLASTID REDOX INSENSITIVE 2-like
Csa-miR167	UGAAGCUGCCAGCAUGAUCUA	Cucsat.PASA.G9938.T7	1.09808	0.00154076	3	protein PLASTID REDOX INSENSITIVE 2-like
Csa-miR167	UGAAGCUGCCAGCAUGAUCUA	Cucsat.PASA.G9938.T9	1.09808	0.00154076	3	protein PLASTID REDOX INSENSITIVE 2-like
Csa-miR167	UGAAGCUGCCAGCAUGAUCUA	Cucsat.PASA.G9938.T3	1.09808	0.00154076	3	protein PLASTID REDOX INSENSITIVE 2-like
Csa-miR167	UGAAGCUGCCAGCAUGAUCUA	Cucsat.PASA.G9938.T2	1.09808	0.00154076	3	protein PLASTID REDOX INSENSITIVE 2-like
Csa-miR167	UGAAGCUGCCAGCAUGAUCUA	Cucsat.PASA.G9938.T1	1.09808	0.00154076	3	protein PLASTID REDOX INSENSITIVE 2-like
Csa-miR167	UGAAGCUGCCAGCAUGAUCUA	Cucsat.PASA.G9938.T8	1.09808	0.00154076	3	protein PLASTID REDOX INSENSITIVE 2-like
Csa-miR167	UGAAGCUGCCAGCAUGAUCUA	Cucsat.PASA.G9938.T5	1.09808	0.00154076	3	protein PLASTID REDOX INSENSITIVE 2-like
Csa-miR167	UGAAGCUGCCAGCAUGAUCUA	Cucsat.PASA.G9938.T4	1.09808	0.00154076	3	protein PLASTID REDOX INSENSITIVE 2-like
Csa-novel-miRNA2	UGAGCCAAACAUGACUUGCCU	Cucsat.PASA.G8662.T4	-1.27429	0.0148044	3	CBS domain-containing protein CBSX6	CBS domain-containing protein				3.23928107206609e-10
Csa-novel-miRNA2	UGAGCCAAACAUGACUUGCCU	Cucsat.PASA.G8662.T6	-1.27429	0.0148044	3	CBS domain-containing protein CBSX6	CBS domain-containing protein				3.23928107206609e-10
Csa-novel-miRNA2	UGAGCCAAACAUGACUUGCCU	Cucsat.PASA.G8662.T5	-1.27429	0.0148044	3	CBS domain-containing protein CBSX6	CBS domain-containing protein				3.23928107206609e-10
Csa-novel-miRNA2	UGAGCCAAACAUGACUUGCCU	Cucsat.PASA.G8662.T2	-1.27429	0.0148044	3	CBS domain-containing protein CBSX6	CBS domain-containing protein				3.23928107206609e-10
Csa-novel-miRNA2	UGAGCCAAACAUGACUUGCCU	Cucsat.PASA.G8662.T3	-1.27429	0.0148044	3	CBS domain-containing protein CBSX6	CBS domain-containing protein				3.23928107206609e-10
Csa-novel-miRNA2	UGAGCCAAACAUGACUUGCCU	Cucsat.PASA.G8662.T7	-1.27429	0.0148044	3	CBS domain-containing protein CBSX6	CBS domain-containing protein			0.000498171534883308	3.23928107206609e-10
Csa-novel-miRNA2	UGAGCCAAACAUGACUUGCCU	Cucsat.PASA.G8662.T1	-1.27429	0.0148044	3	CBS domain-containing protein CBSX6	CBS domain-containing protein			1.42955760910074e-05	3.23928107206609e-10
Csa-novel-miRNA1	AAGCAAUUGUAUCAUGUAAAGACU	Cucsat.PASA.G11718.T9	-1.37191	0.000960024	2	Pentatricopeptide repeat-containing protein
Csa-novel-miRNA1	AAGCAAUUGUAUCAUGUAAAGACU	Cucsat.PASA.G11718.T11	-1.37191	0.000960024	2	Pentatricopeptide repeat-containing protein	Pentatricopeptide repeat-containing protein At4g19440
Csa-novel-miRNA1	AAGCAAUUGUAUCAUGUAAAGACU	Cucsat.PASA.G11718.T8	-1.37191	0.000960024	2	Pentatricopeptide repeat-containing protein	Pentatricopeptide repeat-containing protein At4g19440
Csa-novel-miRNA1	AAGCAAUUGUAUCAUGUAAAGACU	Cucsat.PASA.G11718.T10	-1.37191	0.000960024	2	Pentatricopeptide repeat-containing protein	Pentatricopeptide repeat-containing protein At4g19440
Csa-novel-miRNA1	AAGCAAUUGUAUCAUGUAAAGACU	Cucsat.PASA.G11718.T18	-1.37191	0.000960024	2	Pentatricopeptide repeat-containing protein	Pentatricopeptide repeat-containing protein At4g19440
Csa-novel-miRNA1	AAGCAAUUGUAUCAUGUAAAGACU	Cucsat.PASA.G11718.T4	-1.37191	0.000960024	2	Pentatricopeptide repeat-containing protein	Pentatricopeptide repeat-containing protein At4g19440
Csa-novel-miRNA1	AAGCAAUUGUAUCAUGUAAAGACU	Cucsat.PASA.G11718.T6	-1.37191	0.000960024	2	Pentatricopeptide repeat-containing protein	Pentatricopeptide repeat-containing protein At4g19440
Csa-novel-miRNA1	AAGCAAUUGUAUCAUGUAAAGACU	Cucsat.PASA.G11718.T12	-1.37191	0.000960024	2	Pentatricopeptide repeat-containing protein	Pentatricopeptide repeat-containing protein At4g19440
Csa-novel-miRNA1	AAGCAAUUGUAUCAUGUAAAGACU	Cucsat.PASA.G11718.T5	-1.37191	0.000960024	2	Pentatricopeptide repeat-containing protein	Pentatricopeptide repeat-containing protein At4g19440			2.29457989541268e-08
Csa-novel-miRNA1	AAGCAAUUGUAUCAUGUAAAGACU	Cucsat.PASA.G11718.T7	-1.37191	0.000960024	2	Pentatricopeptide repeat-containing protein	Pentatricopeptide repeat-containing protein At4g19440			1.07702744077671e-05
Csa-novel-miRNA2	UGAGCCAAACAUGACUUGCCU	Cucsat.PASA.G12598.T1	-1.27429	0.0148044	2.5	Nuclear transcription factor Y subunit	Nuclear transcription factor Y subunit
Csa-novel-miRNA2	UGAGCCAAACAUGACUUGCCU	Cucsat.PASA.G12598.T2	-1.27429	0.0148044	2.5	Nuclear transcription factor Y subunit	Nuclear transcription factor Y subunit
Csa-novel-miRNA2	UGAGCCAAACAUGACUUGCCU	Cucsat.PASA.G12598.T7	-1.27429	0.0148044	2.5	Nuclear transcription factor Y subunit	Nuclear transcription factor Y subunit
Csa-novel-miRNA2	UGAGCCAAACAUGACUUGCCU	Cucsat.PASA.G12598.T8	-1.27429	0.0148044	2.5	Nuclear transcription factor Y subunit	Nuclear transcription factor Y subunit
Csa-novel-miRNA2	UGAGCCAAACAUGACUUGCCU	Cucsat.PASA.G12598.T5	-1.27429	0.0148044	2.5	Nuclear transcription factor Y subunit	Nuclear transcription factor Y subunit
Csa-novel-miRNA2	UGAGCCAAACAUGACUUGCCU	Cucsat.PASA.G12598.T3	-1.27429	0.0148044	2.5	Nuclear transcription factor Y subunit	Nuclear transcription factor Y subunit
Csa-novel-miRNA2	UGAGCCAAACAUGACUUGCCU	Cucsat.PASA.G12598.T6	-1.27429	0.0148044	2.5	Nuclear transcription factor Y subunit	Nuclear transcription factor Y subunit
Csa-novel-miRNA2	UGAGCCAAACAUGACUUGCCU	Cucsat.PASA.G12598.T4	-1.27429	0.0148044	2.5	Nuclear transcription factor Y subunit	Nuclear transcription factor Y subunit
Csa-novel-miRNA1	AAGCAAUUGUAUCAUGUAAAGACU	Cucsat.PASA.G12446.T1	-1.37191	0.000960024	3	RING-type E3 ubiquitin transferase	zinc finger				8.23380060942628e-07
Csa-novel-miRNA2	UGAGCCAAACAUGACUUGCCU	Cucsat.PASA.G11940.T1	-1.27429	0.0148044	3	S-acyltransferase	zinc finger	0.000651743382463498
Csa-novel-miRNA2	UGAGCCAAACAUGACUUGCCU	Cucsat.PASA.G11940.T4	-1.27429	0.0148044	3	S-acyltransferase	zinc finger
Csa-novel-miRNA2	UGAGCCAAACAUGACUUGCCU	Cucsat.PASA.G11940.T2	-1.27429	0.0148044	3	S-acyltransferase	zinc finger
Csa-novel-miRNA2	UGAGCCAAACAUGACUUGCCU	Cucsat.PASA.G11940.T3	-1.27429	0.0148044	3	S-acyltransferase	zinc finger
Csa-novel-miRNA2	UGAGCCAAACAUGACUUGCCU	Cucsat.PASA.G11940.T5	-1.27429	0.0148044	3	S-acyltransferase	zinc finger
Csa-novel-miRNA1	AAGCAAUUGUAUCAUGUAAAGACU	Cucsat.PASA.G16417.T1	-1.37191	0.000960024	2.5
Csa-novel-miRNA2	UGAGCCAAACAUGACUUGCCU	Cucsat.miRNA.G196.T1	-1.27429	0.0148044	2.5		Similar to cme-MIR169l
Csa-novel-miRNA1	AAGCAAUUGUAUCAUGUAAAGACU	Cucsat.PASA.G13848.T2	-1.37191	0.000960024	3	PI31_Prot_N domain-containing protein	Proteasome
Csa-novel-miRNA1	AAGCAAUUGUAUCAUGUAAAGACU	Cucsat.PASA.G13789.T1	-1.37191	0.000960024	3	Lipoxygenase	Plant lipoxygenase may be involved in a number of diverse aspects of plant physiology including growth and development, pest resistance, and senescence or responses to wounding (By similarity)		7.86123662717278e-08
Csa-novel-miRNA1	AAGCAAUUGUAUCAUGUAAAGACU	Cucsat.PASA.G13789.T2	-1.37191	0.000960024	3	Lipoxygenase	Plant lipoxygenase may be involved in a number of diverse aspects of plant physiology including growth and development, pest resistance, and senescence or responses to wounding (By similarity)		7.86123662717278e-08
Csa-novel-miRNA1	AAGCAAUUGUAUCAUGUAAAGACU	Cucsat.PASA.G18944.T3	-1.37191	0.000960024	1.5					9.05771566032992e-09	1.15641421639825e-05
Csa-novel-miRNA1	AAGCAAUUGUAUCAUGUAAAGACU	Cucsat.PASA.G18944.T5	-1.37191	0.000960024	1.5					1.00383401485602e-08	1.15641421639825e-05
Csa-novel-miRNA1	AAGCAAUUGUAUCAUGUAAAGACU	Cucsat.PASA.G18944.T4	-1.37191	0.000960024	1.5					2.4069066495539e-06	1.15641421639825e-05
Csa-novel-miRNA1	AAGCAAUUGUAUCAUGUAAAGACU	Cucsat.PASA.G18944.T1	-1.37191	0.000960024	1.5					9.07483160220762e-09	1.15641421639825e-05
Csa-novel-miRNA1	AAGCAAUUGUAUCAUGUAAAGACU	Cucsat.PASA.G18944.T2	-1.37191	0.000960024	1.5					0.000212242136888064	1.15641421639825e-05
Csa-novel-miRNA1	AAGCAAUUGUAUCAUGUAAAGACU	Cucsat.PASA.G18728.T11	-1.37191	0.000960024	2	alanine aminotransferase 2-like	alanine aminotransferase		1.13815587183379e-09
Csa-novel-miRNA1	AAGCAAUUGUAUCAUGUAAAGACU	Cucsat.PASA.G18728.T12	-1.37191	0.000960024	2	alanine aminotransferase 2-like	alanine aminotransferase		1.13815587183379e-09
Csa-novel-miRNA1	AAGCAAUUGUAUCAUGUAAAGACU	Cucsat.PASA.G18728.T5	-1.37191	0.000960024	2	alanine aminotransferase 2-like	alanine aminotransferase		1.13815587183379e-09
Csa-novel-miRNA1	AAGCAAUUGUAUCAUGUAAAGACU	Cucsat.PASA.G18728.T9	-1.37191	0.000960024	2	alanine aminotransferase 2-like	alanine aminotransferase		1.13815587183379e-09
Csa-novel-miRNA1	AAGCAAUUGUAUCAUGUAAAGACU	Cucsat.PASA.G18728.T10	-1.37191	0.000960024	2	alanine aminotransferase 2-like	alanine aminotransferase		1.13815587183379e-09
Csa-novel-miRNA1	AAGCAAUUGUAUCAUGUAAAGACU	Cucsat.PASA.G18728.T3	-1.37191	0.000960024	2	alanine aminotransferase 2-like	alanine aminotransferase		1.13815587183379e-09
Csa-novel-miRNA1	AAGCAAUUGUAUCAUGUAAAGACU	Cucsat.PASA.G18728.T8	-1.37191	0.000960024	2	alanine aminotransferase 2-like	alanine aminotransferase		1.13815587183379e-09
Csa-novel-miRNA1	AAGCAAUUGUAUCAUGUAAAGACU	Cucsat.PASA.G18728.T1	-1.37191	0.000960024	2	alanine aminotransferase 2-like	alanine aminotransferase	2.59643751810665e-08	1.13815587183379e-09
Csa-novel-miRNA1	AAGCAAUUGUAUCAUGUAAAGACU	Cucsat.PASA.G18728.T7	-1.37191	0.000960024	2	alanine aminotransferase 2-like	alanine aminotransferase		1.13815587183379e-09
Csa-novel-miRNA1	AAGCAAUUGUAUCAUGUAAAGACU	Cucsat.PASA.G18728.T4	-1.37191	0.000960024	2	alanine aminotransferase 2-like	alanine aminotransferase		1.13815587183379e-09
Csa-novel-miRNA1	AAGCAAUUGUAUCAUGUAAAGACU	Cucsat.PASA.G18728.T6	-1.37191	0.000960024	2	alanine aminotransferase 2-like	alanine aminotransferase		1.13815587183379e-09
Csa-novel-miRNA1	AAGCAAUUGUAUCAUGUAAAGACU	Cucsat.PASA.G18728.T2	-1.37191	0.000960024	2	alanine aminotransferase 2-like	alanine aminotransferase		1.13815587183379e-09
Csa-novel-miRNA1	AAGCAAUUGUAUCAUGUAAAGACU	Cucsat.PASA.G16945.T19	-1.37191	0.000960024	2.5	Nicotinate phosphoribosyltransferase	nicotinate
Csa-novel-miRNA1	AAGCAAUUGUAUCAUGUAAAGACU	Cucsat.PASA.G16945.T15	-1.37191	0.000960024	2.5	Nicotinate phosphoribosyltransferase	nicotinate
Csa-novel-miRNA1	AAGCAAUUGUAUCAUGUAAAGACU	Cucsat.PASA.G16945.T22	-1.37191	0.000960024	2.5	Nicotinate phosphoribosyltransferase	nicotinate			0.000469417448042699
Csa-novel-miRNA1	AAGCAAUUGUAUCAUGUAAAGACU	Cucsat.PASA.G16945.T18	-1.37191	0.000960024	2.5	Nicotinate phosphoribosyltransferase	nicotinate			0.000118523287445028
Csa-novel-miRNA1	AAGCAAUUGUAUCAUGUAAAGACU	Cucsat.PASA.G18282.T1	-1.37191	0.000960024	2.5	cell number regulator 6	cell number regulator 6-like
Csa-novel-miRNA1	AAGCAAUUGUAUCAUGUAAAGACU	Cucsat.PASA.G16857.T1	-1.37191	0.000960024	2.5	F-box domain-containing protein
Csa-novel-miRNA1	AAGCAAUUGUAUCAUGUAAAGACU	Cucsat.PASA.G18944.T3	-1.37191	0.000960024	3					9.05771566032992e-09	1.15641421639825e-05
Csa-novel-miRNA1	AAGCAAUUGUAUCAUGUAAAGACU	Cucsat.PASA.G18944.T5	-1.37191	0.000960024	3					1.00383401485602e-08	1.15641421639825e-05
Csa-novel-miRNA1	AAGCAAUUGUAUCAUGUAAAGACU	Cucsat.PASA.G18944.T4	-1.37191	0.000960024	3					2.4069066495539e-06	1.15641421639825e-05
Csa-novel-miRNA1	AAGCAAUUGUAUCAUGUAAAGACU	Cucsat.PASA.G18944.T1	-1.37191	0.000960024	3					9.07483160220762e-09	1.15641421639825e-05
Csa-novel-miRNA1	AAGCAAUUGUAUCAUGUAAAGACU	Cucsat.PASA.G18944.T2	-1.37191	0.000960024	3					0.000212242136888064	1.15641421639825e-05
Csa-novel-miRNA1	AAGCAAUUGUAUCAUGUAAAGACU	Cucsat.PASA.G17504.T23	-1.37191	0.000960024	3	Amino acid transporter
Csa-novel-miRNA1	AAGCAAUUGUAUCAUGUAAAGACU	Cucsat.PASA.G17504.T22	-1.37191	0.000960024	3	Amino acid transporter
Csa-novel-miRNA1	AAGCAAUUGUAUCAUGUAAAGACU	Cucsat.PASA.G17504.T21	-1.37191	0.000960024	3	Amino acid transporter
Csa-novel-miRNA1	AAGCAAUUGUAUCAUGUAAAGACU	Cucsat.PASA.G17504.T12	-1.37191	0.000960024	3	Amino acid transporter	amino acid transporter
Csa-novel-miRNA1	AAGCAAUUGUAUCAUGUAAAGACU	Cucsat.PASA.G17504.T8	-1.37191	0.000960024	3	Amino acid transporter	amino acid transporter
Csa-novel-miRNA1	AAGCAAUUGUAUCAUGUAAAGACU	Cucsat.PASA.G17504.T6	-1.37191	0.000960024	3	Amino acid transporter	amino acid transporter
Csa-novel-miRNA1	AAGCAAUUGUAUCAUGUAAAGACU	Cucsat.PASA.G17504.T4	-1.37191	0.000960024	3	Amino acid transporter	amino acid transporter
Csa-novel-miRNA1	AAGCAAUUGUAUCAUGUAAAGACU	Cucsat.PASA.G17504.T7	-1.37191	0.000960024	3	Amino acid transporter	amino acid transporter
Csa-novel-miRNA1	AAGCAAUUGUAUCAUGUAAAGACU	Cucsat.PASA.G17504.T5	-1.37191	0.000960024	3	Amino acid transporter	amino acid transporter
Csa-novel-miRNA1	AAGCAAUUGUAUCAUGUAAAGACU	Cucsat.PASA.G17504.T11	-1.37191	0.000960024	3	Amino acid transporter	amino acid transporter
Csa-novel-miRNA1	AAGCAAUUGUAUCAUGUAAAGACU	Cucsat.PASA.G17504.T10	-1.37191	0.000960024	3	Amino acid transporter	amino acid transporter
Csa-novel-miRNA1	AAGCAAUUGUAUCAUGUAAAGACU	Cucsat.PASA.G17504.T3	-1.37191	0.000960024	3	Amino acid transporter	amino acid transporter
Csa-novel-miRNA1	AAGCAAUUGUAUCAUGUAAAGACU	Cucsat.PASA.G17504.T9	-1.37191	0.000960024	3	Amino acid transporter	amino acid transporter
Csa-novel-miRNA1	AAGCAAUUGUAUCAUGUAAAGACU	Cucsat.PASA.G17504.T18	-1.37191	0.000960024	3	Amino acid transporter
Csa-novel-miRNA1	AAGCAAUUGUAUCAUGUAAAGACU	Cucsat.PASA.G18670.T1	-1.37191	0.000960024	3	protein SPEAR1-like
Csa-novel-miRNA1	AAGCAAUUGUAUCAUGUAAAGACU	Cucsat.PASA.G18035.T8	-1.37191	0.000960024	3	Portal 56			1.25986679176333e-23
Csa-novel-miRNA1	AAGCAAUUGUAUCAUGUAAAGACU	Cucsat.PASA.G18035.T7	-1.37191	0.000960024	3	Portal 56			1.25986679176333e-23
Csa-novel-miRNA1	AAGCAAUUGUAUCAUGUAAAGACU	Cucsat.PASA.G17896.T3	-1.37191	0.000960024	3
Csa-novel-miRNA1	AAGCAAUUGUAUCAUGUAAAGACU	Cucsat.PASA.G17896.T2	-1.37191	0.000960024	3
Csa-novel-miRNA1	AAGCAAUUGUAUCAUGUAAAGACU	Cucsat.PASA.G17896.T1	-1.37191	0.000960024	3
Csa-miR167	UGAAGCUGCCAGCAUGAUCUA	Cucsat.PASA.G19534.T1	1.09808	0.00154076	3
Csa-miR167	UGAAGCUGCCAGCAUGAUCUA	Cucsat.PASA.G18102.T18	1.09808	0.00154076	3	Autophagy-related protein 9	autophagy protein
Csa-miR167	UGAAGCUGCCAGCAUGAUCUA	Cucsat.PASA.G18102.T17	1.09808	0.00154076	3	Autophagy-related protein 9	autophagy protein
Csa-miR167	UGAAGCUGCCAGCAUGAUCUA	Cucsat.PASA.G18102.T12	1.09808	0.00154076	3	Autophagy-related protein 9	autophagy protein
Csa-miR167	UGAAGCUGCCAGCAUGAUCUA	Cucsat.PASA.G18102.T2	1.09808	0.00154076	3	Autophagy-related protein 9	autophagy protein
Csa-miR167	UGAAGCUGCCAGCAUGAUCUA	Cucsat.PASA.G18102.T14	1.09808	0.00154076	3	Autophagy-related protein 9	autophagy protein
Csa-miR167	UGAAGCUGCCAGCAUGAUCUA	Cucsat.PASA.G18102.T13	1.09808	0.00154076	3	Autophagy-related protein 9	autophagy protein

## Sheet: B10_6_8vsB10_3_5
miRNA_id	miRNA_Acc.	Target_Acc.	logFC	FDR	Expectation	Cucdb_annotation	B10_Description	FDR_transcript_upregulated	FDR_gene_upregulated	FDR_transcript_downregulated	FDR_gene_downregulated		miRNA_Acc.	found miRNAs
Csa-novel-miRNA3	GCAAGUCGUCCUUGGCUACC	Cucsat.PASA.G1509.T62	2.86983	0.0285945	2.5	Nuclear transcription factor Y subunit	nuclear transcription factor Y subunit						Target_Acc.	target found in the transcriptome
Csa-novel-miRNA3	GCAAGUCGUCCUUGGCUACC	Cucsat.PASA.G1509.T61	2.86983	0.0285945	2.5	Nuclear transcription factor Y subunit	nuclear transcription factor Y subunit						logFC	logfc for differential miRNA expression
Csa-novel-miRNA3	GCAAGUCGUCCUUGGCUACC	Cucsat.PASA.G1509.T54	2.86983	0.0285945	2.5	Nuclear transcription factor Y subunit	nuclear transcription factor Y subunit						FDR	FDR for differential miRNA expression
Csa-novel-miRNA3	GCAAGUCGUCCUUGGCUACC	Cucsat.PASA.G1509.T59	2.86983	0.0285945	2.5	Nuclear transcription factor Y subunit	nuclear transcription factor Y subunit						Expectation	Expextation parameter for miRNA-transcript matching
Csa-novel-miRNA3	GCAAGUCGUCCUUGGCUACC	Cucsat.PASA.G1509.T29	2.86983	0.0285945	2.5	Nuclear transcription factor Y subunit	nuclear transcription factor Y subunit						Cucdb_annotation	Annotation from the Cucdb database (per gene)
Csa-novel-miRNA3	GCAAGUCGUCCUUGGCUACC	Cucsat.PASA.G1509.T17	2.86983	0.0285945	2.5	Nuclear transcription factor Y subunit	nuclear transcription factor Y subunit						B10_Description	Annotation for the B10 genome (per transcript)
Csa-novel-miRNA3	GCAAGUCGUCCUUGGCUACC	Cucsat.PASA.G1509.T41	2.86983	0.0285945	2.5	Nuclear transcription factor Y subunit	nuclear transcription factor Y subunit						FDR_transcript_upregulated	FDR for differential expression results of upregulated transcripts
Csa-novel-miRNA3	GCAAGUCGUCCUUGGCUACC	Cucsat.PASA.G1509.T4	2.86983	0.0285945	2.5	Nuclear transcription factor Y subunit	nuclear transcription factor Y subunit						FDR_gene_upregulated	FDR for differential expression results of upregulated genes
Csa-novel-miRNA3	GCAAGUCGUCCUUGGCUACC	Cucsat.PASA.G1509.T51	2.86983	0.0285945	2.5	Nuclear transcription factor Y subunit	nuclear transcription factor Y subunit						FDR_transcript_downregulated	FDR for differential expression results of downregulated transcripts
Csa-novel-miRNA3	GCAAGUCGUCCUUGGCUACC	Cucsat.PASA.G1509.T34	2.86983	0.0285945	2.5	Nuclear transcription factor Y subunit	nuclear transcription factor Y subunit						FDR_gene_downregulated	FDR for differential expression results of downregulated genes
Csa-novel-miRNA3	GCAAGUCGUCCUUGGCUACC	Cucsat.PASA.G1509.T47	2.86983	0.0285945	2.5	Nuclear transcription factor Y subunit	nuclear transcription factor Y subunit
Csa-novel-miRNA3	GCAAGUCGUCCUUGGCUACC	Cucsat.PASA.G1509.T57	2.86983	0.0285945	2.5	Nuclear transcription factor Y subunit	nuclear transcription factor Y subunit
Csa-novel-miRNA3	GCAAGUCGUCCUUGGCUACC	Cucsat.PASA.G1509.T40	2.86983	0.0285945	2.5	Nuclear transcription factor Y subunit	nuclear transcription factor Y subunit
Csa-novel-miRNA3	GCAAGUCGUCCUUGGCUACC	Cucsat.PASA.G1509.T42	2.86983	0.0285945	2.5	Nuclear transcription factor Y subunit	nuclear transcription factor Y subunit
Csa-novel-miRNA3	GCAAGUCGUCCUUGGCUACC	Cucsat.PASA.G1509.T46	2.86983	0.0285945	2.5	Nuclear transcription factor Y subunit	nuclear transcription factor Y subunit
Csa-novel-miRNA3	GCAAGUCGUCCUUGGCUACC	Cucsat.PASA.G1509.T23	2.86983	0.0285945	2.5	Nuclear transcription factor Y subunit	nuclear transcription factor Y subunit
Csa-novel-miRNA3	GCAAGUCGUCCUUGGCUACC	Cucsat.PASA.G1509.T14	2.86983	0.0285945	2.5	Nuclear transcription factor Y subunit	nuclear transcription factor Y subunit
Csa-novel-miRNA3	GCAAGUCGUCCUUGGCUACC	Cucsat.PASA.G1509.T25	2.86983	0.0285945	2.5	Nuclear transcription factor Y subunit	nuclear transcription factor Y subunit
Csa-novel-miRNA3	GCAAGUCGUCCUUGGCUACC	Cucsat.PASA.G1509.T60	2.86983	0.0285945	2.5	Nuclear transcription factor Y subunit
Csa-novel-miRNA3	GCAAGUCGUCCUUGGCUACC	Cucsat.PASA.G1509.T38	2.86983	0.0285945	2.5	Nuclear transcription factor Y subunit	nuclear transcription factor Y subunit
Csa-novel-miRNA3	GCAAGUCGUCCUUGGCUACC	Cucsat.PASA.G1509.T58	2.86983	0.0285945	2.5	Nuclear transcription factor Y subunit
Csa-novel-miRNA3	GCAAGUCGUCCUUGGCUACC	Cucsat.PASA.G1509.T26	2.86983	0.0285945	2.5	Nuclear transcription factor Y subunit	nuclear transcription factor Y subunit
Csa-novel-miRNA3	GCAAGUCGUCCUUGGCUACC	Cucsat.PASA.G1509.T1	2.86983	0.0285945	2.5	Nuclear transcription factor Y subunit	nuclear transcription factor Y subunit
Csa-novel-miRNA3	GCAAGUCGUCCUUGGCUACC	Cucsat.PASA.G1509.T6	2.86983	0.0285945	2.5	Nuclear transcription factor Y subunit	nuclear transcription factor Y subunit
Csa-novel-miRNA3	GCAAGUCGUCCUUGGCUACC	Cucsat.PASA.G1509.T33	2.86983	0.0285945	2.5	Nuclear transcription factor Y subunit	nuclear transcription factor Y subunit
Csa-novel-miRNA3	GCAAGUCGUCCUUGGCUACC	Cucsat.PASA.G1509.T35	2.86983	0.0285945	2.5	Nuclear transcription factor Y subunit	nuclear transcription factor Y subunit
Csa-novel-miRNA3	GCAAGUCGUCCUUGGCUACC	Cucsat.PASA.G1509.T18	2.86983	0.0285945	2.5	Nuclear transcription factor Y subunit	nuclear transcription factor Y subunit
Csa-novel-miRNA3	GCAAGUCGUCCUUGGCUACC	Cucsat.PASA.G1509.T21	2.86983	0.0285945	2.5	Nuclear transcription factor Y subunit	nuclear transcription factor Y subunit
Csa-novel-miRNA3	GCAAGUCGUCCUUGGCUACC	Cucsat.PASA.G1509.T27	2.86983	0.0285945	2.5	Nuclear transcription factor Y subunit	nuclear transcription factor Y subunit
Csa-novel-miRNA3	GCAAGUCGUCCUUGGCUACC	Cucsat.PASA.G1509.T24	2.86983	0.0285945	2.5	Nuclear transcription factor Y subunit	nuclear transcription factor Y subunit
Csa-novel-miRNA3	GCAAGUCGUCCUUGGCUACC	Cucsat.PASA.G1509.T11	2.86983	0.0285945	2.5	Nuclear transcription factor Y subunit	nuclear transcription factor Y subunit
Csa-novel-miRNA3	GCAAGUCGUCCUUGGCUACC	Cucsat.PASA.G1509.T55	2.86983	0.0285945	2.5	Nuclear transcription factor Y subunit	nuclear transcription factor Y subunit
Csa-novel-miRNA3	GCAAGUCGUCCUUGGCUACC	Cucsat.PASA.G1509.T52	2.86983	0.0285945	2.5	Nuclear transcription factor Y subunit	nuclear transcription factor Y subunit
Csa-novel-miRNA3	GCAAGUCGUCCUUGGCUACC	Cucsat.PASA.G1509.T12	2.86983	0.0285945	2.5	Nuclear transcription factor Y subunit	nuclear transcription factor Y subunit
Csa-novel-miRNA3	GCAAGUCGUCCUUGGCUACC	Cucsat.PASA.G1509.T19	2.86983	0.0285945	2.5	Nuclear transcription factor Y subunit	nuclear transcription factor Y subunit
Csa-novel-miRNA3	GCAAGUCGUCCUUGGCUACC	Cucsat.PASA.G1509.T10	2.86983	0.0285945	2.5	Nuclear transcription factor Y subunit	nuclear transcription factor Y subunit
Csa-novel-miRNA3	GCAAGUCGUCCUUGGCUACC	Cucsat.PASA.G1509.T48	2.86983	0.0285945	2.5	Nuclear transcription factor Y subunit	nuclear transcription factor Y subunit
Csa-novel-miRNA3	GCAAGUCGUCCUUGGCUACC	Cucsat.PASA.G1509.T56	2.86983	0.0285945	2.5	Nuclear transcription factor Y subunit	nuclear transcription factor Y subunit
Csa-novel-miRNA3	GCAAGUCGUCCUUGGCUACC	Cucsat.PASA.G1509.T44	2.86983	0.0285945	2.5	Nuclear transcription factor Y subunit	nuclear transcription factor Y subunit
Csa-novel-miRNA3	GCAAGUCGUCCUUGGCUACC	Cucsat.PASA.G1509.T39	2.86983	0.0285945	2.5	Nuclear transcription factor Y subunit	nuclear transcription factor Y subunit
Csa-novel-miRNA3	GCAAGUCGUCCUUGGCUACC	Cucsat.PASA.G1509.T43	2.86983	0.0285945	2.5	Nuclear transcription factor Y subunit	nuclear transcription factor Y subunit
Csa-novel-miRNA3	GCAAGUCGUCCUUGGCUACC	Cucsat.PASA.G1509.T5	2.86983	0.0285945	2.5	Nuclear transcription factor Y subunit	nuclear transcription factor Y subunit
Csa-novel-miRNA3	GCAAGUCGUCCUUGGCUACC	Cucsat.PASA.G1509.T20	2.86983	0.0285945	2.5	Nuclear transcription factor Y subunit	nuclear transcription factor Y subunit
Csa-novel-miRNA3	GCAAGUCGUCCUUGGCUACC	Cucsat.PASA.G1509.T16	2.86983	0.0285945	2.5	Nuclear transcription factor Y subunit	nuclear transcription factor Y subunit
Csa-novel-miRNA3	GCAAGUCGUCCUUGGCUACC	Cucsat.PASA.G1509.T37	2.86983	0.0285945	2.5	Nuclear transcription factor Y subunit	nuclear transcription factor Y subunit
Csa-novel-miRNA3	GCAAGUCGUCCUUGGCUACC	Cucsat.PASA.G1509.T8	2.86983	0.0285945	2.5	Nuclear transcription factor Y subunit	nuclear transcription factor Y subunit
Csa-novel-miRNA3	GCAAGUCGUCCUUGGCUACC	Cucsat.PASA.G1509.T3	2.86983	0.0285945	2.5	Nuclear transcription factor Y subunit	nuclear transcription factor Y subunit
Csa-novel-miRNA3	GCAAGUCGUCCUUGGCUACC	Cucsat.PASA.G1509.T22	2.86983	0.0285945	2.5	Nuclear transcription factor Y subunit	nuclear transcription factor Y subunit
Csa-novel-miRNA3	GCAAGUCGUCCUUGGCUACC	Cucsat.PASA.G1509.T49	2.86983	0.0285945	2.5	Nuclear transcription factor Y subunit	nuclear transcription factor Y subunit
Csa-novel-miRNA3	GCAAGUCGUCCUUGGCUACC	Cucsat.PASA.G1509.T30	2.86983	0.0285945	2.5	Nuclear transcription factor Y subunit	nuclear transcription factor Y subunit
Csa-novel-miRNA3	GCAAGUCGUCCUUGGCUACC	Cucsat.PASA.G1509.T36	2.86983	0.0285945	2.5	Nuclear transcription factor Y subunit	nuclear transcription factor Y subunit
Csa-novel-miRNA3	GCAAGUCGUCCUUGGCUACC	Cucsat.PASA.G1509.T32	2.86983	0.0285945	2.5	Nuclear transcription factor Y subunit	nuclear transcription factor Y subunit
Csa-novel-miRNA3	GCAAGUCGUCCUUGGCUACC	Cucsat.PASA.G1509.T13	2.86983	0.0285945	2.5	Nuclear transcription factor Y subunit	nuclear transcription factor Y subunit
Csa-novel-miRNA3	GCAAGUCGUCCUUGGCUACC	Cucsat.PASA.G1509.T9	2.86983	0.0285945	2.5	Nuclear transcription factor Y subunit	nuclear transcription factor Y subunit
Csa-novel-miRNA3	GCAAGUCGUCCUUGGCUACC	Cucsat.PASA.G1509.T7	2.86983	0.0285945	2.5	Nuclear transcription factor Y subunit	nuclear transcription factor Y subunit
Csa-novel-miRNA3	GCAAGUCGUCCUUGGCUACC	Cucsat.PASA.G1509.T45	2.86983	0.0285945	2.5	Nuclear transcription factor Y subunit	nuclear transcription factor Y subunit
Csa-novel-miRNA3	GCAAGUCGUCCUUGGCUACC	Cucsat.PASA.G1509.T50	2.86983	0.0285945	2.5	Nuclear transcription factor Y subunit	nuclear transcription factor Y subunit
Csa-novel-miRNA3	GCAAGUCGUCCUUGGCUACC	Cucsat.PASA.G1509.T15	2.86983	0.0285945	2.5	Nuclear transcription factor Y subunit	nuclear transcription factor Y subunit
Csa-novel-miRNA3	GCAAGUCGUCCUUGGCUACC	Cucsat.PASA.G1509.T2	2.86983	0.0285945	2.5	Nuclear transcription factor Y subunit	nuclear transcription factor Y subunit
Csa-novel-miRNA3	GCAAGUCGUCCUUGGCUACC	Cucsat.PASA.G1509.T28	2.86983	0.0285945	2.5	Nuclear transcription factor Y subunit	nuclear transcription factor Y subunit
Csa-novel-miRNA3	GCAAGUCGUCCUUGGCUACC	Cucsat.PASA.G1509.T53	2.86983	0.0285945	2.5	Nuclear transcription factor Y subunit	nuclear transcription factor Y subunit
Csa-novel-miRNA3	GCAAGUCGUCCUUGGCUACC	Cucsat.PASA.G1509.T31	2.86983	0.0285945	2.5	Nuclear transcription factor Y subunit	nuclear transcription factor Y subunit
Csa-novel-miRNA3	GCAAGUCGUCCUUGGCUACC	Cucsat.miRNA.G65.T1	2.86983	0.0285945	1.5		Similar to cme-MIR169f
Csa-novel-miRNA3	GCAAGUCGUCCUUGGCUACC	Cucsat.PASA.G13060.T1	2.86983	0.0285945	2.5

## Sheet: B10_9vsB10_6_8
miRNA_id	miRNA_Acc.	Target_Acc.	logFC	FDR	Expectation	Cucdb_annotation	B10_Description	FDR_transcript_upregulated	FDR_gene_upregulated	FDR_transcript_downregulated	FDR_gene_downregulated		miRNA_Acc.	found miRNAs
Csa-miR397	UCAUUGAGUGCAGCGUUGAUG	Cucsat.PASA.G21438.T25	1.67869	2.53688e-06	3	NO-associated protein 1, chloroplastic/mitochondrial	Nitric oxide synthase						Target_Acc.	target found in the transcriptome
Csa-miR397	UCAUUGAGUGCAGCGUUGAUG	Cucsat.PASA.G20772.T26	1.67869	2.53688e-06	3								logFC	logfc for differential miRNA expression
Csa-miR397	UCAUUGAGUGCAGCGUUGAUG	Cucsat.PASA.G20069.T1	1.67869	2.53688e-06	3								FDR	FDR for differential miRNA expression
Csa-miR397	UCAUUGAGUGCAGCGUUGAUG	Cucsat.PASA.G20276.T1	1.67869	2.53688e-06	3								Expectation	Expextation parameter for miRNA-transcript matching
Csa-miR397	UCAUUGAGUGCAGCGUUGAUG	Cucsat.PASA.G20772.T16	1.67869	2.53688e-06	3								Cucdb_annotation	Annotation from the Cucdb database (per gene)
Csa-miR397	UCAUUGAGUGCAGCGUUGAUG	Cucsat.PASA.G20772.T27	1.67869	2.53688e-06	3								B10_Description	Annotation for the B10 genome (per transcript)
Csa-miR397	UCAUUGAGUGCAGCGUUGAUG	Cucsat.PASA.G20772.T6	1.67869	2.53688e-06	3								FDR_transcript_upregulated	FDR for differential expression results of upregulated transcripts
Csa-miR397	UCAUUGAGUGCAGCGUUGAUG	Cucsat.PASA.G20040.T1	1.67869	2.53688e-06	3								FDR_gene_upregulated	FDR for differential expression results of upregulated genes
Csa-miR397	UCAUUGAGUGCAGCGUUGAUG	Cucsat.PASA.G20772.T15	1.67869	2.53688e-06	3								FDR_transcript_downregulated	FDR for differential expression results of downregulated transcripts
Csa-miR397	UCAUUGAGUGCAGCGUUGAUG	Cucsat.PASA.G20772.T19	1.67869	2.53688e-06	3								FDR_gene_downregulated	FDR for differential expression results of downregulated genes
Csa-miR397	UCAUUGAGUGCAGCGUUGAUG	Cucsat.PASA.G20772.T25	1.67869	2.53688e-06	3
Csa-miR397	UCAUUGAGUGCAGCGUUGAUG	Cucsat.PASA.G20772.T8	1.67869	2.53688e-06	3
Csa-miR397	UCAUUGAGUGCAGCGUUGAUG	Cucsat.PASA.G20772.T14	1.67869	2.53688e-06	3
Csa-miR397	UCAUUGAGUGCAGCGUUGAUG	Cucsat.PASA.G20772.T3	1.67869	2.53688e-06	3
Csa-miR397	UCAUUGAGUGCAGCGUUGAUG	Cucsat.PASA.G20772.T1	1.67869	2.53688e-06	3
Csa-miR397	UCAUUGAGUGCAGCGUUGAUG	Cucsat.PASA.G20772.T21	1.67869	2.53688e-06	3
Csa-miR397	UCAUUGAGUGCAGCGUUGAUG	Cucsat.PASA.G20772.T5	1.67869	2.53688e-06	3
Csa-miR397	UCAUUGAGUGCAGCGUUGAUG	Cucsat.PASA.G20772.T2	1.67869	2.53688e-06	3
Csa-miR397	UCAUUGAGUGCAGCGUUGAUG	Cucsat.PASA.G20772.T17	1.67869	2.53688e-06	3
Csa-miR397	UCAUUGAGUGCAGCGUUGAUG	Cucsat.PASA.G20772.T11	1.67869	2.53688e-06	3
Csa-miR397	UCAUUGAGUGCAGCGUUGAUG	Cucsat.PASA.G20772.T13	1.67869	2.53688e-06	3
Csa-miR397	UCAUUGAGUGCAGCGUUGAUG	Cucsat.PASA.G20772.T12	1.67869	2.53688e-06	3
Csa-miR397	UCAUUGAGUGCAGCGUUGAUG	Cucsat.PASA.G20772.T9	1.67869	2.53688e-06	3
Csa-miR397	UCAUUGAGUGCAGCGUUGAUG	Cucsat.PASA.G20772.T20	1.67869	2.53688e-06	3
Csa-miR397	UCAUUGAGUGCAGCGUUGAUG	Cucsat.PASA.G20772.T18	1.67869	2.53688e-06	3
Csa-miR397	UCAUUGAGUGCAGCGUUGAUG	Cucsat.PASA.G20772.T7	1.67869	2.53688e-06	3
Csa-miR397	UCAUUGAGUGCAGCGUUGAUG	Cucsat.PASA.G20772.T4	1.67869	2.53688e-06	3
Csa-miR397	UCAUUGAGUGCAGCGUUGAUG	Cucsat.PASA.G20772.T10	1.67869	2.53688e-06	3
Csa-novel_miRNA4	UUCCUGUAGGUAUUGGAUUAC	Cucsat.PASA.G20915.T6	0.768762	0.00264269	3	alpha/beta-Hydrolases superfamily protein	Lipase (class 3)
Csa-novel_miRNA4	UUCCUGUAGGUAUUGGAUUAC	Cucsat.PASA.G20915.T5	0.768762	0.00264269	3	alpha/beta-Hydrolases superfamily protein	Lipase (class 3)
Csa-novel_miRNA4	UUCCUGUAGGUAUUGGAUUAC	Cucsat.PASA.G20915.T2	0.768762	0.00264269	3	alpha/beta-Hydrolases superfamily protein	Lipase (class 3)
Csa-miR397	UCAUUGAGUGCAGCGUUGAUG	Cucsat.PASA.G1620.T3	1.67869	2.53688e-06	1	Laccase	laccase-11-like		2.45217617982336e-06
Csa-miR397	UCAUUGAGUGCAGCGUUGAUG	Cucsat.PASA.G1620.T4	1.67869	2.53688e-06	1	Laccase	laccase-11-like		2.45217617982336e-06
Csa-miR397	UCAUUGAGUGCAGCGUUGAUG	Cucsat.PASA.G1620.T7	1.67869	2.53688e-06	1	Laccase	laccase-11-like		2.45217617982336e-06
Csa-miR397	UCAUUGAGUGCAGCGUUGAUG	Cucsat.PASA.G1620.T1	1.67869	2.53688e-06	1	Laccase	laccase-11-like		2.45217617982336e-06
Csa-miR397	UCAUUGAGUGCAGCGUUGAUG	Cucsat.PASA.G1620.T2	1.67869	2.53688e-06	1	Laccase	laccase-11-like		2.45217617982336e-06
Csa-miR397	UCAUUGAGUGCAGCGUUGAUG	Cucsat.PASA.G1620.T8	1.67869	2.53688e-06	1	Laccase	laccase-11-like		2.45217617982336e-06
Csa-miR397	UCAUUGAGUGCAGCGUUGAUG	Cucsat.PASA.G1620.T6	1.67869	2.53688e-06	1	Laccase	laccase-11-like		2.45217617982336e-06
Csa-miR397	UCAUUGAGUGCAGCGUUGAUG	Cucsat.PASA.G1620.T5	1.67869	2.53688e-06	1	Laccase	laccase-11-like		2.45217617982336e-06
Csa-novel-miRNA3	GCAAGUCGUCCUUGGCUACC	Cucsat.PASA.G1509.T62	1.71385	0.000730796	2.5	Nuclear transcription factor Y subunit	nuclear transcription factor Y subunit
Csa-novel-miRNA3	GCAAGUCGUCCUUGGCUACC	Cucsat.PASA.G1509.T61	1.71385	0.000730796	2.5	Nuclear transcription factor Y subunit	nuclear transcription factor Y subunit
Csa-novel-miRNA3	GCAAGUCGUCCUUGGCUACC	Cucsat.PASA.G1509.T54	1.71385	0.000730796	2.5	Nuclear transcription factor Y subunit	nuclear transcription factor Y subunit
Csa-novel-miRNA3	GCAAGUCGUCCUUGGCUACC	Cucsat.PASA.G1509.T59	1.71385	0.000730796	2.5	Nuclear transcription factor Y subunit	nuclear transcription factor Y subunit
Csa-novel-miRNA3	GCAAGUCGUCCUUGGCUACC	Cucsat.PASA.G1509.T29	1.71385	0.000730796	2.5	Nuclear transcription factor Y subunit	nuclear transcription factor Y subunit
Csa-novel-miRNA3	GCAAGUCGUCCUUGGCUACC	Cucsat.PASA.G1509.T17	1.71385	0.000730796	2.5	Nuclear transcription factor Y subunit	nuclear transcription factor Y subunit
Csa-novel-miRNA3	GCAAGUCGUCCUUGGCUACC	Cucsat.PASA.G1509.T41	1.71385	0.000730796	2.5	Nuclear transcription factor Y subunit	nuclear transcription factor Y subunit
Csa-novel-miRNA3	GCAAGUCGUCCUUGGCUACC	Cucsat.PASA.G1509.T4	1.71385	0.000730796	2.5	Nuclear transcription factor Y subunit	nuclear transcription factor Y subunit
Csa-novel-miRNA3	GCAAGUCGUCCUUGGCUACC	Cucsat.PASA.G1509.T51	1.71385	0.000730796	2.5	Nuclear transcription factor Y subunit	nuclear transcription factor Y subunit
Csa-novel-miRNA3	GCAAGUCGUCCUUGGCUACC	Cucsat.PASA.G1509.T34	1.71385	0.000730796	2.5	Nuclear transcription factor Y subunit	nuclear transcription factor Y subunit
Csa-novel-miRNA3	GCAAGUCGUCCUUGGCUACC	Cucsat.PASA.G1509.T47	1.71385	0.000730796	2.5	Nuclear transcription factor Y subunit	nuclear transcription factor Y subunit
Csa-novel-miRNA3	GCAAGUCGUCCUUGGCUACC	Cucsat.PASA.G1509.T57	1.71385	0.000730796	2.5	Nuclear transcription factor Y subunit	nuclear transcription factor Y subunit
Csa-novel-miRNA3	GCAAGUCGUCCUUGGCUACC	Cucsat.PASA.G1509.T40	1.71385	0.000730796	2.5	Nuclear transcription factor Y subunit	nuclear transcription factor Y subunit
Csa-novel-miRNA3	GCAAGUCGUCCUUGGCUACC	Cucsat.PASA.G1509.T42	1.71385	0.000730796	2.5	Nuclear transcription factor Y subunit	nuclear transcription factor Y subunit
Csa-novel-miRNA3	GCAAGUCGUCCUUGGCUACC	Cucsat.PASA.G1509.T46	1.71385	0.000730796	2.5	Nuclear transcription factor Y subunit	nuclear transcription factor Y subunit
Csa-novel-miRNA3	GCAAGUCGUCCUUGGCUACC	Cucsat.PASA.G1509.T23	1.71385	0.000730796	2.5	Nuclear transcription factor Y subunit	nuclear transcription factor Y subunit
Csa-novel-miRNA3	GCAAGUCGUCCUUGGCUACC	Cucsat.PASA.G1509.T14	1.71385	0.000730796	2.5	Nuclear transcription factor Y subunit	nuclear transcription factor Y subunit
Csa-novel-miRNA3	GCAAGUCGUCCUUGGCUACC	Cucsat.PASA.G1509.T25	1.71385	0.000730796	2.5	Nuclear transcription factor Y subunit	nuclear transcription factor Y subunit
Csa-novel-miRNA3	GCAAGUCGUCCUUGGCUACC	Cucsat.PASA.G1509.T60	1.71385	0.000730796	2.5	Nuclear transcription factor Y subunit
Csa-novel-miRNA3	GCAAGUCGUCCUUGGCUACC	Cucsat.PASA.G1509.T38	1.71385	0.000730796	2.5	Nuclear transcription factor Y subunit	nuclear transcription factor Y subunit
Csa-novel-miRNA3	GCAAGUCGUCCUUGGCUACC	Cucsat.PASA.G1509.T58	1.71385	0.000730796	2.5	Nuclear transcription factor Y subunit
Csa-novel-miRNA3	GCAAGUCGUCCUUGGCUACC	Cucsat.PASA.G1509.T26	1.71385	0.000730796	2.5	Nuclear transcription factor Y subunit	nuclear transcription factor Y subunit
Csa-novel-miRNA3	GCAAGUCGUCCUUGGCUACC	Cucsat.PASA.G1509.T1	1.71385	0.000730796	2.5	Nuclear transcription factor Y subunit	nuclear transcription factor Y subunit
Csa-novel-miRNA3	GCAAGUCGUCCUUGGCUACC	Cucsat.PASA.G1509.T6	1.71385	0.000730796	2.5	Nuclear transcription factor Y subunit	nuclear transcription factor Y subunit
Csa-novel-miRNA3	GCAAGUCGUCCUUGGCUACC	Cucsat.PASA.G1509.T33	1.71385	0.000730796	2.5	Nuclear transcription factor Y subunit	nuclear transcription factor Y subunit
Csa-novel-miRNA3	GCAAGUCGUCCUUGGCUACC	Cucsat.PASA.G1509.T35	1.71385	0.000730796	2.5	Nuclear transcription factor Y subunit	nuclear transcription factor Y subunit
Csa-novel-miRNA3	GCAAGUCGUCCUUGGCUACC	Cucsat.PASA.G1509.T18	1.71385	0.000730796	2.5	Nuclear transcription factor Y subunit	nuclear transcription factor Y subunit
Csa-novel-miRNA3	GCAAGUCGUCCUUGGCUACC	Cucsat.PASA.G1509.T21	1.71385	0.000730796	2.5	Nuclear transcription factor Y subunit	nuclear transcription factor Y subunit
Csa-novel-miRNA3	GCAAGUCGUCCUUGGCUACC	Cucsat.PASA.G1509.T27	1.71385	0.000730796	2.5	Nuclear transcription factor Y subunit	nuclear transcription factor Y subunit
Csa-novel-miRNA3	GCAAGUCGUCCUUGGCUACC	Cucsat.PASA.G1509.T24	1.71385	0.000730796	2.5	Nuclear transcription factor Y subunit	nuclear transcription factor Y subunit
Csa-novel-miRNA3	GCAAGUCGUCCUUGGCUACC	Cucsat.PASA.G1509.T11	1.71385	0.000730796	2.5	Nuclear transcription factor Y subunit	nuclear transcription factor Y subunit
Csa-novel-miRNA3	GCAAGUCGUCCUUGGCUACC	Cucsat.PASA.G1509.T55	1.71385	0.000730796	2.5	Nuclear transcription factor Y subunit	nuclear transcription factor Y subunit
Csa-novel-miRNA3	GCAAGUCGUCCUUGGCUACC	Cucsat.PASA.G1509.T52	1.71385	0.000730796	2.5	Nuclear transcription factor Y subunit	nuclear transcription factor Y subunit
Csa-novel-miRNA3	GCAAGUCGUCCUUGGCUACC	Cucsat.PASA.G1509.T12	1.71385	0.000730796	2.5	Nuclear transcription factor Y subunit	nuclear transcription factor Y subunit
Csa-novel-miRNA3	GCAAGUCGUCCUUGGCUACC	Cucsat.PASA.G1509.T19	1.71385	0.000730796	2.5	Nuclear transcription factor Y subunit	nuclear transcription factor Y subunit
Csa-novel-miRNA3	GCAAGUCGUCCUUGGCUACC	Cucsat.PASA.G1509.T10	1.71385	0.000730796	2.5	Nuclear transcription factor Y subunit	nuclear transcription factor Y subunit
Csa-novel-miRNA3	GCAAGUCGUCCUUGGCUACC	Cucsat.PASA.G1509.T48	1.71385	0.000730796	2.5	Nuclear transcription factor Y subunit	nuclear transcription factor Y subunit
Csa-novel-miRNA3	GCAAGUCGUCCUUGGCUACC	Cucsat.PASA.G1509.T56	1.71385	0.000730796	2.5	Nuclear transcription factor Y subunit	nuclear transcription factor Y subunit
Csa-novel-miRNA3	GCAAGUCGUCCUUGGCUACC	Cucsat.PASA.G1509.T44	1.71385	0.000730796	2.5	Nuclear transcription factor Y subunit	nuclear transcription factor Y subunit
Csa-novel-miRNA3	GCAAGUCGUCCUUGGCUACC	Cucsat.PASA.G1509.T39	1.71385	0.000730796	2.5	Nuclear transcription factor Y subunit	nuclear transcription factor Y subunit
Csa-novel-miRNA3	GCAAGUCGUCCUUGGCUACC	Cucsat.PASA.G1509.T43	1.71385	0.000730796	2.5	Nuclear transcription factor Y subunit	nuclear transcription factor Y subunit
Csa-novel-miRNA3	GCAAGUCGUCCUUGGCUACC	Cucsat.PASA.G1509.T5	1.71385	0.000730796	2.5	Nuclear transcription factor Y subunit	nuclear transcription factor Y subunit
Csa-novel-miRNA3	GCAAGUCGUCCUUGGCUACC	Cucsat.PASA.G1509.T20	1.71385	0.000730796	2.5	Nuclear transcription factor Y subunit	nuclear transcription factor Y subunit
Csa-novel-miRNA3	GCAAGUCGUCCUUGGCUACC	Cucsat.PASA.G1509.T16	1.71385	0.000730796	2.5	Nuclear transcription factor Y subunit	nuclear transcription factor Y subunit
Csa-novel-miRNA3	GCAAGUCGUCCUUGGCUACC	Cucsat.PASA.G1509.T37	1.71385	0.000730796	2.5	Nuclear transcription factor Y subunit	nuclear transcription factor Y subunit
Csa-novel-miRNA3	GCAAGUCGUCCUUGGCUACC	Cucsat.PASA.G1509.T8	1.71385	0.000730796	2.5	Nuclear transcription factor Y subunit	nuclear transcription factor Y subunit
Csa-novel-miRNA3	GCAAGUCGUCCUUGGCUACC	Cucsat.PASA.G1509.T3	1.71385	0.000730796	2.5	Nuclear transcription factor Y subunit	nuclear transcription factor Y subunit
Csa-novel-miRNA3	GCAAGUCGUCCUUGGCUACC	Cucsat.PASA.G1509.T22	1.71385	0.000730796	2.5	Nuclear transcription factor Y subunit	nuclear transcription factor Y subunit
Csa-novel-miRNA3	GCAAGUCGUCCUUGGCUACC	Cucsat.PASA.G1509.T49	1.71385	0.000730796	2.5	Nuclear transcription factor Y subunit	nuclear transcription factor Y subunit
Csa-novel-miRNA3	GCAAGUCGUCCUUGGCUACC	Cucsat.PASA.G1509.T30	1.71385	0.000730796	2.5	Nuclear transcription factor Y subunit	nuclear transcription factor Y subunit
Csa-novel-miRNA3	GCAAGUCGUCCUUGGCUACC	Cucsat.PASA.G1509.T36	1.71385	0.000730796	2.5	Nuclear transcription factor Y subunit	nuclear transcription factor Y subunit
Csa-novel-miRNA3	GCAAGUCGUCCUUGGCUACC	Cucsat.PASA.G1509.T32	1.71385	0.000730796	2.5	Nuclear transcription factor Y subunit	nuclear transcription factor Y subunit
Csa-novel-miRNA3	GCAAGUCGUCCUUGGCUACC	Cucsat.PASA.G1509.T13	1.71385	0.000730796	2.5	Nuclear transcription factor Y subunit	nuclear transcription factor Y subunit
Csa-novel-miRNA3	GCAAGUCGUCCUUGGCUACC	Cucsat.PASA.G1509.T9	1.71385	0.000730796	2.5	Nuclear transcription factor Y subunit	nuclear transcription factor Y subunit
Csa-novel-miRNA3	GCAAGUCGUCCUUGGCUACC	Cucsat.PASA.G1509.T7	1.71385	0.000730796	2.5	Nuclear transcription factor Y subunit	nuclear transcription factor Y subunit
Csa-novel-miRNA3	GCAAGUCGUCCUUGGCUACC	Cucsat.PASA.G1509.T45	1.71385	0.000730796	2.5	Nuclear transcription factor Y subunit	nuclear transcription factor Y subunit
Csa-novel-miRNA3	GCAAGUCGUCCUUGGCUACC	Cucsat.PASA.G1509.T50	1.71385	0.000730796	2.5	Nuclear transcription factor Y subunit	nuclear transcription factor Y subunit
Csa-novel-miRNA3	GCAAGUCGUCCUUGGCUACC	Cucsat.PASA.G1509.T15	1.71385	0.000730796	2.5	Nuclear transcription factor Y subunit	nuclear transcription factor Y subunit
Csa-novel-miRNA3	GCAAGUCGUCCUUGGCUACC	Cucsat.PASA.G1509.T2	1.71385	0.000730796	2.5	Nuclear transcription factor Y subunit	nuclear transcription factor Y subunit
Csa-novel-miRNA3	GCAAGUCGUCCUUGGCUACC	Cucsat.PASA.G1509.T28	1.71385	0.000730796	2.5	Nuclear transcription factor Y subunit	nuclear transcription factor Y subunit
Csa-novel-miRNA3	GCAAGUCGUCCUUGGCUACC	Cucsat.PASA.G1509.T53	1.71385	0.000730796	2.5	Nuclear transcription factor Y subunit	nuclear transcription factor Y subunit
Csa-novel-miRNA3	GCAAGUCGUCCUUGGCUACC	Cucsat.PASA.G1509.T31	1.71385	0.000730796	2.5	Nuclear transcription factor Y subunit	nuclear transcription factor Y subunit
Csa-miR397	UCAUUGAGUGCAGCGUUGAUG	Cucsat.PASA.G1727.T2	1.67869	2.53688e-06	2.5	elongation of fatty acids protein 3-like	GNS1 SUR4 membrane family protein
Csa-miR397	UCAUUGAGUGCAGCGUUGAUG	Cucsat.PASA.G1727.T1	1.67869	2.53688e-06	2.5	elongation of fatty acids protein 3-like	GNS1 SUR4 membrane family protein
Csa-novel_miRNA4	UUCCUGUAGGUAUUGGAUUAC	Cucsat.PASA.G864.T5	0.768762	0.00264269	3	Subtilisin-like protease SBT5.3	subtilisin-like
Csa-novel_miRNA4	UUCCUGUAGGUAUUGGAUUAC	Cucsat.PASA.G864.T4	0.768762	0.00264269	3	Subtilisin-like protease SBT5.3	subtilisin-like
Csa-novel_miRNA4	UUCCUGUAGGUAUUGGAUUAC	Cucsat.PASA.G864.T2	0.768762	0.00264269	3	Subtilisin-like protease SBT5.3	subtilisin-like
Csa-novel_miRNA4	UUCCUGUAGGUAUUGGAUUAC	Cucsat.PASA.G864.T3	0.768762	0.00264269	3	Subtilisin-like protease SBT5.3	subtilisin-like
Csa-novel_miRNA4	UUCCUGUAGGUAUUGGAUUAC	Cucsat.PASA.G864.T1	0.768762	0.00264269	3	Subtilisin-like protease SBT5.3	subtilisin-like
Csa-novel_miRNA4	UUCCUGUAGGUAUUGGAUUAC	Cucsat.PASA.G441.T8	0.768762	0.00264269	3	Unknown protein
Csa-novel_miRNA4	UUCCUGUAGGUAUUGGAUUAC	Cucsat.PASA.G441.T13	0.768762	0.00264269	3	Unknown protein
Csa-novel_miRNA4	UUCCUGUAGGUAUUGGAUUAC	Cucsat.PASA.G441.T7	0.768762	0.00264269	3	Unknown protein
Csa-novel_miRNA4	UUCCUGUAGGUAUUGGAUUAC	Cucsat.PASA.G1900.T9	0.768762	0.00264269	3	60S ribosomal protein L8	peptide methionine sulfoxide reductase
Csa-novel_miRNA4	UUCCUGUAGGUAUUGGAUUAC	Cucsat.PASA.G1900.T6	0.768762	0.00264269	3	60S ribosomal protein L8	peptide methionine sulfoxide reductase
Csa-novel_miRNA4	UUCCUGUAGGUAUUGGAUUAC	Cucsat.PASA.G1864.T14	0.768762	0.00264269	3	protein ACTIVITY OF BC1 COMPLEX KINASE 8, chloroplastic-like	ABC1 family
Csa-novel_miRNA4	UUCCUGUAGGUAUUGGAUUAC	Cucsat.PASA.G1864.T13	0.768762	0.00264269	3	protein ACTIVITY OF BC1 COMPLEX KINASE 8, chloroplastic-like	ABC1 family
Csa-miR397	UCAUUGAGUGCAGCGUUGAUG	Cucsat.PASA.G4502.T1	1.67869	2.53688e-06	3	Polyubiquitin	polyubiquitin
Csa-miR397	UCAUUGAGUGCAGCGUUGAUG	Cucsat.PASA.G4502.T2	1.67869	2.53688e-06	3	Polyubiquitin	polyubiquitin
Csa-miR397	UCAUUGAGUGCAGCGUUGAUG	Cucsat.PASA.G3376.T2	1.67869	2.53688e-06	3	Photosystem II stability/assembly factor	Photosystem II stability assembly factor HCF136
Csa-miR408	UGCACUGCCUCUUCCCUGGCUG	Cucsat.PASA.G5146.T21	1.05965	0.00913421	3	Transposon Ty3-G Gag-Pol polyprotein
Csa-miR408	UGCACUGCCUCUUCCCUGGCUG	Cucsat.PASA.G5146.T23	1.05965	0.00913421	3	Transposon Ty3-G Gag-Pol polyprotein
Csa-miR408	UGCACUGCCUCUUCCCUGGCUG	Cucsat.PASA.G5146.T12	1.05965	0.00913421	3	Transposon Ty3-G Gag-Pol polyprotein
Csa-miR408	UGCACUGCCUCUUCCCUGGCUG	Cucsat.PASA.G5146.T24	1.05965	0.00913421	3	Transposon Ty3-G Gag-Pol polyprotein
Csa-miR408	UGCACUGCCUCUUCCCUGGCUG	Cucsat.PASA.G5146.T26	1.05965	0.00913421	3	Transposon Ty3-G Gag-Pol polyprotein
Csa-miR408	UGCACUGCCUCUUCCCUGGCUG	Cucsat.PASA.G5146.T25	1.05965	0.00913421	3	Transposon Ty3-G Gag-Pol polyprotein
Csa-miR408	UGCACUGCCUCUUCCCUGGCUG	Cucsat.PASA.G5146.T27	1.05965	0.00913421	3	Transposon Ty3-G Gag-Pol polyprotein
Csa-miR408	UGCACUGCCUCUUCCCUGGCUG	Cucsat.PASA.G5146.T29	1.05965	0.00913421	3	Transposon Ty3-G Gag-Pol polyprotein
Csa-miR408	UGCACUGCCUCUUCCCUGGCUG	Cucsat.PASA.G5146.T22	1.05965	0.00913421	3	Transposon Ty3-G Gag-Pol polyprotein
Csa-miR408	UGCACUGCCUCUUCCCUGGCUG	Cucsat.PASA.G5146.T5	1.05965	0.00913421	3	Transposon Ty3-G Gag-Pol polyprotein
Csa-miR408	UGCACUGCCUCUUCCCUGGCUG	Cucsat.PASA.G6441.T1	1.05965	0.00913421	1.5	Basic blue protein	Plastocyanin-like domain
Csa-novel_miRNA4	UUCCUGUAGGUAUUGGAUUAC	Cucsat.PASA.G6145.T29	0.768762	0.00264269	1.5	DRBM domain-containing protein
Csa-novel_miRNA4	UUCCUGUAGGUAUUGGAUUAC	Cucsat.PASA.G6145.T5	0.768762	0.00264269	1.5	DRBM domain-containing protein
Csa-novel_miRNA4	UUCCUGUAGGUAUUGGAUUAC	Cucsat.PASA.G6145.T6	0.768762	0.00264269	1.5	DRBM domain-containing protein
Csa-miR397	UCAUUGAGUGCAGCGUUGAUG	Cucsat.PASA.G8117.T1	1.67869	2.53688e-06	2	Laccase	laccase-4-like
Csa-miR408	UGCACUGCCUCUUCCCUGGCUG	Cucsat.PASA.G5872.T1	1.05965	0.00913421	3	Laccase	Lignin degradation and detoxification of lignin-derived products (By similarity)
Csa-miR408	UGCACUGCCUCUUCCCUGGCUG	Cucsat.PASA.G7763.T9	1.05965	0.00913421	3	Translation factor GUF1 homolog, chloroplastic	protein synthesis. May act as a fidelity factor of the translation reaction, by catalyzing a one- codon backward translocation of tRNAs on improperly translocated ribosomes
Csa-miR408	UGCACUGCCUCUUCCCUGGCUG	Cucsat.PASA.G7763.T10	1.05965	0.00913421	3	Translation factor GUF1 homolog, chloroplastic	protein synthesis. May act as a fidelity factor of the translation reaction, by catalyzing a one- codon backward translocation of tRNAs on improperly translocated ribosomes
Csa-miR408	UGCACUGCCUCUUCCCUGGCUG	Cucsat.PASA.G7763.T6	1.05965	0.00913421	3	Translation factor GUF1 homolog, chloroplastic	protein synthesis. May act as a fidelity factor of the translation reaction, by catalyzing a one- codon backward translocation of tRNAs on improperly translocated ribosomes
Csa-miR408	UGCACUGCCUCUUCCCUGGCUG	Cucsat.PASA.G7763.T4	1.05965	0.00913421	3	Translation factor GUF1 homolog, chloroplastic	protein synthesis. May act as a fidelity factor of the translation reaction, by catalyzing a one- codon backward translocation of tRNAs on improperly translocated ribosomes
Csa-miR408	UGCACUGCCUCUUCCCUGGCUG	Cucsat.PASA.G7763.T1	1.05965	0.00913421	3	Translation factor GUF1 homolog, chloroplastic	protein synthesis. May act as a fidelity factor of the translation reaction, by catalyzing a one- codon backward translocation of tRNAs on improperly translocated ribosomes
Csa-novel_miRNA4	UUCCUGUAGGUAUUGGAUUAC	Cucsat.PASA.G7459.T8	0.768762	0.00264269	3	Molybdopterin molybdenumtransferase	Molybdopterin biosynthesis protein
Csa-novel_miRNA4	UUCCUGUAGGUAUUGGAUUAC	Cucsat.PASA.G7459.T18	0.768762	0.00264269	3	Molybdopterin molybdenumtransferase	Molybdopterin biosynthesis protein
Csa-novel_miRNA4	UUCCUGUAGGUAUUGGAUUAC	Cucsat.PASA.G7459.T3	0.768762	0.00264269	3	Molybdopterin molybdenumtransferase	Molybdopterin biosynthesis protein
Csa-novel_miRNA4	UUCCUGUAGGUAUUGGAUUAC	Cucsat.PASA.G7459.T17	0.768762	0.00264269	3	Molybdopterin molybdenumtransferase	Molybdopterin biosynthesis protein
Csa-novel_miRNA4	UUCCUGUAGGUAUUGGAUUAC	Cucsat.PASA.G7459.T19	0.768762	0.00264269	3	Molybdopterin molybdenumtransferase	Molybdopterin biosynthesis protein
Csa-novel_miRNA4	UUCCUGUAGGUAUUGGAUUAC	Cucsat.PASA.G7459.T16	0.768762	0.00264269	3	Molybdopterin molybdenumtransferase	Molybdopterin biosynthesis protein
Csa-novel_miRNA4	UUCCUGUAGGUAUUGGAUUAC	Cucsat.PASA.G7459.T12	0.768762	0.00264269	3	Molybdopterin molybdenumtransferase	Molybdopterin biosynthesis protein
Csa-novel_miRNA4	UUCCUGUAGGUAUUGGAUUAC	Cucsat.PASA.G7459.T7	0.768762	0.00264269	3	Molybdopterin molybdenumtransferase	Molybdopterin biosynthesis protein
Csa-novel_miRNA4	UUCCUGUAGGUAUUGGAUUAC	Cucsat.PASA.G7459.T15	0.768762	0.00264269	3	Molybdopterin molybdenumtransferase	Molybdopterin biosynthesis protein
Csa-novel_miRNA4	UUCCUGUAGGUAUUGGAUUAC	Cucsat.PASA.G7459.T11	0.768762	0.00264269	3	Molybdopterin molybdenumtransferase	Molybdopterin biosynthesis protein
Csa-novel_miRNA4	UUCCUGUAGGUAUUGGAUUAC	Cucsat.PASA.G7459.T13	0.768762	0.00264269	3	Molybdopterin molybdenumtransferase	Molybdopterin biosynthesis protein
Csa-novel_miRNA4	UUCCUGUAGGUAUUGGAUUAC	Cucsat.PASA.G7459.T9	0.768762	0.00264269	3	Molybdopterin molybdenumtransferase	Molybdopterin biosynthesis protein
Csa-novel_miRNA4	UUCCUGUAGGUAUUGGAUUAC	Cucsat.PASA.G7459.T1	0.768762	0.00264269	3	Molybdopterin molybdenumtransferase	Molybdopterin biosynthesis protein
Csa-novel_miRNA4	UUCCUGUAGGUAUUGGAUUAC	Cucsat.PASA.G7459.T10	0.768762	0.00264269	3	Molybdopterin molybdenumtransferase	Molybdopterin biosynthesis protein
Csa-novel_miRNA4	UUCCUGUAGGUAUUGGAUUAC	Cucsat.PASA.G7459.T14	0.768762	0.00264269	3	Molybdopterin molybdenumtransferase	Molybdopterin biosynthesis protein
Csa-novel_miRNA4	UUCCUGUAGGUAUUGGAUUAC	Cucsat.PASA.G5734.T14	0.768762	0.00264269	3	transcription factor SCREAM2-like isoform X1
Csa-novel_miRNA4	UUCCUGUAGGUAUUGGAUUAC	Cucsat.PASA.G7459.T4	0.768762	0.00264269	3	Molybdopterin molybdenumtransferase	Molybdopterin biosynthesis protein
Csa-novel_miRNA4	UUCCUGUAGGUAUUGGAUUAC	Cucsat.PASA.G7459.T2	0.768762	0.00264269	3	Molybdopterin molybdenumtransferase	Molybdopterin biosynthesis protein
Csa-novel_miRNA4	UUCCUGUAGGUAUUGGAUUAC	Cucsat.PASA.G7459.T6	0.768762	0.00264269	3	Molybdopterin molybdenumtransferase	Molybdopterin biosynthesis protein
Csa-novel_miRNA4	UUCCUGUAGGUAUUGGAUUAC	Cucsat.PASA.G7459.T5	0.768762	0.00264269	3	Molybdopterin molybdenumtransferase	Molybdopterin biosynthesis protein
Csa-novel_miRNA4	UUCCUGUAGGUAUUGGAUUAC	Cucsat.PASA.G5734.T13	0.768762	0.00264269	3	transcription factor SCREAM2-like isoform X1
Csa-novel_miRNA4	UUCCUGUAGGUAUUGGAUUAC	Cucsat.PASA.G5734.T6	0.768762	0.00264269	3	transcription factor SCREAM2-like isoform X1	Transcription factor
Csa-novel_miRNA4	UUCCUGUAGGUAUUGGAUUAC	Cucsat.PASA.G5734.T11	0.768762	0.00264269	3	transcription factor SCREAM2-like isoform X1
Csa-novel_miRNA4	UUCCUGUAGGUAUUGGAUUAC	Cucsat.PASA.G5734.T4	0.768762	0.00264269	3	transcription factor SCREAM2-like isoform X1
Csa-novel_miRNA4	UUCCUGUAGGUAUUGGAUUAC	Cucsat.PASA.G5734.T10	0.768762	0.00264269	3	transcription factor SCREAM2-like isoform X1	Transcription factor
Csa-novel_miRNA4	UUCCUGUAGGUAUUGGAUUAC	Cucsat.PASA.G5734.T1	0.768762	0.00264269	3	transcription factor SCREAM2-like isoform X1	Transcription factor
Csa-novel_miRNA4	UUCCUGUAGGUAUUGGAUUAC	Cucsat.PASA.G5734.T2	0.768762	0.00264269	3	transcription factor SCREAM2-like isoform X1	Transcription factor
Csa-novel_miRNA4	UUCCUGUAGGUAUUGGAUUAC	Cucsat.PASA.G5734.T3	0.768762	0.00264269	3	transcription factor SCREAM2-like isoform X1
Csa-novel_miRNA4	UUCCUGUAGGUAUUGGAUUAC	Cucsat.PASA.G5734.T9	0.768762	0.00264269	3	transcription factor SCREAM2-like isoform X1
Csa-novel_miRNA4	UUCCUGUAGGUAUUGGAUUAC	Cucsat.PASA.G5734.T8	0.768762	0.00264269	3	transcription factor SCREAM2-like isoform X1	Transcription factor
Csa-novel_miRNA4	UUCCUGUAGGUAUUGGAUUAC	Cucsat.PASA.G5734.T5	0.768762	0.00264269	3	transcription factor SCREAM2-like isoform X1	Transcription factor
Csa-novel_miRNA4	UUCCUGUAGGUAUUGGAUUAC	Cucsat.PASA.G5734.T7	0.768762	0.00264269	3	transcription factor SCREAM2-like isoform X1
Csa-miR408	UGCACUGCCUCUUCCCUGGCUG	Cucsat.PASA.G10014.T25	1.05965	0.00913421	0	peptide chain release factor 1	peptide chain release factor
Csa-miR408	UGCACUGCCUCUUCCCUGGCUG	Cucsat.PASA.G10014.T22	1.05965	0.00913421	0	peptide chain release factor 1	peptide chain release factor
Csa-miR408	UGCACUGCCUCUUCCCUGGCUG	Cucsat.PASA.G10014.T8	1.05965	0.00913421	0	peptide chain release factor 1	peptide chain release factor
Csa-miR408	UGCACUGCCUCUUCCCUGGCUG	Cucsat.PASA.G10014.T5	1.05965	0.00913421	0	peptide chain release factor 1	peptide chain release factor
Csa-miR408	UGCACUGCCUCUUCCCUGGCUG	Cucsat.PASA.G10014.T1	1.05965	0.00913421	0	peptide chain release factor 1	peptide chain release factor
Csa-miR408	UGCACUGCCUCUUCCCUGGCUG	Cucsat.PASA.G10014.T41	1.05965	0.00913421	0	peptide chain release factor 1	peptide chain release factor
Csa-miR408	UGCACUGCCUCUUCCCUGGCUG	Cucsat.PASA.G10014.T42	1.05965	0.00913421	0	peptide chain release factor 1	peptide chain release factor
Csa-miR408	UGCACUGCCUCUUCCCUGGCUG	Cucsat.PASA.G10014.T29	1.05965	0.00913421	0	peptide chain release factor 1	peptide chain release factor
Csa-miR408	UGCACUGCCUCUUCCCUGGCUG	Cucsat.PASA.G10014.T44	1.05965	0.00913421	0	peptide chain release factor 1	peptide chain release factor
Csa-miR408	UGCACUGCCUCUUCCCUGGCUG	Cucsat.PASA.G10014.T24	1.05965	0.00913421	0	peptide chain release factor 1	peptide chain release factor
Csa-miR408	UGCACUGCCUCUUCCCUGGCUG	Cucsat.PASA.G10014.T37	1.05965	0.00913421	0	peptide chain release factor 1	peptide chain release factor
Csa-miR408	UGCACUGCCUCUUCCCUGGCUG	Cucsat.PASA.G10014.T14	1.05965	0.00913421	0	peptide chain release factor 1	peptide chain release factor
Csa-miR408	UGCACUGCCUCUUCCCUGGCUG	Cucsat.PASA.G10014.T33	1.05965	0.00913421	0	peptide chain release factor 1	peptide chain release factor
Csa-miR408	UGCACUGCCUCUUCCCUGGCUG	Cucsat.PASA.G10014.T27	1.05965	0.00913421	0	peptide chain release factor 1	peptide chain release factor
Csa-miR408	UGCACUGCCUCUUCCCUGGCUG	Cucsat.PASA.G10014.T43	1.05965	0.00913421	0	peptide chain release factor 1	peptide chain release factor
Csa-miR408	UGCACUGCCUCUUCCCUGGCUG	Cucsat.PASA.G10014.T28	1.05965	0.00913421	0	peptide chain release factor 1	peptide chain release factor
Csa-miR408	UGCACUGCCUCUUCCCUGGCUG	Cucsat.PASA.G10014.T30	1.05965	0.00913421	0	peptide chain release factor 1	peptide chain release factor
Csa-miR408	UGCACUGCCUCUUCCCUGGCUG	Cucsat.PASA.G10014.T9	1.05965	0.00913421	0	peptide chain release factor 1	peptide chain release factor
Csa-miR408	UGCACUGCCUCUUCCCUGGCUG	Cucsat.PASA.G10014.T16	1.05965	0.00913421	0	peptide chain release factor 1	peptide chain release factor
Csa-miR408	UGCACUGCCUCUUCCCUGGCUG	Cucsat.PASA.G10014.T23	1.05965	0.00913421	0	peptide chain release factor 1	peptide chain release factor
Csa-miR408	UGCACUGCCUCUUCCCUGGCUG	Cucsat.PASA.G10014.T17	1.05965	0.00913421	0	peptide chain release factor 1	peptide chain release factor
Csa-miR408	UGCACUGCCUCUUCCCUGGCUG	Cucsat.PASA.G10014.T15	1.05965	0.00913421	0	peptide chain release factor 1	peptide chain release factor
Csa-miR408	UGCACUGCCUCUUCCCUGGCUG	Cucsat.PASA.G10014.T4	1.05965	0.00913421	0	peptide chain release factor 1	peptide chain release factor
Csa-miR408	UGCACUGCCUCUUCCCUGGCUG	Cucsat.PASA.G10014.T34	1.05965	0.00913421	0	peptide chain release factor 1	peptide chain release factor
Csa-miR408	UGCACUGCCUCUUCCCUGGCUG	Cucsat.PASA.G10014.T20	1.05965	0.00913421	0	peptide chain release factor 1	peptide chain release factor
Csa-miR408	UGCACUGCCUCUUCCCUGGCUG	Cucsat.PASA.G10014.T7	1.05965	0.00913421	0	peptide chain release factor 1	peptide chain release factor
Csa-miR408	UGCACUGCCUCUUCCCUGGCUG	Cucsat.PASA.G10014.T6	1.05965	0.00913421	0	peptide chain release factor 1	peptide chain release factor
Csa-miR408	UGCACUGCCUCUUCCCUGGCUG	Cucsat.PASA.G10014.T31	1.05965	0.00913421	0	peptide chain release factor 1	peptide chain release factor
Csa-miR408	UGCACUGCCUCUUCCCUGGCUG	Cucsat.PASA.G10014.T19	1.05965	0.00913421	0	peptide chain release factor 1	peptide chain release factor
Csa-miR408	UGCACUGCCUCUUCCCUGGCUG	Cucsat.PASA.G10014.T32	1.05965	0.00913421	0	peptide chain release factor 1	peptide chain release factor
Csa-miR408	UGCACUGCCUCUUCCCUGGCUG	Cucsat.PASA.G10014.T21	1.05965	0.00913421	0	peptide chain release factor 1	peptide chain release factor
Csa-miR408	UGCACUGCCUCUUCCCUGGCUG	Cucsat.PASA.G10014.T40	1.05965	0.00913421	0	peptide chain release factor 1	peptide chain release factor
Csa-miR408	UGCACUGCCUCUUCCCUGGCUG	Cucsat.PASA.G10014.T3	1.05965	0.00913421	0	peptide chain release factor 1	peptide chain release factor
Csa-miR408	UGCACUGCCUCUUCCCUGGCUG	Cucsat.PASA.G10014.T39	1.05965	0.00913421	0	peptide chain release factor 1	peptide chain release factor
Csa-miR408	UGCACUGCCUCUUCCCUGGCUG	Cucsat.PASA.G10014.T2	1.05965	0.00913421	0	peptide chain release factor 1	peptide chain release factor
Csa-miR408	UGCACUGCCUCUUCCCUGGCUG	Cucsat.PASA.G10014.T35	1.05965	0.00913421	0	peptide chain release factor 1	peptide chain release factor
Csa-miR408	UGCACUGCCUCUUCCCUGGCUG	Cucsat.PASA.G10014.T38	1.05965	0.00913421	0	peptide chain release factor 1	peptide chain release factor
Csa-miR408	UGCACUGCCUCUUCCCUGGCUG	Cucsat.PASA.G10014.T45	1.05965	0.00913421	0	peptide chain release factor 1	peptide chain release factor
Csa-novel_miRNA4	UUCCUGUAGGUAUUGGAUUAC	Cucsat.PASA.G8264.T10	0.768762	0.00264269	2.5	protein IMPAIRED IN BABA-INDUCED STERILITY 1-like	serine threonine-protein kinase At1g54610-like
Csa-novel_miRNA4	UUCCUGUAGGUAUUGGAUUAC	Cucsat.PASA.G8264.T2	0.768762	0.00264269	2.5	protein IMPAIRED IN BABA-INDUCED STERILITY 1-like	serine threonine-protein kinase At1g54610-like
Csa-novel_miRNA4	UUCCUGUAGGUAUUGGAUUAC	Cucsat.PASA.G8264.T3	0.768762	0.00264269	2.5	protein IMPAIRED IN BABA-INDUCED STERILITY 1-like	serine threonine-protein kinase At1g54610-like
Csa-miR397	UCAUUGAGUGCAGCGUUGAUG	Cucsat.PASA.G9028.T5	1.67869	2.53688e-06	3	Pentatricopeptide repeat-containing protein	Pentatricopeptide repeat-containing protein
Csa-miR397	UCAUUGAGUGCAGCGUUGAUG	Cucsat.PASA.G9028.T3	1.67869	2.53688e-06	3	Pentatricopeptide repeat-containing protein	Pentatricopeptide repeat-containing protein
Csa-miR397	UCAUUGAGUGCAGCGUUGAUG	Cucsat.PASA.G10540.T1	1.67869	2.53688e-06	3	Annexin	annexin D4-like		4.23476822242205e-05
Csa-miR397	UCAUUGAGUGCAGCGUUGAUG	Cucsat.PASA.G10540.T3	1.67869	2.53688e-06	3	Annexin	annexin D4-like		4.23476822242205e-05
Csa-miR397	UCAUUGAGUGCAGCGUUGAUG	Cucsat.PASA.G10540.T2	1.67869	2.53688e-06	3	Annexin	annexin D4-like		4.23476822242205e-05
Csa-miR397	UCAUUGAGUGCAGCGUUGAUG	Cucsat.PASA.G9285.T14	1.67869	2.53688e-06	3	Serine/threonine-protein kinase TOR	target of rapamycin
Csa-miR397	UCAUUGAGUGCAGCGUUGAUG	Cucsat.PASA.G9285.T8	1.67869	2.53688e-06	3	Serine/threonine-protein kinase TOR	target of rapamycin
Csa-miR397	UCAUUGAGUGCAGCGUUGAUG	Cucsat.PASA.G9285.T13	1.67869	2.53688e-06	3	Serine/threonine-protein kinase TOR	target of rapamycin
Csa-novel_miRNA4	UUCCUGUAGGUAUUGGAUUAC	Cucsat.PASA.G10899.T3	0.768762	0.00264269	3	expansin-like A3	expansin-like				0.000350169059340011
Csa-novel_miRNA4	UUCCUGUAGGUAUUGGAUUAC	Cucsat.PASA.G10899.T4	0.768762	0.00264269	3	expansin-like A3	expansin-like				0.000350169059340011
Csa-novel_miRNA4	UUCCUGUAGGUAUUGGAUUAC	Cucsat.PASA.G10899.T2	0.768762	0.00264269	3	expansin-like A3	expansin-like				0.000350169059340011
Csa-novel_miRNA4	UUCCUGUAGGUAUUGGAUUAC	Cucsat.PASA.G10899.T6	0.768762	0.00264269	3	expansin-like A3					0.000350169059340011
Csa-novel_miRNA4	UUCCUGUAGGUAUUGGAUUAC	Cucsat.PASA.G10805.T42	0.768762	0.00264269	3	zinc finger CCCH domain-containing protein 40 isoform X1	zinc finger CCCH domain-containing protein
Csa-novel_miRNA4	UUCCUGUAGGUAUUGGAUUAC	Cucsat.PASA.G10805.T23	0.768762	0.00264269	3	zinc finger CCCH domain-containing protein 40 isoform X1	zinc finger CCCH domain-containing protein
Csa-novel_miRNA4	UUCCUGUAGGUAUUGGAUUAC	Cucsat.PASA.G10805.T40	0.768762	0.00264269	3	zinc finger CCCH domain-containing protein 40 isoform X1	zinc finger CCCH domain-containing protein
Csa-novel_miRNA4	UUCCUGUAGGUAUUGGAUUAC	Cucsat.PASA.G10805.T6	0.768762	0.00264269	3	zinc finger CCCH domain-containing protein 40 isoform X1	zinc finger CCCH domain-containing protein
Csa-novel_miRNA4	UUCCUGUAGGUAUUGGAUUAC	Cucsat.PASA.G10805.T27	0.768762	0.00264269	3	zinc finger CCCH domain-containing protein 40 isoform X1	zinc finger CCCH domain-containing protein
Csa-novel_miRNA4	UUCCUGUAGGUAUUGGAUUAC	Cucsat.PASA.G10805.T18	0.768762	0.00264269	3	zinc finger CCCH domain-containing protein 40 isoform X1	zinc finger CCCH domain-containing protein
Csa-novel_miRNA4	UUCCUGUAGGUAUUGGAUUAC	Cucsat.PASA.G10805.T28	0.768762	0.00264269	3	zinc finger CCCH domain-containing protein 40 isoform X1	zinc finger CCCH domain-containing protein
Csa-novel_miRNA4	UUCCUGUAGGUAUUGGAUUAC	Cucsat.PASA.G10805.T43	0.768762	0.00264269	3	zinc finger CCCH domain-containing protein 40 isoform X1	zinc finger CCCH domain-containing protein
Csa-novel_miRNA4	UUCCUGUAGGUAUUGGAUUAC	Cucsat.PASA.G10805.T2	0.768762	0.00264269	3	zinc finger CCCH domain-containing protein 40 isoform X1	zinc finger CCCH domain-containing protein
Csa-novel_miRNA4	UUCCUGUAGGUAUUGGAUUAC	Cucsat.PASA.G10805.T9	0.768762	0.00264269	3	zinc finger CCCH domain-containing protein 40 isoform X1	zinc finger CCCH domain-containing protein
Csa-novel_miRNA4	UUCCUGUAGGUAUUGGAUUAC	Cucsat.PASA.G10805.T15	0.768762	0.00264269	3	zinc finger CCCH domain-containing protein 40 isoform X1	zinc finger CCCH domain-containing protein
Csa-novel_miRNA4	UUCCUGUAGGUAUUGGAUUAC	Cucsat.PASA.G10805.T26	0.768762	0.00264269	3	zinc finger CCCH domain-containing protein 40 isoform X1	zinc finger CCCH domain-containing protein
Csa-novel_miRNA4	UUCCUGUAGGUAUUGGAUUAC	Cucsat.PASA.G10805.T38	0.768762	0.00264269	3	zinc finger CCCH domain-containing protein 40 isoform X1	zinc finger CCCH domain-containing protein
Csa-novel_miRNA4	UUCCUGUAGGUAUUGGAUUAC	Cucsat.PASA.G10805.T41	0.768762	0.00264269	3	zinc finger CCCH domain-containing protein 40 isoform X1	zinc finger CCCH domain-containing protein
Csa-novel_miRNA4	UUCCUGUAGGUAUUGGAUUAC	Cucsat.PASA.G10805.T37	0.768762	0.00264269	3	zinc finger CCCH domain-containing protein 40 isoform X1	zinc finger CCCH domain-containing protein
Csa-novel_miRNA4	UUCCUGUAGGUAUUGGAUUAC	Cucsat.PASA.G10805.T4	0.768762	0.00264269	3	zinc finger CCCH domain-containing protein 40 isoform X1	zinc finger CCCH domain-containing protein
Csa-novel_miRNA4	UUCCUGUAGGUAUUGGAUUAC	Cucsat.PASA.G10805.T19	0.768762	0.00264269	3	zinc finger CCCH domain-containing protein 40 isoform X1	zinc finger CCCH domain-containing protein
Csa-novel_miRNA4	UUCCUGUAGGUAUUGGAUUAC	Cucsat.PASA.G10805.T8	0.768762	0.00264269	3	zinc finger CCCH domain-containing protein 40 isoform X1	zinc finger CCCH domain-containing protein
Csa-novel_miRNA4	UUCCUGUAGGUAUUGGAUUAC	Cucsat.PASA.G10805.T20	0.768762	0.00264269	3	zinc finger CCCH domain-containing protein 40 isoform X1	zinc finger CCCH domain-containing protein
Csa-novel_miRNA4	UUCCUGUAGGUAUUGGAUUAC	Cucsat.PASA.G10805.T10	0.768762	0.00264269	3	zinc finger CCCH domain-containing protein 40 isoform X1	zinc finger CCCH domain-containing protein
Csa-novel_miRNA4	UUCCUGUAGGUAUUGGAUUAC	Cucsat.PASA.G10805.T24	0.768762	0.00264269	3	zinc finger CCCH domain-containing protein 40 isoform X1	zinc finger CCCH domain-containing protein
Csa-novel_miRNA4	UUCCUGUAGGUAUUGGAUUAC	Cucsat.PASA.G10805.T3	0.768762	0.00264269	3	zinc finger CCCH domain-containing protein 40 isoform X1	zinc finger CCCH domain-containing protein
Csa-novel_miRNA4	UUCCUGUAGGUAUUGGAUUAC	Cucsat.PASA.G10805.T13	0.768762	0.00264269	3	zinc finger CCCH domain-containing protein 40 isoform X1	zinc finger CCCH domain-containing protein
Csa-novel_miRNA4	UUCCUGUAGGUAUUGGAUUAC	Cucsat.PASA.G10805.T22	0.768762	0.00264269	3	zinc finger CCCH domain-containing protein 40 isoform X1	zinc finger CCCH domain-containing protein
Csa-novel_miRNA4	UUCCUGUAGGUAUUGGAUUAC	Cucsat.PASA.G10805.T12	0.768762	0.00264269	3	zinc finger CCCH domain-containing protein 40 isoform X1	zinc finger CCCH domain-containing protein
Csa-novel_miRNA4	UUCCUGUAGGUAUUGGAUUAC	Cucsat.PASA.G10805.T21	0.768762	0.00264269	3	zinc finger CCCH domain-containing protein 40 isoform X1	zinc finger CCCH domain-containing protein
Csa-novel_miRNA4	UUCCUGUAGGUAUUGGAUUAC	Cucsat.PASA.G10805.T35	0.768762	0.00264269	3	zinc finger CCCH domain-containing protein 40 isoform X1	zinc finger CCCH domain-containing protein
Csa-novel_miRNA4	UUCCUGUAGGUAUUGGAUUAC	Cucsat.PASA.G10805.T5	0.768762	0.00264269	3	zinc finger CCCH domain-containing protein 40 isoform X1	zinc finger CCCH domain-containing protein
Csa-novel_miRNA4	UUCCUGUAGGUAUUGGAUUAC	Cucsat.PASA.G10805.T1	0.768762	0.00264269	3	zinc finger CCCH domain-containing protein 40 isoform X1	zinc finger CCCH domain-containing protein
Csa-novel_miRNA4	UUCCUGUAGGUAUUGGAUUAC	Cucsat.PASA.G10805.T17	0.768762	0.00264269	3	zinc finger CCCH domain-containing protein 40 isoform X1	zinc finger CCCH domain-containing protein
Csa-novel_miRNA4	UUCCUGUAGGUAUUGGAUUAC	Cucsat.PASA.G10805.T16	0.768762	0.00264269	3	zinc finger CCCH domain-containing protein 40 isoform X1
Csa-novel_miRNA4	UUCCUGUAGGUAUUGGAUUAC	Cucsat.PASA.G10805.T11	0.768762	0.00264269	3	zinc finger CCCH domain-containing protein 40 isoform X1	zinc finger CCCH domain-containing protein
Csa-novel_miRNA4	UUCCUGUAGGUAUUGGAUUAC	Cucsat.PASA.G10805.T7	0.768762	0.00264269	3	zinc finger CCCH domain-containing protein 40 isoform X1	zinc finger CCCH domain-containing protein
Csa-novel_miRNA4	UUCCUGUAGGUAUUGGAUUAC	Cucsat.PASA.G10805.T14	0.768762	0.00264269	3	zinc finger CCCH domain-containing protein 40 isoform X1	zinc finger CCCH domain-containing protein
Csa-novel_miRNA4	UUCCUGUAGGUAUUGGAUUAC	Cucsat.PASA.G10373.T32	0.768762	0.00264269	3	choline/ethanolaminephosphotransferase 1
Csa-novel_miRNA4	UUCCUGUAGGUAUUGGAUUAC	Cucsat.PASA.G10373.T28	0.768762	0.00264269	3	choline/ethanolaminephosphotransferase 1
Csa-novel_miRNA4	UUCCUGUAGGUAUUGGAUUAC	Cucsat.PASA.G10373.T15	0.768762	0.00264269	3	choline/ethanolaminephosphotransferase 1	CDP-alcohol phosphatidyltransferase
Csa-novel_miRNA4	UUCCUGUAGGUAUUGGAUUAC	Cucsat.PASA.G10373.T18	0.768762	0.00264269	3	choline/ethanolaminephosphotransferase 1
Csa-novel_miRNA4	UUCCUGUAGGUAUUGGAUUAC	Cucsat.PASA.G10373.T25	0.768762	0.00264269	3	choline/ethanolaminephosphotransferase 1	CDP-alcohol phosphatidyltransferase
Csa-novel_miRNA4	UUCCUGUAGGUAUUGGAUUAC	Cucsat.PASA.G10373.T9	0.768762	0.00264269	3	choline/ethanolaminephosphotransferase 1	CDP-alcohol phosphatidyltransferase
Csa-novel_miRNA4	UUCCUGUAGGUAUUGGAUUAC	Cucsat.PASA.G10373.T26	0.768762	0.00264269	3	choline/ethanolaminephosphotransferase 1
Csa-novel_miRNA4	UUCCUGUAGGUAUUGGAUUAC	Cucsat.PASA.G10373.T11	0.768762	0.00264269	3	choline/ethanolaminephosphotransferase 1	CDP-alcohol phosphatidyltransferase
Csa-novel_miRNA4	UUCCUGUAGGUAUUGGAUUAC	Cucsat.PASA.G10094.T1	0.768762	0.00264269	3	Xyloglucan endotransglucosylase/hydrolase	Xyloglucan endotransglucosylase hydrolase protein
Csa-novel_miRNA4	UUCCUGUAGGUAUUGGAUUAC	Cucsat.PASA.G10094.T2	0.768762	0.00264269	3	Xyloglucan endotransglucosylase/hydrolase	Xyloglucan endotransglucosylase hydrolase protein
Csa-novel_miRNA4	UUCCUGUAGGUAUUGGAUUAC	Cucsat.PASA.G10094.T4	0.768762	0.00264269	3	Xyloglucan endotransglucosylase/hydrolase	Xyloglucan endotransglucosylase hydrolase protein
Csa-novel_miRNA4	UUCCUGUAGGUAUUGGAUUAC	Cucsat.PASA.G10094.T3	0.768762	0.00264269	3	Xyloglucan endotransglucosylase/hydrolase	Xyloglucan endotransglucosylase hydrolase protein
Csa-miR397	UCAUUGAGUGCAGCGUUGAUG	Cucsat.PASA.G16861.T13	1.67869	2.53688e-06	1.5	periodic tryptophan protein 2 homolog	periodic tryptophan protein
Csa-miR397	UCAUUGAGUGCAGCGUUGAUG	Cucsat.PASA.G16861.T12	1.67869	2.53688e-06	1.5	periodic tryptophan protein 2 homolog	periodic tryptophan protein
Csa-miR397	UCAUUGAGUGCAGCGUUGAUG	Cucsat.PASA.G16861.T10	1.67869	2.53688e-06	1.5	periodic tryptophan protein 2 homolog	periodic tryptophan protein
Csa-miR397	UCAUUGAGUGCAGCGUUGAUG	Cucsat.PASA.G16861.T7	1.67869	2.53688e-06	1.5	periodic tryptophan protein 2 homolog	periodic tryptophan protein
Csa-miR397	UCAUUGAGUGCAGCGUUGAUG	Cucsat.PASA.G16861.T9	1.67869	2.53688e-06	1.5	periodic tryptophan protein 2 homolog	periodic tryptophan protein
Csa-miR397	UCAUUGAGUGCAGCGUUGAUG	Cucsat.PASA.G16861.T11	1.67869	2.53688e-06	1.5	periodic tryptophan protein 2 homolog	periodic tryptophan protein
Csa-miR397	UCAUUGAGUGCAGCGUUGAUG	Cucsat.PASA.G16861.T8	1.67869	2.53688e-06	1.5	periodic tryptophan protein 2 homolog	periodic tryptophan protein
Csa-miR397	UCAUUGAGUGCAGCGUUGAUG	Cucsat.PASA.G16861.T5	1.67869	2.53688e-06	1.5	periodic tryptophan protein 2 homolog	periodic tryptophan protein
Csa-miR397	UCAUUGAGUGCAGCGUUGAUG	Cucsat.PASA.G16861.T1	1.67869	2.53688e-06	1.5	periodic tryptophan protein 2 homolog	periodic tryptophan protein
Csa-miR397	UCAUUGAGUGCAGCGUUGAUG	Cucsat.PASA.G16861.T4	1.67869	2.53688e-06	1.5	periodic tryptophan protein 2 homolog	periodic tryptophan protein
Csa-miR397	UCAUUGAGUGCAGCGUUGAUG	Cucsat.PASA.G16861.T6	1.67869	2.53688e-06	1.5	periodic tryptophan protein 2 homolog	periodic tryptophan protein
Csa-miR397	UCAUUGAGUGCAGCGUUGAUG	Cucsat.PASA.G16861.T2	1.67869	2.53688e-06	1.5	periodic tryptophan protein 2 homolog	periodic tryptophan protein
Csa-miR397	UCAUUGAGUGCAGCGUUGAUG	Cucsat.PASA.G16861.T3	1.67869	2.53688e-06	1.5	periodic tryptophan protein 2 homolog	periodic tryptophan protein
Csa-miR408	UGCACUGCCUCUUCCCUGGCUG	Cucsat.PASA.G18590.T7	1.05965	0.00913421	2	X8 domain-containing protein
Csa-miR408	UGCACUGCCUCUUCCCUGGCUG	Cucsat.PASA.G18590.T6	1.05965	0.00913421	2	X8 domain-containing protein
Csa-miR408	UGCACUGCCUCUUCCCUGGCUG	Cucsat.PASA.G18590.T1	1.05965	0.00913421	2	X8 domain-containing protein	X8 domain
Csa-miR397	UCAUUGAGUGCAGCGUUGAUG	Cucsat.PASA.G16912.T1	1.67869	2.53688e-06	2.5	Tubulin alpha chain
Csa-miR397	UCAUUGAGUGCAGCGUUGAUG	Cucsat.PASA.G16912.T4	1.67869	2.53688e-06	2.5	Tubulin alpha chain
Csa-miR397	UCAUUGAGUGCAGCGUUGAUG	Cucsat.PASA.G16912.T3	1.67869	2.53688e-06	2.5	Tubulin alpha chain
Csa-miR397	UCAUUGAGUGCAGCGUUGAUG	Cucsat.PASA.G16912.T2	1.67869	2.53688e-06	2.5	Tubulin alpha chain
Csa-miR397	UCAUUGAGUGCAGCGUUGAUG	Cucsat.PASA.G18245.T12	1.67869	2.53688e-06	3	U11/U12 small nuclear ribonucleoprotein 65 kDa protein	RNA recognition motif. (a.k.a. RRM, RBD, or RNP domain)
Csa-miR397	UCAUUGAGUGCAGCGUUGAUG	Cucsat.PASA.G17572.T1	1.67869	2.53688e-06	3
Csa-miR397	UCAUUGAGUGCAGCGUUGAUG	Cucsat.PASA.G16981.T1	1.67869	2.53688e-06	3
Csa-miR408	UGCACUGCCUCUUCCCUGGCUG	Cucsat.PASA.G19901.T8	1.05965	0.00913421	3	acyl-CoA-binding domain-containing protein 4	acyl-CoA-binding domain-containing protein
Csa-novel_miRNA4	UUCCUGUAGGUAUUGGAUUAC	Cucsat.PASA.G19465.T2	0.768762	0.00264269	3	sugar transport protein 14-like	sugar transport protein
Csa-novel_miRNA4	UUCCUGUAGGUAUUGGAUUAC	Cucsat.PASA.G17385.T10	0.768762	0.00264269	3	Myosin-binding protein 1-like
Csa-miR397	UCAUUGAGUGCAGCGUUGAUG	Cucsat.PASA.G14360.T5	1.67869	2.53688e-06	0	protein MOTHER of FT and TFL1-like	Phosphatidylethanolamine-binding protein
Csa-miR397	UCAUUGAGUGCAGCGUUGAUG	Cucsat.PASA.G14360.T1	1.67869	2.53688e-06	0	protein MOTHER of FT and TFL1-like	Phosphatidylethanolamine-binding protein
Csa-miR397	UCAUUGAGUGCAGCGUUGAUG	Cucsat.PASA.G14360.T6	1.67869	2.53688e-06	0	protein MOTHER of FT and TFL1-like
Csa-miR397	UCAUUGAGUGCAGCGUUGAUG	Cucsat.PASA.G14360.T2	1.67869	2.53688e-06	0	protein MOTHER of FT and TFL1-like
Csa-miR397	UCAUUGAGUGCAGCGUUGAUG	Cucsat.PASA.G14360.T3	1.67869	2.53688e-06	0	protein MOTHER of FT and TFL1-like
Csa-miR397	UCAUUGAGUGCAGCGUUGAUG	Cucsat.PASA.G13870.T8	1.67869	2.53688e-06	0.5	Laccase	laccase-4-like		1.06302505326572e-09
Csa-miR397	UCAUUGAGUGCAGCGUUGAUG	Cucsat.PASA.G13870.T1	1.67869	2.53688e-06	0.5	Laccase	laccase-4-like		1.06302505326572e-09
Csa-miR397	UCAUUGAGUGCAGCGUUGAUG	Cucsat.PASA.G13870.T9	1.67869	2.53688e-06	0.5	Laccase	laccase-4-like		1.06302505326572e-09
Csa-miR397	UCAUUGAGUGCAGCGUUGAUG	Cucsat.PASA.G13870.T5	1.67869	2.53688e-06	0.5	Laccase	laccase-4-like		1.06302505326572e-09
Csa-miR397	UCAUUGAGUGCAGCGUUGAUG	Cucsat.PASA.G13870.T12	1.67869	2.53688e-06	0.5	Laccase	laccase-4-like		1.06302505326572e-09
Csa-miR397	UCAUUGAGUGCAGCGUUGAUG	Cucsat.PASA.G13870.T11	1.67869	2.53688e-06	0.5	Laccase	laccase-4-like		1.06302505326572e-09
Csa-miR397	UCAUUGAGUGCAGCGUUGAUG	Cucsat.PASA.G13870.T3	1.67869	2.53688e-06	0.5	Laccase	laccase-4-like		1.06302505326572e-09
Csa-miR397	UCAUUGAGUGCAGCGUUGAUG	Cucsat.PASA.G13870.T6	1.67869	2.53688e-06	0.5	Laccase	laccase-4-like		1.06302505326572e-09
Csa-miR397	UCAUUGAGUGCAGCGUUGAUG	Cucsat.PASA.G13870.T7	1.67869	2.53688e-06	0.5	Laccase	laccase-4-like		1.06302505326572e-09
Csa-miR397	UCAUUGAGUGCAGCGUUGAUG	Cucsat.PASA.G13870.T4	1.67869	2.53688e-06	0.5	Laccase	laccase-4-like		1.06302505326572e-09
Csa-miR397	UCAUUGAGUGCAGCGUUGAUG	Cucsat.PASA.G13870.T10	1.67869	2.53688e-06	0.5	Laccase	laccase-4-like		1.06302505326572e-09
Csa-miR397	UCAUUGAGUGCAGCGUUGAUG	Cucsat.PASA.G13870.T2	1.67869	2.53688e-06	0.5	Laccase	laccase-4-like		1.06302505326572e-09
Csa-novel-miRNA3	GCAAGUCGUCCUUGGCUACC	Cucsat.miRNA.G65.T1	1.71385	0.000730796	1.5		Similar to cme-MIR169f
Csa-miR408	UGCACUGCCUCUUCCCUGGCUG	Cucsat.PASA.G15354.T1	1.05965	0.00913421	1.5	basic blue protein-like	Plastocyanin-like domain
Csa-miR397	UCAUUGAGUGCAGCGUUGAUG	Cucsat.PASA.G14160.T1	1.67869	2.53688e-06	3	Unknown protein
Csa-miR397	UCAUUGAGUGCAGCGUUGAUG	Cucsat.PASA.G14160.T2	1.67869	2.53688e-06	3	Unknown protein
Csa-miR397	UCAUUGAGUGCAGCGUUGAUG	Cucsat.PASA.G16357.T7	1.67869	2.53688e-06	3	indole-3-acetaldehyde oxidase-like	aldehyde oxidase
Csa-novel_miRNA4	UUCCUGUAGGUAUUGGAUUAC	Cucsat.PASA.G15790.T8	0.768762	0.00264269	3	RNA-dependent RNA polymerase	rna-dependent rna polymerase
Csa-novel_miRNA4	UUCCUGUAGGUAUUGGAUUAC	Cucsat.PASA.G15790.T14	0.768762	0.00264269	3	RNA-dependent RNA polymerase	rna-dependent rna polymerase
Csa-novel_miRNA4	UUCCUGUAGGUAUUGGAUUAC	Cucsat.PASA.G15790.T39	0.768762	0.00264269	3	RNA-dependent RNA polymerase	rna-dependent rna polymerase
Csa-novel_miRNA4	UUCCUGUAGGUAUUGGAUUAC	Cucsat.PASA.G15790.T15	0.768762	0.00264269	3	RNA-dependent RNA polymerase	rna-dependent rna polymerase
Csa-novel_miRNA4	UUCCUGUAGGUAUUGGAUUAC	Cucsat.PASA.G15790.T17	0.768762	0.00264269	3	RNA-dependent RNA polymerase	rna-dependent rna polymerase
Csa-novel_miRNA4	UUCCUGUAGGUAUUGGAUUAC	Cucsat.PASA.G15790.T13	0.768762	0.00264269	3	RNA-dependent RNA polymerase	rna-dependent rna polymerase
Csa-novel_miRNA4	UUCCUGUAGGUAUUGGAUUAC	Cucsat.PASA.G15790.T1	0.768762	0.00264269	3	RNA-dependent RNA polymerase	rna-dependent rna polymerase
Csa-novel_miRNA4	UUCCUGUAGGUAUUGGAUUAC	Cucsat.PASA.G15790.T24	0.768762	0.00264269	3	RNA-dependent RNA polymerase	rna-dependent rna polymerase
Csa-novel_miRNA4	UUCCUGUAGGUAUUGGAUUAC	Cucsat.PASA.G15790.T16	0.768762	0.00264269	3	RNA-dependent RNA polymerase	rna-dependent rna polymerase
Csa-novel_miRNA4	UUCCUGUAGGUAUUGGAUUAC	Cucsat.PASA.G15790.T41	0.768762	0.00264269	3	RNA-dependent RNA polymerase	rna-dependent rna polymerase
Csa-novel_miRNA4	UUCCUGUAGGUAUUGGAUUAC	Cucsat.PASA.G15790.T10	0.768762	0.00264269	3	RNA-dependent RNA polymerase	rna-dependent rna polymerase
Csa-novel_miRNA4	UUCCUGUAGGUAUUGGAUUAC	Cucsat.PASA.G15790.T19	0.768762	0.00264269	3	RNA-dependent RNA polymerase	rna-dependent rna polymerase
Csa-novel_miRNA4	UUCCUGUAGGUAUUGGAUUAC	Cucsat.PASA.G15790.T2	0.768762	0.00264269	3	RNA-dependent RNA polymerase	rna-dependent rna polymerase
Csa-novel_miRNA4	UUCCUGUAGGUAUUGGAUUAC	Cucsat.PASA.G15790.T36	0.768762	0.00264269	3	RNA-dependent RNA polymerase	rna-dependent rna polymerase
Csa-novel_miRNA4	UUCCUGUAGGUAUUGGAUUAC	Cucsat.PASA.G15790.T3	0.768762	0.00264269	3	RNA-dependent RNA polymerase	rna-dependent rna polymerase
Csa-novel_miRNA4	UUCCUGUAGGUAUUGGAUUAC	Cucsat.PASA.G15790.T7	0.768762	0.00264269	3	RNA-dependent RNA polymerase	rna-dependent rna polymerase
Csa-novel_miRNA4	UUCCUGUAGGUAUUGGAUUAC	Cucsat.PASA.G15790.T21	0.768762	0.00264269	3	RNA-dependent RNA polymerase	rna-dependent rna polymerase
Csa-novel_miRNA4	UUCCUGUAGGUAUUGGAUUAC	Cucsat.PASA.G15790.T22	0.768762	0.00264269	3	RNA-dependent RNA polymerase	rna-dependent rna polymerase
Csa-novel_miRNA4	UUCCUGUAGGUAUUGGAUUAC	Cucsat.PASA.G15790.T30	0.768762	0.00264269	3	RNA-dependent RNA polymerase	rna-dependent rna polymerase
Csa-novel_miRNA4	UUCCUGUAGGUAUUGGAUUAC	Cucsat.PASA.G15790.T18	0.768762	0.00264269	3	RNA-dependent RNA polymerase	rna-dependent rna polymerase
Csa-novel_miRNA4	UUCCUGUAGGUAUUGGAUUAC	Cucsat.PASA.G15790.T12	0.768762	0.00264269	3	RNA-dependent RNA polymerase	rna-dependent rna polymerase
Csa-novel_miRNA4	UUCCUGUAGGUAUUGGAUUAC	Cucsat.PASA.G15790.T26	0.768762	0.00264269	3	RNA-dependent RNA polymerase	rna-dependent rna polymerase
Csa-novel_miRNA4	UUCCUGUAGGUAUUGGAUUAC	Cucsat.PASA.G15790.T5	0.768762	0.00264269	3	RNA-dependent RNA polymerase	rna-dependent rna polymerase
Csa-novel_miRNA4	UUCCUGUAGGUAUUGGAUUAC	Cucsat.PASA.G15790.T35	0.768762	0.00264269	3	RNA-dependent RNA polymerase	rna-dependent rna polymerase
Csa-novel_miRNA4	UUCCUGUAGGUAUUGGAUUAC	Cucsat.PASA.G15790.T11	0.768762	0.00264269	3	RNA-dependent RNA polymerase	rna-dependent rna polymerase
Csa-novel_miRNA4	UUCCUGUAGGUAUUGGAUUAC	Cucsat.PASA.G15790.T40	0.768762	0.00264269	3	RNA-dependent RNA polymerase	rna-dependent rna polymerase
Csa-novel_miRNA4	UUCCUGUAGGUAUUGGAUUAC	Cucsat.PASA.G15790.T20	0.768762	0.00264269	3	RNA-dependent RNA polymerase	rna-dependent rna polymerase
Csa-novel_miRNA4	UUCCUGUAGGUAUUGGAUUAC	Cucsat.PASA.G15790.T32	0.768762	0.00264269	3	RNA-dependent RNA polymerase	rna-dependent rna polymerase
Csa-novel_miRNA4	UUCCUGUAGGUAUUGGAUUAC	Cucsat.PASA.G15790.T29	0.768762	0.00264269	3	RNA-dependent RNA polymerase	rna-dependent rna polymerase
Csa-novel_miRNA4	UUCCUGUAGGUAUUGGAUUAC	Cucsat.PASA.G15790.T37	0.768762	0.00264269	3	RNA-dependent RNA polymerase	rna-dependent rna polymerase
Csa-novel_miRNA4	UUCCUGUAGGUAUUGGAUUAC	Cucsat.PASA.G15790.T25	0.768762	0.00264269	3	RNA-dependent RNA polymerase	rna-dependent rna polymerase
Csa-novel_miRNA4	UUCCUGUAGGUAUUGGAUUAC	Cucsat.PASA.G15790.T42	0.768762	0.00264269	3	RNA-dependent RNA polymerase	rna-dependent rna polymerase
Csa-novel_miRNA4	UUCCUGUAGGUAUUGGAUUAC	Cucsat.PASA.G15790.T34	0.768762	0.00264269	3	RNA-dependent RNA polymerase	rna-dependent rna polymerase
Csa-novel_miRNA4	UUCCUGUAGGUAUUGGAUUAC	Cucsat.PASA.G15790.T4	0.768762	0.00264269	3	RNA-dependent RNA polymerase	rna-dependent rna polymerase
Csa-novel_miRNA4	UUCCUGUAGGUAUUGGAUUAC	Cucsat.PASA.G15790.T9	0.768762	0.00264269	3	RNA-dependent RNA polymerase	rna-dependent rna polymerase
Csa-novel_miRNA4	UUCCUGUAGGUAUUGGAUUAC	Cucsat.PASA.G15790.T31	0.768762	0.00264269	3	RNA-dependent RNA polymerase	rna-dependent rna polymerase
Csa-novel_miRNA4	UUCCUGUAGGUAUUGGAUUAC	Cucsat.PASA.G15790.T38	0.768762	0.00264269	3	RNA-dependent RNA polymerase	rna-dependent rna polymerase
Csa-novel_miRNA4	UUCCUGUAGGUAUUGGAUUAC	Cucsat.PASA.G15790.T28	0.768762	0.00264269	3	RNA-dependent RNA polymerase	rna-dependent rna polymerase
Csa-novel_miRNA4	UUCCUGUAGGUAUUGGAUUAC	Cucsat.PASA.G15790.T6	0.768762	0.00264269	3	RNA-dependent RNA polymerase	rna-dependent rna polymerase
Csa-novel_miRNA4	UUCCUGUAGGUAUUGGAUUAC	Cucsat.PASA.G15790.T33	0.768762	0.00264269	3	RNA-dependent RNA polymerase	rna-dependent rna polymerase
Csa-novel_miRNA4	UUCCUGUAGGUAUUGGAUUAC	Cucsat.PASA.G15790.T27	0.768762	0.00264269	3	RNA-dependent RNA polymerase	rna-dependent rna polymerase
Csa-miR397	UCAUUGAGUGCAGCGUUGAUG	Cucsat.PASA.G12208.T4	1.67869	2.53688e-06	1.5	Laccase	laccase-4-like
Csa-miR397	UCAUUGAGUGCAGCGUUGAUG	Cucsat.PASA.G12208.T3	1.67869	2.53688e-06	1.5	Laccase	laccase-4-like
Csa-miR397	UCAUUGAGUGCAGCGUUGAUG	Cucsat.PASA.G12224.T5	1.67869	2.53688e-06	1.5	Laccase	Multicopper oxidase
Csa-miR397	UCAUUGAGUGCAGCGUUGAUG	Cucsat.PASA.G12224.T7	1.67869	2.53688e-06	1.5	Laccase	Multicopper oxidase
Csa-miR397	UCAUUGAGUGCAGCGUUGAUG	Cucsat.PASA.G12208.T1	1.67869	2.53688e-06	1.5	Laccase	laccase-4-like
Csa-miR397	UCAUUGAGUGCAGCGUUGAUG	Cucsat.PASA.G12208.T2	1.67869	2.53688e-06	1.5	Laccase	laccase-4-like
Csa-miR397	UCAUUGAGUGCAGCGUUGAUG	Cucsat.PASA.G12208.T6	1.67869	2.53688e-06	1.5	Laccase	laccase-4-like
Csa-miR397	UCAUUGAGUGCAGCGUUGAUG	Cucsat.PASA.G12224.T4	1.67869	2.53688e-06	1.5	Laccase	Multicopper oxidase
Csa-miR397	UCAUUGAGUGCAGCGUUGAUG	Cucsat.PASA.G12208.T5	1.67869	2.53688e-06	1.5	Laccase	laccase-4-like
Csa-miR397	UCAUUGAGUGCAGCGUUGAUG	Cucsat.PASA.G12224.T6	1.67869	2.53688e-06	1.5	Laccase	Multicopper oxidase
Csa-miR397	UCAUUGAGUGCAGCGUUGAUG	Cucsat.PASA.G12224.T3	1.67869	2.53688e-06	1.5	Laccase	Multicopper oxidase
Csa-miR397	UCAUUGAGUGCAGCGUUGAUG	Cucsat.PASA.G12208.T7	1.67869	2.53688e-06	1.5	Laccase	laccase-4-like
Csa-miR397	UCAUUGAGUGCAGCGUUGAUG	Cucsat.PASA.G12224.T1	1.67869	2.53688e-06	1.5	Laccase	Multicopper oxidase
Csa-miR397	UCAUUGAGUGCAGCGUUGAUG	Cucsat.PASA.G12224.T2	1.67869	2.53688e-06	1.5	Laccase	Multicopper oxidase
Csa-novel-miRNA3	GCAAGUCGUCCUUGGCUACC	Cucsat.PASA.G13060.T1	1.71385	0.000730796	2.5
Csa-miR397	UCAUUGAGUGCAGCGUUGAUG	Cucsat.PASA.G13447.T2	1.67869	2.53688e-06	2.5	thaumatin-like protein 1	thaumatin-like protein
Csa-miR397	UCAUUGAGUGCAGCGUUGAUG	Cucsat.PASA.G13447.T1	1.67869	2.53688e-06	2.5	thaumatin-like protein 1	thaumatin-like protein
Csa-miR397	UCAUUGAGUGCAGCGUUGAUG	Cucsat.PASA.G12950.T2	1.67869	2.53688e-06	3	Cytoplasmic 60S subunit biogenesis factor REI1-like protein 1	zinc finger protein

## Sheet: B10_1_2vsB10_L
miRNA_id	miRNA_Acc.	Target_Acc.	logFC	FDR	Expectation	Cucdb_annotation	B10_Description	FDR_transcript_upregulated	FDR_gene_upregulated	FDR_transcript_downregulated	FDR_gene_downregulated		miRNA_Acc.	found miRNAs
Csa-miR167	UGAAGCUGCCAGCAUGAUCUA	Cucsat.PASA.G3825.T11	1.58991	1.02211e-07	0	Unknown protein		2.66591035660878e-07					Target_Acc.	target found in the transcriptome
Csa-miR167	UGAAGCUGCCAGCAUGAUCUA	Cucsat.PASA.G3825.T10	1.58991	1.02211e-07	0	Unknown protein							logFC	logfc for differential miRNA expression
Csa-miR167	UGAAGCUGCCAGCAUGAUCUA	Cucsat.PASA.G3825.T9	1.58991	1.02211e-07	0	Unknown protein							FDR	FDR for differential miRNA expression
Csa-miR167	UGAAGCUGCCAGCAUGAUCUA	Cucsat.PASA.G3825.T8	1.58991	1.02211e-07	0	Unknown protein							Expectation	Expextation parameter for miRNA-transcript matching
Csa-miR167	UGAAGCUGCCAGCAUGAUCUA	Cucsat.PASA.G3825.T7	1.58991	1.02211e-07	0	Unknown protein							Cucdb_annotation	Annotation from the Cucdb database (per gene)
Csa-miR167	UGAAGCUGCCAGCAUGAUCUA	Cucsat.PASA.G3825.T4	1.58991	1.02211e-07	0	Unknown protein							B10_Description	Annotation for the B10 genome (per transcript)
Csa-miR167	UGAAGCUGCCAGCAUGAUCUA	Cucsat.PASA.G3825.T5	1.58991	1.02211e-07	0	Unknown protein							FDR_transcript_upregulated	FDR for differential expression results of upregulated transcripts
Csa-miR167	UGAAGCUGCCAGCAUGAUCUA	Cucsat.PASA.G3825.T2	1.58991	1.02211e-07	0	Unknown protein							FDR_gene_upregulated	FDR for differential expression results of upregulated genes
Csa-miR167	UGAAGCUGCCAGCAUGAUCUA	Cucsat.PASA.G3825.T3	1.58991	1.02211e-07	0	Unknown protein							FDR_transcript_downregulated	FDR for differential expression results of downregulated transcripts
Csa-miR167	UGAAGCUGCCAGCAUGAUCUA	Cucsat.PASA.G3825.T6	1.58991	1.02211e-07	0	Unknown protein							FDR_gene_downregulated	FDR for differential expression results of downregulated genes
Csa-miR167	UGAAGCUGCCAGCAUGAUCUA	Cucsat.PASA.G3825.T1	1.58991	1.02211e-07	0	Unknown protein
Csa-miR167	UGAAGCUGCCAGCAUGAUCUA	Cucsat.PASA.G2112.T11	1.58991	1.02211e-07	0	cytochrome c6, chloroplastic					1.1390933124898e-15
Csa-miR167	UGAAGCUGCCAGCAUGAUCUA	Cucsat.PASA.G2112.T7	1.58991	1.02211e-07	0	cytochrome c6, chloroplastic				0.000218367707483471	1.1390933124898e-15
Csa-miR167	UGAAGCUGCCAGCAUGAUCUA	Cucsat.PASA.G2112.T6	1.58991	1.02211e-07	0	cytochrome c6, chloroplastic	Cytochrome c6				1.1390933124898e-15
Csa-miR167	UGAAGCUGCCAGCAUGAUCUA	Cucsat.PASA.G2112.T1	1.58991	1.02211e-07	0	cytochrome c6, chloroplastic	Cytochrome c6				1.1390933124898e-15
Csa-miR167	UGAAGCUGCCAGCAUGAUCUA	Cucsat.PASA.G2112.T12	1.58991	1.02211e-07	0	cytochrome c6, chloroplastic					1.1390933124898e-15
Csa-miR167	UGAAGCUGCCAGCAUGAUCUA	Cucsat.PASA.G2112.T3	1.58991	1.02211e-07	0	cytochrome c6, chloroplastic					1.1390933124898e-15
Csa-miR167	UGAAGCUGCCAGCAUGAUCUA	Cucsat.PASA.G2112.T4	1.58991	1.02211e-07	0	cytochrome c6, chloroplastic					1.1390933124898e-15
Csa-miR167	UGAAGCUGCCAGCAUGAUCUA	Cucsat.PASA.G2112.T2	1.58991	1.02211e-07	0	cytochrome c6, chloroplastic					1.1390933124898e-15
Csa-miR167a	UGAAGCUGCCAGCAUGAUCUG	Cucsat.PASA.G2112.T11	-1.46554	0.000334194	0	cytochrome c6, chloroplastic					1.1390933124898e-15
Csa-miR167a	UGAAGCUGCCAGCAUGAUCUG	Cucsat.PASA.G2112.T7	-1.46554	0.000334194	0	cytochrome c6, chloroplastic				0.000218367707483471	1.1390933124898e-15
Csa-miR167a	UGAAGCUGCCAGCAUGAUCUG	Cucsat.PASA.G2112.T6	-1.46554	0.000334194	0	cytochrome c6, chloroplastic	Cytochrome c6				1.1390933124898e-15
Csa-miR167a	UGAAGCUGCCAGCAUGAUCUG	Cucsat.PASA.G2112.T1	-1.46554	0.000334194	0	cytochrome c6, chloroplastic	Cytochrome c6				1.1390933124898e-15
Csa-miR167a	UGAAGCUGCCAGCAUGAUCUG	Cucsat.PASA.G2112.T12	-1.46554	0.000334194	0	cytochrome c6, chloroplastic					1.1390933124898e-15
Csa-miR167a	UGAAGCUGCCAGCAUGAUCUG	Cucsat.PASA.G2112.T3	-1.46554	0.000334194	0	cytochrome c6, chloroplastic					1.1390933124898e-15
Csa-miR167a	UGAAGCUGCCAGCAUGAUCUG	Cucsat.PASA.G2112.T4	-1.46554	0.000334194	0	cytochrome c6, chloroplastic					1.1390933124898e-15
Csa-miR167a	UGAAGCUGCCAGCAUGAUCUG	Cucsat.PASA.G2112.T2	-1.46554	0.000334194	0	cytochrome c6, chloroplastic					1.1390933124898e-15
Csa-miR167a	UGAAGCUGCCAGCAUGAUCUG	Cucsat.PASA.G3825.T11	-1.46554	0.000334194	0	Unknown protein		2.66591035660878e-07
Csa-miR167a	UGAAGCUGCCAGCAUGAUCUG	Cucsat.PASA.G3825.T10	-1.46554	0.000334194	0	Unknown protein
Csa-miR167a	UGAAGCUGCCAGCAUGAUCUG	Cucsat.PASA.G3825.T9	-1.46554	0.000334194	0	Unknown protein
Csa-miR167a	UGAAGCUGCCAGCAUGAUCUG	Cucsat.PASA.G3825.T8	-1.46554	0.000334194	0	Unknown protein
Csa-miR167a	UGAAGCUGCCAGCAUGAUCUG	Cucsat.PASA.G3825.T7	-1.46554	0.000334194	0	Unknown protein
Csa-miR167a	UGAAGCUGCCAGCAUGAUCUG	Cucsat.PASA.G3825.T4	-1.46554	0.000334194	0	Unknown protein
Csa-miR167a	UGAAGCUGCCAGCAUGAUCUG	Cucsat.PASA.G3825.T5	-1.46554	0.000334194	0	Unknown protein
Csa-miR167a	UGAAGCUGCCAGCAUGAUCUG	Cucsat.PASA.G3825.T2	-1.46554	0.000334194	0	Unknown protein
Csa-miR167a	UGAAGCUGCCAGCAUGAUCUG	Cucsat.PASA.G3825.T3	-1.46554	0.000334194	0	Unknown protein
Csa-miR167a	UGAAGCUGCCAGCAUGAUCUG	Cucsat.PASA.G3825.T6	-1.46554	0.000334194	0	Unknown protein
Csa-miR167a	UGAAGCUGCCAGCAUGAUCUG	Cucsat.PASA.G3825.T1	-1.46554	0.000334194	0	Unknown protein
Csa-miR167b	UGAAGCUGCCAGCAUGAUCUU	Cucsat.PASA.G2112.T11	-2.64999	3.90111e-12	0	cytochrome c6, chloroplastic					1.1390933124898e-15
Csa-miR167b	UGAAGCUGCCAGCAUGAUCUU	Cucsat.PASA.G2112.T7	-2.64999	3.90111e-12	0	cytochrome c6, chloroplastic				0.000218367707483471	1.1390933124898e-15
Csa-miR167b	UGAAGCUGCCAGCAUGAUCUU	Cucsat.PASA.G2112.T6	-2.64999	3.90111e-12	0	cytochrome c6, chloroplastic	Cytochrome c6				1.1390933124898e-15
Csa-miR167b	UGAAGCUGCCAGCAUGAUCUU	Cucsat.PASA.G2112.T1	-2.64999	3.90111e-12	0	cytochrome c6, chloroplastic	Cytochrome c6				1.1390933124898e-15
Csa-miR167b	UGAAGCUGCCAGCAUGAUCUU	Cucsat.PASA.G3825.T11	-2.64999	3.90111e-12	0	Unknown protein		2.66591035660878e-07
Csa-miR167b	UGAAGCUGCCAGCAUGAUCUU	Cucsat.PASA.G2112.T12	-2.64999	3.90111e-12	0	cytochrome c6, chloroplastic					1.1390933124898e-15
Csa-miR167b	UGAAGCUGCCAGCAUGAUCUU	Cucsat.PASA.G2112.T3	-2.64999	3.90111e-12	0	cytochrome c6, chloroplastic					1.1390933124898e-15
Csa-miR167b	UGAAGCUGCCAGCAUGAUCUU	Cucsat.PASA.G2112.T4	-2.64999	3.90111e-12	0	cytochrome c6, chloroplastic					1.1390933124898e-15
Csa-miR167b	UGAAGCUGCCAGCAUGAUCUU	Cucsat.PASA.G2112.T2	-2.64999	3.90111e-12	0	cytochrome c6, chloroplastic					1.1390933124898e-15
Csa-miR167b	UGAAGCUGCCAGCAUGAUCUU	Cucsat.PASA.G3825.T10	-2.64999	3.90111e-12	0	Unknown protein
Csa-miR167b	UGAAGCUGCCAGCAUGAUCUU	Cucsat.PASA.G3825.T9	-2.64999	3.90111e-12	0	Unknown protein
Csa-miR167b	UGAAGCUGCCAGCAUGAUCUU	Cucsat.PASA.G3825.T8	-2.64999	3.90111e-12	0	Unknown protein
Csa-miR167b	UGAAGCUGCCAGCAUGAUCUU	Cucsat.PASA.G3825.T7	-2.64999	3.90111e-12	0	Unknown protein
Csa-miR167b	UGAAGCUGCCAGCAUGAUCUU	Cucsat.PASA.G3825.T4	-2.64999	3.90111e-12	0	Unknown protein
Csa-miR167b	UGAAGCUGCCAGCAUGAUCUU	Cucsat.PASA.G3825.T5	-2.64999	3.90111e-12	0	Unknown protein
Csa-miR167b	UGAAGCUGCCAGCAUGAUCUU	Cucsat.PASA.G3825.T2	-2.64999	3.90111e-12	0	Unknown protein
Csa-miR167b	UGAAGCUGCCAGCAUGAUCUU	Cucsat.PASA.G3825.T3	-2.64999	3.90111e-12	0	Unknown protein
Csa-miR167b	UGAAGCUGCCAGCAUGAUCUU	Cucsat.PASA.G3825.T6	-2.64999	3.90111e-12	0	Unknown protein
Csa-miR167b	UGAAGCUGCCAGCAUGAUCUU	Cucsat.PASA.G3825.T1	-2.64999	3.90111e-12	0	Unknown protein
Csa-miR169	AAGCCAAGGAUGAAUUGCCGG	Cucsat.PASA.G3007.T16	-1.71045	1.58256e-06	0.5	Nuclear transcription factor Y subunit	Nuclear transcription factor Y subunit
Csa-miR169	AAGCCAAGGAUGAAUUGCCGG	Cucsat.PASA.G3007.T6	-1.71045	1.58256e-06	0.5	Nuclear transcription factor Y subunit	Nuclear transcription factor Y subunit
Csa-miR169	AAGCCAAGGAUGAAUUGCCGG	Cucsat.PASA.G3007.T3	-1.71045	1.58256e-06	0.5	Nuclear transcription factor Y subunit	Nuclear transcription factor Y subunit
Csa-miR169	AAGCCAAGGAUGAAUUGCCGG	Cucsat.PASA.G3007.T8	-1.71045	1.58256e-06	0.5	Nuclear transcription factor Y subunit	Nuclear transcription factor Y subunit
Csa-miR169	AAGCCAAGGAUGAAUUGCCGG	Cucsat.PASA.G3007.T2	-1.71045	1.58256e-06	0.5	Nuclear transcription factor Y subunit	Nuclear transcription factor Y subunit	0.000741499607545438
Csa-miR169	AAGCCAAGGAUGAAUUGCCGG	Cucsat.PASA.G3007.T4	-1.71045	1.58256e-06	0.5	Nuclear transcription factor Y subunit	Nuclear transcription factor Y subunit
Csa-miR169	AAGCCAAGGAUGAAUUGCCGG	Cucsat.PASA.G3007.T9	-1.71045	1.58256e-06	0.5	Nuclear transcription factor Y subunit	Nuclear transcription factor Y subunit
Csa-miR169	AAGCCAAGGAUGAAUUGCCGG	Cucsat.PASA.G3007.T15	-1.71045	1.58256e-06	0.5	Nuclear transcription factor Y subunit	Nuclear transcription factor Y subunit
Csa-miR169	AAGCCAAGGAUGAAUUGCCGG	Cucsat.PASA.G3007.T1	-1.71045	1.58256e-06	0.5	Nuclear transcription factor Y subunit	Nuclear transcription factor Y subunit			6.35435077905176e-08
Csa-miR169	AAGCCAAGGAUGAAUUGCCGG	Cucsat.PASA.G3007.T12	-1.71045	1.58256e-06	0.5	Nuclear transcription factor Y subunit	Nuclear transcription factor Y subunit
Csa-miR169	AAGCCAAGGAUGAAUUGCCGG	Cucsat.PASA.G3007.T5	-1.71045	1.58256e-06	0.5	Nuclear transcription factor Y subunit	Nuclear transcription factor Y subunit
Csa-miR169	AAGCCAAGGAUGAAUUGCCGG	Cucsat.PASA.G3007.T13	-1.71045	1.58256e-06	0.5	Nuclear transcription factor Y subunit	Nuclear transcription factor Y subunit
Csa-miR169	AAGCCAAGGAUGAAUUGCCGG	Cucsat.PASA.G3007.T11	-1.71045	1.58256e-06	0.5	Nuclear transcription factor Y subunit	Nuclear transcription factor Y subunit
Csa-miR169	AAGCCAAGGAUGAAUUGCCGG	Cucsat.PASA.G3007.T10	-1.71045	1.58256e-06	0.5	Nuclear transcription factor Y subunit	Nuclear transcription factor Y subunit
Csa-miR169	AAGCCAAGGAUGAAUUGCCGG	Cucsat.PASA.G3007.T14	-1.71045	1.58256e-06	0.5	Nuclear transcription factor Y subunit	Nuclear transcription factor Y subunit
Csa-miR169	AAGCCAAGGAUGAAUUGCCGG	Cucsat.PASA.G3007.T7	-1.71045	1.58256e-06	0.5	Nuclear transcription factor Y subunit	Nuclear transcription factor Y subunit			1.80830662067117e-06
Csa-miR160	UGCCUGGCUCCCUGUAUGCCA	Cucsat.PASA.G4162.T5	-1.867	6.65994e-12	0.5	Auxin response factor	auxin response factor
Csa-miR160	UGCCUGGCUCCCUGUAUGCCA	Cucsat.PASA.G4162.T3	-1.867	6.65994e-12	0.5	Auxin response factor	auxin response factor
Csa-miR160	UGCCUGGCUCCCUGUAUGCCA	Cucsat.PASA.G4162.T4	-1.867	6.65994e-12	0.5	Auxin response factor	auxin response factor
Csa-miR160	UGCCUGGCUCCCUGUAUGCCA	Cucsat.PASA.G4162.T2	-1.867	6.65994e-12	0.5	Auxin response factor	auxin response factor	3.2571481400988e-05
Csa-miR160	UGCCUGGCUCCCUGUAUGCCA	Cucsat.PASA.G4162.T1	-1.867	6.65994e-12	0.5	Auxin response factor	auxin response factor			0.000357290495562233
Csa-miR167	UCAAGCUGCCAGCAUGAUCUAA	Cucsat.PASA.G4092.T13	-3.77639	1.09873e-08	1	Protein DETOXIFICATION	MATE efflux family protein 4, chloroplastic-like				1.60176742700259e-11
Csa-miR167	UCAAGCUGCCAGCAUGAUCUAA	Cucsat.PASA.G4092.T6	-3.77639	1.09873e-08	1	Protein DETOXIFICATION	MATE efflux family protein 4, chloroplastic-like				1.60176742700259e-11
Csa-miR167	UCAAGCUGCCAGCAUGAUCUAA	Cucsat.PASA.G4092.T16	-3.77639	1.09873e-08	1	Protein DETOXIFICATION	MATE efflux family protein 4, chloroplastic-like				1.60176742700259e-11
Csa-miR167	UCAAGCUGCCAGCAUGAUCUAA	Cucsat.PASA.G4092.T7	-3.77639	1.09873e-08	1	Protein DETOXIFICATION	MATE efflux family protein 4, chloroplastic-like				1.60176742700259e-11
Csa-miR167	UCAAGCUGCCAGCAUGAUCUAA	Cucsat.PASA.G4092.T1	-3.77639	1.09873e-08	1	Protein DETOXIFICATION	MATE efflux family protein 4, chloroplastic-like				1.60176742700259e-11
Csa-miR167	UCAAGCUGCCAGCAUGAUCUAA	Cucsat.PASA.G4092.T10	-3.77639	1.09873e-08	1	Protein DETOXIFICATION	MATE efflux family protein 4, chloroplastic-like			0.000149671193898947	1.60176742700259e-11
Csa-miR167	UCAAGCUGCCAGCAUGAUCUAA	Cucsat.PASA.G4092.T2	-3.77639	1.09873e-08	1	Protein DETOXIFICATION	MATE efflux family protein 4, chloroplastic-like				1.60176742700259e-11
Csa-miR167	UCAAGCUGCCAGCAUGAUCUAA	Cucsat.PASA.G4092.T5	-3.77639	1.09873e-08	1	Protein DETOXIFICATION	MATE efflux family protein 4, chloroplastic-like			8.08995216077084e-05	1.60176742700259e-11
Csa-miR167	UCAAGCUGCCAGCAUGAUCUAA	Cucsat.PASA.G4092.T4	-3.77639	1.09873e-08	1	Protein DETOXIFICATION	MATE efflux family protein 4, chloroplastic-like			1.66975658321355e-06	1.60176742700259e-11
Csa-miR393	UCCAAAGGGAUCGCAUUGAUC	Cucsat.PASA.G3312.T2	0.702871	0.0111238	1	Transport inhibitor response 1	transport inhibitor response
Csa-miR393	UCCAAAGGGAUCGCAUUGAUC	Cucsat.PASA.G3312.T5	0.702871	0.0111238	1	Transport inhibitor response 1	transport inhibitor response
Csa-miR393	UCCAAAGGGAUCGCAUUGAUC	Cucsat.PASA.G3312.T4	0.702871	0.0111238	1	Transport inhibitor response 1	transport inhibitor response
Csa-miR393	UCCAAAGGGAUCGCAUUGAUC	Cucsat.PASA.G3312.T3	0.702871	0.0111238	1	Transport inhibitor response 1	transport inhibitor response
Csa-miR393	UCCAAAGGGAUCGCAUUGAUC	Cucsat.PASA.G3312.T1	0.702871	0.0111238	1	Transport inhibitor response 1	transport inhibitor response
Csa-miR157	UGACAGAAGAUAGAGAGCAC	Cucsat.PASA.G4818.T3	1.10517	0.000551044	1	Zinc finger CCCH domain-containing protein 14-like	zinc finger CCCH domain-containing protein
Csa-miR157	UGACAGAAGAUAGAGAGCAC	Cucsat.PASA.G4818.T4	1.10517	0.000551044	1	Zinc finger CCCH domain-containing protein 14-like	zinc finger CCCH domain-containing protein
Csa-miR157	UGACAGAAGAUAGAGAGCAC	Cucsat.PASA.G4818.T2	1.10517	0.000551044	1	Zinc finger CCCH domain-containing protein 14-like	zinc finger CCCH domain-containing protein
Csa-miR157	UGACAGAAGAUAGAGAGCAC	Cucsat.PASA.G4818.T1	1.10517	0.000551044	1	Zinc finger CCCH domain-containing protein 14-like	zinc finger CCCH domain-containing protein
Csa-miR157a	UUGACAGAAGAUAGAGAGCAC	Cucsat.PASA.G4818.T3	3.57127	4.11831e-17	1	Zinc finger CCCH domain-containing protein 14-like	zinc finger CCCH domain-containing protein
Csa-miR157a	UUGACAGAAGAUAGAGAGCAC	Cucsat.PASA.G4818.T4	3.57127	4.11831e-17	1	Zinc finger CCCH domain-containing protein 14-like	zinc finger CCCH domain-containing protein
Csa-miR157a	UUGACAGAAGAUAGAGAGCAC	Cucsat.PASA.G4818.T2	3.57127	4.11831e-17	1	Zinc finger CCCH domain-containing protein 14-like	zinc finger CCCH domain-containing protein
Csa-miR157a	UUGACAGAAGAUAGAGAGCAC	Cucsat.PASA.G4818.T1	3.57127	4.11831e-17	1	Zinc finger CCCH domain-containing protein 14-like	zinc finger CCCH domain-containing protein
Csa-miR167	UCAAGCUGCCAGCAUGAUCUAA	Cucsat.PASA.G3825.T11	-3.77639	1.09873e-08	1.5	Unknown protein		2.66591035660878e-07
Csa-miR167	UCAAGCUGCCAGCAUGAUCUAA	Cucsat.PASA.G3825.T10	-3.77639	1.09873e-08	1.5	Unknown protein
Csa-miR167	UCAAGCUGCCAGCAUGAUCUAA	Cucsat.PASA.G3825.T9	-3.77639	1.09873e-08	1.5	Unknown protein
Csa-miR167	UCAAGCUGCCAGCAUGAUCUAA	Cucsat.PASA.G3825.T8	-3.77639	1.09873e-08	1.5	Unknown protein
Csa-miR167	UCAAGCUGCCAGCAUGAUCUAA	Cucsat.PASA.G3825.T7	-3.77639	1.09873e-08	1.5	Unknown protein
Csa-miR167	UCAAGCUGCCAGCAUGAUCUAA	Cucsat.PASA.G3825.T4	-3.77639	1.09873e-08	1.5	Unknown protein
Csa-miR167	UCAAGCUGCCAGCAUGAUCUAA	Cucsat.PASA.G3825.T5	-3.77639	1.09873e-08	1.5	Unknown protein
Csa-miR167	UCAAGCUGCCAGCAUGAUCUAA	Cucsat.PASA.G3825.T2	-3.77639	1.09873e-08	1.5	Unknown protein
Csa-miR167	UCAAGCUGCCAGCAUGAUCUAA	Cucsat.PASA.G3825.T3	-3.77639	1.09873e-08	1.5	Unknown protein
Csa-miR167	UCAAGCUGCCAGCAUGAUCUAA	Cucsat.PASA.G3825.T6	-3.77639	1.09873e-08	1.5	Unknown protein
Csa-miR167	UCAAGCUGCCAGCAUGAUCUAA	Cucsat.PASA.G3825.T1	-3.77639	1.09873e-08	1.5	Unknown protein
Csa-miR167	UCAAGCUGCCAGCAUGAUCUAA	Cucsat.PASA.G2112.T11	-3.77639	1.09873e-08	1.5	cytochrome c6, chloroplastic					1.1390933124898e-15
Csa-miR167	UCAAGCUGCCAGCAUGAUCUAA	Cucsat.PASA.G2112.T7	-3.77639	1.09873e-08	1.5	cytochrome c6, chloroplastic				0.000218367707483471	1.1390933124898e-15
Csa-miR167	UCAAGCUGCCAGCAUGAUCUAA	Cucsat.PASA.G2112.T6	-3.77639	1.09873e-08	1.5	cytochrome c6, chloroplastic	Cytochrome c6				1.1390933124898e-15
Csa-miR167	UCAAGCUGCCAGCAUGAUCUAA	Cucsat.PASA.G2112.T1	-3.77639	1.09873e-08	1.5	cytochrome c6, chloroplastic	Cytochrome c6				1.1390933124898e-15
Csa-miR167	UCAAGCUGCCAGCAUGAUCUAA	Cucsat.PASA.G2112.T12	-3.77639	1.09873e-08	1.5	cytochrome c6, chloroplastic					1.1390933124898e-15
Csa-miR167	UCAAGCUGCCAGCAUGAUCUAA	Cucsat.PASA.G2112.T3	-3.77639	1.09873e-08	1.5	cytochrome c6, chloroplastic					1.1390933124898e-15
Csa-miR167	UCAAGCUGCCAGCAUGAUCUAA	Cucsat.PASA.G2112.T4	-3.77639	1.09873e-08	1.5	cytochrome c6, chloroplastic					1.1390933124898e-15
Csa-miR167	UCAAGCUGCCAGCAUGAUCUAA	Cucsat.PASA.G2112.T2	-3.77639	1.09873e-08	1.5	cytochrome c6, chloroplastic					1.1390933124898e-15
Csa-miR171	UUGAGCCGCGCCAAUAUCACU	Cucsat.PASA.G5172.T1	-2.64673	4.24788e-08	1.5	Hexosyltransferase	Beta-1,3-galactosyltransferase				2.45812238230321e-09
Csa-miR171	UUGAGCCGCGCCAAUAUCACU	Cucsat.PASA.G5172.T5	-2.64673	4.24788e-08	1.5	Hexosyltransferase	Beta-1,3-galactosyltransferase				2.45812238230321e-09
Csa-miR171	UUGAGCCGCGCCAAUAUCACU	Cucsat.PASA.G5172.T42	-2.64673	4.24788e-08	1.5	Hexosyltransferase	Beta-1,3-galactosyltransferase				2.45812238230321e-09
Csa-miR171	UUGAGCCGCGCCAAUAUCACU	Cucsat.PASA.G5172.T35	-2.64673	4.24788e-08	1.5	Hexosyltransferase	Beta-1,3-galactosyltransferase				2.45812238230321e-09
Csa-miR171	UUGAGCCGCGCCAAUAUCACU	Cucsat.PASA.G5172.T52	-2.64673	4.24788e-08	1.5	Hexosyltransferase	Beta-1,3-galactosyltransferase				2.45812238230321e-09
Csa-miR171	UUGAGCCGCGCCAAUAUCACU	Cucsat.PASA.G5172.T6	-2.64673	4.24788e-08	1.5	Hexosyltransferase	Beta-1,3-galactosyltransferase				2.45812238230321e-09
Csa-miR171	UUGAGCCGCGCCAAUAUCACU	Cucsat.PASA.G5172.T2	-2.64673	4.24788e-08	1.5	Hexosyltransferase	Beta-1,3-galactosyltransferase				2.45812238230321e-09
Csa-miR171	UUGAGCCGCGCCAAUAUCACU	Cucsat.PASA.G5172.T12	-2.64673	4.24788e-08	1.5	Hexosyltransferase	Beta-1,3-galactosyltransferase				2.45812238230321e-09
Csa-miR171	UUGAGCCGCGCCAAUAUCACU	Cucsat.PASA.G5172.T45	-2.64673	4.24788e-08	1.5	Hexosyltransferase	Beta-1,3-galactosyltransferase				2.45812238230321e-09
Csa-miR171	UUGAGCCGCGCCAAUAUCACU	Cucsat.PASA.G5172.T9	-2.64673	4.24788e-08	1.5	Hexosyltransferase	Beta-1,3-galactosyltransferase			2.91924477446335e-07	2.45812238230321e-09
Csa-miR171	UUGAGCCGCGCCAAUAUCACU	Cucsat.PASA.G5172.T16	-2.64673	4.24788e-08	1.5	Hexosyltransferase	Beta-1,3-galactosyltransferase				2.45812238230321e-09
Csa-miR171	UUGAGCCGCGCCAAUAUCACU	Cucsat.PASA.G5172.T46	-2.64673	4.24788e-08	1.5	Hexosyltransferase	Beta-1,3-galactosyltransferase			2.76730829820825e-07	2.45812238230321e-09
Csa-miR171	UUGAGCCGCGCCAAUAUCACU	Cucsat.PASA.G5172.T13	-2.64673	4.24788e-08	1.5	Hexosyltransferase	Beta-1,3-galactosyltransferase				2.45812238230321e-09
Csa-miR171	UUGAGCCGCGCCAAUAUCACU	Cucsat.PASA.G5172.T22	-2.64673	4.24788e-08	1.5	Hexosyltransferase	Beta-1,3-galactosyltransferase				2.45812238230321e-09
Csa-miR171	UUGAGCCGCGCCAAUAUCACU	Cucsat.PASA.G5172.T53	-2.64673	4.24788e-08	1.5	Hexosyltransferase	Beta-1,3-galactosyltransferase			1.30813005720748e-05	2.45812238230321e-09
Csa-miR171	UUGAGCCGCGCCAAUAUCACU	Cucsat.PASA.G5172.T51	-2.64673	4.24788e-08	1.5	Hexosyltransferase	Beta-1,3-galactosyltransferase				2.45812238230321e-09
Csa-miR171	UUGAGCCGCGCCAAUAUCACU	Cucsat.PASA.G5172.T3	-2.64673	4.24788e-08	1.5	Hexosyltransferase	Beta-1,3-galactosyltransferase				2.45812238230321e-09
Csa-miR171	UUGAGCCGCGCCAAUAUCACU	Cucsat.PASA.G5172.T11	-2.64673	4.24788e-08	1.5	Hexosyltransferase	Beta-1,3-galactosyltransferase				2.45812238230321e-09
Csa-miR171	UUGAGCCGCGCCAAUAUCACU	Cucsat.PASA.G5172.T27	-2.64673	4.24788e-08	1.5	Hexosyltransferase	Beta-1,3-galactosyltransferase				2.45812238230321e-09
Csa-miR171	UUGAGCCGCGCCAAUAUCACU	Cucsat.PASA.G5172.T4	-2.64673	4.24788e-08	1.5	Hexosyltransferase	Beta-1,3-galactosyltransferase				2.45812238230321e-09
Csa-miR171	UUGAGCCGCGCCAAUAUCACU	Cucsat.PASA.G5172.T23	-2.64673	4.24788e-08	1.5	Hexosyltransferase	Beta-1,3-galactosyltransferase				2.45812238230321e-09
Csa-miR171	UUGAGCCGCGCCAAUAUCACU	Cucsat.PASA.G5172.T47	-2.64673	4.24788e-08	1.5	Hexosyltransferase	Beta-1,3-galactosyltransferase				2.45812238230321e-09
Csa-miR171	UUGAGCCGCGCCAAUAUCACU	Cucsat.PASA.G5172.T50	-2.64673	4.24788e-08	1.5	Hexosyltransferase	Beta-1,3-galactosyltransferase				2.45812238230321e-09
Csa-miR171	UUGAGCCGCGCCAAUAUCACU	Cucsat.PASA.G5172.T19	-2.64673	4.24788e-08	1.5	Hexosyltransferase	Beta-1,3-galactosyltransferase				2.45812238230321e-09
Csa-miR171	UUGAGCCGCGCCAAUAUCACU	Cucsat.PASA.G5172.T14	-2.64673	4.24788e-08	1.5	Hexosyltransferase	Beta-1,3-galactosyltransferase			1.03993921752506e-05	2.45812238230321e-09
Csa-miR171	UUGAGCCGCGCCAAUAUCACU	Cucsat.PASA.G5172.T24	-2.64673	4.24788e-08	1.5	Hexosyltransferase	Beta-1,3-galactosyltransferase			1.90881788303575e-05	2.45812238230321e-09
Csa-miR171	UUGAGCCGCGCCAAUAUCACU	Cucsat.PASA.G5172.T32	-2.64673	4.24788e-08	1.5	Hexosyltransferase	Beta-1,3-galactosyltransferase				2.45812238230321e-09
Csa-miR171	UUGAGCCGCGCCAAUAUCACU	Cucsat.PASA.G5172.T17	-2.64673	4.24788e-08	1.5	Hexosyltransferase	Beta-1,3-galactosyltransferase				2.45812238230321e-09
Csa-miR171	UUGAGCCGCGCCAAUAUCACU	Cucsat.PASA.G5172.T28	-2.64673	4.24788e-08	1.5	Hexosyltransferase	Beta-1,3-galactosyltransferase				2.45812238230321e-09
Csa-miR171	UUGAGCCGCGCCAAUAUCACU	Cucsat.PASA.G5172.T37	-2.64673	4.24788e-08	1.5	Hexosyltransferase	Beta-1,3-galactosyltransferase				2.45812238230321e-09
Csa-miR171	UUGAGCCGCGCCAAUAUCACU	Cucsat.PASA.G5172.T25	-2.64673	4.24788e-08	1.5	Hexosyltransferase	Beta-1,3-galactosyltransferase				2.45812238230321e-09
Csa-miR171	UUGAGCCGCGCCAAUAUCACU	Cucsat.PASA.G5172.T33	-2.64673	4.24788e-08	1.5	Hexosyltransferase	Beta-1,3-galactosyltransferase				2.45812238230321e-09
Csa-miR171	UUGAGCCGCGCCAAUAUCACU	Cucsat.PASA.G5172.T34	-2.64673	4.24788e-08	1.5	Hexosyltransferase	Beta-1,3-galactosyltransferase				2.45812238230321e-09
Csa-miR171	UUGAGCCGCGCCAAUAUCACU	Cucsat.PASA.G5172.T18	-2.64673	4.24788e-08	1.5	Hexosyltransferase	Beta-1,3-galactosyltransferase				2.45812238230321e-09
Csa-miR171	UUGAGCCGCGCCAAUAUCACU	Cucsat.PASA.G5172.T40	-2.64673	4.24788e-08	1.5	Hexosyltransferase	Beta-1,3-galactosyltransferase				2.45812238230321e-09
Csa-miR171	UUGAGCCGCGCCAAUAUCACU	Cucsat.PASA.G5172.T26	-2.64673	4.24788e-08	1.5	Hexosyltransferase	Beta-1,3-galactosyltransferase				2.45812238230321e-09
Csa-novel-miRNA5	GAGUGAACCUGAGAACACAAGA	Cucsat.PASA.G3008.T7	1.58874	4.00688e-07	2	protein FRA10AC1
Csa-novel-miRNA5	GAGUGAACCUGAGAACACAAGA	Cucsat.PASA.G3008.T2	1.58874	4.00688e-07	2	protein FRA10AC1
Csa-novel-miRNA5	GAGUGAACCUGAGAACACAAGA	Cucsat.PASA.G3008.T6	1.58874	4.00688e-07	2	protein FRA10AC1
Csa-novel-miRNA5	GAGUGAACCUGAGAACACAAGA	Cucsat.PASA.G3008.T29	1.58874	4.00688e-07	2	protein FRA10AC1
Csa-novel-miRNA5	GAGUGAACCUGAGAACACAAGA	Cucsat.PASA.G3008.T68	1.58874	4.00688e-07	2	protein FRA10AC1	Folate-sensitive fragile site protein Fra10Ac1
Csa-novel-miRNA5	GAGUGAACCUGAGAACACAAGA	Cucsat.PASA.G3008.T26	1.58874	4.00688e-07	2	protein FRA10AC1
Csa-novel-miRNA5	GAGUGAACCUGAGAACACAAGA	Cucsat.PASA.G3008.T69	1.58874	4.00688e-07	2	protein FRA10AC1	Folate-sensitive fragile site protein Fra10Ac1
Csa-novel-miRNA5	GAGUGAACCUGAGAACACAAGA	Cucsat.PASA.G3008.T55	1.58874	4.00688e-07	2	protein FRA10AC1
Csa-novel-miRNA5	GAGUGAACCUGAGAACACAAGA	Cucsat.PASA.G3008.T39	1.58874	4.00688e-07	2	protein FRA10AC1	Folate-sensitive fragile site protein Fra10Ac1
Csa-novel-miRNA5	GAGUGAACCUGAGAACACAAGA	Cucsat.PASA.G3008.T30	1.58874	4.00688e-07	2	protein FRA10AC1
Csa-novel-miRNA5	GAGUGAACCUGAGAACACAAGA	Cucsat.PASA.G3008.T71	1.58874	4.00688e-07	2	protein FRA10AC1
Csa-novel-miRNA5	GAGUGAACCUGAGAACACAAGA	Cucsat.PASA.G3008.T73	1.58874	4.00688e-07	2	protein FRA10AC1	Folate-sensitive fragile site protein Fra10Ac1
Csa-novel-miRNA5	GAGUGAACCUGAGAACACAAGA	Cucsat.PASA.G3008.T63	1.58874	4.00688e-07	2	protein FRA10AC1
Csa-novel-miRNA5	GAGUGAACCUGAGAACACAAGA	Cucsat.PASA.G3008.T81	1.58874	4.00688e-07	2	protein FRA10AC1	Folate-sensitive fragile site protein Fra10Ac1
Csa-novel-miRNA5	GAGUGAACCUGAGAACACAAGA	Cucsat.PASA.G3008.T77	1.58874	4.00688e-07	2	protein FRA10AC1	Folate-sensitive fragile site protein Fra10Ac1
Csa-novel-miRNA5	GAGUGAACCUGAGAACACAAGA	Cucsat.PASA.G3008.T75	1.58874	4.00688e-07	2	protein FRA10AC1	Folate-sensitive fragile site protein Fra10Ac1
Csa-novel-miRNA5	GAGUGAACCUGAGAACACAAGA	Cucsat.PASA.G3008.T94	1.58874	4.00688e-07	2	protein FRA10AC1
Csa-novel-miRNA5	GAGUGAACCUGAGAACACAAGA	Cucsat.PASA.G3008.T62	1.58874	4.00688e-07	2	protein FRA10AC1	Folate-sensitive fragile site protein Fra10Ac1
Csa-novel-miRNA5	GAGUGAACCUGAGAACACAAGA	Cucsat.PASA.G3008.T47	1.58874	4.00688e-07	2	protein FRA10AC1	Folate-sensitive fragile site protein Fra10Ac1
Csa-novel-miRNA5	GAGUGAACCUGAGAACACAAGA	Cucsat.PASA.G3008.T60	1.58874	4.00688e-07	2	protein FRA10AC1	Folate-sensitive fragile site protein Fra10Ac1
Csa-novel-miRNA5	GAGUGAACCUGAGAACACAAGA	Cucsat.PASA.G3008.T33	1.58874	4.00688e-07	2	protein FRA10AC1	Folate-sensitive fragile site protein Fra10Ac1
Csa-novel-miRNA5	GAGUGAACCUGAGAACACAAGA	Cucsat.PASA.G3008.T105	1.58874	4.00688e-07	2	protein FRA10AC1	Folate-sensitive fragile site protein Fra10Ac1
Csa-novel-miRNA5	GAGUGAACCUGAGAACACAAGA	Cucsat.PASA.G3008.T32	1.58874	4.00688e-07	2	protein FRA10AC1	Folate-sensitive fragile site protein Fra10Ac1
Csa-novel-miRNA5	GAGUGAACCUGAGAACACAAGA	Cucsat.PASA.G3008.T126	1.58874	4.00688e-07	2	protein FRA10AC1	Folate-sensitive fragile site protein Fra10Ac1
Csa-novel-miRNA5	GAGUGAACCUGAGAACACAAGA	Cucsat.PASA.G3008.T120	1.58874	4.00688e-07	2	protein FRA10AC1	Folate-sensitive fragile site protein Fra10Ac1
Csa-novel-miRNA5	GAGUGAACCUGAGAACACAAGA	Cucsat.PASA.G3008.T125	1.58874	4.00688e-07	2	protein FRA10AC1	Folate-sensitive fragile site protein Fra10Ac1
Csa-novel-miRNA5	GAGUGAACCUGAGAACACAAGA	Cucsat.PASA.G3008.T122	1.58874	4.00688e-07	2	protein FRA10AC1
Csa-novel-miRNA5	GAGUGAACCUGAGAACACAAGA	Cucsat.PASA.G3008.T115	1.58874	4.00688e-07	2	protein FRA10AC1	Folate-sensitive fragile site protein Fra10Ac1
Csa-novel-miRNA5	GAGUGAACCUGAGAACACAAGA	Cucsat.PASA.G3008.T123	1.58874	4.00688e-07	2	protein FRA10AC1	Folate-sensitive fragile site protein Fra10Ac1
Csa-novel-miRNA5	GAGUGAACCUGAGAACACAAGA	Cucsat.PASA.G3008.T131	1.58874	4.00688e-07	2	protein FRA10AC1	Folate-sensitive fragile site protein Fra10Ac1
Csa-novel-miRNA5	GAGUGAACCUGAGAACACAAGA	Cucsat.PASA.G3008.T93	1.58874	4.00688e-07	2	protein FRA10AC1	Folate-sensitive fragile site protein Fra10Ac1
Csa-novel-miRNA5	GAGUGAACCUGAGAACACAAGA	Cucsat.PASA.G3008.T127	1.58874	4.00688e-07	2	protein FRA10AC1	Folate-sensitive fragile site protein Fra10Ac1
Csa-novel-miRNA5	GAGUGAACCUGAGAACACAAGA	Cucsat.PASA.G3008.T108	1.58874	4.00688e-07	2	protein FRA10AC1	Folate-sensitive fragile site protein Fra10Ac1
Csa-novel-miRNA5	GAGUGAACCUGAGAACACAAGA	Cucsat.PASA.G3008.T113	1.58874	4.00688e-07	2	protein FRA10AC1	Folate-sensitive fragile site protein Fra10Ac1
Csa-novel-miRNA5	GAGUGAACCUGAGAACACAAGA	Cucsat.PASA.G3008.T128	1.58874	4.00688e-07	2	protein FRA10AC1	Folate-sensitive fragile site protein Fra10Ac1
Csa-novel-miRNA5	GAGUGAACCUGAGAACACAAGA	Cucsat.PASA.G3008.T116	1.58874	4.00688e-07	2	protein FRA10AC1	Folate-sensitive fragile site protein Fra10Ac1
Csa-novel-miRNA5	GAGUGAACCUGAGAACACAAGA	Cucsat.PASA.G3008.T103	1.58874	4.00688e-07	2	protein FRA10AC1	Folate-sensitive fragile site protein Fra10Ac1
Csa-novel-miRNA6	GUGAGGAUUAAAUUUGUGAGCUUU	Cucsat.PASA.G5174.T4	2.38054	1.44551e-09	2	Sodium Bile acid symporter family isoform 2	Bile acid				4.9918234955116e-08
Csa-novel-miRNA6	GUGAGGAUUAAAUUUGUGAGCUUU	Cucsat.PASA.G5174.T54	2.38054	1.44551e-09	2	Sodium Bile acid symporter family isoform 2	Bile acid				4.9918234955116e-08
Csa-novel-miRNA6	GUGAGGAUUAAAUUUGUGAGCUUU	Cucsat.PASA.G5174.T5	2.38054	1.44551e-09	2	Sodium Bile acid symporter family isoform 2	Bile acid				4.9918234955116e-08
Csa-novel-miRNA6	GUGAGGAUUAAAUUUGUGAGCUUU	Cucsat.PASA.G5174.T14	2.38054	1.44551e-09	2	Sodium Bile acid symporter family isoform 2	Bile acid				4.9918234955116e-08
Csa-novel-miRNA6	GUGAGGAUUAAAUUUGUGAGCUUU	Cucsat.PASA.G5174.T49	2.38054	1.44551e-09	2	Sodium Bile acid symporter family isoform 2	Bile acid				4.9918234955116e-08
Csa-novel-miRNA6	GUGAGGAUUAAAUUUGUGAGCUUU	Cucsat.PASA.G5174.T19	2.38054	1.44551e-09	2	Sodium Bile acid symporter family isoform 2	Bile acid				4.9918234955116e-08
Csa-novel-miRNA6	GUGAGGAUUAAAUUUGUGAGCUUU	Cucsat.PASA.G5174.T50	2.38054	1.44551e-09	2	Sodium Bile acid symporter family isoform 2	Bile acid				4.9918234955116e-08
Csa-novel-miRNA6	GUGAGGAUUAAAUUUGUGAGCUUU	Cucsat.PASA.G5174.T16	2.38054	1.44551e-09	2	Sodium Bile acid symporter family isoform 2	Bile acid				4.9918234955116e-08
Csa-novel-miRNA6	GUGAGGAUUAAAUUUGUGAGCUUU	Cucsat.PASA.G5174.T24	2.38054	1.44551e-09	2	Sodium Bile acid symporter family isoform 2	Bile acid				4.9918234955116e-08
Csa-novel-miRNA6	GUGAGGAUUAAAUUUGUGAGCUUU	Cucsat.PASA.G5174.T51	2.38054	1.44551e-09	2	Sodium Bile acid symporter family isoform 2	Bile acid				4.9918234955116e-08
Csa-novel-miRNA6	GUGAGGAUUAAAUUUGUGAGCUUU	Cucsat.PASA.G5174.T26	2.38054	1.44551e-09	2	Sodium Bile acid symporter family isoform 2	Bile acid				4.9918234955116e-08
Csa-novel-miRNA6	GUGAGGAUUAAAUUUGUGAGCUUU	Cucsat.PASA.G5174.T37	2.38054	1.44551e-09	2	Sodium Bile acid symporter family isoform 2	Bile acid				4.9918234955116e-08
Csa-novel-miRNA6	GUGAGGAUUAAAUUUGUGAGCUUU	Cucsat.PASA.G5174.T25	2.38054	1.44551e-09	2	Sodium Bile acid symporter family isoform 2	Bile acid				4.9918234955116e-08
Csa-novel-miRNA6	GUGAGGAUUAAAUUUGUGAGCUUU	Cucsat.PASA.G5174.T111	2.38054	1.44551e-09	2	Sodium Bile acid symporter family isoform 2	Bile acid				4.9918234955116e-08
Csa-novel-miRNA6	GUGAGGAUUAAAUUUGUGAGCUUU	Cucsat.PASA.G5174.T43	2.38054	1.44551e-09	2	Sodium Bile acid symporter family isoform 2	Bile acid				4.9918234955116e-08
Csa-novel-miRNA6	GUGAGGAUUAAAUUUGUGAGCUUU	Cucsat.PASA.G5174.T76	2.38054	1.44551e-09	2	Sodium Bile acid symporter family isoform 2	Bile acid				4.9918234955116e-08
Csa-novel-miRNA6	GUGAGGAUUAAAUUUGUGAGCUUU	Cucsat.PASA.G5174.T126	2.38054	1.44551e-09	2	Sodium Bile acid symporter family isoform 2	Bile acid			1.92260811750678e-06	4.9918234955116e-08
Csa-novel-miRNA6	GUGAGGAUUAAAUUUGUGAGCUUU	Cucsat.PASA.G5174.T3	2.38054	1.44551e-09	2	Sodium Bile acid symporter family isoform 2	Bile acid				4.9918234955116e-08
Csa-novel-miRNA6	GUGAGGAUUAAAUUUGUGAGCUUU	Cucsat.PASA.G5174.T32	2.38054	1.44551e-09	2	Sodium Bile acid symporter family isoform 2	Bile acid				4.9918234955116e-08
Csa-novel-miRNA6	GUGAGGAUUAAAUUUGUGAGCUUU	Cucsat.PASA.G5174.T124	2.38054	1.44551e-09	2	Sodium Bile acid symporter family isoform 2	Bile acid				4.9918234955116e-08
Csa-novel-miRNA6	GUGAGGAUUAAAUUUGUGAGCUUU	Cucsat.PASA.G5174.T40	2.38054	1.44551e-09	2	Sodium Bile acid symporter family isoform 2	Bile acid				4.9918234955116e-08
Csa-novel-miRNA6	GUGAGGAUUAAAUUUGUGAGCUUU	Cucsat.PASA.G5174.T30	2.38054	1.44551e-09	2	Sodium Bile acid symporter family isoform 2	Bile acid				4.9918234955116e-08
Csa-novel-miRNA6	GUGAGGAUUAAAUUUGUGAGCUUU	Cucsat.PASA.G5174.T35	2.38054	1.44551e-09	2	Sodium Bile acid symporter family isoform 2	Bile acid				4.9918234955116e-08
Csa-novel-miRNA6	GUGAGGAUUAAAUUUGUGAGCUUU	Cucsat.PASA.G5174.T12	2.38054	1.44551e-09	2	Sodium Bile acid symporter family isoform 2	Bile acid				4.9918234955116e-08
Csa-novel-miRNA6	GUGAGGAUUAAAUUUGUGAGCUUU	Cucsat.PASA.G5174.T28	2.38054	1.44551e-09	2	Sodium Bile acid symporter family isoform 2	Bile acid				4.9918234955116e-08
Csa-novel-miRNA6	GUGAGGAUUAAAUUUGUGAGCUUU	Cucsat.PASA.G5174.T29	2.38054	1.44551e-09	2	Sodium Bile acid symporter family isoform 2	Bile acid				4.9918234955116e-08
Csa-novel-miRNA6	GUGAGGAUUAAAUUUGUGAGCUUU	Cucsat.PASA.G5174.T10	2.38054	1.44551e-09	2	Sodium Bile acid symporter family isoform 2	Bile acid				4.9918234955116e-08
Csa-novel-miRNA6	GUGAGGAUUAAAUUUGUGAGCUUU	Cucsat.PASA.G5174.T102	2.38054	1.44551e-09	2	Sodium Bile acid symporter family isoform 2	Bile acid				4.9918234955116e-08
Csa-novel-miRNA6	GUGAGGAUUAAAUUUGUGAGCUUU	Cucsat.PASA.G5174.T27	2.38054	1.44551e-09	2	Sodium Bile acid symporter family isoform 2	Bile acid				4.9918234955116e-08
Csa-novel-miRNA6	GUGAGGAUUAAAUUUGUGAGCUUU	Cucsat.PASA.G5174.T22	2.38054	1.44551e-09	2	Sodium Bile acid symporter family isoform 2	Bile acid				4.9918234955116e-08
Csa-novel-miRNA6	GUGAGGAUUAAAUUUGUGAGCUUU	Cucsat.PASA.G5174.T20	2.38054	1.44551e-09	2	Sodium Bile acid symporter family isoform 2	Bile acid				4.9918234955116e-08
Csa-novel-miRNA6	GUGAGGAUUAAAUUUGUGAGCUUU	Cucsat.PASA.G5174.T23	2.38054	1.44551e-09	2	Sodium Bile acid symporter family isoform 2	Bile acid				4.9918234955116e-08
Csa-novel-miRNA6	GUGAGGAUUAAAUUUGUGAGCUUU	Cucsat.PASA.G5174.T11	2.38054	1.44551e-09	2	Sodium Bile acid symporter family isoform 2	Bile acid				4.9918234955116e-08
Csa-novel-miRNA6	GUGAGGAUUAAAUUUGUGAGCUUU	Cucsat.PASA.G5174.T31	2.38054	1.44551e-09	2	Sodium Bile acid symporter family isoform 2	Bile acid				4.9918234955116e-08
Csa-novel-miRNA6	GUGAGGAUUAAAUUUGUGAGCUUU	Cucsat.PASA.G5174.T52	2.38054	1.44551e-09	2	Sodium Bile acid symporter family isoform 2	Bile acid				4.9918234955116e-08
Csa-novel-miRNA6	GUGAGGAUUAAAUUUGUGAGCUUU	Cucsat.PASA.G5174.T71	2.38054	1.44551e-09	2	Sodium Bile acid symporter family isoform 2	Bile acid				4.9918234955116e-08
Csa-novel-miRNA6	GUGAGGAUUAAAUUUGUGAGCUUU	Cucsat.PASA.G5174.T140	2.38054	1.44551e-09	2	Sodium Bile acid symporter family isoform 2	Bile acid			5.74258419472083e-05	4.9918234955116e-08
Csa-novel-miRNA6	GUGAGGAUUAAAUUUGUGAGCUUU	Cucsat.PASA.G5174.T131	2.38054	1.44551e-09	2	Sodium Bile acid symporter family isoform 2	Bile acid				4.9918234955116e-08
Csa-novel-miRNA6	GUGAGGAUUAAAUUUGUGAGCUUU	Cucsat.PASA.G5174.T116	2.38054	1.44551e-09	2	Sodium Bile acid symporter family isoform 2	Bile acid				4.9918234955116e-08
Csa-novel-miRNA6	GUGAGGAUUAAAUUUGUGAGCUUU	Cucsat.PASA.G5174.T13	2.38054	1.44551e-09	2	Sodium Bile acid symporter family isoform 2	Bile acid				4.9918234955116e-08
Csa-novel-miRNA6	GUGAGGAUUAAAUUUGUGAGCUUU	Cucsat.PASA.G5174.T17	2.38054	1.44551e-09	2	Sodium Bile acid symporter family isoform 2	Bile acid				4.9918234955116e-08
Csa-novel-miRNA6	GUGAGGAUUAAAUUUGUGAGCUUU	Cucsat.PASA.G5174.T55	2.38054	1.44551e-09	2	Sodium Bile acid symporter family isoform 2	Bile acid				4.9918234955116e-08
Csa-novel-miRNA6	GUGAGGAUUAAAUUUGUGAGCUUU	Cucsat.PASA.G5174.T44	2.38054	1.44551e-09	2	Sodium Bile acid symporter family isoform 2	Bile acid				4.9918234955116e-08
Csa-novel-miRNA6	GUGAGGAUUAAAUUUGUGAGCUUU	Cucsat.PASA.G5174.T38	2.38054	1.44551e-09	2	Sodium Bile acid symporter family isoform 2	Bile acid				4.9918234955116e-08
Csa-novel-miRNA6	GUGAGGAUUAAAUUUGUGAGCUUU	Cucsat.PASA.G5174.T108	2.38054	1.44551e-09	2	Sodium Bile acid symporter family isoform 2	Bile acid				4.9918234955116e-08
Csa-novel-miRNA6	GUGAGGAUUAAAUUUGUGAGCUUU	Cucsat.PASA.G5174.T41	2.38054	1.44551e-09	2	Sodium Bile acid symporter family isoform 2	Bile acid				4.9918234955116e-08
Csa-novel-miRNA6	GUGAGGAUUAAAUUUGUGAGCUUU	Cucsat.PASA.G5174.T46	2.38054	1.44551e-09	2	Sodium Bile acid symporter family isoform 2	Bile acid				4.9918234955116e-08
Csa-novel-miRNA6	GUGAGGAUUAAAUUUGUGAGCUUU	Cucsat.PASA.G5174.T117	2.38054	1.44551e-09	2	Sodium Bile acid symporter family isoform 2	Bile acid				4.9918234955116e-08
Csa-novel-miRNA6	GUGAGGAUUAAAUUUGUGAGCUUU	Cucsat.PASA.G5174.T21	2.38054	1.44551e-09	2	Sodium Bile acid symporter family isoform 2	Bile acid				4.9918234955116e-08
Csa-novel-miRNA6	GUGAGGAUUAAAUUUGUGAGCUUU	Cucsat.PASA.G5174.T1	2.38054	1.44551e-09	2	Sodium Bile acid symporter family isoform 2	Bile acid				4.9918234955116e-08
Csa-novel-miRNA6	GUGAGGAUUAAAUUUGUGAGCUUU	Cucsat.PASA.G5174.T36	2.38054	1.44551e-09	2	Sodium Bile acid symporter family isoform 2	Bile acid				4.9918234955116e-08
Csa-novel-miRNA6	GUGAGGAUUAAAUUUGUGAGCUUU	Cucsat.PASA.G5174.T9	2.38054	1.44551e-09	2	Sodium Bile acid symporter family isoform 2	Bile acid				4.9918234955116e-08
Csa-novel-miRNA6	GUGAGGAUUAAAUUUGUGAGCUUU	Cucsat.PASA.G5174.T150	2.38054	1.44551e-09	2	Sodium Bile acid symporter family isoform 2	Bile acid				4.9918234955116e-08
Csa-novel-miRNA6	GUGAGGAUUAAAUUUGUGAGCUUU	Cucsat.PASA.G5174.T2	2.38054	1.44551e-09	2	Sodium Bile acid symporter family isoform 2	Bile acid				4.9918234955116e-08
Csa-novel-miRNA6	GUGAGGAUUAAAUUUGUGAGCUUU	Cucsat.PASA.G5174.T75	2.38054	1.44551e-09	2	Sodium Bile acid symporter family isoform 2	Bile acid				4.9918234955116e-08
Csa-novel-miRNA6	GUGAGGAUUAAAUUUGUGAGCUUU	Cucsat.PASA.G5174.T125	2.38054	1.44551e-09	2	Sodium Bile acid symporter family isoform 2	Bile acid				4.9918234955116e-08
Csa-novel-miRNA6	GUGAGGAUUAAAUUUGUGAGCUUU	Cucsat.PASA.G5174.T15	2.38054	1.44551e-09	2	Sodium Bile acid symporter family isoform 2	Bile acid				4.9918234955116e-08
Csa-novel-miRNA6	GUGAGGAUUAAAUUUGUGAGCUUU	Cucsat.PASA.G5174.T139	2.38054	1.44551e-09	2	Sodium Bile acid symporter family isoform 2	Bile acid				4.9918234955116e-08
Csa-novel-miRNA6	GUGAGGAUUAAAUUUGUGAGCUUU	Cucsat.PASA.G5174.T42	2.38054	1.44551e-09	2	Sodium Bile acid symporter family isoform 2	Bile acid				4.9918234955116e-08
Csa-novel-miRNA6	GUGAGGAUUAAAUUUGUGAGCUUU	Cucsat.PASA.G5174.T47	2.38054	1.44551e-09	2	Sodium Bile acid symporter family isoform 2	Bile acid				4.9918234955116e-08
Csa-novel-miRNA6	GUGAGGAUUAAAUUUGUGAGCUUU	Cucsat.PASA.G5174.T48	2.38054	1.44551e-09	2	Sodium Bile acid symporter family isoform 2	Bile acid			5.47230278984806e-07	4.9918234955116e-08
Csa-novel-miRNA6	GUGAGGAUUAAAUUUGUGAGCUUU	Cucsat.PASA.G5174.T123	2.38054	1.44551e-09	2	Sodium Bile acid symporter family isoform 2	Bile acid				4.9918234955116e-08
Csa-novel-miRNA6	GUGAGGAUUAAAUUUGUGAGCUUU	Cucsat.PASA.G5174.T149	2.38054	1.44551e-09	2	Sodium Bile acid symporter family isoform 2	Bile acid				4.9918234955116e-08
Csa-novel-miRNA6	GUGAGGAUUAAAUUUGUGAGCUUU	Cucsat.PASA.G5174.T133	2.38054	1.44551e-09	2	Sodium Bile acid symporter family isoform 2	Bile acid				4.9918234955116e-08
Csa-novel-miRNA6	GUGAGGAUUAAAUUUGUGAGCUUU	Cucsat.PASA.G5174.T138	2.38054	1.44551e-09	2	Sodium Bile acid symporter family isoform 2	Bile acid				4.9918234955116e-08
Csa-novel-miRNA6	GUGAGGAUUAAAUUUGUGAGCUUU	Cucsat.PASA.G5174.T66	2.38054	1.44551e-09	2	Sodium Bile acid symporter family isoform 2	Bile acid				4.9918234955116e-08
Csa-novel-miRNA6	GUGAGGAUUAAAUUUGUGAGCUUU	Cucsat.PASA.G5174.T147	2.38054	1.44551e-09	2	Sodium Bile acid symporter family isoform 2	Bile acid				4.9918234955116e-08
Csa-novel-miRNA6	GUGAGGAUUAAAUUUGUGAGCUUU	Cucsat.PASA.G5174.T56	2.38054	1.44551e-09	2	Sodium Bile acid symporter family isoform 2	Bile acid				4.9918234955116e-08
Csa-novel-miRNA6	GUGAGGAUUAAAUUUGUGAGCUUU	Cucsat.PASA.G5174.T89	2.38054	1.44551e-09	2	Sodium Bile acid symporter family isoform 2	Bile acid				4.9918234955116e-08
Csa-novel-miRNA6	GUGAGGAUUAAAUUUGUGAGCUUU	Cucsat.PASA.G5174.T67	2.38054	1.44551e-09	2	Sodium Bile acid symporter family isoform 2	Bile acid				4.9918234955116e-08
Csa-novel-miRNA6	GUGAGGAUUAAAUUUGUGAGCUUU	Cucsat.PASA.G5174.T57	2.38054	1.44551e-09	2	Sodium Bile acid symporter family isoform 2	Bile acid				4.9918234955116e-08
Csa-novel-miRNA6	GUGAGGAUUAAAUUUGUGAGCUUU	Cucsat.PASA.G5174.T34	2.38054	1.44551e-09	2	Sodium Bile acid symporter family isoform 2	Bile acid				4.9918234955116e-08
Csa-novel-miRNA6	GUGAGGAUUAAAUUUGUGAGCUUU	Cucsat.PASA.G5174.T60	2.38054	1.44551e-09	2	Sodium Bile acid symporter family isoform 2	Bile acid				4.9918234955116e-08
Csa-novel-miRNA6	GUGAGGAUUAAAUUUGUGAGCUUU	Cucsat.PASA.G5174.T65	2.38054	1.44551e-09	2	Sodium Bile acid symporter family isoform 2	Bile acid				4.9918234955116e-08
Csa-novel-miRNA6	GUGAGGAUUAAAUUUGUGAGCUUU	Cucsat.PASA.G5174.T62	2.38054	1.44551e-09	2	Sodium Bile acid symporter family isoform 2	Bile acid				4.9918234955116e-08
Csa-novel-miRNA6	GUGAGGAUUAAAUUUGUGAGCUUU	Cucsat.PASA.G5174.T53	2.38054	1.44551e-09	2	Sodium Bile acid symporter family isoform 2	Bile acid				4.9918234955116e-08
Csa-novel-miRNA6	GUGAGGAUUAAAUUUGUGAGCUUU	Cucsat.PASA.G5174.T39	2.38054	1.44551e-09	2	Sodium Bile acid symporter family isoform 2	Bile acid				4.9918234955116e-08
Csa-novel-miRNA6	GUGAGGAUUAAAUUUGUGAGCUUU	Cucsat.PASA.G5174.T64	2.38054	1.44551e-09	2	Sodium Bile acid symporter family isoform 2	Bile acid				4.9918234955116e-08
Csa-novel-miRNA6	GUGAGGAUUAAAUUUGUGAGCUUU	Cucsat.PASA.G5174.T90	2.38054	1.44551e-09	2	Sodium Bile acid symporter family isoform 2	Bile acid				4.9918234955116e-08
Csa-novel-miRNA6	GUGAGGAUUAAAUUUGUGAGCUUU	Cucsat.PASA.G5174.T115	2.38054	1.44551e-09	2	Sodium Bile acid symporter family isoform 2	Bile acid				4.9918234955116e-08
Csa-novel-miRNA6	GUGAGGAUUAAAUUUGUGAGCUUU	Cucsat.PASA.G5174.T136	2.38054	1.44551e-09	2	Sodium Bile acid symporter family isoform 2	Bile acid				4.9918234955116e-08
Csa-novel-miRNA6	GUGAGGAUUAAAUUUGUGAGCUUU	Cucsat.PASA.G5174.T127	2.38054	1.44551e-09	2	Sodium Bile acid symporter family isoform 2	Bile acid			1.5124930728765e-08	4.9918234955116e-08
Csa-novel-miRNA6	GUGAGGAUUAAAUUUGUGAGCUUU	Cucsat.PASA.G5174.T142	2.38054	1.44551e-09	2	Sodium Bile acid symporter family isoform 2	Bile acid				4.9918234955116e-08
Csa-novel-miRNA6	GUGAGGAUUAAAUUUGUGAGCUUU	Cucsat.PASA.G5174.T152	2.38054	1.44551e-09	2	Sodium Bile acid symporter family isoform 2	Inherit from KOG: solute carrier family 10 (sodium bile acid cotransporter family), member 7				4.9918234955116e-08
Csa-novel-miRNA6	GUGAGGAUUAAAUUUGUGAGCUUU	Cucsat.PASA.G5174.T148	2.38054	1.44551e-09	2	Sodium Bile acid symporter family isoform 2	Bile acid			0.000234618271397906	4.9918234955116e-08
Csa-miR167	UCAAGCUGCCAGCAUGAUCUAA	Cucsat.PASA.G4092.T17	-3.77639	1.09873e-08	2	Protein DETOXIFICATION	MATE efflux family protein 4, chloroplastic-like				1.60176742700259e-11
Csa-miR167	UCAAGCUGCCAGCAUGAUCUAA	Cucsat.PASA.G4092.T8	-3.77639	1.09873e-08	2	Protein DETOXIFICATION	MATE efflux family protein 4, chloroplastic-like				1.60176742700259e-11
Csa-miR167	UCAAGCUGCCAGCAUGAUCUAA	Cucsat.PASA.G4092.T14	-3.77639	1.09873e-08	2	Protein DETOXIFICATION	MATE efflux family protein 4, chloroplastic-like				1.60176742700259e-11
Csa-miR2950	UUCCAUCUCUUGCACACUGGA	Cucsat.PASA.G4466.T9	2.16111	3.90111e-12	2	Acetohydroxy-acid synthase small subunit	Acetolactate synthase small subunit				6.17762370095494e-11
Csa-miR169	AAGCCAAGGAUGAAUUGCCGG	Cucsat.PASA.G4275.T13	-1.71045	1.58256e-06	2.5	COBW domain-containing protein 1	COBW domain-containing protein				6.59329308268094e-23
Csa-miR390	AAGCUCAGGAGGGAUAGCGCC	Cucsat.PASA.G5331.T1	0.675764	0.00133308	2.5	Leucine-rich repeat protein kinase family protein	leucine-rich repeat receptor-like tyrosine-protein kinase
Csa-novel-miRNA6	GUGAGGAUUAAAUUUGUGAGCUUU	Cucsat.PASA.G4470.T16	2.38054	1.44551e-09	2.5	Non-specific serine/threonine protein kinase	LRR receptor-like serine threonine-protein kinase				2.50889983466665e-08
Csa-miR167	UGAAGCUGCCAGCAUGAUCUA	Cucsat.PASA.G4092.T13	1.58991	1.02211e-07	2.5	Protein DETOXIFICATION	MATE efflux family protein 4, chloroplastic-like				1.60176742700259e-11
Csa-miR167	UGAAGCUGCCAGCAUGAUCUA	Cucsat.PASA.G4092.T6	1.58991	1.02211e-07	2.5	Protein DETOXIFICATION	MATE efflux family protein 4, chloroplastic-like				1.60176742700259e-11
Csa-miR167	UGAAGCUGCCAGCAUGAUCUA	Cucsat.PASA.G4092.T16	1.58991	1.02211e-07	2.5	Protein DETOXIFICATION	MATE efflux family protein 4, chloroplastic-like				1.60176742700259e-11
Csa-miR167	UGAAGCUGCCAGCAUGAUCUA	Cucsat.PASA.G4092.T7	1.58991	1.02211e-07	2.5	Protein DETOXIFICATION	MATE efflux family protein 4, chloroplastic-like				1.60176742700259e-11
Csa-miR167	UGAAGCUGCCAGCAUGAUCUA	Cucsat.PASA.G4092.T1	1.58991	1.02211e-07	2.5	Protein DETOXIFICATION	MATE efflux family protein 4, chloroplastic-like				1.60176742700259e-11
Csa-miR167	UGAAGCUGCCAGCAUGAUCUA	Cucsat.PASA.G4092.T10	1.58991	1.02211e-07	2.5	Protein DETOXIFICATION	MATE efflux family protein 4, chloroplastic-like			0.000149671193898947	1.60176742700259e-11
Csa-miR167	UGAAGCUGCCAGCAUGAUCUA	Cucsat.PASA.G4092.T2	1.58991	1.02211e-07	2.5	Protein DETOXIFICATION	MATE efflux family protein 4, chloroplastic-like				1.60176742700259e-11
Csa-miR167	UGAAGCUGCCAGCAUGAUCUA	Cucsat.PASA.G4092.T5	1.58991	1.02211e-07	2.5	Protein DETOXIFICATION	MATE efflux family protein 4, chloroplastic-like			8.08995216077084e-05	1.60176742700259e-11
Csa-miR167	UGAAGCUGCCAGCAUGAUCUA	Cucsat.PASA.G4092.T4	1.58991	1.02211e-07	2.5	Protein DETOXIFICATION	MATE efflux family protein 4, chloroplastic-like			1.66975658321355e-06	1.60176742700259e-11
Csa-miR167	UGAAGCUGCCAGCAUGAUCUA	Cucsat.PASA.G3271.T3	1.58991	1.02211e-07	2.5
Csa-miR167	UGAAGCUGCCAGCAUGAUCUA	Cucsat.miRNA.G169.T1	1.58991	1.02211e-07	2.5		Similar to sly-MIR167a
Csa-miR167	UGAAGCUGCCAGCAUGAUCUA	Cucsat.PASA.G3271.T2	1.58991	1.02211e-07	2.5
Csa-miR167	UGAAGCUGCCAGCAUGAUCUA	Cucsat.PASA.G3271.T1	1.58991	1.02211e-07	2.5
Csa-miR167a	UGAAGCUGCCAGCAUGAUCUG	Cucsat.PASA.G4092.T13	-1.46554	0.000334194	2.5	Protein DETOXIFICATION	MATE efflux family protein 4, chloroplastic-like				1.60176742700259e-11
Csa-miR167a	UGAAGCUGCCAGCAUGAUCUG	Cucsat.PASA.G4092.T6	-1.46554	0.000334194	2.5	Protein DETOXIFICATION	MATE efflux family protein 4, chloroplastic-like				1.60176742700259e-11
Csa-miR167a	UGAAGCUGCCAGCAUGAUCUG	Cucsat.PASA.G4092.T16	-1.46554	0.000334194	2.5	Protein DETOXIFICATION	MATE efflux family protein 4, chloroplastic-like				1.60176742700259e-11
Csa-miR167a	UGAAGCUGCCAGCAUGAUCUG	Cucsat.PASA.G4092.T7	-1.46554	0.000334194	2.5	Protein DETOXIFICATION	MATE efflux family protein 4, chloroplastic-like				1.60176742700259e-11
Csa-miR167a	UGAAGCUGCCAGCAUGAUCUG	Cucsat.PASA.G4092.T1	-1.46554	0.000334194	2.5	Protein DETOXIFICATION	MATE efflux family protein 4, chloroplastic-like				1.60176742700259e-11
Csa-miR167a	UGAAGCUGCCAGCAUGAUCUG	Cucsat.PASA.G4092.T10	-1.46554	0.000334194	2.5	Protein DETOXIFICATION	MATE efflux family protein 4, chloroplastic-like			0.000149671193898947	1.60176742700259e-11
Csa-miR167a	UGAAGCUGCCAGCAUGAUCUG	Cucsat.PASA.G4092.T2	-1.46554	0.000334194	2.5	Protein DETOXIFICATION	MATE efflux family protein 4, chloroplastic-like				1.60176742700259e-11
Csa-miR167a	UGAAGCUGCCAGCAUGAUCUG	Cucsat.PASA.G4092.T5	-1.46554	0.000334194	2.5	Protein DETOXIFICATION	MATE efflux family protein 4, chloroplastic-like			8.08995216077084e-05	1.60176742700259e-11
Csa-miR167a	UGAAGCUGCCAGCAUGAUCUG	Cucsat.PASA.G4092.T4	-1.46554	0.000334194	2.5	Protein DETOXIFICATION	MATE efflux family protein 4, chloroplastic-like			1.66975658321355e-06	1.60176742700259e-11
Csa-miR167a	UGAAGCUGCCAGCAUGAUCUG	Cucsat.PASA.G3271.T3	-1.46554	0.000334194	2.5
Csa-miR167a	UGAAGCUGCCAGCAUGAUCUG	Cucsat.miRNA.G169.T1	-1.46554	0.000334194	2.5		Similar to sly-MIR167a
Csa-miR167a	UGAAGCUGCCAGCAUGAUCUG	Cucsat.PASA.G3271.T2	-1.46554	0.000334194	2.5
Csa-miR167a	UGAAGCUGCCAGCAUGAUCUG	Cucsat.PASA.G3271.T1	-1.46554	0.000334194	2.5
Csa-miR167b	UGAAGCUGCCAGCAUGAUCUU	Cucsat.PASA.G4092.T13	-2.64999	3.90111e-12	2.5	Protein DETOXIFICATION	MATE efflux family protein 4, chloroplastic-like				1.60176742700259e-11
Csa-miR167b	UGAAGCUGCCAGCAUGAUCUU	Cucsat.PASA.G4092.T6	-2.64999	3.90111e-12	2.5	Protein DETOXIFICATION	MATE efflux family protein 4, chloroplastic-like				1.60176742700259e-11
Csa-miR167b	UGAAGCUGCCAGCAUGAUCUU	Cucsat.PASA.G4092.T16	-2.64999	3.90111e-12	2.5	Protein DETOXIFICATION	MATE efflux family protein 4, chloroplastic-like				1.60176742700259e-11
Csa-miR167b	UGAAGCUGCCAGCAUGAUCUU	Cucsat.PASA.G4092.T7	-2.64999	3.90111e-12	2.5	Protein DETOXIFICATION	MATE efflux family protein 4, chloroplastic-like				1.60176742700259e-11
Csa-miR167b	UGAAGCUGCCAGCAUGAUCUU	Cucsat.PASA.G4092.T1	-2.64999	3.90111e-12	2.5	Protein DETOXIFICATION	MATE efflux family protein 4, chloroplastic-like				1.60176742700259e-11
Csa-miR167b	UGAAGCUGCCAGCAUGAUCUU	Cucsat.PASA.G4092.T10	-2.64999	3.90111e-12	2.5	Protein DETOXIFICATION	MATE efflux family protein 4, chloroplastic-like			0.000149671193898947	1.60176742700259e-11
Csa-miR167b	UGAAGCUGCCAGCAUGAUCUU	Cucsat.PASA.G4092.T2	-2.64999	3.90111e-12	2.5	Protein DETOXIFICATION	MATE efflux family protein 4, chloroplastic-like				1.60176742700259e-11
Csa-miR167b	UGAAGCUGCCAGCAUGAUCUU	Cucsat.PASA.G4092.T5	-2.64999	3.90111e-12	2.5	Protein DETOXIFICATION	MATE efflux family protein 4, chloroplastic-like			8.08995216077084e-05	1.60176742700259e-11
Csa-miR167b	UGAAGCUGCCAGCAUGAUCUU	Cucsat.PASA.G4092.T4	-2.64999	3.90111e-12	2.5	Protein DETOXIFICATION	MATE efflux family protein 4, chloroplastic-like			1.66975658321355e-06	1.60176742700259e-11
Csa-miR167b	UGAAGCUGCCAGCAUGAUCUU	Cucsat.PASA.G3271.T3	-2.64999	3.90111e-12	2.5
Csa-miR167b	UGAAGCUGCCAGCAUGAUCUU	Cucsat.miRNA.G169.T1	-2.64999	3.90111e-12	2.5		Similar to sly-MIR167a
Csa-miR167b	UGAAGCUGCCAGCAUGAUCUU	Cucsat.PASA.G3271.T2	-2.64999	3.90111e-12	2.5
Csa-miR167b	UGAAGCUGCCAGCAUGAUCUU	Cucsat.PASA.G3271.T1	-2.64999	3.90111e-12	2.5
Csa-miR156	UGACAGAAGAGAGUGAGCAC	Cucsat.PASA.G5349.T50	-1.47401	6.61448e-06	2.5	Galactinol--sucrose galactosyltransferase	galactinol--sucrose galactosyltransferase				3.0532733146946e-10
Csa-miR156	UGACAGAAGAGAGUGAGCAC	Cucsat.PASA.G5349.T37	-1.47401	6.61448e-06	2.5	Galactinol--sucrose galactosyltransferase	galactinol--sucrose galactosyltransferase				3.0532733146946e-10
Csa-miR156	UGACAGAAGAGAGUGAGCAC	Cucsat.PASA.G5349.T43	-1.47401	6.61448e-06	2.5	Galactinol--sucrose galactosyltransferase	galactinol--sucrose galactosyltransferase				3.0532733146946e-10
Csa-miR156	UGACAGAAGAGAGUGAGCAC	Cucsat.PASA.G5349.T34	-1.47401	6.61448e-06	2.5	Galactinol--sucrose galactosyltransferase	galactinol--sucrose galactosyltransferase				3.0532733146946e-10
Csa-miR156	UGACAGAAGAGAGUGAGCAC	Cucsat.PASA.G5349.T78	-1.47401	6.61448e-06	2.5	Galactinol--sucrose galactosyltransferase	galactinol--sucrose galactosyltransferase				3.0532733146946e-10
Csa-miR156	UGACAGAAGAGAGUGAGCAC	Cucsat.PASA.G5349.T135	-1.47401	6.61448e-06	2.5	Galactinol--sucrose galactosyltransferase	galactinol--sucrose galactosyltransferase				3.0532733146946e-10
Csa-miR156	UGACAGAAGAGAGUGAGCAC	Cucsat.PASA.G5349.T144	-1.47401	6.61448e-06	2.5	Galactinol--sucrose galactosyltransferase	galactinol--sucrose galactosyltransferase				3.0532733146946e-10
Csa-miR156	UGACAGAAGAGAGUGAGCAC	Cucsat.PASA.G5349.T51	-1.47401	6.61448e-06	2.5	Galactinol--sucrose galactosyltransferase	galactinol--sucrose galactosyltransferase				3.0532733146946e-10
Csa-miR156	UGACAGAAGAGAGUGAGCAC	Cucsat.PASA.G5349.T64	-1.47401	6.61448e-06	2.5	Galactinol--sucrose galactosyltransferase	galactinol--sucrose galactosyltransferase				3.0532733146946e-10
Csa-miR156	UGACAGAAGAGAGUGAGCAC	Cucsat.PASA.G5349.T127	-1.47401	6.61448e-06	2.5	Galactinol--sucrose galactosyltransferase	galactinol--sucrose galactosyltransferase				3.0532733146946e-10
Csa-miR156	UGACAGAAGAGAGUGAGCAC	Cucsat.PASA.G5349.T42	-1.47401	6.61448e-06	2.5	Galactinol--sucrose galactosyltransferase	galactinol--sucrose galactosyltransferase				3.0532733146946e-10
Csa-miR156	UGACAGAAGAGAGUGAGCAC	Cucsat.PASA.G5349.T28	-1.47401	6.61448e-06	2.5	Galactinol--sucrose galactosyltransferase	galactinol--sucrose galactosyltransferase				3.0532733146946e-10
Csa-miR156	UGACAGAAGAGAGUGAGCAC	Cucsat.PASA.G5349.T79	-1.47401	6.61448e-06	2.5	Galactinol--sucrose galactosyltransferase	galactinol--sucrose galactosyltransferase				3.0532733146946e-10
Csa-miR156	UGACAGAAGAGAGUGAGCAC	Cucsat.PASA.G5349.T26	-1.47401	6.61448e-06	2.5	Galactinol--sucrose galactosyltransferase	galactinol--sucrose galactosyltransferase				3.0532733146946e-10
Csa-miR156	UGACAGAAGAGAGUGAGCAC	Cucsat.PASA.G5349.T47	-1.47401	6.61448e-06	2.5	Galactinol--sucrose galactosyltransferase	galactinol--sucrose galactosyltransferase				3.0532733146946e-10
Csa-miR156	UGACAGAAGAGAGUGAGCAC	Cucsat.PASA.G5349.T103	-1.47401	6.61448e-06	2.5	Galactinol--sucrose galactosyltransferase	galactinol--sucrose galactosyltransferase				3.0532733146946e-10
Csa-miR156	UGACAGAAGAGAGUGAGCAC	Cucsat.PASA.G5349.T12	-1.47401	6.61448e-06	2.5	Galactinol--sucrose galactosyltransferase	galactinol--sucrose galactosyltransferase				3.0532733146946e-10
Csa-miR156	UGACAGAAGAGAGUGAGCAC	Cucsat.PASA.G5349.T120	-1.47401	6.61448e-06	2.5	Galactinol--sucrose galactosyltransferase	galactinol--sucrose galactosyltransferase				3.0532733146946e-10
Csa-miR156	UGACAGAAGAGAGUGAGCAC	Cucsat.PASA.G5349.T119	-1.47401	6.61448e-06	2.5	Galactinol--sucrose galactosyltransferase	galactinol--sucrose galactosyltransferase				3.0532733146946e-10
Csa-miR156	UGACAGAAGAGAGUGAGCAC	Cucsat.PASA.G5349.T5	-1.47401	6.61448e-06	2.5	Galactinol--sucrose galactosyltransferase	galactinol--sucrose galactosyltransferase				3.0532733146946e-10
Csa-miR156	UGACAGAAGAGAGUGAGCAC	Cucsat.PASA.G5349.T90	-1.47401	6.61448e-06	2.5	Galactinol--sucrose galactosyltransferase	galactinol--sucrose galactosyltransferase				3.0532733146946e-10
Csa-miR156	UGACAGAAGAGAGUGAGCAC	Cucsat.PASA.G5349.T105	-1.47401	6.61448e-06	2.5	Galactinol--sucrose galactosyltransferase	galactinol--sucrose galactosyltransferase				3.0532733146946e-10
Csa-miR156	UGACAGAAGAGAGUGAGCAC	Cucsat.PASA.G5349.T53	-1.47401	6.61448e-06	2.5	Galactinol--sucrose galactosyltransferase	galactinol--sucrose galactosyltransferase				3.0532733146946e-10
Csa-miR156	UGACAGAAGAGAGUGAGCAC	Cucsat.PASA.G5349.T19	-1.47401	6.61448e-06	2.5	Galactinol--sucrose galactosyltransferase	galactinol--sucrose galactosyltransferase				3.0532733146946e-10
Csa-miR156	UGACAGAAGAGAGUGAGCAC	Cucsat.PASA.G5349.T97	-1.47401	6.61448e-06	2.5	Galactinol--sucrose galactosyltransferase	galactinol--sucrose galactosyltransferase				3.0532733146946e-10
Csa-miR156	UGACAGAAGAGAGUGAGCAC	Cucsat.PASA.G5349.T124	-1.47401	6.61448e-06	2.5	Galactinol--sucrose galactosyltransferase	galactinol--sucrose galactosyltransferase				3.0532733146946e-10
Csa-miR156	UGACAGAAGAGAGUGAGCAC	Cucsat.PASA.G5349.T133	-1.47401	6.61448e-06	2.5	Galactinol--sucrose galactosyltransferase	galactinol--sucrose galactosyltransferase				3.0532733146946e-10
Csa-miR156	UGACAGAAGAGAGUGAGCAC	Cucsat.PASA.G5349.T38	-1.47401	6.61448e-06	2.5	Galactinol--sucrose galactosyltransferase	galactinol--sucrose galactosyltransferase				3.0532733146946e-10
Csa-miR156	UGACAGAAGAGAGUGAGCAC	Cucsat.PASA.G5349.T75	-1.47401	6.61448e-06	2.5	Galactinol--sucrose galactosyltransferase	galactinol--sucrose galactosyltransferase				3.0532733146946e-10
Csa-miR156	UGACAGAAGAGAGUGAGCAC	Cucsat.PASA.G5349.T69	-1.47401	6.61448e-06	2.5	Galactinol--sucrose galactosyltransferase	galactinol--sucrose galactosyltransferase				3.0532733146946e-10
Csa-miR156	UGACAGAAGAGAGUGAGCAC	Cucsat.PASA.G5349.T137	-1.47401	6.61448e-06	2.5	Galactinol--sucrose galactosyltransferase	galactinol--sucrose galactosyltransferase				3.0532733146946e-10
Csa-miR156	UGACAGAAGAGAGUGAGCAC	Cucsat.PASA.G5349.T140	-1.47401	6.61448e-06	2.5	Galactinol--sucrose galactosyltransferase	galactinol--sucrose galactosyltransferase				3.0532733146946e-10
Csa-miR156	UGACAGAAGAGAGUGAGCAC	Cucsat.PASA.G5349.T159	-1.47401	6.61448e-06	2.5	Galactinol--sucrose galactosyltransferase	galactinol--sucrose galactosyltransferase				3.0532733146946e-10
Csa-miR156	UGACAGAAGAGAGUGAGCAC	Cucsat.PASA.G5349.T151	-1.47401	6.61448e-06	2.5	Galactinol--sucrose galactosyltransferase	galactinol--sucrose galactosyltransferase				3.0532733146946e-10
Csa-miR156	UGACAGAAGAGAGUGAGCAC	Cucsat.PASA.G5349.T74	-1.47401	6.61448e-06	2.5	Galactinol--sucrose galactosyltransferase	galactinol--sucrose galactosyltransferase				3.0532733146946e-10
Csa-miR156	UGACAGAAGAGAGUGAGCAC	Cucsat.PASA.G5349.T20	-1.47401	6.61448e-06	2.5	Galactinol--sucrose galactosyltransferase	galactinol--sucrose galactosyltransferase				3.0532733146946e-10
Csa-miR156	UGACAGAAGAGAGUGAGCAC	Cucsat.PASA.G5349.T154	-1.47401	6.61448e-06	2.5	Galactinol--sucrose galactosyltransferase	galactinol--sucrose galactosyltransferase				3.0532733146946e-10
Csa-miR156	UGACAGAAGAGAGUGAGCAC	Cucsat.PASA.G5349.T121	-1.47401	6.61448e-06	2.5	Galactinol--sucrose galactosyltransferase	galactinol--sucrose galactosyltransferase				3.0532733146946e-10
Csa-miR156	UGACAGAAGAGAGUGAGCAC	Cucsat.PASA.G5349.T44	-1.47401	6.61448e-06	2.5	Galactinol--sucrose galactosyltransferase	galactinol--sucrose galactosyltransferase				3.0532733146946e-10
Csa-miR156	UGACAGAAGAGAGUGAGCAC	Cucsat.PASA.G5349.T139	-1.47401	6.61448e-06	2.5	Galactinol--sucrose galactosyltransferase	galactinol--sucrose galactosyltransferase				3.0532733146946e-10
Csa-miR156	UGACAGAAGAGAGUGAGCAC	Cucsat.PASA.G5349.T142	-1.47401	6.61448e-06	2.5	Galactinol--sucrose galactosyltransferase	galactinol--sucrose galactosyltransferase				3.0532733146946e-10
Csa-miR156	UGACAGAAGAGAGUGAGCAC	Cucsat.PASA.G5349.T68	-1.47401	6.61448e-06	2.5	Galactinol--sucrose galactosyltransferase	galactinol--sucrose galactosyltransferase				3.0532733146946e-10
Csa-miR156	UGACAGAAGAGAGUGAGCAC	Cucsat.PASA.G3758.T19	-1.47401	6.61448e-06	2.5	small subunit processome component 20 homolog	Down-regulated in metastasis				0.000430588325530845
Csa-miR156	UGACAGAAGAGAGUGAGCAC	Cucsat.PASA.G3758.T18	-1.47401	6.61448e-06	2.5	small subunit processome component 20 homolog	Down-regulated in metastasis			0.000494081865642047	0.000430588325530845
Csa-miR156	UGACAGAAGAGAGUGAGCAC	Cucsat.PASA.G3758.T16	-1.47401	6.61448e-06	2.5	small subunit processome component 20 homolog	Down-regulated in metastasis				0.000430588325530845
Csa-miR156	UGACAGAAGAGAGUGAGCAC	Cucsat.PASA.G3758.T14	-1.47401	6.61448e-06	2.5	small subunit processome component 20 homolog	Down-regulated in metastasis				0.000430588325530845
Csa-miR156	UGACAGAAGAGAGUGAGCAC	Cucsat.PASA.G3758.T10	-1.47401	6.61448e-06	2.5	small subunit processome component 20 homolog	Down-regulated in metastasis				0.000430588325530845
Csa-miR156	UGACAGAAGAGAGUGAGCAC	Cucsat.PASA.G3758.T6	-1.47401	6.61448e-06	2.5	small subunit processome component 20 homolog	Down-regulated in metastasis				0.000430588325530845
Csa-miR156	UGACAGAAGAGAGUGAGCAC	Cucsat.PASA.G3758.T15	-1.47401	6.61448e-06	2.5	small subunit processome component 20 homolog	Down-regulated in metastasis				0.000430588325530845
Csa-miR156	UGACAGAAGAGAGUGAGCAC	Cucsat.PASA.G3758.T12	-1.47401	6.61448e-06	2.5	small subunit processome component 20 homolog	Down-regulated in metastasis				0.000430588325530845
Csa-miR156	UGACAGAAGAGAGUGAGCAC	Cucsat.PASA.G3758.T5	-1.47401	6.61448e-06	2.5	small subunit processome component 20 homolog	Down-regulated in metastasis				0.000430588325530845
Csa-miR156	UGACAGAAGAGAGUGAGCAC	Cucsat.PASA.G3758.T9	-1.47401	6.61448e-06	2.5	small subunit processome component 20 homolog	Down-regulated in metastasis				0.000430588325530845
Csa-miR156	UGACAGAAGAGAGUGAGCAC	Cucsat.PASA.G3758.T7	-1.47401	6.61448e-06	2.5	small subunit processome component 20 homolog	Down-regulated in metastasis				0.000430588325530845
Csa-miR156	UGACAGAAGAGAGUGAGCAC	Cucsat.PASA.G3758.T1	-1.47401	6.61448e-06	2.5	small subunit processome component 20 homolog	Down-regulated in metastasis				0.000430588325530845
Csa-miR156	UGACAGAAGAGAGUGAGCAC	Cucsat.PASA.G3758.T3	-1.47401	6.61448e-06	2.5	small subunit processome component 20 homolog	Down-regulated in metastasis				0.000430588325530845
Csa-miR156	UGACAGAAGAGAGUGAGCAC	Cucsat.PASA.G3758.T13	-1.47401	6.61448e-06	2.5	small subunit processome component 20 homolog	Down-regulated in metastasis				0.000430588325530845
Csa-miR156	UGACAGAAGAGAGUGAGCAC	Cucsat.PASA.G3758.T4	-1.47401	6.61448e-06	2.5	small subunit processome component 20 homolog	Down-regulated in metastasis				0.000430588325530845
Csa-miR156	UGACAGAAGAGAGUGAGCAC	Cucsat.PASA.G3758.T2	-1.47401	6.61448e-06	2.5	small subunit processome component 20 homolog	Down-regulated in metastasis				0.000430588325530845
Csa-miR156	UGACAGAAGAGAGUGAGCAC	Cucsat.PASA.G3758.T8	-1.47401	6.61448e-06	2.5	small subunit processome component 20 homolog	Down-regulated in metastasis				0.000430588325530845
Csa-miR157	UGACAGAAGAUAGAGAGCAC	Cucsat.PASA.G3315.T2	1.10517	0.000551044	2.5	OTU domain-containing protein	OTU domain-containing protein
Csa-miR157	UGACAGAAGAUAGAGAGCAC	Cucsat.PASA.G3315.T1	1.10517	0.000551044	2.5	OTU domain-containing protein	OTU domain-containing protein
Csa-miR157	UGACAGAAGAUAGAGAGCAC	Cucsat.PASA.G3315.T3	1.10517	0.000551044	2.5	OTU domain-containing protein	OTU domain-containing protein
Csa-miR157	UGACAGAAGAUAGAGAGCAC	Cucsat.PASA.G3991.T7	1.10517	0.000551044	2.5	S-adenosyl-L-methionine-dependent methyltransferases superfamily protein	methyltransferase
Csa-miR157	UGACAGAAGAUAGAGAGCAC	Cucsat.PASA.G3991.T6	1.10517	0.000551044	2.5	S-adenosyl-L-methionine-dependent methyltransferases superfamily protein	methyltransferase
Csa-miR156a	UUGACAGAAGAGAGUGAGCAC	Cucsat.PASA.G3758.T19	-2.42486	1.15161e-14	2.5	small subunit processome component 20 homolog	Down-regulated in metastasis				0.000430588325530845
Csa-miR156a	UUGACAGAAGAGAGUGAGCAC	Cucsat.PASA.G3758.T18	-2.42486	1.15161e-14	2.5	small subunit processome component 20 homolog	Down-regulated in metastasis			0.000494081865642047	0.000430588325530845
Csa-miR156a	UUGACAGAAGAGAGUGAGCAC	Cucsat.PASA.G3758.T16	-2.42486	1.15161e-14	2.5	small subunit processome component 20 homolog	Down-regulated in metastasis				0.000430588325530845
Csa-miR156a	UUGACAGAAGAGAGUGAGCAC	Cucsat.PASA.G3758.T14	-2.42486	1.15161e-14	2.5	small subunit processome component 20 homolog	Down-regulated in metastasis				0.000430588325530845
Csa-miR156a	UUGACAGAAGAGAGUGAGCAC	Cucsat.PASA.G3758.T10	-2.42486	1.15161e-14	2.5	small subunit processome component 20 homolog	Down-regulated in metastasis				0.000430588325530845
Csa-miR156a	UUGACAGAAGAGAGUGAGCAC	Cucsat.PASA.G3758.T6	-2.42486	1.15161e-14	2.5	small subunit processome component 20 homolog	Down-regulated in metastasis				0.000430588325530845
Csa-miR156a	UUGACAGAAGAGAGUGAGCAC	Cucsat.PASA.G3758.T15	-2.42486	1.15161e-14	2.5	small subunit processome component 20 homolog	Down-regulated in metastasis				0.000430588325530845
Csa-miR156a	UUGACAGAAGAGAGUGAGCAC	Cucsat.PASA.G3758.T12	-2.42486	1.15161e-14	2.5	small subunit processome component 20 homolog	Down-regulated in metastasis				0.000430588325530845
Csa-miR156a	UUGACAGAAGAGAGUGAGCAC	Cucsat.PASA.G3758.T5	-2.42486	1.15161e-14	2.5	small subunit processome component 20 homolog	Down-regulated in metastasis				0.000430588325530845
Csa-miR156a	UUGACAGAAGAGAGUGAGCAC	Cucsat.PASA.G3758.T9	-2.42486	1.15161e-14	2.5	small subunit processome component 20 homolog	Down-regulated in metastasis				0.000430588325530845
Csa-miR156a	UUGACAGAAGAGAGUGAGCAC	Cucsat.PASA.G3758.T7	-2.42486	1.15161e-14	2.5	small subunit processome component 20 homolog	Down-regulated in metastasis				0.000430588325530845
Csa-miR156a	UUGACAGAAGAGAGUGAGCAC	Cucsat.PASA.G3758.T1	-2.42486	1.15161e-14	2.5	small subunit processome component 20 homolog	Down-regulated in metastasis				0.000430588325530845
Csa-miR156a	UUGACAGAAGAGAGUGAGCAC	Cucsat.PASA.G3758.T3	-2.42486	1.15161e-14	2.5	small subunit processome component 20 homolog	Down-regulated in metastasis				0.000430588325530845
Csa-miR156a	UUGACAGAAGAGAGUGAGCAC	Cucsat.PASA.G3758.T13	-2.42486	1.15161e-14	2.5	small subunit processome component 20 homolog	Down-regulated in metastasis				0.000430588325530845
Csa-miR156a	UUGACAGAAGAGAGUGAGCAC	Cucsat.PASA.G3758.T4	-2.42486	1.15161e-14	2.5	small subunit processome component 20 homolog	Down-regulated in metastasis				0.000430588325530845
Csa-miR156a	UUGACAGAAGAGAGUGAGCAC	Cucsat.PASA.G3758.T2	-2.42486	1.15161e-14	2.5	small subunit processome component 20 homolog	Down-regulated in metastasis				0.000430588325530845
Csa-miR156a	UUGACAGAAGAGAGUGAGCAC	Cucsat.PASA.G3758.T8	-2.42486	1.15161e-14	2.5	small subunit processome component 20 homolog	Down-regulated in metastasis				0.000430588325530845
Csa-miR156a	UUGACAGAAGAGAGUGAGCAC	Cucsat.PASA.G3432.T3	-2.42486	1.15161e-14	2.5	PPPDE domain-containing protein	Pfam:DUF862
Csa-miR157a	UUGACAGAAGAUAGAGAGCAC	Cucsat.PASA.G3991.T7	3.57127	4.11831e-17	2.5	S-adenosyl-L-methionine-dependent methyltransferases superfamily protein	methyltransferase
Csa-miR157a	UUGACAGAAGAUAGAGAGCAC	Cucsat.PASA.G3991.T6	3.57127	4.11831e-17	2.5	S-adenosyl-L-methionine-dependent methyltransferases superfamily protein	methyltransferase
Csa-miR157a	UUGACAGAAGAUAGAGAGCAC	Cucsat.PASA.G4516.T1	3.57127	4.11831e-17	2.5	Oxidative stress 3, putative isoform 2				2.41634487334768e-09	3.04612228508436e-13
Csa-miR169	AAGCCAAGGAUGAAUUGCCGG	Cucsat.PASA.G3827.T1	-1.71045	1.58256e-06	3
Csa-miR169	AAGCCAAGGAUGAAUUGCCGG	Cucsat.PASA.G3827.T4	-1.71045	1.58256e-06	3
Csa-miR169	AAGCCAAGGAUGAAUUGCCGG	Cucsat.PASA.G3827.T21	-1.71045	1.58256e-06	3
Csa-miR169	AAGCCAAGGAUGAAUUGCCGG	Cucsat.PASA.G3827.T17	-1.71045	1.58256e-06	3
Csa-miR169	AAGCCAAGGAUGAAUUGCCGG	Cucsat.PASA.G3827.T6	-1.71045	1.58256e-06	3
Csa-miR169	AAGCCAAGGAUGAAUUGCCGG	Cucsat.PASA.G3827.T12	-1.71045	1.58256e-06	3
Csa-miR169	AAGCCAAGGAUGAAUUGCCGG	Cucsat.PASA.G3827.T22	-1.71045	1.58256e-06	3
Csa-miR169	AAGCCAAGGAUGAAUUGCCGG	Cucsat.PASA.G3827.T5	-1.71045	1.58256e-06	3
Csa-miR169	AAGCCAAGGAUGAAUUGCCGG	Cucsat.PASA.G3827.T11	-1.71045	1.58256e-06	3
Csa-miR169	AAGCCAAGGAUGAAUUGCCGG	Cucsat.PASA.G3827.T18	-1.71045	1.58256e-06	3
Csa-miR169	AAGCCAAGGAUGAAUUGCCGG	Cucsat.PASA.G3827.T26	-1.71045	1.58256e-06	3
Csa-miR169	AAGCCAAGGAUGAAUUGCCGG	Cucsat.PASA.G3827.T9	-1.71045	1.58256e-06	3
Csa-miR169	AAGCCAAGGAUGAAUUGCCGG	Cucsat.PASA.G3827.T3	-1.71045	1.58256e-06	3
Csa-miR169	AAGCCAAGGAUGAAUUGCCGG	Cucsat.PASA.G3827.T10	-1.71045	1.58256e-06	3
Csa-miR169	AAGCCAAGGAUGAAUUGCCGG	Cucsat.PASA.G3827.T23	-1.71045	1.58256e-06	3
Csa-miR169	AAGCCAAGGAUGAAUUGCCGG	Cucsat.PASA.G3827.T15	-1.71045	1.58256e-06	3
Csa-miR169	AAGCCAAGGAUGAAUUGCCGG	Cucsat.PASA.G3827.T25	-1.71045	1.58256e-06	3
Csa-miR169	AAGCCAAGGAUGAAUUGCCGG	Cucsat.PASA.G3827.T19	-1.71045	1.58256e-06	3
Csa-miR169	AAGCCAAGGAUGAAUUGCCGG	Cucsat.PASA.G3827.T20	-1.71045	1.58256e-06	3
Csa-miR169	AAGCCAAGGAUGAAUUGCCGG	Cucsat.PASA.G3827.T28	-1.71045	1.58256e-06	3
Csa-miR169	AAGCCAAGGAUGAAUUGCCGG	Cucsat.PASA.G3827.T16	-1.71045	1.58256e-06	3
Csa-miR169	AAGCCAAGGAUGAAUUGCCGG	Cucsat.PASA.G3827.T13	-1.71045	1.58256e-06	3
Csa-miR169	AAGCCAAGGAUGAAUUGCCGG	Cucsat.PASA.G3827.T7	-1.71045	1.58256e-06	3
Csa-miR169	AAGCCAAGGAUGAAUUGCCGG	Cucsat.PASA.G3827.T2	-1.71045	1.58256e-06	3
Csa-miR169	AAGCCAAGGAUGAAUUGCCGG	Cucsat.PASA.G3827.T27	-1.71045	1.58256e-06	3
Csa-miR169	AAGCCAAGGAUGAAUUGCCGG	Cucsat.PASA.G3827.T8	-1.71045	1.58256e-06	3
Csa-miR159	AUUGGAUUGAAGGGAGCUCC	Cucsat.PASA.G3634.T21	-0.636185	0.0427775	3	Terpene cyclase/mutase family member	Cycloartenol synthase	0.000213582535584661
Csa-miR159	AUUGGAUUGAAGGGAGCUCC	Cucsat.PASA.G3634.T13	-0.636185	0.0427775	3	Terpene cyclase/mutase family member	Cycloartenol synthase	0.000332647816120576
Csa-miR159	AUUGGAUUGAAGGGAGCUCC	Cucsat.PASA.G4638.T10	-0.636185	0.0427775	3	Mitochondrial carrier protein	Mitochondrial carrier protein				1.12159090060414e-09
Csa-miR159	AUUGGAUUGAAGGGAGCUCC	Cucsat.PASA.G4638.T18	-0.636185	0.0427775	3	Mitochondrial carrier protein	Mitochondrial carrier protein				1.12159090060414e-09
Csa-miR159	AUUGGAUUGAAGGGAGCUCC	Cucsat.PASA.G2835.T14	-0.636185	0.0427775	3	AUGMIN subunit 3	Inherit from euNOG: HAUS augmin-like complex subunit 3		1.13987207260086e-16
Csa-miR159	AUUGGAUUGAAGGGAGCUCC	Cucsat.PASA.G2835.T10	-0.636185	0.0427775	3	AUGMIN subunit 3	Inherit from euNOG: HAUS augmin-like complex subunit 3		1.13987207260086e-16
Csa-miR159	AUUGGAUUGAAGGGAGCUCC	Cucsat.PASA.G2835.T12	-0.636185	0.0427775	3	AUGMIN subunit 3	Inherit from euNOG: HAUS augmin-like complex subunit 3		1.13987207260086e-16
Csa-miR159	AUUGGAUUGAAGGGAGCUCC	Cucsat.PASA.G2835.T1	-0.636185	0.0427775	3	AUGMIN subunit 3	Inherit from euNOG: HAUS augmin-like complex subunit 3		1.13987207260086e-16
Csa-miR159	AUUGGAUUGAAGGGAGCUCC	Cucsat.PASA.G2835.T13	-0.636185	0.0427775	3	AUGMIN subunit 3	Inherit from euNOG: HAUS augmin-like complex subunit 3		1.13987207260086e-16
Csa-miR159	AUUGGAUUGAAGGGAGCUCC	Cucsat.PASA.G2835.T6	-0.636185	0.0427775	3	AUGMIN subunit 3	Inherit from euNOG: HAUS augmin-like complex subunit 3	1.11153168815139e-06	1.13987207260086e-16
Csa-miR159	AUUGGAUUGAAGGGAGCUCC	Cucsat.PASA.G2835.T7	-0.636185	0.0427775	3	AUGMIN subunit 3	Inherit from euNOG: HAUS augmin-like complex subunit 3		1.13987207260086e-16
Csa-miR159	AUUGGAUUGAAGGGAGCUCC	Cucsat.PASA.G2835.T2	-0.636185	0.0427775	3	AUGMIN subunit 3	Inherit from euNOG: HAUS augmin-like complex subunit 3		1.13987207260086e-16
Csa-miR159	AUUGGAUUGAAGGGAGCUCC	Cucsat.PASA.G2835.T9	-0.636185	0.0427775	3	AUGMIN subunit 3	Inherit from euNOG: HAUS augmin-like complex subunit 3		1.13987207260086e-16
Csa-miR159	AUUGGAUUGAAGGGAGCUCC	Cucsat.PASA.G2835.T4	-0.636185	0.0427775	3	AUGMIN subunit 3	Inherit from euNOG: HAUS augmin-like complex subunit 3		1.13987207260086e-16
Csa-miR159	AUUGGAUUGAAGGGAGCUCC	Cucsat.PASA.G2835.T8	-0.636185	0.0427775	3	AUGMIN subunit 3	Inherit from euNOG: HAUS augmin-like complex subunit 3		1.13987207260086e-16
Csa-miR159	AUUGGAUUGAAGGGAGCUCC	Cucsat.PASA.G2835.T11	-0.636185	0.0427775	3	AUGMIN subunit 3	Inherit from euNOG: HAUS augmin-like complex subunit 3		1.13987207260086e-16
Csa-miR159	AUUGGAUUGAAGGGAGCUCC	Cucsat.PASA.G2835.T5	-0.636185	0.0427775	3	AUGMIN subunit 3	Inherit from euNOG: HAUS augmin-like complex subunit 3		1.13987207260086e-16
Csa-miR159	AUUGGAUUGAAGGGAGCUCC	Cucsat.PASA.G2835.T3	-0.636185	0.0427775	3	AUGMIN subunit 3	Inherit from euNOG: HAUS augmin-like complex subunit 3		1.13987207260086e-16
Csa-novel-miRNA7	CACAAAGAGAAGAAGAUUGAGAAU	Cucsat.PASA.G3648.T18	1.46631	0.0170271	3	WD repeat-containing protein 49 isoform 2
Csa-novel-miRNA7	CACAAAGAGAAGAAGAUUGAGAAU	Cucsat.PASA.G3648.T15	1.46631	0.0170271	3	WD repeat-containing protein 49 isoform 2
Csa-novel-miRNA7	CACAAAGAGAAGAAGAUUGAGAAU	Cucsat.PASA.G3648.T6	1.46631	0.0170271	3	WD repeat-containing protein 49 isoform 2
Csa-novel-miRNA7	CACAAAGAGAAGAAGAUUGAGAAU	Cucsat.PASA.G3648.T9	1.46631	0.0170271	3	WD repeat-containing protein 49 isoform 2
Csa-novel-miRNA7	CACAAAGAGAAGAAGAUUGAGAAU	Cucsat.PASA.G3648.T7	1.46631	0.0170271	3	WD repeat-containing protein 49 isoform 2
Csa-novel-miRNA7	CACAAAGAGAAGAAGAUUGAGAAU	Cucsat.PASA.G3648.T17	1.46631	0.0170271	3	WD repeat-containing protein 49 isoform 2
Csa-novel-miRNA7	CACAAAGAGAAGAAGAUUGAGAAU	Cucsat.PASA.G3648.T12	1.46631	0.0170271	3	WD repeat-containing protein 49 isoform 2
Csa-novel-miRNA7	CACAAAGAGAAGAAGAUUGAGAAU	Cucsat.PASA.G3648.T16	1.46631	0.0170271	3	WD repeat-containing protein 49 isoform 2
Csa-novel-miRNA7	CACAAAGAGAAGAAGAUUGAGAAU	Cucsat.PASA.G3648.T14	1.46631	0.0170271	3	WD repeat-containing protein 49 isoform 2
Csa-novel-miRNA7	CACAAAGAGAAGAAGAUUGAGAAU	Cucsat.PASA.G3648.T4	1.46631	0.0170271	3	WD repeat-containing protein 49 isoform 2
Csa-novel-miRNA7	CACAAAGAGAAGAAGAUUGAGAAU	Cucsat.PASA.G5276.T31	1.46631	0.0170271	3	2-phosphoglycerate kinase	Inherit from COG: 2-Phosphoglycerate kinase
Csa-novel-miRNA7	CACAAAGAGAAGAAGAUUGAGAAU	Cucsat.PASA.G5276.T25	1.46631	0.0170271	3	2-phosphoglycerate kinase	Inherit from COG: 2-Phosphoglycerate kinase
Csa-novel-miRNA7	CACAAAGAGAAGAAGAUUGAGAAU	Cucsat.PASA.G5276.T32	1.46631	0.0170271	3	2-phosphoglycerate kinase	Inherit from COG: 2-Phosphoglycerate kinase
Csa-novel-miRNA7	CACAAAGAGAAGAAGAUUGAGAAU	Cucsat.PASA.G5276.T30	1.46631	0.0170271	3	2-phosphoglycerate kinase	Inherit from COG: 2-Phosphoglycerate kinase
Csa-novel-miRNA7	CACAAAGAGAAGAAGAUUGAGAAU	Cucsat.PASA.G5276.T41	1.46631	0.0170271	3	2-phosphoglycerate kinase	Inherit from COG: 2-Phosphoglycerate kinase
Csa-novel-miRNA7	CACAAAGAGAAGAAGAUUGAGAAU	Cucsat.PASA.G5276.T37	1.46631	0.0170271	3	2-phosphoglycerate kinase	Inherit from COG: 2-Phosphoglycerate kinase
Csa-novel-miRNA7	CACAAAGAGAAGAAGAUUGAGAAU	Cucsat.PASA.G5276.T9	1.46631	0.0170271	3	2-phosphoglycerate kinase	Inherit from COG: 2-Phosphoglycerate kinase
Csa-novel-miRNA7	CACAAAGAGAAGAAGAUUGAGAAU	Cucsat.PASA.G5276.T34	1.46631	0.0170271	3	2-phosphoglycerate kinase	Inherit from COG: 2-Phosphoglycerate kinase
Csa-novel-miRNA7	CACAAAGAGAAGAAGAUUGAGAAU	Cucsat.PASA.G5276.T44	1.46631	0.0170271	3	2-phosphoglycerate kinase	Inherit from COG: 2-Phosphoglycerate kinase
Csa-novel-miRNA7	CACAAAGAGAAGAAGAUUGAGAAU	Cucsat.PASA.G5276.T12	1.46631	0.0170271	3	2-phosphoglycerate kinase	Inherit from COG: 2-Phosphoglycerate kinase
Csa-novel-miRNA7	CACAAAGAGAAGAAGAUUGAGAAU	Cucsat.PASA.G5276.T56	1.46631	0.0170271	3	2-phosphoglycerate kinase	Inherit from COG: 2-Phosphoglycerate kinase
Csa-novel-miRNA7	CACAAAGAGAAGAAGAUUGAGAAU	Cucsat.PASA.G5276.T43	1.46631	0.0170271	3	2-phosphoglycerate kinase	Inherit from COG: 2-Phosphoglycerate kinase
Csa-novel-miRNA7	CACAAAGAGAAGAAGAUUGAGAAU	Cucsat.PASA.G5276.T38	1.46631	0.0170271	3	2-phosphoglycerate kinase	Inherit from COG: 2-Phosphoglycerate kinase
Csa-novel-miRNA7	CACAAAGAGAAGAAGAUUGAGAAU	Cucsat.PASA.G5276.T39	1.46631	0.0170271	3	2-phosphoglycerate kinase	Inherit from COG: 2-Phosphoglycerate kinase
Csa-novel-miRNA7	CACAAAGAGAAGAAGAUUGAGAAU	Cucsat.PASA.G5276.T13	1.46631	0.0170271	3	2-phosphoglycerate kinase	Inherit from COG: 2-Phosphoglycerate kinase
Csa-novel-miRNA7	CACAAAGAGAAGAAGAUUGAGAAU	Cucsat.PASA.G5276.T27	1.46631	0.0170271	3	2-phosphoglycerate kinase	Inherit from COG: 2-Phosphoglycerate kinase
Csa-novel-miRNA7	CACAAAGAGAAGAAGAUUGAGAAU	Cucsat.PASA.G5276.T46	1.46631	0.0170271	3	2-phosphoglycerate kinase	Inherit from COG: 2-Phosphoglycerate kinase
Csa-novel-miRNA7	CACAAAGAGAAGAAGAUUGAGAAU	Cucsat.PASA.G5276.T65	1.46631	0.0170271	3	2-phosphoglycerate kinase	Inherit from COG: 2-Phosphoglycerate kinase
Csa-novel-miRNA7	CACAAAGAGAAGAAGAUUGAGAAU	Cucsat.PASA.G5276.T1	1.46631	0.0170271	3	2-phosphoglycerate kinase	Inherit from COG: 2-Phosphoglycerate kinase
Csa-novel-miRNA7	CACAAAGAGAAGAAGAUUGAGAAU	Cucsat.PASA.G5276.T50	1.46631	0.0170271	3	2-phosphoglycerate kinase	Inherit from COG: 2-Phosphoglycerate kinase
Csa-novel-miRNA7	CACAAAGAGAAGAAGAUUGAGAAU	Cucsat.PASA.G5276.T58	1.46631	0.0170271	3	2-phosphoglycerate kinase	Inherit from COG: 2-Phosphoglycerate kinase
Csa-novel-miRNA7	CACAAAGAGAAGAAGAUUGAGAAU	Cucsat.PASA.G5276.T71	1.46631	0.0170271	3	2-phosphoglycerate kinase	Inherit from COG: 2-Phosphoglycerate kinase
Csa-novel-miRNA7	CACAAAGAGAAGAAGAUUGAGAAU	Cucsat.PASA.G5276.T6	1.46631	0.0170271	3	2-phosphoglycerate kinase	Inherit from COG: 2-Phosphoglycerate kinase
Csa-novel-miRNA7	CACAAAGAGAAGAAGAUUGAGAAU	Cucsat.PASA.G5276.T61	1.46631	0.0170271	3	2-phosphoglycerate kinase	Inherit from COG: 2-Phosphoglycerate kinase			8.58016642110895e-06
Csa-novel-miRNA7	CACAAAGAGAAGAAGAUUGAGAAU	Cucsat.PASA.G5276.T55	1.46631	0.0170271	3	2-phosphoglycerate kinase	Inherit from COG: 2-Phosphoglycerate kinase
Csa-novel-miRNA7	CACAAAGAGAAGAAGAUUGAGAAU	Cucsat.PASA.G5276.T2	1.46631	0.0170271	3	2-phosphoglycerate kinase	Inherit from COG: 2-Phosphoglycerate kinase
Csa-novel-miRNA7	CACAAAGAGAAGAAGAUUGAGAAU	Cucsat.PASA.G5276.T21	1.46631	0.0170271	3	2-phosphoglycerate kinase	Inherit from COG: 2-Phosphoglycerate kinase
Csa-novel-miRNA7	CACAAAGAGAAGAAGAUUGAGAAU	Cucsat.PASA.G5276.T26	1.46631	0.0170271	3	2-phosphoglycerate kinase	Inherit from COG: 2-Phosphoglycerate kinase
Csa-novel-miRNA7	CACAAAGAGAAGAAGAUUGAGAAU	Cucsat.PASA.G4490.T7	1.46631	0.0170271	3	Autophagy-related protein 18f	Breast carcinoma amplified sequence 3				5.31740350467127e-18
Csa-novel-miRNA7	CACAAAGAGAAGAAGAUUGAGAAU	Cucsat.PASA.G4490.T6	1.46631	0.0170271	3	Autophagy-related protein 18f	Breast carcinoma amplified sequence 3				5.31740350467127e-18
Csa-novel-miRNA7	CACAAAGAGAAGAAGAUUGAGAAU	Cucsat.PASA.G4490.T2	1.46631	0.0170271	3	Autophagy-related protein 18f	Breast carcinoma amplified sequence 3				5.31740350467127e-18
Csa-novel-miRNA7	CACAAAGAGAAGAAGAUUGAGAAU	Cucsat.PASA.G4490.T5	1.46631	0.0170271	3	Autophagy-related protein 18f	Breast carcinoma amplified sequence 3				5.31740350467127e-18
Csa-novel-miRNA7	CACAAAGAGAAGAAGAUUGAGAAU	Cucsat.PASA.G4490.T4	1.46631	0.0170271	3	Autophagy-related protein 18f	Breast carcinoma amplified sequence 3				5.31740350467127e-18
Csa-novel-miRNA7	CACAAAGAGAAGAAGAUUGAGAAU	Cucsat.PASA.G4490.T1	1.46631	0.0170271	3	Autophagy-related protein 18f	Breast carcinoma amplified sequence 3			4.5018345275384e-08	5.31740350467127e-18
Csa-novel-miRNA7	CACAAAGAGAAGAAGAUUGAGAAU	Cucsat.PASA.G5276.T15	1.46631	0.0170271	3	2-phosphoglycerate kinase	Inherit from COG: 2-Phosphoglycerate kinase
Csa-novel-miRNA7	CACAAAGAGAAGAAGAUUGAGAAU	Cucsat.PASA.G5276.T19	1.46631	0.0170271	3	2-phosphoglycerate kinase	Inherit from COG: 2-Phosphoglycerate kinase
Csa-novel-miRNA7	CACAAAGAGAAGAAGAUUGAGAAU	Cucsat.PASA.G4490.T3	1.46631	0.0170271	3	Autophagy-related protein 18f	Breast carcinoma amplified sequence 3				5.31740350467127e-18
Csa-novel-miRNA7	CACAAAGAGAAGAAGAUUGAGAAU	Cucsat.PASA.G5276.T17	1.46631	0.0170271	3	2-phosphoglycerate kinase	Inherit from COG: 2-Phosphoglycerate kinase
Csa-novel-miRNA7	CACAAAGAGAAGAAGAUUGAGAAU	Cucsat.PASA.G5276.T23	1.46631	0.0170271	3	2-phosphoglycerate kinase	Inherit from COG: 2-Phosphoglycerate kinase
Csa-novel-miRNA7	CACAAAGAGAAGAAGAUUGAGAAU	Cucsat.PASA.G5276.T16	1.46631	0.0170271	3	2-phosphoglycerate kinase	Inherit from COG: 2-Phosphoglycerate kinase
Csa-novel-miRNA7	CACAAAGAGAAGAAGAUUGAGAAU	Cucsat.PASA.G5276.T49	1.46631	0.0170271	3	2-phosphoglycerate kinase	Inherit from COG: 2-Phosphoglycerate kinase
Csa-novel-miRNA7	CACAAAGAGAAGAAGAUUGAGAAU	Cucsat.PASA.G5276.T36	1.46631	0.0170271	3	2-phosphoglycerate kinase	Inherit from COG: 2-Phosphoglycerate kinase
Csa-novel-miRNA7	CACAAAGAGAAGAAGAUUGAGAAU	Cucsat.PASA.G5276.T100	1.46631	0.0170271	3	2-phosphoglycerate kinase
Csa-novel-miRNA8	GAGAUGAGUUGACUGUUAGGACGU	Cucsat.PASA.G2846.T12	-1.07865	0.021721	3	monocopper oxidase-like protein SKU5	monocopper oxidase-like protein
Csa-novel-miRNA6	GUGAGGAUUAAAUUUGUGAGCUUU	Cucsat.PASA.G3256.T7	2.38054	1.44551e-09	3						2.82009167515099e-20
Csa-novel-miRNA6	GUGAGGAUUAAAUUUGUGAGCUUU	Cucsat.PASA.G4719.T25	2.38054	1.44551e-09	3	Ubiquitinyl hydrolase 1	ubiquitin carboxyl-terminal hydrolase
Csa-novel-miRNA6	GUGAGGAUUAAAUUUGUGAGCUUU	Cucsat.PASA.G4719.T26	2.38054	1.44551e-09	3	Ubiquitinyl hydrolase 1	ubiquitin carboxyl-terminal hydrolase
Csa-novel-miRNA6	GUGAGGAUUAAAUUUGUGAGCUUU	Cucsat.PASA.G4719.T33	2.38054	1.44551e-09	3	Ubiquitinyl hydrolase 1	ubiquitin carboxyl-terminal hydrolase
Csa-novel-miRNA6	GUGAGGAUUAAAUUUGUGAGCUUU	Cucsat.PASA.G4719.T5	2.38054	1.44551e-09	3	Ubiquitinyl hydrolase 1	ubiquitin carboxyl-terminal hydrolase
Csa-novel-miRNA6	GUGAGGAUUAAAUUUGUGAGCUUU	Cucsat.PASA.G4719.T39	2.38054	1.44551e-09	3	Ubiquitinyl hydrolase 1	ubiquitin carboxyl-terminal hydrolase
Csa-novel-miRNA6	GUGAGGAUUAAAUUUGUGAGCUUU	Cucsat.PASA.G4719.T1	2.38054	1.44551e-09	3	Ubiquitinyl hydrolase 1	ubiquitin carboxyl-terminal hydrolase
Csa-novel-miRNA6	GUGAGGAUUAAAUUUGUGAGCUUU	Cucsat.PASA.G4719.T3	2.38054	1.44551e-09	3	Ubiquitinyl hydrolase 1	ubiquitin carboxyl-terminal hydrolase
Csa-novel-miRNA6	GUGAGGAUUAAAUUUGUGAGCUUU	Cucsat.PASA.G4719.T8	2.38054	1.44551e-09	3	Ubiquitinyl hydrolase 1	ubiquitin carboxyl-terminal hydrolase
Csa-novel-miRNA6	GUGAGGAUUAAAUUUGUGAGCUUU	Cucsat.PASA.G4719.T37	2.38054	1.44551e-09	3	Ubiquitinyl hydrolase 1	ubiquitin carboxyl-terminal hydrolase
Csa-novel-miRNA6	GUGAGGAUUAAAUUUGUGAGCUUU	Cucsat.PASA.G4719.T30	2.38054	1.44551e-09	3	Ubiquitinyl hydrolase 1	ubiquitin carboxyl-terminal hydrolase
Csa-novel-miRNA6	GUGAGGAUUAAAUUUGUGAGCUUU	Cucsat.PASA.G4719.T40	2.38054	1.44551e-09	3	Ubiquitinyl hydrolase 1	ubiquitin carboxyl-terminal hydrolase
Csa-novel-miRNA6	GUGAGGAUUAAAUUUGUGAGCUUU	Cucsat.PASA.G4719.T9	2.38054	1.44551e-09	3	Ubiquitinyl hydrolase 1	ubiquitin carboxyl-terminal hydrolase
Csa-novel-miRNA6	GUGAGGAUUAAAUUUGUGAGCUUU	Cucsat.PASA.G4719.T42	2.38054	1.44551e-09	3	Ubiquitinyl hydrolase 1	ubiquitin carboxyl-terminal hydrolase
Csa-novel-miRNA6	GUGAGGAUUAAAUUUGUGAGCUUU	Cucsat.PASA.G4719.T34	2.38054	1.44551e-09	3	Ubiquitinyl hydrolase 1	ubiquitin carboxyl-terminal hydrolase
Csa-novel-miRNA6	GUGAGGAUUAAAUUUGUGAGCUUU	Cucsat.PASA.G4719.T36	2.38054	1.44551e-09	3	Ubiquitinyl hydrolase 1	ubiquitin carboxyl-terminal hydrolase
Csa-novel-miRNA6	GUGAGGAUUAAAUUUGUGAGCUUU	Cucsat.PASA.G4719.T44	2.38054	1.44551e-09	3	Ubiquitinyl hydrolase 1	ubiquitin carboxyl-terminal hydrolase
Csa-novel-miRNA6	GUGAGGAUUAAAUUUGUGAGCUUU	Cucsat.PASA.G4719.T48	2.38054	1.44551e-09	3	Ubiquitinyl hydrolase 1	Inherit from KOG: ubiquitin carboxyl-terminal hydrolase
Csa-novel-miRNA6	GUGAGGAUUAAAUUUGUGAGCUUU	Cucsat.PASA.G4719.T51	2.38054	1.44551e-09	3	Ubiquitinyl hydrolase 1	Inherit from KOG: ubiquitin carboxyl-terminal hydrolase
Csa-novel-miRNA6	GUGAGGAUUAAAUUUGUGAGCUUU	Cucsat.PASA.G4719.T49	2.38054	1.44551e-09	3	Ubiquitinyl hydrolase 1	Inherit from KOG: ubiquitin carboxyl-terminal hydrolase
Csa-miR167	UCAAGCUGCCAGCAUGAUCUAA	Cucsat.PASA.G4662.T9	-3.77639	1.09873e-08	3	HTH myb-type domain-containing protein
Csa-miR167	UCAAGCUGCCAGCAUGAUCUAA	Cucsat.PASA.G4662.T7	-3.77639	1.09873e-08	3	HTH myb-type domain-containing protein	SANT
Csa-miR167	UCAAGCUGCCAGCAUGAUCUAA	Cucsat.PASA.G4662.T4	-3.77639	1.09873e-08	3	HTH myb-type domain-containing protein	SANT
Csa-miR167	UCAAGCUGCCAGCAUGAUCUAA	Cucsat.PASA.G4662.T6	-3.77639	1.09873e-08	3	HTH myb-type domain-containing protein	SANT
Csa-miR167	UCAAGCUGCCAGCAUGAUCUAA	Cucsat.PASA.G4662.T3	-3.77639	1.09873e-08	3	HTH myb-type domain-containing protein	SANT
Csa-miR167	UCAAGCUGCCAGCAUGAUCUAA	Cucsat.PASA.G4662.T2	-3.77639	1.09873e-08	3	HTH myb-type domain-containing protein	SANT
Csa-miR167	UCAAGCUGCCAGCAUGAUCUAA	Cucsat.PASA.G4662.T1	-3.77639	1.09873e-08	3	HTH myb-type domain-containing protein	SANT
Csa-miR167	UCAAGCUGCCAGCAUGAUCUAA	Cucsat.PASA.G4662.T5	-3.77639	1.09873e-08	3	HTH myb-type domain-containing protein	SANT
Csa-miR167	UCAAGCUGCCAGCAUGAUCUAA	Cucsat.PASA.G4332.T2	-3.77639	1.09873e-08	3	Zinc-binding dehydrogenase family protein	NADP-dependent alkenal double bond reductase
Csa-miR167	UCAAGCUGCCAGCAUGAUCUAA	Cucsat.PASA.G4332.T4	-3.77639	1.09873e-08	3	Zinc-binding dehydrogenase family protein	NADP-dependent alkenal double bond reductase
Csa-miR167	UCAAGCUGCCAGCAUGAUCUAA	Cucsat.PASA.G4332.T3	-3.77639	1.09873e-08	3	Zinc-binding dehydrogenase family protein	NADP-dependent alkenal double bond reductase
Csa-miR167	UCAAGCUGCCAGCAUGAUCUAA	Cucsat.PASA.G4332.T6	-3.77639	1.09873e-08	3	Zinc-binding dehydrogenase family protein	NADP-dependent alkenal double bond reductase
Csa-miR156	UGACAGAAGAGAGUGAGCAC	Cucsat.PASA.G3682.T17	-1.47401	6.61448e-06	3	HTH myb-type domain-containing protein	Transcription factor			1.30378073218076e-05
Csa-miR156	UGACAGAAGAGAGUGAGCAC	Cucsat.PASA.G2881.T24	-1.47401	6.61448e-06	3	Pentatricopeptide repeat-containing protein					1.18803077656344e-10
Csa-miR156	UGACAGAAGAGAGUGAGCAC	Cucsat.PASA.G2881.T23	-1.47401	6.61448e-06	3	Pentatricopeptide repeat-containing protein					1.18803077656344e-10
Csa-miR156	UGACAGAAGAGAGUGAGCAC	Cucsat.PASA.G2881.T19	-1.47401	6.61448e-06	3	Pentatricopeptide repeat-containing protein					1.18803077656344e-10
Csa-miR156	UGACAGAAGAGAGUGAGCAC	Cucsat.PASA.G2881.T20	-1.47401	6.61448e-06	3	Pentatricopeptide repeat-containing protein	Pentatricopeptide repeat-containing protein				1.18803077656344e-10
Csa-miR156	UGACAGAAGAGAGUGAGCAC	Cucsat.PASA.G4447.T4	-1.47401	6.61448e-06	3	Tryptophanyl-tRNA synthetase	Tryptophanyl-tRNA synthetase
Csa-miR156	UGACAGAAGAGAGUGAGCAC	Cucsat.PASA.G4447.T3	-1.47401	6.61448e-06	3	Tryptophanyl-tRNA synthetase	Tryptophanyl-tRNA synthetase
Csa-miR156	UGACAGAAGAGAGUGAGCAC	Cucsat.PASA.G2881.T10	-1.47401	6.61448e-06	3	Pentatricopeptide repeat-containing protein	Pentatricopeptide repeat-containing protein				1.18803077656344e-10
Csa-miR156	UGACAGAAGAGAGUGAGCAC	Cucsat.PASA.G2881.T15	-1.47401	6.61448e-06	3	Pentatricopeptide repeat-containing protein	Pentatricopeptide repeat-containing protein				1.18803077656344e-10
Csa-miR156	UGACAGAAGAGAGUGAGCAC	Cucsat.PASA.G2881.T7	-1.47401	6.61448e-06	3	Pentatricopeptide repeat-containing protein	Pentatricopeptide repeat-containing protein				1.18803077656344e-10
Csa-miR156	UGACAGAAGAGAGUGAGCAC	Cucsat.PASA.G2881.T9	-1.47401	6.61448e-06	3	Pentatricopeptide repeat-containing protein	Pentatricopeptide repeat-containing protein				1.18803077656344e-10
Csa-miR156	UGACAGAAGAGAGUGAGCAC	Cucsat.PASA.G2881.T1	-1.47401	6.61448e-06	3	Pentatricopeptide repeat-containing protein	Pentatricopeptide repeat-containing protein				1.18803077656344e-10
Csa-miR156	UGACAGAAGAGAGUGAGCAC	Cucsat.PASA.G2881.T2	-1.47401	6.61448e-06	3	Pentatricopeptide repeat-containing protein	Pentatricopeptide repeat-containing protein				1.18803077656344e-10
Csa-miR156	UGACAGAAGAGAGUGAGCAC	Cucsat.PASA.G2881.T21	-1.47401	6.61448e-06	3	Pentatricopeptide repeat-containing protein	Pentatricopeptide repeat-containing protein			1.24259842057692e-06	1.18803077656344e-10
Csa-miR156	UGACAGAAGAGAGUGAGCAC	Cucsat.PASA.G2881.T25	-1.47401	6.61448e-06	3	Pentatricopeptide repeat-containing protein	Pentatricopeptide repeat-containing protein				1.18803077656344e-10
Csa-miR156	UGACAGAAGAGAGUGAGCAC	Cucsat.PASA.G5129.T13	-1.47401	6.61448e-06	3	ACT domain-containing protein ACR6	ACT domain
Csa-miR156	UGACAGAAGAGAGUGAGCAC	Cucsat.PASA.G5129.T5	-1.47401	6.61448e-06	3	ACT domain-containing protein ACR6	ACT domain
Csa-miR156	UGACAGAAGAGAGUGAGCAC	Cucsat.PASA.G5129.T8	-1.47401	6.61448e-06	3	ACT domain-containing protein ACR6	ACT domain
Csa-miR156	UGACAGAAGAGAGUGAGCAC	Cucsat.PASA.G2774.T5	-1.47401	6.61448e-06	3	abscisic acid 8'-hydroxylase 3-like	abscisic acid 8'-hydroxylase 3-like
Csa-miR157	UGACAGAAGAUAGAGAGCAC	Cucsat.miRNA.G444.T1	1.10517	0.000551044	3		Similar to cme-MIR156h
Csa-miR157	UGACAGAAGAUAGAGAGCAC	Cucsat.PASA.G3170.T1	1.10517	0.000551044	3	Abscisic acid receptor	abscisic acid receptor			7.99276398013095e-18	4.57516836641606e-19
Csa-miR157	UGACAGAAGAUAGAGAGCAC	Cucsat.PASA.G4516.T1	1.10517	0.000551044	3	Oxidative stress 3, putative isoform 2				2.41634487334768e-09	3.04612228508436e-13
Csa-miR157	UGACAGAAGAUAGAGAGCAC	Cucsat.PASA.G4415.T11	1.10517	0.000551044	3	Xyloglucan endotransglucosylase/hydrolase	Xyloglucan endotransglucosylase hydrolase protein		4.4911137822258e-13
Csa-miR157	UGACAGAAGAUAGAGAGCAC	Cucsat.PASA.G5309.T5	1.10517	0.000551044	3	Ras-related protein Rab-1A	gtp-binding protein
Csa-miR157	UGACAGAAGAUAGAGAGCAC	Cucsat.PASA.G5309.T1	1.10517	0.000551044	3	Ras-related protein Rab-1A	gtp-binding protein
Csa-miR157	UGACAGAAGAUAGAGAGCAC	Cucsat.PASA.G5309.T26	1.10517	0.000551044	3	Ras-related protein Rab-1A
Csa-miR157	UGACAGAAGAUAGAGAGCAC	Cucsat.PASA.G5309.T14	1.10517	0.000551044	3	Ras-related protein Rab-1A	gtp-binding protein
Csa-miR157	UGACAGAAGAUAGAGAGCAC	Cucsat.PASA.G5309.T17	1.10517	0.000551044	3	Ras-related protein Rab-1A	gtp-binding protein
Csa-miR157	UGACAGAAGAUAGAGAGCAC	Cucsat.PASA.G5309.T4	1.10517	0.000551044	3	Ras-related protein Rab-1A
Csa-miR157	UGACAGAAGAUAGAGAGCAC	Cucsat.PASA.G5309.T2	1.10517	0.000551044	3	Ras-related protein Rab-1A	gtp-binding protein
Csa-miR157	UGACAGAAGAUAGAGAGCAC	Cucsat.PASA.G5309.T7	1.10517	0.000551044	3	Ras-related protein Rab-1A
Csa-miR157	UGACAGAAGAUAGAGAGCAC	Cucsat.PASA.G5309.T3	1.10517	0.000551044	3	Ras-related protein Rab-1A	gtp-binding protein
Csa-miR157	UGACAGAAGAUAGAGAGCAC	Cucsat.PASA.G5309.T6	1.10517	0.000551044	3	Ras-related protein Rab-1A
Csa-miR157	UGACAGAAGAUAGAGAGCAC	Cucsat.PASA.G5309.T18	1.10517	0.000551044	3	Ras-related protein Rab-1A
Csa-miR157	UGACAGAAGAUAGAGAGCAC	Cucsat.PASA.G5309.T13	1.10517	0.000551044	3	Ras-related protein Rab-1A
Csa-miR157	UGACAGAAGAUAGAGAGCAC	Cucsat.PASA.G5309.T24	1.10517	0.000551044	3	Ras-related protein Rab-1A
Csa-miR157	UGACAGAAGAUAGAGAGCAC	Cucsat.PASA.G5309.T21	1.10517	0.000551044	3	Ras-related protein Rab-1A
Csa-miR157	UGACAGAAGAUAGAGAGCAC	Cucsat.PASA.G5309.T28	1.10517	0.000551044	3	Ras-related protein Rab-1A
Csa-miR157	UGACAGAAGAUAGAGAGCAC	Cucsat.PASA.G5309.T9	1.10517	0.000551044	3	Ras-related protein Rab-1A
Csa-miR157	UGACAGAAGAUAGAGAGCAC	Cucsat.PASA.G5309.T8	1.10517	0.000551044	3	Ras-related protein Rab-1A
Csa-miR157	UGACAGAAGAUAGAGAGCAC	Cucsat.PASA.G5309.T10	1.10517	0.000551044	3	Ras-related protein Rab-1A
Csa-miR157	UGACAGAAGAUAGAGAGCAC	Cucsat.PASA.G5309.T19	1.10517	0.000551044	3	Ras-related protein Rab-1A
Csa-miR157	UGACAGAAGAUAGAGAGCAC	Cucsat.PASA.G5309.T12	1.10517	0.000551044	3	Ras-related protein Rab-1A
Csa-miR157	UGACAGAAGAUAGAGAGCAC	Cucsat.PASA.G5309.T11	1.10517	0.000551044	3	Ras-related protein Rab-1A
Csa-miR157	UGACAGAAGAUAGAGAGCAC	Cucsat.PASA.G5309.T15	1.10517	0.000551044	3	Ras-related protein Rab-1A
Csa-miR157	UGACAGAAGAUAGAGAGCAC	Cucsat.PASA.G5309.T16	1.10517	0.000551044	3	Ras-related protein Rab-1A
Csa-miR157	UGACAGAAGAUAGAGAGCAC	Cucsat.PASA.G5309.T20	1.10517	0.000551044	3	Ras-related protein Rab-1A
Csa-miR157	UGACAGAAGAUAGAGAGCAC	Cucsat.PASA.G5309.T25	1.10517	0.000551044	3	Ras-related protein Rab-1A
Csa-miR157	UGACAGAAGAUAGAGAGCAC	Cucsat.PASA.G5309.T22	1.10517	0.000551044	3	Ras-related protein Rab-1A
Csa-miR157	UGACAGAAGAUAGAGAGCAC	Cucsat.PASA.G5309.T23	1.10517	0.000551044	3	Ras-related protein Rab-1A
Csa-novel-miRNA9	UUCCAAGUCCACCCAUGCCCGC	Cucsat.PASA.G4749.T5	-1.44392	6.62669e-06	3	Protein kinase domain-containing protein	receptor-like protein kinase At1g80640-like
Csa-novel-miRNA9	UUCCAAGUCCACCCAUGCCCGC	Cucsat.PASA.G4749.T6	-1.44392	6.62669e-06	3	Protein kinase domain-containing protein	receptor-like protein kinase At1g80640-like
Csa-novel-miRNA9	UUCCAAGUCCACCCAUGCCCGC	Cucsat.PASA.G4749.T2	-1.44392	6.62669e-06	3	Protein kinase domain-containing protein	receptor-like protein kinase At1g80640-like
Csa-novel-miRNA9	UUCCAAGUCCACCCAUGCCCGC	Cucsat.PASA.G4749.T4	-1.44392	6.62669e-06	3	Protein kinase domain-containing protein	receptor-like protein kinase At1g80640-like
Csa-novel-miRNA9	UUCCAAGUCCACCCAUGCCCGC	Cucsat.PASA.G4749.T8	-1.44392	6.62669e-06	3	Protein kinase domain-containing protein	receptor-like protein kinase At1g80640-like
Csa-novel-miRNA9	UUCCAAGUCCACCCAUGCCCGC	Cucsat.PASA.G4749.T3	-1.44392	6.62669e-06	3	Protein kinase domain-containing protein	receptor-like protein kinase At1g80640-like
Csa-novel-miRNA9	UUCCAAGUCCACCCAUGCCCGC	Cucsat.PASA.G4749.T10	-1.44392	6.62669e-06	3	Protein kinase domain-containing protein	receptor-like protein kinase At1g80640-like
Csa-novel-miRNA9	UUCCAAGUCCACCCAUGCCCGC	Cucsat.PASA.G4749.T1	-1.44392	6.62669e-06	3	Protein kinase domain-containing protein	receptor-like protein kinase At1g80640-like
Csa-novel-miRNA9	UUCCAAGUCCACCCAUGCCCGC	Cucsat.PASA.G4749.T9	-1.44392	6.62669e-06	3	Protein kinase domain-containing protein	receptor-like protein kinase At1g80640-like
Csa-miR2950	UUCCAUCUCUUGCACACUGGA	Cucsat.PASA.G4838.T8	2.16111	3.90111e-12	3	Glycine-rich RNA-binding protein 3	Glycine-rich RNA-binding protein
Csa-miR2950	UUCCAUCUCUUGCACACUGGA	Cucsat.PASA.G4838.T14	2.16111	3.90111e-12	3	Glycine-rich RNA-binding protein 3
Csa-miR2950	UUCCAUCUCUUGCACACUGGA	Cucsat.PASA.G4838.T11	2.16111	3.90111e-12	3	Glycine-rich RNA-binding protein 3	RNA recognition motif. (a.k.a. RRM, RBD, or RNP domain)
Csa-miR2950	UUCCAUCUCUUGCACACUGGA	Cucsat.PASA.G4838.T12	2.16111	3.90111e-12	3	Glycine-rich RNA-binding protein 3
Csa-miR2950	UUCCAUCUCUUGCACACUGGA	Cucsat.PASA.G4838.T9	2.16111	3.90111e-12	3	Glycine-rich RNA-binding protein 3
Csa-miR2950	UUCCAUCUCUUGCACACUGGA	Cucsat.PASA.G4838.T13	2.16111	3.90111e-12	3	Glycine-rich RNA-binding protein 3
Csa-miR2950	UUCCAUCUCUUGCACACUGGA	Cucsat.PASA.G4838.T1	2.16111	3.90111e-12	3	Glycine-rich RNA-binding protein 3	Glycine-rich RNA-binding protein	7.50313382126351e-06
Csa-miR2950	UUCCAUCUCUUGCACACUGGA	Cucsat.PASA.G4838.T6	2.16111	3.90111e-12	3	Glycine-rich RNA-binding protein 3
Csa-miR2950	UUCCAUCUCUUGCACACUGGA	Cucsat.PASA.G4838.T3	2.16111	3.90111e-12	3	Glycine-rich RNA-binding protein 3
Csa-miR2950	UUCCAUCUCUUGCACACUGGA	Cucsat.PASA.G4838.T10	2.16111	3.90111e-12	3	Glycine-rich RNA-binding protein 3
Csa-miR2950	UUCCAUCUCUUGCACACUGGA	Cucsat.PASA.G4838.T7	2.16111	3.90111e-12	3	Glycine-rich RNA-binding protein 3
Csa-miR2950	UUCCAUCUCUUGCACACUGGA	Cucsat.PASA.G4838.T5	2.16111	3.90111e-12	3	Glycine-rich RNA-binding protein 3
Csa-miR2950	UUCCAUCUCUUGCACACUGGA	Cucsat.PASA.G4838.T2	2.16111	3.90111e-12	3	Glycine-rich RNA-binding protein 3
Csa-miR2950	UUCCAUCUCUUGCACACUGGA	Cucsat.PASA.G4838.T4	2.16111	3.90111e-12	3	Glycine-rich RNA-binding protein 3
Csa-miR156a	UUGACAGAAGAGAGUGAGCAC	Cucsat.PASA.G5099.T26	-2.42486	1.15161e-14	3	AIR carboxylase	phosphoribosylaminoimidazole carboxylase				1.38842901841922e-20
Csa-miR156a	UUGACAGAAGAGAGUGAGCAC	Cucsat.PASA.G5099.T25	-2.42486	1.15161e-14	3	AIR carboxylase	phosphoribosylaminoimidazole carboxylase				1.38842901841922e-20
Csa-miR156a	UUGACAGAAGAGAGUGAGCAC	Cucsat.PASA.G5099.T24	-2.42486	1.15161e-14	3	AIR carboxylase					1.38842901841922e-20
Csa-miR156a	UUGACAGAAGAGAGUGAGCAC	Cucsat.PASA.G5099.T14	-2.42486	1.15161e-14	3	AIR carboxylase	phosphoribosylaminoimidazole carboxylase				1.38842901841922e-20
Csa-miR156a	UUGACAGAAGAGAGUGAGCAC	Cucsat.PASA.G5099.T21	-2.42486	1.15161e-14	3	AIR carboxylase	phosphoribosylaminoimidazole carboxylase				1.38842901841922e-20
Csa-miR156a	UUGACAGAAGAGAGUGAGCAC	Cucsat.PASA.G5099.T23	-2.42486	1.15161e-14	3	AIR carboxylase	phosphoribosylaminoimidazole carboxylase				1.38842901841922e-20
Csa-miR156a	UUGACAGAAGAGAGUGAGCAC	Cucsat.PASA.G5099.T18	-2.42486	1.15161e-14	3	AIR carboxylase	phosphoribosylaminoimidazole carboxylase				1.38842901841922e-20
Csa-miR156a	UUGACAGAAGAGAGUGAGCAC	Cucsat.PASA.G5099.T3	-2.42486	1.15161e-14	3	AIR carboxylase	phosphoribosylaminoimidazole carboxylase				1.38842901841922e-20
Csa-miR156a	UUGACAGAAGAGAGUGAGCAC	Cucsat.PASA.G5099.T22	-2.42486	1.15161e-14	3	AIR carboxylase	phosphoribosylaminoimidazole carboxylase				1.38842901841922e-20
Csa-miR156a	UUGACAGAAGAGAGUGAGCAC	Cucsat.PASA.G5099.T19	-2.42486	1.15161e-14	3	AIR carboxylase	phosphoribosylaminoimidazole carboxylase				1.38842901841922e-20
Csa-miR156a	UUGACAGAAGAGAGUGAGCAC	Cucsat.PASA.G5099.T12	-2.42486	1.15161e-14	3	AIR carboxylase	phosphoribosylaminoimidazole carboxylase				1.38842901841922e-20
Csa-miR156a	UUGACAGAAGAGAGUGAGCAC	Cucsat.PASA.G5099.T1	-2.42486	1.15161e-14	3	AIR carboxylase	phosphoribosylaminoimidazole carboxylase				1.38842901841922e-20
Csa-miR156a	UUGACAGAAGAGAGUGAGCAC	Cucsat.PASA.G5099.T15	-2.42486	1.15161e-14	3	AIR carboxylase	phosphoribosylaminoimidazole carboxylase			0.000505937001631942	1.38842901841922e-20
Csa-miR156a	UUGACAGAAGAGAGUGAGCAC	Cucsat.PASA.G5099.T11	-2.42486	1.15161e-14	3	AIR carboxylase	phosphoribosylaminoimidazole carboxylase			1.51190602755216e-08	1.38842901841922e-20
Csa-miR156a	UUGACAGAAGAGAGUGAGCAC	Cucsat.PASA.G5099.T8	-2.42486	1.15161e-14	3	AIR carboxylase	phosphoribosylaminoimidazole carboxylase			2.03255340734166e-09	1.38842901841922e-20
Csa-miR156a	UUGACAGAAGAGAGUGAGCAC	Cucsat.PASA.G5099.T20	-2.42486	1.15161e-14	3	AIR carboxylase	phosphoribosylaminoimidazole carboxylase				1.38842901841922e-20
Csa-miR156a	UUGACAGAAGAGAGUGAGCAC	Cucsat.PASA.G5099.T10	-2.42486	1.15161e-14	3	AIR carboxylase	phosphoribosylaminoimidazole carboxylase			5.84206355906488e-08	1.38842901841922e-20
Csa-miR156a	UUGACAGAAGAGAGUGAGCAC	Cucsat.PASA.G5099.T5	-2.42486	1.15161e-14	3	AIR carboxylase	phosphoribosylaminoimidazole carboxylase			1.5978899527541e-08	1.38842901841922e-20
Csa-miR156a	UUGACAGAAGAGAGUGAGCAC	Cucsat.PASA.G5099.T2	-2.42486	1.15161e-14	3	AIR carboxylase	phosphoribosylaminoimidazole carboxylase			3.07942440442739e-11	1.38842901841922e-20
Csa-miR156a	UUGACAGAAGAGAGUGAGCAC	Cucsat.PASA.G5099.T7	-2.42486	1.15161e-14	3	AIR carboxylase	phosphoribosylaminoimidazole carboxylase			0.000983172489273231	1.38842901841922e-20
Csa-miR156a	UUGACAGAAGAGAGUGAGCAC	Cucsat.PASA.G5099.T4	-2.42486	1.15161e-14	3	AIR carboxylase	phosphoribosylaminoimidazole carboxylase			7.20625644664835e-08	1.38842901841922e-20
Csa-miR156a	UUGACAGAAGAGAGUGAGCAC	Cucsat.PASA.G5099.T17	-2.42486	1.15161e-14	3	AIR carboxylase	phosphoribosylaminoimidazole carboxylase				1.38842901841922e-20
Csa-miR156a	UUGACAGAAGAGAGUGAGCAC	Cucsat.PASA.G5099.T9	-2.42486	1.15161e-14	3	AIR carboxylase	phosphoribosylaminoimidazole carboxylase			0.000918395925040697	1.38842901841922e-20
Csa-miR156a	UUGACAGAAGAGAGUGAGCAC	Cucsat.PASA.G5099.T13	-2.42486	1.15161e-14	3	AIR carboxylase	phosphoribosylaminoimidazole carboxylase			1.91710811292041e-11	1.38842901841922e-20
Csa-miR156a	UUGACAGAAGAGAGUGAGCAC	Cucsat.PASA.G5099.T16	-2.42486	1.15161e-14	3	AIR carboxylase	phosphoribosylaminoimidazole carboxylase				1.38842901841922e-20
Csa-miR156a	UUGACAGAAGAGAGUGAGCAC	Cucsat.PASA.G5099.T6	-2.42486	1.15161e-14	3	AIR carboxylase	phosphoribosylaminoimidazole carboxylase			1.18630001912801e-12	1.38842901841922e-20
Csa-miR157a	UUGACAGAAGAUAGAGAGCAC	Cucsat.PASA.G3170.T1	3.57127	4.11831e-17	3	Abscisic acid receptor	abscisic acid receptor			7.99276398013095e-18	4.57516836641606e-19
Csa-miR157a	UUGACAGAAGAUAGAGAGCAC	Cucsat.PASA.G3394.T21	3.57127	4.11831e-17	3	Thioredoxin domain-containing protein
Csa-miR157a	UUGACAGAAGAUAGAGAGCAC	Cucsat.PASA.G3394.T25	3.57127	4.11831e-17	3	Thioredoxin domain-containing protein
Csa-miR157a	UUGACAGAAGAUAGAGAGCAC	Cucsat.PASA.G3394.T24	3.57127	4.11831e-17	3	Thioredoxin domain-containing protein
Csa-miR157a	UUGACAGAAGAUAGAGAGCAC	Cucsat.PASA.G3394.T13	3.57127	4.11831e-17	3	Thioredoxin domain-containing protein				0.000247758950203345
Csa-miR157a	UUGACAGAAGAUAGAGAGCAC	Cucsat.PASA.G3394.T15	3.57127	4.11831e-17	3	Thioredoxin domain-containing protein	Actin-related protein
Csa-miR157a	UUGACAGAAGAUAGAGAGCAC	Cucsat.PASA.G3394.T16	3.57127	4.11831e-17	3	Thioredoxin domain-containing protein	Actin-related protein
Csa-miR157a	UUGACAGAAGAUAGAGAGCAC	Cucsat.PASA.G3394.T5	3.57127	4.11831e-17	3	Thioredoxin domain-containing protein	Actin-related protein
Csa-miR157a	UUGACAGAAGAUAGAGAGCAC	Cucsat.PASA.G3394.T20	3.57127	4.11831e-17	3	Thioredoxin domain-containing protein	Actin-related protein
Csa-miR157a	UUGACAGAAGAUAGAGAGCAC	Cucsat.PASA.G3394.T7	3.57127	4.11831e-17	3	Thioredoxin domain-containing protein	Actin-related protein
Csa-miR157a	UUGACAGAAGAUAGAGAGCAC	Cucsat.PASA.G3394.T18	3.57127	4.11831e-17	3	Thioredoxin domain-containing protein	Actin-related protein
Csa-miR157a	UUGACAGAAGAUAGAGAGCAC	Cucsat.PASA.G3394.T11	3.57127	4.11831e-17	3	Thioredoxin domain-containing protein	Actin-related protein
Csa-miR157a	UUGACAGAAGAUAGAGAGCAC	Cucsat.PASA.G3394.T19	3.57127	4.11831e-17	3	Thioredoxin domain-containing protein	Actin-related protein
Csa-miR157a	UUGACAGAAGAUAGAGAGCAC	Cucsat.PASA.G3394.T17	3.57127	4.11831e-17	3	Thioredoxin domain-containing protein	Actin-related protein
Csa-miR157a	UUGACAGAAGAUAGAGAGCAC	Cucsat.PASA.G3394.T10	3.57127	4.11831e-17	3	Thioredoxin domain-containing protein	Actin-related protein
Csa-miR157a	UUGACAGAAGAUAGAGAGCAC	Cucsat.PASA.G3394.T2	3.57127	4.11831e-17	3	Thioredoxin domain-containing protein	Actin-related protein
Csa-miR157a	UUGACAGAAGAUAGAGAGCAC	Cucsat.PASA.G3394.T8	3.57127	4.11831e-17	3	Thioredoxin domain-containing protein	Actin-related protein			0.000200888234340722
Csa-miR157a	UUGACAGAAGAUAGAGAGCAC	Cucsat.PASA.G3394.T4	3.57127	4.11831e-17	3	Thioredoxin domain-containing protein	Actin-related protein
Csa-miR157a	UUGACAGAAGAUAGAGAGCAC	Cucsat.PASA.G3394.T12	3.57127	4.11831e-17	3	Thioredoxin domain-containing protein	Actin-related protein			5.14630862789257e-05
Csa-miR157a	UUGACAGAAGAUAGAGAGCAC	Cucsat.PASA.G3394.T1	3.57127	4.11831e-17	3	Thioredoxin domain-containing protein	Actin-related protein			1.98456018747192e-05
Csa-miR157a	UUGACAGAAGAUAGAGAGCAC	Cucsat.PASA.G3396.T49	3.57127	4.11831e-17	3	Cellulose synthase	cellulose synthase
Csa-miR157a	UUGACAGAAGAUAGAGAGCAC	Cucsat.PASA.G3396.T4	3.57127	4.11831e-17	3	Cellulose synthase	cellulose synthase
Csa-miR157a	UUGACAGAAGAUAGAGAGCAC	Cucsat.PASA.G4472.T66	3.57127	4.11831e-17	3	Non-lysosomal glucosylceramidase	Non-lysosomal glucosylceramidase that catalyzes the conversion of glucosylceramide to free glucose and ceramide (By similarity)				0.000121910500083104
Csa-miR157a	UUGACAGAAGAUAGAGAGCAC	Cucsat.PASA.G4472.T65	3.57127	4.11831e-17	3	Non-lysosomal glucosylceramidase	Non-lysosomal glucosylceramidase that catalyzes the conversion of glucosylceramide to free glucose and ceramide (By similarity)				0.000121910500083104
Csa-miR157a	UUGACAGAAGAUAGAGAGCAC	Cucsat.PASA.G4472.T64	3.57127	4.11831e-17	3	Non-lysosomal glucosylceramidase	Non-lysosomal glucosylceramidase that catalyzes the conversion of glucosylceramide to free glucose and ceramide (By similarity)			0.000220483367224325	0.000121910500083104
Csa-miR157a	UUGACAGAAGAUAGAGAGCAC	Cucsat.PASA.G4472.T63	3.57127	4.11831e-17	3	Non-lysosomal glucosylceramidase	Non-lysosomal glucosylceramidase that catalyzes the conversion of glucosylceramide to free glucose and ceramide (By similarity)			2.23975310760783e-05	0.000121910500083104
Csa-miR157a	UUGACAGAAGAUAGAGAGCAC	Cucsat.PASA.G4472.T37	3.57127	4.11831e-17	3	Non-lysosomal glucosylceramidase	Non-lysosomal glucosylceramidase that catalyzes the conversion of glucosylceramide to free glucose and ceramide (By similarity)				0.000121910500083104
Csa-miR157a	UUGACAGAAGAUAGAGAGCAC	Cucsat.PASA.G4472.T61	3.57127	4.11831e-17	3	Non-lysosomal glucosylceramidase	Non-lysosomal glucosylceramidase that catalyzes the conversion of glucosylceramide to free glucose and ceramide (By similarity)				0.000121910500083104
Csa-miR157a	UUGACAGAAGAUAGAGAGCAC	Cucsat.PASA.G4472.T59	3.57127	4.11831e-17	3	Non-lysosomal glucosylceramidase	Non-lysosomal glucosylceramidase that catalyzes the conversion of glucosylceramide to free glucose and ceramide (By similarity)				0.000121910500083104
Csa-miR157a	UUGACAGAAGAUAGAGAGCAC	Cucsat.PASA.G4472.T62	3.57127	4.11831e-17	3	Non-lysosomal glucosylceramidase	Non-lysosomal glucosylceramidase that catalyzes the conversion of glucosylceramide to free glucose and ceramide (By similarity)			1.16219283241403e-06	0.000121910500083104
Csa-miR157a	UUGACAGAAGAUAGAGAGCAC	Cucsat.PASA.G4472.T48	3.57127	4.11831e-17	3	Non-lysosomal glucosylceramidase	Non-lysosomal glucosylceramidase that catalyzes the conversion of glucosylceramide to free glucose and ceramide (By similarity)				0.000121910500083104
Csa-miR157a	UUGACAGAAGAUAGAGAGCAC	Cucsat.PASA.G4472.T30	3.57127	4.11831e-17	3	Non-lysosomal glucosylceramidase	Non-lysosomal glucosylceramidase that catalyzes the conversion of glucosylceramide to free glucose and ceramide (By similarity)				0.000121910500083104
Csa-miR157a	UUGACAGAAGAUAGAGAGCAC	Cucsat.PASA.G4472.T51	3.57127	4.11831e-17	3	Non-lysosomal glucosylceramidase	Non-lysosomal glucosylceramidase that catalyzes the conversion of glucosylceramide to free glucose and ceramide (By similarity)				0.000121910500083104
Csa-miR157a	UUGACAGAAGAUAGAGAGCAC	Cucsat.PASA.G4472.T33	3.57127	4.11831e-17	3	Non-lysosomal glucosylceramidase	Non-lysosomal glucosylceramidase that catalyzes the conversion of glucosylceramide to free glucose and ceramide (By similarity)				0.000121910500083104
Csa-miR157a	UUGACAGAAGAUAGAGAGCAC	Cucsat.PASA.G4472.T3	3.57127	4.11831e-17	3	Non-lysosomal glucosylceramidase	Non-lysosomal glucosylceramidase that catalyzes the conversion of glucosylceramide to free glucose and ceramide (By similarity)				0.000121910500083104
Csa-miR157a	UUGACAGAAGAUAGAGAGCAC	Cucsat.PASA.G4472.T32	3.57127	4.11831e-17	3	Non-lysosomal glucosylceramidase	Non-lysosomal glucosylceramidase that catalyzes the conversion of glucosylceramide to free glucose and ceramide (By similarity)				0.000121910500083104
Csa-miR157a	UUGACAGAAGAUAGAGAGCAC	Cucsat.PASA.G4472.T45	3.57127	4.11831e-17	3	Non-lysosomal glucosylceramidase	Non-lysosomal glucosylceramidase that catalyzes the conversion of glucosylceramide to free glucose and ceramide (By similarity)				0.000121910500083104
Csa-miR157a	UUGACAGAAGAUAGAGAGCAC	Cucsat.PASA.G4472.T42	3.57127	4.11831e-17	3	Non-lysosomal glucosylceramidase	Non-lysosomal glucosylceramidase that catalyzes the conversion of glucosylceramide to free glucose and ceramide (By similarity)				0.000121910500083104
Csa-miR157a	UUGACAGAAGAUAGAGAGCAC	Cucsat.PASA.G4472.T12	3.57127	4.11831e-17	3	Non-lysosomal glucosylceramidase	Non-lysosomal glucosylceramidase that catalyzes the conversion of glucosylceramide to free glucose and ceramide (By similarity)				0.000121910500083104
Csa-miR157a	UUGACAGAAGAUAGAGAGCAC	Cucsat.PASA.G4472.T49	3.57127	4.11831e-17	3	Non-lysosomal glucosylceramidase	Non-lysosomal glucosylceramidase that catalyzes the conversion of glucosylceramide to free glucose and ceramide (By similarity)				0.000121910500083104
Csa-miR157a	UUGACAGAAGAUAGAGAGCAC	Cucsat.PASA.G4472.T35	3.57127	4.11831e-17	3	Non-lysosomal glucosylceramidase	Non-lysosomal glucosylceramidase that catalyzes the conversion of glucosylceramide to free glucose and ceramide (By similarity)			2.76461818824932e-05	0.000121910500083104
Csa-miR157a	UUGACAGAAGAUAGAGAGCAC	Cucsat.PASA.G4472.T38	3.57127	4.11831e-17	3	Non-lysosomal glucosylceramidase	Non-lysosomal glucosylceramidase that catalyzes the conversion of glucosylceramide to free glucose and ceramide (By similarity)			0.000268156267290054	0.000121910500083104
Csa-miR157a	UUGACAGAAGAUAGAGAGCAC	Cucsat.PASA.G4472.T58	3.57127	4.11831e-17	3	Non-lysosomal glucosylceramidase	Non-lysosomal glucosylceramidase that catalyzes the conversion of glucosylceramide to free glucose and ceramide (By similarity)				0.000121910500083104
Csa-miR157a	UUGACAGAAGAUAGAGAGCAC	Cucsat.PASA.G4472.T36	3.57127	4.11831e-17	3	Non-lysosomal glucosylceramidase	Non-lysosomal glucosylceramidase that catalyzes the conversion of glucosylceramide to free glucose and ceramide (By similarity)				0.000121910500083104
Csa-miR157a	UUGACAGAAGAUAGAGAGCAC	Cucsat.PASA.G4472.T1	3.57127	4.11831e-17	3	Non-lysosomal glucosylceramidase	Non-lysosomal glucosylceramidase that catalyzes the conversion of glucosylceramide to free glucose and ceramide (By similarity)				0.000121910500083104
Csa-miR157a	UUGACAGAAGAUAGAGAGCAC	Cucsat.PASA.G4472.T7	3.57127	4.11831e-17	3	Non-lysosomal glucosylceramidase	Non-lysosomal glucosylceramidase that catalyzes the conversion of glucosylceramide to free glucose and ceramide (By similarity)				0.000121910500083104
Csa-miR157a	UUGACAGAAGAUAGAGAGCAC	Cucsat.PASA.G4472.T11	3.57127	4.11831e-17	3	Non-lysosomal glucosylceramidase	Non-lysosomal glucosylceramidase that catalyzes the conversion of glucosylceramide to free glucose and ceramide (By similarity)				0.000121910500083104
Csa-miR157a	UUGACAGAAGAUAGAGAGCAC	Cucsat.PASA.G4472.T54	3.57127	4.11831e-17	3	Non-lysosomal glucosylceramidase	Non-lysosomal glucosylceramidase that catalyzes the conversion of glucosylceramide to free glucose and ceramide (By similarity)			8.01668266631557e-05	0.000121910500083104
Csa-miR157a	UUGACAGAAGAUAGAGAGCAC	Cucsat.PASA.G4472.T2	3.57127	4.11831e-17	3	Non-lysosomal glucosylceramidase	Non-lysosomal glucosylceramidase that catalyzes the conversion of glucosylceramide to free glucose and ceramide (By similarity)			0.000263543011992282	0.000121910500083104
Csa-miR157a	UUGACAGAAGAUAGAGAGCAC	Cucsat.PASA.G4472.T9	3.57127	4.11831e-17	3	Non-lysosomal glucosylceramidase	Non-lysosomal glucosylceramidase that catalyzes the conversion of glucosylceramide to free glucose and ceramide (By similarity)			0.000474402612592574	0.000121910500083104
Csa-miR157a	UUGACAGAAGAUAGAGAGCAC	Cucsat.PASA.G4472.T8	3.57127	4.11831e-17	3	Non-lysosomal glucosylceramidase	Non-lysosomal glucosylceramidase that catalyzes the conversion of glucosylceramide to free glucose and ceramide (By similarity)				0.000121910500083104
Csa-miR157a	UUGACAGAAGAUAGAGAGCAC	Cucsat.PASA.G4472.T26	3.57127	4.11831e-17	3	Non-lysosomal glucosylceramidase	Non-lysosomal glucosylceramidase that catalyzes the conversion of glucosylceramide to free glucose and ceramide (By similarity)				0.000121910500083104
Csa-miR157a	UUGACAGAAGAUAGAGAGCAC	Cucsat.PASA.G4472.T25	3.57127	4.11831e-17	3	Non-lysosomal glucosylceramidase	Non-lysosomal glucosylceramidase that catalyzes the conversion of glucosylceramide to free glucose and ceramide (By similarity)				0.000121910500083104
Csa-miR157a	UUGACAGAAGAUAGAGAGCAC	Cucsat.PASA.G4472.T27	3.57127	4.11831e-17	3	Non-lysosomal glucosylceramidase	Non-lysosomal glucosylceramidase that catalyzes the conversion of glucosylceramide to free glucose and ceramide (By similarity)			0.000627543606617564	0.000121910500083104
Csa-miR157a	UUGACAGAAGAUAGAGAGCAC	Cucsat.PASA.G4472.T43	3.57127	4.11831e-17	3	Non-lysosomal glucosylceramidase	Non-lysosomal glucosylceramidase that catalyzes the conversion of glucosylceramide to free glucose and ceramide (By similarity)				0.000121910500083104
Csa-miR157a	UUGACAGAAGAUAGAGAGCAC	Cucsat.PASA.G4472.T22	3.57127	4.11831e-17	3	Non-lysosomal glucosylceramidase	Non-lysosomal glucosylceramidase that catalyzes the conversion of glucosylceramide to free glucose and ceramide (By similarity)				0.000121910500083104
Csa-miR157a	UUGACAGAAGAUAGAGAGCAC	Cucsat.PASA.G4472.T29	3.57127	4.11831e-17	3	Non-lysosomal glucosylceramidase	Non-lysosomal glucosylceramidase that catalyzes the conversion of glucosylceramide to free glucose and ceramide (By similarity)				0.000121910500083104
Csa-miR157a	UUGACAGAAGAUAGAGAGCAC	Cucsat.PASA.G4472.T6	3.57127	4.11831e-17	3	Non-lysosomal glucosylceramidase	Non-lysosomal glucosylceramidase that catalyzes the conversion of glucosylceramide to free glucose and ceramide (By similarity)				0.000121910500083104
Csa-miR157a	UUGACAGAAGAUAGAGAGCAC	Cucsat.PASA.G4472.T55	3.57127	4.11831e-17	3	Non-lysosomal glucosylceramidase	Non-lysosomal glucosylceramidase that catalyzes the conversion of glucosylceramide to free glucose and ceramide (By similarity)				0.000121910500083104
Csa-miR157a	UUGACAGAAGAUAGAGAGCAC	Cucsat.PASA.G4472.T23	3.57127	4.11831e-17	3	Non-lysosomal glucosylceramidase	Non-lysosomal glucosylceramidase that catalyzes the conversion of glucosylceramide to free glucose and ceramide (By similarity)				0.000121910500083104
Csa-miR157a	UUGACAGAAGAUAGAGAGCAC	Cucsat.PASA.G4472.T5	3.57127	4.11831e-17	3	Non-lysosomal glucosylceramidase	Non-lysosomal glucosylceramidase that catalyzes the conversion of glucosylceramide to free glucose and ceramide (By similarity)				0.000121910500083104
Csa-miR157a	UUGACAGAAGAUAGAGAGCAC	Cucsat.PASA.G4472.T19	3.57127	4.11831e-17	3	Non-lysosomal glucosylceramidase	Non-lysosomal glucosylceramidase that catalyzes the conversion of glucosylceramide to free glucose and ceramide (By similarity)				0.000121910500083104
Csa-miR157a	UUGACAGAAGAUAGAGAGCAC	Cucsat.PASA.G4472.T18	3.57127	4.11831e-17	3	Non-lysosomal glucosylceramidase	Non-lysosomal glucosylceramidase that catalyzes the conversion of glucosylceramide to free glucose and ceramide (By similarity)				0.000121910500083104
Csa-miR157a	UUGACAGAAGAUAGAGAGCAC	Cucsat.PASA.G4472.T16	3.57127	4.11831e-17	3	Non-lysosomal glucosylceramidase	Non-lysosomal glucosylceramidase that catalyzes the conversion of glucosylceramide to free glucose and ceramide (By similarity)				0.000121910500083104
Csa-miR157a	UUGACAGAAGAUAGAGAGCAC	Cucsat.PASA.G4472.T4	3.57127	4.11831e-17	3	Non-lysosomal glucosylceramidase	Non-lysosomal glucosylceramidase that catalyzes the conversion of glucosylceramide to free glucose and ceramide (By similarity)				0.000121910500083104
Csa-miR157a	UUGACAGAAGAUAGAGAGCAC	Cucsat.PASA.G4472.T50	3.57127	4.11831e-17	3	Non-lysosomal glucosylceramidase	Non-lysosomal glucosylceramidase that catalyzes the conversion of glucosylceramide to free glucose and ceramide (By similarity)				0.000121910500083104
Csa-miR157a	UUGACAGAAGAUAGAGAGCAC	Cucsat.PASA.G4472.T60	3.57127	4.11831e-17	3	Non-lysosomal glucosylceramidase	Non-lysosomal glucosylceramidase that catalyzes the conversion of glucosylceramide to free glucose and ceramide (By similarity)				0.000121910500083104
Csa-miR157a	UUGACAGAAGAUAGAGAGCAC	Cucsat.PASA.G4472.T28	3.57127	4.11831e-17	3	Non-lysosomal glucosylceramidase	Non-lysosomal glucosylceramidase that catalyzes the conversion of glucosylceramide to free glucose and ceramide (By similarity)				0.000121910500083104
Csa-miR157a	UUGACAGAAGAUAGAGAGCAC	Cucsat.PASA.G4472.T52	3.57127	4.11831e-17	3	Non-lysosomal glucosylceramidase	Non-lysosomal glucosylceramidase that catalyzes the conversion of glucosylceramide to free glucose and ceramide (By similarity)				0.000121910500083104
Csa-miR157a	UUGACAGAAGAUAGAGAGCAC	Cucsat.PASA.G4472.T40	3.57127	4.11831e-17	3	Non-lysosomal glucosylceramidase	Non-lysosomal glucosylceramidase that catalyzes the conversion of glucosylceramide to free glucose and ceramide (By similarity)				0.000121910500083104
Csa-miR157a	UUGACAGAAGAUAGAGAGCAC	Cucsat.PASA.G4472.T10	3.57127	4.11831e-17	3	Non-lysosomal glucosylceramidase	Non-lysosomal glucosylceramidase that catalyzes the conversion of glucosylceramide to free glucose and ceramide (By similarity)				0.000121910500083104
Csa-miR157a	UUGACAGAAGAUAGAGAGCAC	Cucsat.PASA.G4472.T15	3.57127	4.11831e-17	3	Non-lysosomal glucosylceramidase	Non-lysosomal glucosylceramidase that catalyzes the conversion of glucosylceramide to free glucose and ceramide (By similarity)				0.000121910500083104
Csa-miR157a	UUGACAGAAGAUAGAGAGCAC	Cucsat.PASA.G4472.T46	3.57127	4.11831e-17	3	Non-lysosomal glucosylceramidase	Non-lysosomal glucosylceramidase that catalyzes the conversion of glucosylceramide to free glucose and ceramide (By similarity)				0.000121910500083104
Csa-miR157a	UUGACAGAAGAUAGAGAGCAC	Cucsat.PASA.G4472.T17	3.57127	4.11831e-17	3	Non-lysosomal glucosylceramidase	Non-lysosomal glucosylceramidase that catalyzes the conversion of glucosylceramide to free glucose and ceramide (By similarity)				0.000121910500083104
Csa-miR157a	UUGACAGAAGAUAGAGAGCAC	Cucsat.PASA.G4472.T39	3.57127	4.11831e-17	3	Non-lysosomal glucosylceramidase	Non-lysosomal glucosylceramidase that catalyzes the conversion of glucosylceramide to free glucose and ceramide (By similarity)				0.000121910500083104
Csa-miR157a	UUGACAGAAGAUAGAGAGCAC	Cucsat.PASA.G4472.T14	3.57127	4.11831e-17	3	Non-lysosomal glucosylceramidase	Non-lysosomal glucosylceramidase that catalyzes the conversion of glucosylceramide to free glucose and ceramide (By similarity)				0.000121910500083104
Csa-miR157a	UUGACAGAAGAUAGAGAGCAC	Cucsat.PASA.G4472.T34	3.57127	4.11831e-17	3	Non-lysosomal glucosylceramidase	Non-lysosomal glucosylceramidase that catalyzes the conversion of glucosylceramide to free glucose and ceramide (By similarity)				0.000121910500083104
Csa-miR157a	UUGACAGAAGAUAGAGAGCAC	Cucsat.PASA.G4472.T41	3.57127	4.11831e-17	3	Non-lysosomal glucosylceramidase	Non-lysosomal glucosylceramidase that catalyzes the conversion of glucosylceramide to free glucose and ceramide (By similarity)				0.000121910500083104
Csa-miR157a	UUGACAGAAGAUAGAGAGCAC	Cucsat.PASA.G4472.T44	3.57127	4.11831e-17	3	Non-lysosomal glucosylceramidase	Non-lysosomal glucosylceramidase that catalyzes the conversion of glucosylceramide to free glucose and ceramide (By similarity)				0.000121910500083104
Csa-miR157a	UUGACAGAAGAUAGAGAGCAC	Cucsat.PASA.G4472.T24	3.57127	4.11831e-17	3	Non-lysosomal glucosylceramidase	Non-lysosomal glucosylceramidase that catalyzes the conversion of glucosylceramide to free glucose and ceramide (By similarity)				0.000121910500083104
Csa-miR157a	UUGACAGAAGAUAGAGAGCAC	Cucsat.PASA.G4472.T13	3.57127	4.11831e-17	3	Non-lysosomal glucosylceramidase	Non-lysosomal glucosylceramidase that catalyzes the conversion of glucosylceramide to free glucose and ceramide (By similarity)				0.000121910500083104
Csa-miR157a	UUGACAGAAGAUAGAGAGCAC	Cucsat.PASA.G4472.T57	3.57127	4.11831e-17	3	Non-lysosomal glucosylceramidase	Non-lysosomal glucosylceramidase that catalyzes the conversion of glucosylceramide to free glucose and ceramide (By similarity)				0.000121910500083104
Csa-miR157a	UUGACAGAAGAUAGAGAGCAC	Cucsat.PASA.G4472.T21	3.57127	4.11831e-17	3	Non-lysosomal glucosylceramidase	Non-lysosomal glucosylceramidase that catalyzes the conversion of glucosylceramide to free glucose and ceramide (By similarity)				0.000121910500083104
Csa-miR157a	UUGACAGAAGAUAGAGAGCAC	Cucsat.PASA.G4472.T31	3.57127	4.11831e-17	3	Non-lysosomal glucosylceramidase	Non-lysosomal glucosylceramidase that catalyzes the conversion of glucosylceramide to free glucose and ceramide (By similarity)				0.000121910500083104
Csa-miR157a	UUGACAGAAGAUAGAGAGCAC	Cucsat.PASA.G4472.T20	3.57127	4.11831e-17	3	Non-lysosomal glucosylceramidase	Non-lysosomal glucosylceramidase that catalyzes the conversion of glucosylceramide to free glucose and ceramide (By similarity)				0.000121910500083104
Csa-miR157a	UUGACAGAAGAUAGAGAGCAC	Cucsat.PASA.G4472.T47	3.57127	4.11831e-17	3	Non-lysosomal glucosylceramidase	Non-lysosomal glucosylceramidase that catalyzes the conversion of glucosylceramide to free glucose and ceramide (By similarity)				0.000121910500083104
Csa-miR157a	UUGACAGAAGAUAGAGAGCAC	Cucsat.PASA.G4472.T53	3.57127	4.11831e-17	3	Non-lysosomal glucosylceramidase	Non-lysosomal glucosylceramidase that catalyzes the conversion of glucosylceramide to free glucose and ceramide (By similarity)				0.000121910500083104
Csa-miR157a	UUGACAGAAGAUAGAGAGCAC	Cucsat.PASA.G4472.T56	3.57127	4.11831e-17	3	Non-lysosomal glucosylceramidase	Non-lysosomal glucosylceramidase that catalyzes the conversion of glucosylceramide to free glucose and ceramide (By similarity)				0.000121910500083104
Csa-miR172	AGAAUCUUGAUGAUGCUGCAG	Cucsat.PASA.G5494.T32	0.740717	0.021992	0.5	ethylene-responsive transcription factor RAP2-7 isoform X1	Transcription factor
Csa-miR172	AGAAUCUUGAUGAUGCUGCAG	Cucsat.PASA.G5494.T37	0.740717	0.021992	0.5	ethylene-responsive transcription factor RAP2-7 isoform X1	Transcription factor
Csa-miR172	AGAAUCUUGAUGAUGCUGCAG	Cucsat.PASA.G5494.T31	0.740717	0.021992	0.5	ethylene-responsive transcription factor RAP2-7 isoform X1	Transcription factor
Csa-miR172	AGAAUCUUGAUGAUGCUGCAG	Cucsat.PASA.G5494.T36	0.740717	0.021992	0.5	ethylene-responsive transcription factor RAP2-7 isoform X1
Csa-miR172	AGAAUCUUGAUGAUGCUGCAG	Cucsat.PASA.G5494.T2	0.740717	0.021992	0.5	ethylene-responsive transcription factor RAP2-7 isoform X1	Transcription factor
Csa-miR172	AGAAUCUUGAUGAUGCUGCAG	Cucsat.PASA.G5494.T1	0.740717	0.021992	0.5	ethylene-responsive transcription factor RAP2-7 isoform X1	Transcription factor
Csa-miR172	AGAAUCUUGAUGAUGCUGCAG	Cucsat.PASA.G5494.T15	0.740717	0.021992	0.5	ethylene-responsive transcription factor RAP2-7 isoform X1	Transcription factor
Csa-miR172	AGAAUCUUGAUGAUGCUGCAG	Cucsat.PASA.G5494.T16	0.740717	0.021992	0.5	ethylene-responsive transcription factor RAP2-7 isoform X1	Transcription factor
Csa-miR172	AGAAUCUUGAUGAUGCUGCAG	Cucsat.PASA.G5494.T17	0.740717	0.021992	0.5	ethylene-responsive transcription factor RAP2-7 isoform X1	Transcription factor
Csa-miR172	AGAAUCUUGAUGAUGCUGCAG	Cucsat.PASA.G5494.T4	0.740717	0.021992	0.5	ethylene-responsive transcription factor RAP2-7 isoform X1	Transcription factor
Csa-miR172	AGAAUCUUGAUGAUGCUGCAG	Cucsat.PASA.G5494.T23	0.740717	0.021992	0.5	ethylene-responsive transcription factor RAP2-7 isoform X1	Transcription factor
Csa-miR172	AGAAUCUUGAUGAUGCUGCAG	Cucsat.PASA.G5494.T3	0.740717	0.021992	0.5	ethylene-responsive transcription factor RAP2-7 isoform X1	Transcription factor
Csa-miR172	AGAAUCUUGAUGAUGCUGCAG	Cucsat.PASA.G5494.T14	0.740717	0.021992	0.5	ethylene-responsive transcription factor RAP2-7 isoform X1	AP2
Csa-miR172	AGAAUCUUGAUGAUGCUGCAG	Cucsat.PASA.G5494.T22	0.740717	0.021992	0.5	ethylene-responsive transcription factor RAP2-7 isoform X1	Transcription factor
Csa-miR172	AGAAUCUUGAUGAUGCUGCAG	Cucsat.PASA.G5494.T33	0.740717	0.021992	0.5	ethylene-responsive transcription factor RAP2-7 isoform X1	Transcription factor
Csa-miR172	AGAAUCUUGAUGAUGCUGCAG	Cucsat.PASA.G5494.T12	0.740717	0.021992	0.5	ethylene-responsive transcription factor RAP2-7 isoform X1	AP2
Csa-miR172	AGAAUCUUGAUGAUGCUGCAG	Cucsat.PASA.G5494.T30	0.740717	0.021992	0.5	ethylene-responsive transcription factor RAP2-7 isoform X1	Transcription factor
Csa-miR172	AGAAUCUUGAUGAUGCUGCAG	Cucsat.PASA.G5494.T20	0.740717	0.021992	0.5	ethylene-responsive transcription factor RAP2-7 isoform X1	AP2
Csa-miR172	AGAAUCUUGAUGAUGCUGCAG	Cucsat.PASA.G5494.T6	0.740717	0.021992	0.5	ethylene-responsive transcription factor RAP2-7 isoform X1	AP2
Csa-miR172	AGAAUCUUGAUGAUGCUGCAG	Cucsat.PASA.G5494.T25	0.740717	0.021992	0.5	ethylene-responsive transcription factor RAP2-7 isoform X1	Transcription factor
Csa-miR172	AGAAUCUUGAUGAUGCUGCAG	Cucsat.PASA.G5494.T18	0.740717	0.021992	0.5	ethylene-responsive transcription factor RAP2-7 isoform X1	AP2
Csa-miR172	AGAAUCUUGAUGAUGCUGCAG	Cucsat.PASA.G5494.T29	0.740717	0.021992	0.5	ethylene-responsive transcription factor RAP2-7 isoform X1	Transcription factor
Csa-miR172	AGAAUCUUGAUGAUGCUGCAG	Cucsat.PASA.G5494.T27	0.740717	0.021992	0.5	ethylene-responsive transcription factor RAP2-7 isoform X1	Transcription factor
Csa-miR172	AGAAUCUUGAUGAUGCUGCAG	Cucsat.PASA.G5494.T35	0.740717	0.021992	0.5	ethylene-responsive transcription factor RAP2-7 isoform X1	AP2
Csa-miR172	AGAAUCUUGAUGAUGCUGCAG	Cucsat.PASA.G5494.T13	0.740717	0.021992	0.5	ethylene-responsive transcription factor RAP2-7 isoform X1	AP2
Csa-miR172	AGAAUCUUGAUGAUGCUGCAG	Cucsat.PASA.G5494.T24	0.740717	0.021992	0.5	ethylene-responsive transcription factor RAP2-7 isoform X1	Transcription factor
Csa-miR172	AGAAUCUUGAUGAUGCUGCAG	Cucsat.PASA.G5494.T19	0.740717	0.021992	0.5	ethylene-responsive transcription factor RAP2-7 isoform X1	AP2
Csa-miR172	AGAAUCUUGAUGAUGCUGCAG	Cucsat.PASA.G5494.T21	0.740717	0.021992	0.5	ethylene-responsive transcription factor RAP2-7 isoform X1	Transcription factor
Csa-miR172	AGAAUCUUGAUGAUGCUGCAG	Cucsat.PASA.G5494.T8	0.740717	0.021992	0.5	ethylene-responsive transcription factor RAP2-7 isoform X1	AP2			0.000174459930722831
Csa-miR172	AGAAUCUUGAUGAUGCUGCAG	Cucsat.PASA.G5494.T10	0.740717	0.021992	0.5	ethylene-responsive transcription factor RAP2-7 isoform X1	AP2
Csa-miR172	AGAAUCUUGAUGAUGCUGCAG	Cucsat.PASA.G5494.T11	0.740717	0.021992	0.5	ethylene-responsive transcription factor RAP2-7 isoform X1	AP2
Csa-miR172	AGAAUCUUGAUGAUGCUGCAG	Cucsat.PASA.G5494.T7	0.740717	0.021992	0.5	ethylene-responsive transcription factor RAP2-7 isoform X1	AP2
Csa-miR172	AGAAUCUUGAUGAUGCUGCAG	Cucsat.PASA.G5494.T26	0.740717	0.021992	0.5	ethylene-responsive transcription factor RAP2-7 isoform X1	AP2
Csa-miR172	AGAAUCUUGAUGAUGCUGCAG	Cucsat.PASA.G5494.T34	0.740717	0.021992	0.5	ethylene-responsive transcription factor RAP2-7 isoform X1	AP2
Csa-miR172	AGAAUCUUGAUGAUGCUGCAG	Cucsat.PASA.G5494.T9	0.740717	0.021992	0.5	ethylene-responsive transcription factor RAP2-7 isoform X1	AP2
Csa-miR172	AGAAUCUUGAUGAUGCUGCAG	Cucsat.PASA.G5494.T5	0.740717	0.021992	0.5	ethylene-responsive transcription factor RAP2-7 isoform X1	AP2
Csa-miR172a	AGAAUCUUGAUGAUGCUGCAU	Cucsat.PASA.G5494.T32	-2.31392	2.32382e-09	0.5	ethylene-responsive transcription factor RAP2-7 isoform X1	Transcription factor
Csa-miR172a	AGAAUCUUGAUGAUGCUGCAU	Cucsat.PASA.G5494.T37	-2.31392	2.32382e-09	0.5	ethylene-responsive transcription factor RAP2-7 isoform X1	Transcription factor
Csa-miR172a	AGAAUCUUGAUGAUGCUGCAU	Cucsat.PASA.G5494.T31	-2.31392	2.32382e-09	0.5	ethylene-responsive transcription factor RAP2-7 isoform X1	Transcription factor
Csa-miR172a	AGAAUCUUGAUGAUGCUGCAU	Cucsat.PASA.G5494.T36	-2.31392	2.32382e-09	0.5	ethylene-responsive transcription factor RAP2-7 isoform X1
Csa-miR172a	AGAAUCUUGAUGAUGCUGCAU	Cucsat.PASA.G5494.T2	-2.31392	2.32382e-09	0.5	ethylene-responsive transcription factor RAP2-7 isoform X1	Transcription factor
Csa-miR172a	AGAAUCUUGAUGAUGCUGCAU	Cucsat.PASA.G5494.T1	-2.31392	2.32382e-09	0.5	ethylene-responsive transcription factor RAP2-7 isoform X1	Transcription factor
Csa-miR172a	AGAAUCUUGAUGAUGCUGCAU	Cucsat.PASA.G5494.T15	-2.31392	2.32382e-09	0.5	ethylene-responsive transcription factor RAP2-7 isoform X1	Transcription factor
Csa-miR172a	AGAAUCUUGAUGAUGCUGCAU	Cucsat.PASA.G5494.T16	-2.31392	2.32382e-09	0.5	ethylene-responsive transcription factor RAP2-7 isoform X1	Transcription factor
Csa-miR172a	AGAAUCUUGAUGAUGCUGCAU	Cucsat.PASA.G5494.T17	-2.31392	2.32382e-09	0.5	ethylene-responsive transcription factor RAP2-7 isoform X1	Transcription factor
Csa-miR172a	AGAAUCUUGAUGAUGCUGCAU	Cucsat.PASA.G5494.T4	-2.31392	2.32382e-09	0.5	ethylene-responsive transcription factor RAP2-7 isoform X1	Transcription factor
Csa-miR172a	AGAAUCUUGAUGAUGCUGCAU	Cucsat.PASA.G5494.T23	-2.31392	2.32382e-09	0.5	ethylene-responsive transcription factor RAP2-7 isoform X1	Transcription factor
Csa-miR172a	AGAAUCUUGAUGAUGCUGCAU	Cucsat.PASA.G5494.T3	-2.31392	2.32382e-09	0.5	ethylene-responsive transcription factor RAP2-7 isoform X1	Transcription factor
Csa-miR172a	AGAAUCUUGAUGAUGCUGCAU	Cucsat.PASA.G5494.T14	-2.31392	2.32382e-09	0.5	ethylene-responsive transcription factor RAP2-7 isoform X1	AP2
Csa-miR172a	AGAAUCUUGAUGAUGCUGCAU	Cucsat.PASA.G5494.T22	-2.31392	2.32382e-09	0.5	ethylene-responsive transcription factor RAP2-7 isoform X1	Transcription factor
Csa-miR172a	AGAAUCUUGAUGAUGCUGCAU	Cucsat.PASA.G5494.T33	-2.31392	2.32382e-09	0.5	ethylene-responsive transcription factor RAP2-7 isoform X1	Transcription factor
Csa-miR172a	AGAAUCUUGAUGAUGCUGCAU	Cucsat.PASA.G5494.T12	-2.31392	2.32382e-09	0.5	ethylene-responsive transcription factor RAP2-7 isoform X1	AP2
Csa-miR172a	AGAAUCUUGAUGAUGCUGCAU	Cucsat.PASA.G5494.T30	-2.31392	2.32382e-09	0.5	ethylene-responsive transcription factor RAP2-7 isoform X1	Transcription factor
Csa-miR172a	AGAAUCUUGAUGAUGCUGCAU	Cucsat.PASA.G5494.T20	-2.31392	2.32382e-09	0.5	ethylene-responsive transcription factor RAP2-7 isoform X1	AP2
Csa-miR172a	AGAAUCUUGAUGAUGCUGCAU	Cucsat.PASA.G5494.T6	-2.31392	2.32382e-09	0.5	ethylene-responsive transcription factor RAP2-7 isoform X1	AP2
Csa-miR172a	AGAAUCUUGAUGAUGCUGCAU	Cucsat.PASA.G5494.T25	-2.31392	2.32382e-09	0.5	ethylene-responsive transcription factor RAP2-7 isoform X1	Transcription factor
Csa-miR172a	AGAAUCUUGAUGAUGCUGCAU	Cucsat.PASA.G5494.T18	-2.31392	2.32382e-09	0.5	ethylene-responsive transcription factor RAP2-7 isoform X1	AP2
Csa-miR172a	AGAAUCUUGAUGAUGCUGCAU	Cucsat.PASA.G5494.T29	-2.31392	2.32382e-09	0.5	ethylene-responsive transcription factor RAP2-7 isoform X1	Transcription factor
Csa-miR172a	AGAAUCUUGAUGAUGCUGCAU	Cucsat.PASA.G5494.T27	-2.31392	2.32382e-09	0.5	ethylene-responsive transcription factor RAP2-7 isoform X1	Transcription factor
Csa-miR172a	AGAAUCUUGAUGAUGCUGCAU	Cucsat.PASA.G5494.T35	-2.31392	2.32382e-09	0.5	ethylene-responsive transcription factor RAP2-7 isoform X1	AP2
Csa-miR172a	AGAAUCUUGAUGAUGCUGCAU	Cucsat.PASA.G5494.T13	-2.31392	2.32382e-09	0.5	ethylene-responsive transcription factor RAP2-7 isoform X1	AP2
Csa-miR172a	AGAAUCUUGAUGAUGCUGCAU	Cucsat.PASA.G5494.T24	-2.31392	2.32382e-09	0.5	ethylene-responsive transcription factor RAP2-7 isoform X1	Transcription factor
Csa-miR172a	AGAAUCUUGAUGAUGCUGCAU	Cucsat.PASA.G5494.T19	-2.31392	2.32382e-09	0.5	ethylene-responsive transcription factor RAP2-7 isoform X1	AP2
Csa-miR172a	AGAAUCUUGAUGAUGCUGCAU	Cucsat.PASA.G5494.T21	-2.31392	2.32382e-09	0.5	ethylene-responsive transcription factor RAP2-7 isoform X1	Transcription factor
Csa-miR172a	AGAAUCUUGAUGAUGCUGCAU	Cucsat.PASA.G5494.T8	-2.31392	2.32382e-09	0.5	ethylene-responsive transcription factor RAP2-7 isoform X1	AP2			0.000174459930722831
Csa-miR172a	AGAAUCUUGAUGAUGCUGCAU	Cucsat.PASA.G5494.T10	-2.31392	2.32382e-09	0.5	ethylene-responsive transcription factor RAP2-7 isoform X1	AP2
Csa-miR172a	AGAAUCUUGAUGAUGCUGCAU	Cucsat.PASA.G5494.T11	-2.31392	2.32382e-09	0.5	ethylene-responsive transcription factor RAP2-7 isoform X1	AP2
Csa-miR172a	AGAAUCUUGAUGAUGCUGCAU	Cucsat.PASA.G5494.T7	-2.31392	2.32382e-09	0.5	ethylene-responsive transcription factor RAP2-7 isoform X1	AP2
Csa-miR172a	AGAAUCUUGAUGAUGCUGCAU	Cucsat.PASA.G5494.T26	-2.31392	2.32382e-09	0.5	ethylene-responsive transcription factor RAP2-7 isoform X1	AP2
Csa-miR172a	AGAAUCUUGAUGAUGCUGCAU	Cucsat.PASA.G5494.T34	-2.31392	2.32382e-09	0.5	ethylene-responsive transcription factor RAP2-7 isoform X1	AP2
Csa-miR172a	AGAAUCUUGAUGAUGCUGCAU	Cucsat.PASA.G5494.T9	-2.31392	2.32382e-09	0.5	ethylene-responsive transcription factor RAP2-7 isoform X1	AP2
Csa-miR172a	AGAAUCUUGAUGAUGCUGCAU	Cucsat.PASA.G5494.T5	-2.31392	2.32382e-09	0.5	ethylene-responsive transcription factor RAP2-7 isoform X1	AP2
Csa-miR156	UGACAGAAGAGAGUGAGCAC	Cucsat.PASA.G7502.T6	-1.47401	6.61448e-06	1	VOC domain-containing protein					9.07093650058303e-13
Csa-miR156	UGACAGAAGAGAGUGAGCAC	Cucsat.PASA.G7502.T1	-1.47401	6.61448e-06	1	VOC domain-containing protein	Glyoxalase/Bleomycin resistance protein/Dioxygenase superfamily				9.07093650058303e-13
Csa-miR156	UGACAGAAGAGAGUGAGCAC	Cucsat.PASA.G7502.T5	-1.47401	6.61448e-06	1	VOC domain-containing protein	Glyoxalase/Bleomycin resistance protein/Dioxygenase superfamily			0.000590932528071923	9.07093650058303e-13
Csa-miR156	UGACAGAAGAGAGUGAGCAC	Cucsat.PASA.G6391.T4	-1.47401	6.61448e-06	1	Squamosa promoter-binding-like protein 16	Squamosa promoter-binding-like protein	6.86398023849568e-05	2.34985932866703e-13
Csa-miR156	UGACAGAAGAGAGUGAGCAC	Cucsat.PASA.G6391.T2	-1.47401	6.61448e-06	1	Squamosa promoter-binding-like protein 16	Squamosa promoter-binding-like protein		2.34985932866703e-13
Csa-miR156	UGACAGAAGAGAGUGAGCAC	Cucsat.PASA.G6391.T6	-1.47401	6.61448e-06	1	Squamosa promoter-binding-like protein 16	Squamosa promoter-binding-like protein		2.34985932866703e-13
Csa-miR156	UGACAGAAGAGAGUGAGCAC	Cucsat.PASA.G6391.T1	-1.47401	6.61448e-06	1	Squamosa promoter-binding-like protein 16	Squamosa promoter-binding-like protein	7.56654930941381e-11	2.34985932866703e-13
Csa-miR156	UGACAGAAGAGAGUGAGCAC	Cucsat.PASA.G6391.T3	-1.47401	6.61448e-06	1	Squamosa promoter-binding-like protein 16	Squamosa promoter-binding-like protein		2.34985932866703e-13
Csa-miR156	UGACAGAAGAGAGUGAGCAC	Cucsat.PASA.G6391.T5	-1.47401	6.61448e-06	1	Squamosa promoter-binding-like protein 16	Squamosa promoter-binding-like protein		2.34985932866703e-13
Csa-miR156	UGACAGAAGAGAGUGAGCAC	Cucsat.PASA.G6391.T7	-1.47401	6.61448e-06	1	Squamosa promoter-binding-like protein 16	Squamosa promoter-binding-like protein	5.42532902600409e-06	2.34985932866703e-13
Csa-miR156	UGACAGAAGAGAGUGAGCAC	Cucsat.PASA.G7502.T7	-1.47401	6.61448e-06	1	VOC domain-containing protein	Glyoxalase/Bleomycin resistance protein/Dioxygenase superfamily				9.07093650058303e-13
Csa-miR156a	UUGACAGAAGAGAGUGAGCAC	Cucsat.PASA.G6391.T4	-2.42486	1.15161e-14	1	Squamosa promoter-binding-like protein 16	Squamosa promoter-binding-like protein	6.86398023849568e-05	2.34985932866703e-13
Csa-miR156a	UUGACAGAAGAGAGUGAGCAC	Cucsat.PASA.G6391.T2	-2.42486	1.15161e-14	1	Squamosa promoter-binding-like protein 16	Squamosa promoter-binding-like protein		2.34985932866703e-13
Csa-miR156a	UUGACAGAAGAGAGUGAGCAC	Cucsat.PASA.G6391.T6	-2.42486	1.15161e-14	1	Squamosa promoter-binding-like protein 16	Squamosa promoter-binding-like protein		2.34985932866703e-13
Csa-miR156a	UUGACAGAAGAGAGUGAGCAC	Cucsat.PASA.G6391.T1	-2.42486	1.15161e-14	1	Squamosa promoter-binding-like protein 16	Squamosa promoter-binding-like protein	7.56654930941381e-11	2.34985932866703e-13
Csa-miR156a	UUGACAGAAGAGAGUGAGCAC	Cucsat.PASA.G6391.T3	-2.42486	1.15161e-14	1	Squamosa promoter-binding-like protein 16	Squamosa promoter-binding-like protein		2.34985932866703e-13
Csa-miR156a	UUGACAGAAGAGAGUGAGCAC	Cucsat.PASA.G6391.T5	-2.42486	1.15161e-14	1	Squamosa promoter-binding-like protein 16	Squamosa promoter-binding-like protein		2.34985932866703e-13
Csa-miR156a	UUGACAGAAGAGAGUGAGCAC	Cucsat.PASA.G6391.T7	-2.42486	1.15161e-14	1	Squamosa promoter-binding-like protein 16	Squamosa promoter-binding-like protein	5.42532902600409e-06	2.34985932866703e-13
Csa-miR169	AAGCCAAGGAUGAAUUGCCGG	Cucsat.PASA.G7424.T7	-1.71045	1.58256e-06	1.5	Nuclear transcription factor Y subunit	nuclear transcription factor Y subunit				2.86915132523823e-14
Csa-miR169	AAGCCAAGGAUGAAUUGCCGG	Cucsat.PASA.G7424.T12	-1.71045	1.58256e-06	1.5	Nuclear transcription factor Y subunit	nuclear transcription factor Y subunit				2.86915132523823e-14
Csa-miR169	AAGCCAAGGAUGAAUUGCCGG	Cucsat.PASA.G7424.T3	-1.71045	1.58256e-06	1.5	Nuclear transcription factor Y subunit	nuclear transcription factor Y subunit				2.86915132523823e-14
Csa-miR169	AAGCCAAGGAUGAAUUGCCGG	Cucsat.PASA.G7424.T8	-1.71045	1.58256e-06	1.5	Nuclear transcription factor Y subunit	nuclear transcription factor Y subunit				2.86915132523823e-14
Csa-miR169	AAGCCAAGGAUGAAUUGCCGG	Cucsat.PASA.G7424.T2	-1.71045	1.58256e-06	1.5	Nuclear transcription factor Y subunit	nuclear transcription factor Y subunit				2.86915132523823e-14
Csa-miR169	AAGCCAAGGAUGAAUUGCCGG	Cucsat.PASA.G7424.T6	-1.71045	1.58256e-06	1.5	Nuclear transcription factor Y subunit	nuclear transcription factor Y subunit				2.86915132523823e-14
Csa-miR169	AAGCCAAGGAUGAAUUGCCGG	Cucsat.PASA.G7424.T9	-1.71045	1.58256e-06	1.5	Nuclear transcription factor Y subunit	nuclear transcription factor Y subunit				2.86915132523823e-14
Csa-miR169	AAGCCAAGGAUGAAUUGCCGG	Cucsat.PASA.G7424.T10	-1.71045	1.58256e-06	1.5	Nuclear transcription factor Y subunit	nuclear transcription factor Y subunit				2.86915132523823e-14
Csa-miR169	AAGCCAAGGAUGAAUUGCCGG	Cucsat.PASA.G7424.T5	-1.71045	1.58256e-06	1.5	Nuclear transcription factor Y subunit	nuclear transcription factor Y subunit				2.86915132523823e-14
Csa-miR169	AAGCCAAGGAUGAAUUGCCGG	Cucsat.PASA.G7424.T4	-1.71045	1.58256e-06	1.5	Nuclear transcription factor Y subunit	nuclear transcription factor Y subunit				2.86915132523823e-14
Csa-miR169	AAGCCAAGGAUGAAUUGCCGG	Cucsat.PASA.G7424.T1	-1.71045	1.58256e-06	1.5	Nuclear transcription factor Y subunit	nuclear transcription factor Y subunit			0.000499046325852198	2.86915132523823e-14
Csa-miR169	AAGCCAAGGAUGAAUUGCCGG	Cucsat.PASA.G7424.T11	-1.71045	1.58256e-06	1.5	Nuclear transcription factor Y subunit	nuclear transcription factor Y subunit				2.86915132523823e-14
Csa-miR390	AAGCUCAGGAGGGAUAGCGCC	Cucsat.PASA.G6866.T7	0.675764	0.00133308	1.5	Kinesin-like protein	KISc		3.84557832689161e-20
Csa-miR390	AAGCUCAGGAGGGAUAGCGCC	Cucsat.PASA.G6866.T4	0.675764	0.00133308	1.5	Kinesin-like protein	KISc	8.28311438252759e-05	3.84557832689161e-20
Csa-miR390	AAGCUCAGGAGGGAUAGCGCC	Cucsat.PASA.G6866.T3	0.675764	0.00133308	1.5	Kinesin-like protein	KISc	5.65512759421547e-07	3.84557832689161e-20
Csa-miR390	AAGCUCAGGAGGGAUAGCGCC	Cucsat.PASA.G6866.T1	0.675764	0.00133308	1.5	Kinesin-like protein	KISc	1.58376073996311e-18	3.84557832689161e-20
Csa-miR390	AAGCUCAGGAGGGAUAGCGCC	Cucsat.PASA.G6866.T2	0.675764	0.00133308	1.5	Kinesin-like protein	KISc	1.51088008934192e-06	3.84557832689161e-20
Csa-miR390	AAGCUCAGGAGGGAUAGCGCC	Cucsat.PASA.G6866.T6	0.675764	0.00133308	1.5	Kinesin-like protein	KISc	8.07586411270712e-07	3.84557832689161e-20
Csa-miR159	AUUGGAUUGAAGGGAGCUCC	Cucsat.PASA.G6174.T2	-0.636185	0.0427775	1.5	transcription factor GAMYB	Transcription factor		6.56965908396874e-08
Csa-miR159	AUUGGAUUGAAGGGAGCUCC	Cucsat.PASA.G6174.T1	-0.636185	0.0427775	1.5	transcription factor GAMYB	Transcription factor	0.000152291323563676	6.56965908396874e-08
Csa-miR159	AUUGGAUUGAAGGGAGCUCC	Cucsat.PASA.G6174.T5	-0.636185	0.0427775	1.5	transcription factor GAMYB	Transcription factor		6.56965908396874e-08
Csa-miR159	AUUGGAUUGAAGGGAGCUCC	Cucsat.PASA.G6174.T4	-0.636185	0.0427775	1.5	transcription factor GAMYB	Transcription factor		6.56965908396874e-08
Csa-miR159	AUUGGAUUGAAGGGAGCUCC	Cucsat.PASA.G6174.T3	-0.636185	0.0427775	1.5	transcription factor GAMYB	Transcription factor	2.71284615280957e-05	6.56965908396874e-08
Csa-novel-miRNA7	CACAAAGAGAAGAAGAUUGAGAAU	Cucsat.PASA.G6220.T1	1.46631	0.0170271	1.5	Protein-serine/threonine phosphatase	phosphatase 2C
Csa-novel-miRNA7	CACAAAGAGAAGAAGAUUGAGAAU	Cucsat.PASA.G6220.T8	1.46631	0.0170271	1.5	Protein-serine/threonine phosphatase	phosphatase 2C
Csa-novel-miRNA7	CACAAAGAGAAGAAGAUUGAGAAU	Cucsat.PASA.G6220.T2	1.46631	0.0170271	1.5	Protein-serine/threonine phosphatase	phosphatase 2C
Csa-novel-miRNA7	CACAAAGAGAAGAAGAUUGAGAAU	Cucsat.PASA.G6220.T6	1.46631	0.0170271	1.5	Protein-serine/threonine phosphatase	phosphatase 2C
Csa-novel-miRNA7	CACAAAGAGAAGAAGAUUGAGAAU	Cucsat.PASA.G6220.T10	1.46631	0.0170271	1.5	Protein-serine/threonine phosphatase	phosphatase 2C
Csa-novel-miRNA7	CACAAAGAGAAGAAGAUUGAGAAU	Cucsat.PASA.G6220.T4	1.46631	0.0170271	1.5	Protein-serine/threonine phosphatase	phosphatase 2C
Csa-novel-miRNA7	CACAAAGAGAAGAAGAUUGAGAAU	Cucsat.PASA.G6220.T5	1.46631	0.0170271	1.5	Protein-serine/threonine phosphatase	phosphatase 2C
Csa-novel-miRNA7	CACAAAGAGAAGAAGAUUGAGAAU	Cucsat.PASA.G6220.T7	1.46631	0.0170271	1.5	Protein-serine/threonine phosphatase	phosphatase 2C
Csa-novel-miRNA7	CACAAAGAGAAGAAGAUUGAGAAU	Cucsat.PASA.G6220.T3	1.46631	0.0170271	1.5	Protein-serine/threonine phosphatase	phosphatase 2C	0.000117635201448395
Csa-miR157	UGACAGAAGAUAGAGAGCAC	Cucsat.PASA.G6391.T7	1.10517	0.000551044	1.5	Squamosa promoter-binding-like protein 16	Squamosa promoter-binding-like protein	5.42532902600409e-06	2.34985932866703e-13
Csa-miR157	UGACAGAAGAUAGAGAGCAC	Cucsat.PASA.G6391.T5	1.10517	0.000551044	1.5	Squamosa promoter-binding-like protein 16	Squamosa promoter-binding-like protein		2.34985932866703e-13
Csa-miR157	UGACAGAAGAUAGAGAGCAC	Cucsat.PASA.G6391.T3	1.10517	0.000551044	1.5	Squamosa promoter-binding-like protein 16	Squamosa promoter-binding-like protein		2.34985932866703e-13
Csa-miR157	UGACAGAAGAUAGAGAGCAC	Cucsat.PASA.G6391.T1	1.10517	0.000551044	1.5	Squamosa promoter-binding-like protein 16	Squamosa promoter-binding-like protein	7.56654930941381e-11	2.34985932866703e-13
Csa-miR157	UGACAGAAGAUAGAGAGCAC	Cucsat.PASA.G6391.T6	1.10517	0.000551044	1.5	Squamosa promoter-binding-like protein 16	Squamosa promoter-binding-like protein		2.34985932866703e-13
Csa-miR157	UGACAGAAGAUAGAGAGCAC	Cucsat.PASA.G6391.T2	1.10517	0.000551044	1.5	Squamosa promoter-binding-like protein 16	Squamosa promoter-binding-like protein		2.34985932866703e-13
Csa-miR157	UGACAGAAGAUAGAGAGCAC	Cucsat.PASA.G6391.T4	1.10517	0.000551044	1.5	Squamosa promoter-binding-like protein 16	Squamosa promoter-binding-like protein	6.86398023849568e-05	2.34985932866703e-13
Csa-miR157a	UUGACAGAAGAUAGAGAGCAC	Cucsat.PASA.G6391.T7	3.57127	4.11831e-17	1.5	Squamosa promoter-binding-like protein 16	Squamosa promoter-binding-like protein	5.42532902600409e-06	2.34985932866703e-13
Csa-miR157a	UUGACAGAAGAUAGAGAGCAC	Cucsat.PASA.G6391.T5	3.57127	4.11831e-17	1.5	Squamosa promoter-binding-like protein 16	Squamosa promoter-binding-like protein		2.34985932866703e-13
Csa-miR157a	UUGACAGAAGAUAGAGAGCAC	Cucsat.PASA.G6391.T3	3.57127	4.11831e-17	1.5	Squamosa promoter-binding-like protein 16	Squamosa promoter-binding-like protein		2.34985932866703e-13
Csa-miR157a	UUGACAGAAGAUAGAGAGCAC	Cucsat.PASA.G6391.T1	3.57127	4.11831e-17	1.5	Squamosa promoter-binding-like protein 16	Squamosa promoter-binding-like protein	7.56654930941381e-11	2.34985932866703e-13
Csa-miR157a	UUGACAGAAGAUAGAGAGCAC	Cucsat.PASA.G6391.T6	3.57127	4.11831e-17	1.5	Squamosa promoter-binding-like protein 16	Squamosa promoter-binding-like protein		2.34985932866703e-13
Csa-miR157a	UUGACAGAAGAUAGAGAGCAC	Cucsat.PASA.G6391.T2	3.57127	4.11831e-17	1.5	Squamosa promoter-binding-like protein 16	Squamosa promoter-binding-like protein		2.34985932866703e-13
Csa-miR157a	UUGACAGAAGAUAGAGAGCAC	Cucsat.PASA.G6391.T4	3.57127	4.11831e-17	1.5	Squamosa promoter-binding-like protein 16	Squamosa promoter-binding-like protein	6.86398023849568e-05	2.34985932866703e-13
Csa-miR169	AAGCCAAGGAUGAAUUGCCGG	Cucsat.PASA.G6376.T1	-1.71045	1.58256e-06	2	LITAF domain-containing protein	LITAF
Csa-miR169	AAGCCAAGGAUGAAUUGCCGG	Cucsat.PASA.G6376.T2	-1.71045	1.58256e-06	2	LITAF domain-containing protein
Csa-miR390	AAGCUCAGGAGGGAUAGCGCC	Cucsat.miRNA.G233.T1	0.675764	0.00133308	2		Similar to cme-MIR390d
Csa-miR390	AAGCUCAGGAGGGAUAGCGCC	Cucsat.PASA.G8072.T12	0.675764	0.00133308	2	Protein DETOXIFICATION	Mate efflux family protein				1.8050122583582e-08
Csa-miR390	AAGCUCAGGAGGGAUAGCGCC	Cucsat.PASA.G8072.T13	0.675764	0.00133308	2	Protein DETOXIFICATION	Mate efflux family protein				1.8050122583582e-08
Csa-miR390	AAGCUCAGGAGGGAUAGCGCC	Cucsat.PASA.G8072.T33	0.675764	0.00133308	2	Protein DETOXIFICATION	Mate efflux family protein			4.2497630019333e-15	1.8050122583582e-08
Csa-miR390	AAGCUCAGGAGGGAUAGCGCC	Cucsat.PASA.G8072.T32	0.675764	0.00133308	2	Protein DETOXIFICATION	Mate efflux family protein			7.70680235920648e-07	1.8050122583582e-08
Csa-miR390	AAGCUCAGGAGGGAUAGCGCC	Cucsat.PASA.G8072.T17	0.675764	0.00133308	2	Protein DETOXIFICATION	Mate efflux family protein			0.000972239019028062	1.8050122583582e-08
Csa-miR390	AAGCUCAGGAGGGAUAGCGCC	Cucsat.PASA.G8072.T11	0.675764	0.00133308	2	Protein DETOXIFICATION	Mate efflux family protein			1.45728829933217e-05	1.8050122583582e-08
Csa-miR390	AAGCUCAGGAGGGAUAGCGCC	Cucsat.PASA.G8072.T23	0.675764	0.00133308	2	Protein DETOXIFICATION	Mate efflux family protein				1.8050122583582e-08
Csa-miR390	AAGCUCAGGAGGGAUAGCGCC	Cucsat.PASA.G8072.T22	0.675764	0.00133308	2	Protein DETOXIFICATION	Mate efflux family protein				1.8050122583582e-08
Csa-miR390	AAGCUCAGGAGGGAUAGCGCC	Cucsat.PASA.G8072.T20	0.675764	0.00133308	2	Protein DETOXIFICATION	Mate efflux family protein			3.16858848956458e-05	1.8050122583582e-08
Csa-miR390	AAGCUCAGGAGGGAUAGCGCC	Cucsat.PASA.G8072.T15	0.675764	0.00133308	2	Protein DETOXIFICATION	Mate efflux family protein			9.70742049743778e-06	1.8050122583582e-08
Csa-miR390	AAGCUCAGGAGGGAUAGCGCC	Cucsat.PASA.G8072.T7	0.675764	0.00133308	2	Protein DETOXIFICATION	Mate efflux family protein				1.8050122583582e-08
Csa-miR390	AAGCUCAGGAGGGAUAGCGCC	Cucsat.PASA.G8072.T1	0.675764	0.00133308	2	Protein DETOXIFICATION	Mate efflux family protein			2.15430503610638e-05	1.8050122583582e-08
Csa-miR390	AAGCUCAGGAGGGAUAGCGCC	Cucsat.PASA.G8072.T6	0.675764	0.00133308	2	Protein DETOXIFICATION	Mate efflux family protein			9.84346082346544e-05	1.8050122583582e-08
Csa-miR390	AAGCUCAGGAGGGAUAGCGCC	Cucsat.PASA.G8072.T9	0.675764	0.00133308	2	Protein DETOXIFICATION	Mate efflux family protein			3.30998713854407e-07	1.8050122583582e-08
Csa-miR390	AAGCUCAGGAGGGAUAGCGCC	Cucsat.PASA.G8072.T5	0.675764	0.00133308	2	Protein DETOXIFICATION	Mate efflux family protein			7.00894083627021e-08	1.8050122583582e-08
Csa-miR390	AAGCUCAGGAGGGAUAGCGCC	Cucsat.PASA.G8072.T2	0.675764	0.00133308	2	Protein DETOXIFICATION	Mate efflux family protein			4.53546269885357e-07	1.8050122583582e-08
Csa-miR390	AAGCUCAGGAGGGAUAGCGCC	Cucsat.PASA.G8072.T3	0.675764	0.00133308	2	Protein DETOXIFICATION	Mate efflux family protein			5.66083299206442e-06	1.8050122583582e-08
Csa-miR390	AAGCUCAGGAGGGAUAGCGCC	Cucsat.PASA.G8072.T10	0.675764	0.00133308	2	Protein DETOXIFICATION	Mate efflux family protein			1.74657096543288e-06	1.8050122583582e-08
Csa-miR390	AAGCUCAGGAGGGAUAGCGCC	Cucsat.PASA.G8072.T8	0.675764	0.00133308	2	Protein DETOXIFICATION	Mate efflux family protein				1.8050122583582e-08
Csa-miR390	AAGCUCAGGAGGGAUAGCGCC	Cucsat.PASA.G8072.T14	0.675764	0.00133308	2	Protein DETOXIFICATION	Mate efflux family protein				1.8050122583582e-08
Csa-miR390	AAGCUCAGGAGGGAUAGCGCC	Cucsat.PASA.G8072.T25	0.675764	0.00133308	2	Protein DETOXIFICATION	Mate efflux family protein				1.8050122583582e-08
Csa-miR390	AAGCUCAGGAGGGAUAGCGCC	Cucsat.PASA.G8072.T4	0.675764	0.00133308	2	Protein DETOXIFICATION	Mate efflux family protein			1.05547256619003e-05	1.8050122583582e-08
Csa-miR390	AAGCUCAGGAGGGAUAGCGCC	Cucsat.PASA.G8072.T28	0.675764	0.00133308	2	Protein DETOXIFICATION	Mate efflux family protein				1.8050122583582e-08
Csa-miR390	AAGCUCAGGAGGGAUAGCGCC	Cucsat.PASA.G8072.T27	0.675764	0.00133308	2	Protein DETOXIFICATION	Mate efflux family protein				1.8050122583582e-08
Csa-miR390	AAGCUCAGGAGGGAUAGCGCC	Cucsat.PASA.G8072.T18	0.675764	0.00133308	2	Protein DETOXIFICATION	Mate efflux family protein			0.000123091942440034	1.8050122583582e-08
Csa-miR390	AAGCUCAGGAGGGAUAGCGCC	Cucsat.PASA.G8072.T29	0.675764	0.00133308	2	Protein DETOXIFICATION	Mate efflux family protein				1.8050122583582e-08
Csa-miR390	AAGCUCAGGAGGGAUAGCGCC	Cucsat.PASA.G8072.T30	0.675764	0.00133308	2	Protein DETOXIFICATION	Mate efflux family protein			0.000727329249651123	1.8050122583582e-08
Csa-miR390	AAGCUCAGGAGGGAUAGCGCC	Cucsat.PASA.G8072.T26	0.675764	0.00133308	2	Protein DETOXIFICATION	Mate efflux family protein			1.70747743028122e-05	1.8050122583582e-08
Csa-miR390	AAGCUCAGGAGGGAUAGCGCC	Cucsat.PASA.G8072.T19	0.675764	0.00133308	2	Protein DETOXIFICATION	Mate efflux family protein			4.80837481007945e-07	1.8050122583582e-08
Csa-miR390	AAGCUCAGGAGGGAUAGCGCC	Cucsat.PASA.G8072.T16	0.675764	0.00133308	2	Protein DETOXIFICATION	Mate efflux family protein			5.42875968459038e-06	1.8050122583582e-08
Csa-miR159	AUUGGAUUGAAGGGAGCUCC	Cucsat.PASA.G7394.T3	-0.636185	0.0427775	2	rho GTPase-activating protein 7	domain-containing protein	0.000117623017273172	1.55401481404119e-15
Csa-miR159	AUUGGAUUGAAGGGAGCUCC	Cucsat.PASA.G7394.T2	-0.636185	0.0427775	2	rho GTPase-activating protein 7	domain-containing protein		1.55401481404119e-15
Csa-miR159	AUUGGAUUGAAGGGAGCUCC	Cucsat.PASA.G7394.T4	-0.636185	0.0427775	2	rho GTPase-activating protein 7	domain-containing protein		1.55401481404119e-15
Csa-miR159	AUUGGAUUGAAGGGAGCUCC	Cucsat.PASA.G7394.T5	-0.636185	0.0427775	2	rho GTPase-activating protein 7	domain-containing protein		1.55401481404119e-15
Csa-miR159	AUUGGAUUGAAGGGAGCUCC	Cucsat.PASA.G7394.T6	-0.636185	0.0427775	2	rho GTPase-activating protein 7	domain-containing protein		1.55401481404119e-15
Csa-miR159	AUUGGAUUGAAGGGAGCUCC	Cucsat.PASA.G7394.T1	-0.636185	0.0427775	2	rho GTPase-activating protein 7	domain-containing protein	5.90648917325073e-09	1.55401481404119e-15
Csa-miR159	AUUGGAUUGAAGGGAGCUCC	Cucsat.PASA.G7394.T13	-0.636185	0.0427775	2	rho GTPase-activating protein 7			1.55401481404119e-15
Csa-miR156a	UUGACAGAAGAGAGUGAGCAC	Cucsat.PASA.G7502.T6	-2.42486	1.15161e-14	2	VOC domain-containing protein					9.07093650058303e-13
Csa-miR156a	UUGACAGAAGAGAGUGAGCAC	Cucsat.PASA.G7502.T1	-2.42486	1.15161e-14	2	VOC domain-containing protein	Glyoxalase/Bleomycin resistance protein/Dioxygenase superfamily				9.07093650058303e-13
Csa-miR156a	UUGACAGAAGAGAGUGAGCAC	Cucsat.PASA.G7502.T5	-2.42486	1.15161e-14	2	VOC domain-containing protein	Glyoxalase/Bleomycin resistance protein/Dioxygenase superfamily			0.000590932528071923	9.07093650058303e-13
Csa-miR156a	UUGACAGAAGAGAGUGAGCAC	Cucsat.PASA.G7502.T7	-2.42486	1.15161e-14	2	VOC domain-containing protein	Glyoxalase/Bleomycin resistance protein/Dioxygenase superfamily				9.07093650058303e-13
Csa-novel-miRNA7	CACAAAGAGAAGAAGAUUGAGAAU	Cucsat.PASA.G6677.T1	1.46631	0.0170271	2.5	TBCC domain-containing protein 1	TBCC domain-containing protein 1-like
Csa-novel-miRNA7	CACAAAGAGAAGAAGAUUGAGAAU	Cucsat.PASA.G6677.T3	1.46631	0.0170271	2.5	TBCC domain-containing protein 1	TBCC domain-containing protein 1-like
Csa-novel-miRNA7	CACAAAGAGAAGAAGAUUGAGAAU	Cucsat.PASA.G6677.T2	1.46631	0.0170271	2.5	TBCC domain-containing protein 1	TBCC domain-containing protein 1-like
Csa-novel-miRNA7	CACAAAGAGAAGAAGAUUGAGAAU	Cucsat.PASA.G6677.T4	1.46631	0.0170271	2.5	TBCC domain-containing protein 1	TBCC domain-containing protein 1-like
Csa-novel-miRNA7	CACAAAGAGAAGAAGAUUGAGAAU	Cucsat.PASA.G6677.T5	1.46631	0.0170271	2.5	TBCC domain-containing protein 1	TBCC domain-containing protein 1-like
Csa-novel-miRNA8	GAGAUGAGUUGACUGUUAGGACGU	Cucsat.PASA.G7444.T2	-1.07865	0.021721	2.5	6,7-dimethyl-8-ribityllumazine synthase
Csa-novel-miRNA8	GAGAUGAGUUGACUGUUAGGACGU	Cucsat.PASA.G7444.T1	-1.07865	0.021721	2.5	6,7-dimethyl-8-ribityllumazine synthase
Csa-novel-miRNA8	GAGAUGAGUUGACUGUUAGGACGU	Cucsat.PASA.G7444.T3	-1.07865	0.021721	2.5	6,7-dimethyl-8-ribityllumazine synthase
Csa-novel-miRNA6	GUGAGGAUUAAAUUUGUGAGCUUU	Cucsat.PASA.G7054.T5	2.38054	1.44551e-09	2.5
Csa-novel-miRNA6	GUGAGGAUUAAAUUUGUGAGCUUU	Cucsat.PASA.G7054.T4	2.38054	1.44551e-09	2.5
Csa-novel-miRNA6	GUGAGGAUUAAAUUUGUGAGCUUU	Cucsat.PASA.G7054.T1	2.38054	1.44551e-09	2.5
Csa-novel-miRNA6	GUGAGGAUUAAAUUUGUGAGCUUU	Cucsat.PASA.G7054.T2	2.38054	1.44551e-09	2.5
Csa-miR167	UCAAGCUGCCAGCAUGAUCUAA	Cucsat.PASA.G6384.T12	-3.77639	1.09873e-08	2.5	GYF domain-containing protein	GYF domain-containing protein
Csa-miR167	UCAAGCUGCCAGCAUGAUCUAA	Cucsat.PASA.G6384.T7	-3.77639	1.09873e-08	2.5	GYF domain-containing protein	GYF domain-containing protein
Csa-miR167	UCAAGCUGCCAGCAUGAUCUAA	Cucsat.PASA.G6384.T8	-3.77639	1.09873e-08	2.5	GYF domain-containing protein	GYF domain-containing protein
Csa-miR167	UCAAGCUGCCAGCAUGAUCUAA	Cucsat.PASA.G6384.T3	-3.77639	1.09873e-08	2.5	GYF domain-containing protein	GYF domain-containing protein
Csa-miR167	UCAAGCUGCCAGCAUGAUCUAA	Cucsat.PASA.G6384.T5	-3.77639	1.09873e-08	2.5	GYF domain-containing protein	GYF domain-containing protein
Csa-miR167	UCAAGCUGCCAGCAUGAUCUAA	Cucsat.PASA.G6384.T1	-3.77639	1.09873e-08	2.5	GYF domain-containing protein	GYF domain-containing protein
Csa-miR167	UCAAGCUGCCAGCAUGAUCUAA	Cucsat.PASA.G6384.T2	-3.77639	1.09873e-08	2.5	GYF domain-containing protein	GYF domain-containing protein
Csa-miR167	UCAAGCUGCCAGCAUGAUCUAA	Cucsat.PASA.G6384.T11	-3.77639	1.09873e-08	2.5	GYF domain-containing protein	GYF domain-containing protein
Csa-miR167	UCAAGCUGCCAGCAUGAUCUAA	Cucsat.PASA.G6384.T6	-3.77639	1.09873e-08	2.5	GYF domain-containing protein	GYF domain-containing protein
Csa-miR167	UCAAGCUGCCAGCAUGAUCUAA	Cucsat.PASA.G6384.T4	-3.77639	1.09873e-08	2.5	GYF domain-containing protein	GYF domain-containing protein
Csa-miR167	UCAAGCUGCCAGCAUGAUCUAA	Cucsat.PASA.G6384.T10	-3.77639	1.09873e-08	2.5	GYF domain-containing protein	GYF domain-containing protein
Csa-miR167	UCAAGCUGCCAGCAUGAUCUAA	Cucsat.PASA.G6384.T9	-3.77639	1.09873e-08	2.5	GYF domain-containing protein	GYF domain-containing protein
Csa-miR156	UGACAGAAGAGAGUGAGCAC	Cucsat.PASA.G5349.T158	-1.47401	6.61448e-06	2.5	Galactinol--sucrose galactosyltransferase	galactinol--sucrose galactosyltransferase				3.0532733146946e-10
Csa-miR156	UGACAGAAGAGAGUGAGCAC	Cucsat.PASA.G5349.T111	-1.47401	6.61448e-06	2.5	Galactinol--sucrose galactosyltransferase	galactinol--sucrose galactosyltransferase				3.0532733146946e-10
Csa-miR156	UGACAGAAGAGAGUGAGCAC	Cucsat.PASA.G5349.T157	-1.47401	6.61448e-06	2.5	Galactinol--sucrose galactosyltransferase	galactinol--sucrose galactosyltransferase				3.0532733146946e-10
Csa-miR156	UGACAGAAGAGAGUGAGCAC	Cucsat.PASA.G5349.T153	-1.47401	6.61448e-06	2.5	Galactinol--sucrose galactosyltransferase	galactinol--sucrose galactosyltransferase				3.0532733146946e-10
Csa-miR156	UGACAGAAGAGAGUGAGCAC	Cucsat.PASA.G5349.T18	-1.47401	6.61448e-06	2.5	Galactinol--sucrose galactosyltransferase	galactinol--sucrose galactosyltransferase				3.0532733146946e-10
Csa-miR156	UGACAGAAGAGAGUGAGCAC	Cucsat.PASA.G5349.T118	-1.47401	6.61448e-06	2.5	Galactinol--sucrose galactosyltransferase	galactinol--sucrose galactosyltransferase				3.0532733146946e-10
Csa-miR156	UGACAGAAGAGAGUGAGCAC	Cucsat.PASA.G5349.T48	-1.47401	6.61448e-06	2.5	Galactinol--sucrose galactosyltransferase	galactinol--sucrose galactosyltransferase				3.0532733146946e-10
Csa-miR156	UGACAGAAGAGAGUGAGCAC	Cucsat.PASA.G5349.T58	-1.47401	6.61448e-06	2.5	Galactinol--sucrose galactosyltransferase	galactinol--sucrose galactosyltransferase				3.0532733146946e-10
Csa-miR156	UGACAGAAGAGAGUGAGCAC	Cucsat.PASA.G5349.T24	-1.47401	6.61448e-06	2.5	Galactinol--sucrose galactosyltransferase	galactinol--sucrose galactosyltransferase				3.0532733146946e-10
Csa-miR156	UGACAGAAGAGAGUGAGCAC	Cucsat.PASA.G5349.T114	-1.47401	6.61448e-06	2.5	Galactinol--sucrose galactosyltransferase	galactinol--sucrose galactosyltransferase				3.0532733146946e-10
Csa-miR156	UGACAGAAGAGAGUGAGCAC	Cucsat.PASA.G5349.T96	-1.47401	6.61448e-06	2.5	Galactinol--sucrose galactosyltransferase	galactinol--sucrose galactosyltransferase				3.0532733146946e-10
Csa-miR156	UGACAGAAGAGAGUGAGCAC	Cucsat.PASA.G5349.T152	-1.47401	6.61448e-06	2.5	Galactinol--sucrose galactosyltransferase	galactinol--sucrose galactosyltransferase				3.0532733146946e-10
Csa-miR156	UGACAGAAGAGAGUGAGCAC	Cucsat.PASA.G5349.T156	-1.47401	6.61448e-06	2.5	Galactinol--sucrose galactosyltransferase	galactinol--sucrose galactosyltransferase				3.0532733146946e-10
Csa-miR156	UGACAGAAGAGAGUGAGCAC	Cucsat.PASA.G5349.T94	-1.47401	6.61448e-06	2.5	Galactinol--sucrose galactosyltransferase	galactinol--sucrose galactosyltransferase				3.0532733146946e-10
Csa-miR156	UGACAGAAGAGAGUGAGCAC	Cucsat.PASA.G5349.T109	-1.47401	6.61448e-06	2.5	Galactinol--sucrose galactosyltransferase	galactinol--sucrose galactosyltransferase				3.0532733146946e-10
Csa-miR156	UGACAGAAGAGAGUGAGCAC	Cucsat.PASA.G5349.T35	-1.47401	6.61448e-06	2.5	Galactinol--sucrose galactosyltransferase	galactinol--sucrose galactosyltransferase				3.0532733146946e-10
Csa-miR156	UGACAGAAGAGAGUGAGCAC	Cucsat.PASA.G5349.T146	-1.47401	6.61448e-06	2.5	Galactinol--sucrose galactosyltransferase	galactinol--sucrose galactosyltransferase				3.0532733146946e-10
Csa-miR156	UGACAGAAGAGAGUGAGCAC	Cucsat.PASA.G5349.T93	-1.47401	6.61448e-06	2.5	Galactinol--sucrose galactosyltransferase	galactinol--sucrose galactosyltransferase				3.0532733146946e-10
Csa-miR156	UGACAGAAGAGAGUGAGCAC	Cucsat.PASA.G5349.T150	-1.47401	6.61448e-06	2.5	Galactinol--sucrose galactosyltransferase	galactinol--sucrose galactosyltransferase				3.0532733146946e-10
Csa-miR156	UGACAGAAGAGAGUGAGCAC	Cucsat.PASA.G5349.T131	-1.47401	6.61448e-06	2.5	Galactinol--sucrose galactosyltransferase	galactinol--sucrose galactosyltransferase				3.0532733146946e-10
Csa-miR156	UGACAGAAGAGAGUGAGCAC	Cucsat.PASA.G5349.T123	-1.47401	6.61448e-06	2.5	Galactinol--sucrose galactosyltransferase	galactinol--sucrose galactosyltransferase				3.0532733146946e-10
Csa-miR156	UGACAGAAGAGAGUGAGCAC	Cucsat.PASA.G5349.T80	-1.47401	6.61448e-06	2.5	Galactinol--sucrose galactosyltransferase	galactinol--sucrose galactosyltransferase				3.0532733146946e-10
Csa-miR156	UGACAGAAGAGAGUGAGCAC	Cucsat.PASA.G5349.T39	-1.47401	6.61448e-06	2.5	Galactinol--sucrose galactosyltransferase	galactinol--sucrose galactosyltransferase				3.0532733146946e-10
Csa-miR156	UGACAGAAGAGAGUGAGCAC	Cucsat.PASA.G5349.T161	-1.47401	6.61448e-06	2.5	Galactinol--sucrose galactosyltransferase	galactinol--sucrose galactosyltransferase				3.0532733146946e-10
Csa-miR156	UGACAGAAGAGAGUGAGCAC	Cucsat.PASA.G5349.T88	-1.47401	6.61448e-06	2.5	Galactinol--sucrose galactosyltransferase	galactinol--sucrose galactosyltransferase				3.0532733146946e-10
Csa-miR156	UGACAGAAGAGAGUGAGCAC	Cucsat.PASA.G5349.T160	-1.47401	6.61448e-06	2.5	Galactinol--sucrose galactosyltransferase	galactinol--sucrose galactosyltransferase				3.0532733146946e-10
Csa-miR156	UGACAGAAGAGAGUGAGCAC	Cucsat.PASA.G5349.T112	-1.47401	6.61448e-06	2.5	Galactinol--sucrose galactosyltransferase	galactinol--sucrose galactosyltransferase				3.0532733146946e-10
Csa-miR156	UGACAGAAGAGAGUGAGCAC	Cucsat.PASA.G5349.T63	-1.47401	6.61448e-06	2.5	Galactinol--sucrose galactosyltransferase	galactinol--sucrose galactosyltransferase				3.0532733146946e-10
Csa-miR156	UGACAGAAGAGAGUGAGCAC	Cucsat.PASA.G5349.T129	-1.47401	6.61448e-06	2.5	Galactinol--sucrose galactosyltransferase	galactinol--sucrose galactosyltransferase				3.0532733146946e-10
Csa-miR156	UGACAGAAGAGAGUGAGCAC	Cucsat.PASA.G5349.T122	-1.47401	6.61448e-06	2.5	Galactinol--sucrose galactosyltransferase	galactinol--sucrose galactosyltransferase				3.0532733146946e-10
Csa-miR156	UGACAGAAGAGAGUGAGCAC	Cucsat.PASA.G5349.T89	-1.47401	6.61448e-06	2.5	Galactinol--sucrose galactosyltransferase	galactinol--sucrose galactosyltransferase				3.0532733146946e-10
Csa-miR156	UGACAGAAGAGAGUGAGCAC	Cucsat.PASA.G5349.T55	-1.47401	6.61448e-06	2.5	Galactinol--sucrose galactosyltransferase	galactinol--sucrose galactosyltransferase				3.0532733146946e-10
Csa-miR156	UGACAGAAGAGAGUGAGCAC	Cucsat.PASA.G5349.T113	-1.47401	6.61448e-06	2.5	Galactinol--sucrose galactosyltransferase	galactinol--sucrose galactosyltransferase				3.0532733146946e-10
Csa-miR156	UGACAGAAGAGAGUGAGCAC	Cucsat.PASA.G5349.T33	-1.47401	6.61448e-06	2.5	Galactinol--sucrose galactosyltransferase	galactinol--sucrose galactosyltransferase				3.0532733146946e-10
Csa-miR157	UGACAGAAGAUAGAGAGCAC	Cucsat.PASA.G7502.T7	1.10517	0.000551044	2.5	VOC domain-containing protein	Glyoxalase/Bleomycin resistance protein/Dioxygenase superfamily				9.07093650058303e-13
Csa-miR157	UGACAGAAGAUAGAGAGCAC	Cucsat.PASA.G7502.T5	1.10517	0.000551044	2.5	VOC domain-containing protein	Glyoxalase/Bleomycin resistance protein/Dioxygenase superfamily			0.000590932528071923	9.07093650058303e-13
Csa-miR157	UGACAGAAGAUAGAGAGCAC	Cucsat.PASA.G7502.T1	1.10517	0.000551044	2.5	VOC domain-containing protein	Glyoxalase/Bleomycin resistance protein/Dioxygenase superfamily				9.07093650058303e-13
Csa-miR157	UGACAGAAGAUAGAGAGCAC	Cucsat.PASA.G7502.T6	1.10517	0.000551044	2.5	VOC domain-containing protein					9.07093650058303e-13
Csa-miR157	UGACAGAAGAUAGAGAGCAC	Cucsat.PASA.G7083.T2	1.10517	0.000551044	2.5	DnaJ domain containing protein	dnaJ homolog subfamily C member				1.45026720160051e-07
Csa-miR169	AAGCCAAGGAUGAAUUGCCGG	Cucsat.PASA.G6353.T2	-1.71045	1.58256e-06	3	UV-stimulated scaffold protein A homolog	Uncharacterized conserved protein (DUF2043)
Csa-miR169	AAGCCAAGGAUGAAUUGCCGG	Cucsat.PASA.G6353.T1	-1.71045	1.58256e-06	3	UV-stimulated scaffold protein A homolog	Uncharacterized conserved protein (DUF2043)
Csa-miR390	AAGCUCAGGAGGGAUAGCGCC	Cucsat.PASA.G7060.T25	0.675764	0.00133308	3	Protein of unknown function (DUF1162)				0.000492271696277737	0.000567062520356187
Csa-miR390	AAGCUCAGGAGGGAUAGCGCC	Cucsat.PASA.G7060.T3	0.675764	0.00133308	3	Protein of unknown function (DUF1162)	Protein of unknown function (DUF1162)			1.69942947515516e-06	0.000567062520356187
Csa-miR390	AAGCUCAGGAGGGAUAGCGCC	Cucsat.PASA.G8040.T18	0.675764	0.00133308	3	Rho_N domain-containing protein			3.83786041494111e-10
Csa-miR390	AAGCUCAGGAGGGAUAGCGCC	Cucsat.PASA.G8040.T17	0.675764	0.00133308	3	Rho_N domain-containing protein		2.398818623833e-13	3.83786041494111e-10
Csa-miR390	AAGCUCAGGAGGGAUAGCGCC	Cucsat.PASA.G8040.T16	0.675764	0.00133308	3	Rho_N domain-containing protein		2.19791361669044e-14	3.83786041494111e-10
Csa-miR390	AAGCUCAGGAGGGAUAGCGCC	Cucsat.PASA.G8040.T29	0.675764	0.00133308	3	Rho_N domain-containing protein		1.18112808838282e-09	3.83786041494111e-10
Csa-miR390	AAGCUCAGGAGGGAUAGCGCC	Cucsat.PASA.G8040.T28	0.675764	0.00133308	3	Rho_N domain-containing protein		4.12802237467883e-14	3.83786041494111e-10
Csa-miR390	AAGCUCAGGAGGGAUAGCGCC	Cucsat.PASA.G8040.T27	0.675764	0.00133308	3	Rho_N domain-containing protein		2.09128908438657e-08	3.83786041494111e-10
Csa-miR172	AGAAUCUUGAUGAUGCUGCAG	Cucsat.PASA.G7048.T3	0.740717	0.021992	3	Pentatricopeptide repeat-containing protein	Pentatricopeptide repeat-containing protein
Csa-miR172	AGAAUCUUGAUGAUGCUGCAG	Cucsat.PASA.G7048.T1	0.740717	0.021992	3	Pentatricopeptide repeat-containing protein	Pentatricopeptide repeat-containing protein
Csa-miR172	AGAAUCUUGAUGAUGCUGCAG	Cucsat.PASA.G7048.T2	0.740717	0.021992	3	Pentatricopeptide repeat-containing protein	Pentatricopeptide repeat-containing protein
Csa-miR172a	AGAAUCUUGAUGAUGCUGCAU	Cucsat.PASA.G7048.T3	-2.31392	2.32382e-09	3	Pentatricopeptide repeat-containing protein	Pentatricopeptide repeat-containing protein
Csa-miR172a	AGAAUCUUGAUGAUGCUGCAU	Cucsat.PASA.G7048.T1	-2.31392	2.32382e-09	3	Pentatricopeptide repeat-containing protein	Pentatricopeptide repeat-containing protein
Csa-miR172a	AGAAUCUUGAUGAUGCUGCAU	Cucsat.PASA.G7048.T2	-2.31392	2.32382e-09	3	Pentatricopeptide repeat-containing protein	Pentatricopeptide repeat-containing protein
Csa-miR159	AUUGGAUUGAAGGGAGCUCC	Cucsat.PASA.G5894.T9	-0.636185	0.0427775	3	plastid division protein CDP1, chloroplastic	plastid division protein CDP1, chloroplastic-like
Csa-miR159	AUUGGAUUGAAGGGAGCUCC	Cucsat.PASA.G5894.T3	-0.636185	0.0427775	3	plastid division protein CDP1, chloroplastic	plastid division protein CDP1, chloroplastic-like	0.000902193497393733
Csa-miR159	AUUGGAUUGAAGGGAGCUCC	Cucsat.PASA.G5894.T5	-0.636185	0.0427775	3	plastid division protein CDP1, chloroplastic	plastid division protein CDP1, chloroplastic-like
Csa-miR159	AUUGGAUUGAAGGGAGCUCC	Cucsat.PASA.G5894.T8	-0.636185	0.0427775	3	plastid division protein CDP1, chloroplastic	plastid division protein CDP1, chloroplastic-like
Csa-miR159	AUUGGAUUGAAGGGAGCUCC	Cucsat.PASA.G5894.T4	-0.636185	0.0427775	3	plastid division protein CDP1, chloroplastic	plastid division protein CDP1, chloroplastic-like
Csa-miR159	AUUGGAUUGAAGGGAGCUCC	Cucsat.PASA.G5894.T1	-0.636185	0.0427775	3	plastid division protein CDP1, chloroplastic	plastid division protein CDP1, chloroplastic-like	9.33020437448247e-07
Csa-miR159	AUUGGAUUGAAGGGAGCUCC	Cucsat.PASA.G5894.T7	-0.636185	0.0427775	3	plastid division protein CDP1, chloroplastic	plastid division protein CDP1, chloroplastic-like
Csa-miR159	AUUGGAUUGAAGGGAGCUCC	Cucsat.PASA.G5894.T11	-0.636185	0.0427775	3	plastid division protein CDP1, chloroplastic	plastid division protein CDP1, chloroplastic-like
Csa-miR159	AUUGGAUUGAAGGGAGCUCC	Cucsat.PASA.G5894.T10	-0.636185	0.0427775	3	plastid division protein CDP1, chloroplastic	plastid division protein CDP1, chloroplastic-like
Csa-miR159	AUUGGAUUGAAGGGAGCUCC	Cucsat.PASA.G5894.T2	-0.636185	0.0427775	3	plastid division protein CDP1, chloroplastic	plastid division protein CDP1, chloroplastic-like
Csa-miR159	AUUGGAUUGAAGGGAGCUCC	Cucsat.PASA.G5894.T6	-0.636185	0.0427775	3	plastid division protein CDP1, chloroplastic	plastid division protein CDP1, chloroplastic-like
Csa-miR159	AUUGGAUUGAAGGGAGCUCC	Cucsat.PASA.G5894.T12	-0.636185	0.0427775	3	plastid division protein CDP1, chloroplastic	plastid division protein CDP1, chloroplastic-like
Csa-miR159	AUUGGAUUGAAGGGAGCUCC	Cucsat.PASA.G6448.T2	-0.636185	0.0427775	3	DUF150 domain-containing protein	Uncharacterised BCR, YhbC family COG0779			0.00034631548961034	8.3322943553871e-06
Csa-miR159	AUUGGAUUGAAGGGAGCUCC	Cucsat.PASA.G6448.T1	-0.636185	0.0427775	3	DUF150 domain-containing protein	Uncharacterised BCR, YhbC family COG0779				8.3322943553871e-06
Csa-miR159	AUUGGAUUGAAGGGAGCUCC	Cucsat.PASA.G6448.T3	-0.636185	0.0427775	3	DUF150 domain-containing protein	Uncharacterised BCR, YhbC family COG0779				8.3322943553871e-06
Csa-miR159	AUUGGAUUGAAGGGAGCUCC	Cucsat.PASA.G6317.T5	-0.636185	0.0427775	3	Glutathione gamma-glutamylcysteinyltransferase	Glutathione gamma-glutamylcysteinyltransferase
Csa-novel-miRNA10	AUUGUAUGUUAGAUGUCUCCGAGA	Cucsat.PASA.G6574.T47	1.54336	0.00458381	3	protein argonaute 5	Argonaute	4.66781968666051e-06	6.74902255481971e-21
Csa-novel-miRNA10	AUUGUAUGUUAGAUGUCUCCGAGA	Cucsat.PASA.G6574.T52	1.54336	0.00458381	3	protein argonaute 5	Argonaute		6.74902255481971e-21
Csa-novel-miRNA10	AUUGUAUGUUAGAUGUCUCCGAGA	Cucsat.PASA.G6574.T23	1.54336	0.00458381	3	protein argonaute 5	Argonaute		6.74902255481971e-21
Csa-novel-miRNA10	AUUGUAUGUUAGAUGUCUCCGAGA	Cucsat.PASA.G6574.T31	1.54336	0.00458381	3	protein argonaute 5	Argonaute	6.99125253702279e-07	6.74902255481971e-21
Csa-novel-miRNA10	AUUGUAUGUUAGAUGUCUCCGAGA	Cucsat.PASA.G6574.T11	1.54336	0.00458381	3	protein argonaute 5	Argonaute	0.000128649148138778	6.74902255481971e-21
Csa-novel-miRNA10	AUUGUAUGUUAGAUGUCUCCGAGA	Cucsat.PASA.G6574.T16	1.54336	0.00458381	3	protein argonaute 5	Argonaute	3.10779425183936e-06	6.74902255481971e-21
Csa-novel-miRNA10	AUUGUAUGUUAGAUGUCUCCGAGA	Cucsat.PASA.G6574.T21	1.54336	0.00458381	3	protein argonaute 5	Argonaute		6.74902255481971e-21
Csa-novel-miRNA10	AUUGUAUGUUAGAUGUCUCCGAGA	Cucsat.PASA.G6574.T20	1.54336	0.00458381	3	protein argonaute 5	Argonaute	4.31183089470771e-09	6.74902255481971e-21
Csa-novel-miRNA10	AUUGUAUGUUAGAUGUCUCCGAGA	Cucsat.PASA.G6574.T9	1.54336	0.00458381	3	protein argonaute 5	Argonaute	0.000152915273554654	6.74902255481971e-21
Csa-novel-miRNA10	AUUGUAUGUUAGAUGUCUCCGAGA	Cucsat.PASA.G6574.T25	1.54336	0.00458381	3	protein argonaute 5	Argonaute		6.74902255481971e-21
Csa-novel-miRNA10	AUUGUAUGUUAGAUGUCUCCGAGA	Cucsat.PASA.G6574.T18	1.54336	0.00458381	3	protein argonaute 5	Argonaute	3.32594508558168e-05	6.74902255481971e-21
Csa-novel-miRNA10	AUUGUAUGUUAGAUGUCUCCGAGA	Cucsat.PASA.G6574.T13	1.54336	0.00458381	3	protein argonaute 5	Argonaute		6.74902255481971e-21
Csa-novel-miRNA10	AUUGUAUGUUAGAUGUCUCCGAGA	Cucsat.PASA.G6574.T7	1.54336	0.00458381	3	protein argonaute 5	Argonaute	0.000643924840655125	6.74902255481971e-21
Csa-novel-miRNA10	AUUGUAUGUUAGAUGUCUCCGAGA	Cucsat.PASA.G6574.T27	1.54336	0.00458381	3	protein argonaute 5	Argonaute		6.74902255481971e-21
Csa-novel-miRNA10	AUUGUAUGUUAGAUGUCUCCGAGA	Cucsat.PASA.G6574.T10	1.54336	0.00458381	3	protein argonaute 5	Argonaute	0.000656134969128487	6.74902255481971e-21
Csa-novel-miRNA10	AUUGUAUGUUAGAUGUCUCCGAGA	Cucsat.PASA.G6574.T22	1.54336	0.00458381	3	protein argonaute 5	Argonaute		6.74902255481971e-21
Csa-novel-miRNA10	AUUGUAUGUUAGAUGUCUCCGAGA	Cucsat.PASA.G6574.T14	1.54336	0.00458381	3	protein argonaute 5	Argonaute		6.74902255481971e-21
Csa-novel-miRNA10	AUUGUAUGUUAGAUGUCUCCGAGA	Cucsat.PASA.G6574.T57	1.54336	0.00458381	3	protein argonaute 5	Argonaute	1.2707238080389e-05	6.74902255481971e-21
Csa-novel-miRNA10	AUUGUAUGUUAGAUGUCUCCGAGA	Cucsat.PASA.G6574.T32	1.54336	0.00458381	3	protein argonaute 5	Argonaute	0.000226248480875735	6.74902255481971e-21
Csa-novel-miRNA10	AUUGUAUGUUAGAUGUCUCCGAGA	Cucsat.PASA.G6574.T35	1.54336	0.00458381	3	protein argonaute 5	Argonaute		6.74902255481971e-21
Csa-novel-miRNA10	AUUGUAUGUUAGAUGUCUCCGAGA	Cucsat.PASA.G6574.T6	1.54336	0.00458381	3	protein argonaute 5	Argonaute		6.74902255481971e-21
Csa-novel-miRNA10	AUUGUAUGUUAGAUGUCUCCGAGA	Cucsat.PASA.G6574.T41	1.54336	0.00458381	3	protein argonaute 5	Argonaute		6.74902255481971e-21
Csa-novel-miRNA10	AUUGUAUGUUAGAUGUCUCCGAGA	Cucsat.PASA.G6574.T1	1.54336	0.00458381	3	protein argonaute 5	Argonaute		6.74902255481971e-21
Csa-novel-miRNA10	AUUGUAUGUUAGAUGUCUCCGAGA	Cucsat.PASA.G6574.T4	1.54336	0.00458381	3	protein argonaute 5	Argonaute		6.74902255481971e-21
Csa-novel-miRNA10	AUUGUAUGUUAGAUGUCUCCGAGA	Cucsat.PASA.G6574.T55	1.54336	0.00458381	3	protein argonaute 5	Argonaute		6.74902255481971e-21
Csa-novel-miRNA10	AUUGUAUGUUAGAUGUCUCCGAGA	Cucsat.PASA.G6574.T44	1.54336	0.00458381	3	protein argonaute 5	Argonaute		6.74902255481971e-21
Csa-novel-miRNA10	AUUGUAUGUUAGAUGUCUCCGAGA	Cucsat.PASA.G6574.T38	1.54336	0.00458381	3	protein argonaute 5	Argonaute	8.81699505980599e-10	6.74902255481971e-21
Csa-novel-miRNA10	AUUGUAUGUUAGAUGUCUCCGAGA	Cucsat.PASA.G6574.T29	1.54336	0.00458381	3	protein argonaute 5	Argonaute	0.000510409816261017	6.74902255481971e-21
Csa-novel-miRNA10	AUUGUAUGUUAGAUGUCUCCGAGA	Cucsat.PASA.G6574.T19	1.54336	0.00458381	3	protein argonaute 5	Argonaute		6.74902255481971e-21
Csa-novel-miRNA10	AUUGUAUGUUAGAUGUCUCCGAGA	Cucsat.PASA.G6574.T28	1.54336	0.00458381	3	protein argonaute 5	Argonaute		6.74902255481971e-21
Csa-novel-miRNA10	AUUGUAUGUUAGAUGUCUCCGAGA	Cucsat.PASA.G6574.T30	1.54336	0.00458381	3	protein argonaute 5	Argonaute	0.000302681050317505	6.74902255481971e-21
Csa-novel-miRNA10	AUUGUAUGUUAGAUGUCUCCGAGA	Cucsat.PASA.G6574.T3	1.54336	0.00458381	3	protein argonaute 5	Argonaute		6.74902255481971e-21
Csa-novel-miRNA10	AUUGUAUGUUAGAUGUCUCCGAGA	Cucsat.PASA.G6574.T2	1.54336	0.00458381	3	protein argonaute 5	Argonaute		6.74902255481971e-21
Csa-novel-miRNA10	AUUGUAUGUUAGAUGUCUCCGAGA	Cucsat.PASA.G6574.T45	1.54336	0.00458381	3	protein argonaute 5	Argonaute		6.74902255481971e-21
Csa-novel-miRNA10	AUUGUAUGUUAGAUGUCUCCGAGA	Cucsat.PASA.G6574.T5	1.54336	0.00458381	3	protein argonaute 5	Argonaute		6.74902255481971e-21
Csa-novel-miRNA10	AUUGUAUGUUAGAUGUCUCCGAGA	Cucsat.PASA.G6574.T34	1.54336	0.00458381	3	protein argonaute 5	Argonaute	9.28441561247894e-08	6.74902255481971e-21
Csa-novel-miRNA10	AUUGUAUGUUAGAUGUCUCCGAGA	Cucsat.PASA.G6574.T54	1.54336	0.00458381	3	protein argonaute 5	Argonaute	6.45693566092169e-06	6.74902255481971e-21
Csa-novel-miRNA10	AUUGUAUGUUAGAUGUCUCCGAGA	Cucsat.PASA.G6574.T46	1.54336	0.00458381	3	protein argonaute 5	Argonaute		6.74902255481971e-21
Csa-novel-miRNA10	AUUGUAUGUUAGAUGUCUCCGAGA	Cucsat.PASA.G6574.T48	1.54336	0.00458381	3	protein argonaute 5	Argonaute		6.74902255481971e-21
Csa-novel-miRNA10	AUUGUAUGUUAGAUGUCUCCGAGA	Cucsat.PASA.G6574.T26	1.54336	0.00458381	3	protein argonaute 5	Argonaute	5.05912524316117e-07	6.74902255481971e-21
Csa-novel-miRNA10	AUUGUAUGUUAGAUGUCUCCGAGA	Cucsat.PASA.G6574.T42	1.54336	0.00458381	3	protein argonaute 5	Argonaute	2.11738064728855e-08	6.74902255481971e-21
Csa-novel-miRNA10	AUUGUAUGUUAGAUGUCUCCGAGA	Cucsat.PASA.G6574.T15	1.54336	0.00458381	3	protein argonaute 5	Argonaute	7.24314330713836e-06	6.74902255481971e-21
Csa-novel-miRNA10	AUUGUAUGUUAGAUGUCUCCGAGA	Cucsat.PASA.G6574.T39	1.54336	0.00458381	3	protein argonaute 5	Argonaute	0.000110126704889151	6.74902255481971e-21
Csa-novel-miRNA10	AUUGUAUGUUAGAUGUCUCCGAGA	Cucsat.PASA.G6574.T17	1.54336	0.00458381	3	protein argonaute 5	Argonaute	8.44103728210656e-08	6.74902255481971e-21
Csa-novel-miRNA10	AUUGUAUGUUAGAUGUCUCCGAGA	Cucsat.PASA.G6574.T12	1.54336	0.00458381	3	protein argonaute 5	Argonaute		6.74902255481971e-21
Csa-novel-miRNA10	AUUGUAUGUUAGAUGUCUCCGAGA	Cucsat.PASA.G6574.T40	1.54336	0.00458381	3	protein argonaute 5	Argonaute	0.000643477303520897	6.74902255481971e-21
Csa-novel-miRNA10	AUUGUAUGUUAGAUGUCUCCGAGA	Cucsat.PASA.G6574.T36	1.54336	0.00458381	3	protein argonaute 5	Argonaute	2.08673388389677e-12	6.74902255481971e-21
Csa-novel-miRNA10	AUUGUAUGUUAGAUGUCUCCGAGA	Cucsat.PASA.G6574.T8	1.54336	0.00458381	3	protein argonaute 5	Argonaute		6.74902255481971e-21
Csa-novel-miRNA10	AUUGUAUGUUAGAUGUCUCCGAGA	Cucsat.PASA.G6574.T33	1.54336	0.00458381	3	protein argonaute 5	Argonaute	1.1228134317115e-10	6.74902255481971e-21
Csa-novel-miRNA10	AUUGUAUGUUAGAUGUCUCCGAGA	Cucsat.PASA.G6574.T37	1.54336	0.00458381	3	protein argonaute 5	Argonaute	2.47440632564187e-05	6.74902255481971e-21
Csa-novel-miRNA10	AUUGUAUGUUAGAUGUCUCCGAGA	Cucsat.PASA.G6574.T51	1.54336	0.00458381	3	protein argonaute 5	Argonaute	5.82032140325497e-09	6.74902255481971e-21
Csa-novel-miRNA10	AUUGUAUGUUAGAUGUCUCCGAGA	Cucsat.PASA.G6574.T24	1.54336	0.00458381	3	protein argonaute 5	Argonaute	7.68357197127134e-06	6.74902255481971e-21
Csa-novel-miRNA10	AUUGUAUGUUAGAUGUCUCCGAGA	Cucsat.PASA.G6574.T43	1.54336	0.00458381	3	protein argonaute 5	Argonaute	2.40862459977315e-10	6.74902255481971e-21
Csa-novel-miRNA10	AUUGUAUGUUAGAUGUCUCCGAGA	Cucsat.PASA.G6574.T50	1.54336	0.00458381	3	protein argonaute 5	Argonaute	4.48372747156083e-08	6.74902255481971e-21
Csa-novel-miRNA10	AUUGUAUGUUAGAUGUCUCCGAGA	Cucsat.PASA.G6574.T49	1.54336	0.00458381	3	protein argonaute 5	Argonaute	5.3975513120253e-08	6.74902255481971e-21
Csa-novel-miRNA10	AUUGUAUGUUAGAUGUCUCCGAGA	Cucsat.PASA.G6574.T53	1.54336	0.00458381	3	protein argonaute 5	Argonaute	1.82128554365668e-16	6.74902255481971e-21
Csa-novel-miRNA7	CACAAAGAGAAGAAGAUUGAGAAU	Cucsat.PASA.G5633.T10	1.46631	0.0170271	3	6-phosphofructo-2-kinase/fructose-2, 6-bisphosphatase	6-phosphofructo-2-kinase
Csa-novel-miRNA7	CACAAAGAGAAGAAGAUUGAGAAU	Cucsat.PASA.G5633.T17	1.46631	0.0170271	3	6-phosphofructo-2-kinase/fructose-2, 6-bisphosphatase	6-phosphofructo-2-kinase
Csa-novel-miRNA7	CACAAAGAGAAGAAGAUUGAGAAU	Cucsat.PASA.G7367.T1	1.46631	0.0170271	3	YTH domain-containing protein	YT521-B-like domain
Csa-novel-miRNA7	CACAAAGAGAAGAAGAUUGAGAAU	Cucsat.PASA.G7367.T4	1.46631	0.0170271	3	YTH domain-containing protein	YT521-B-like domain
Csa-novel-miRNA7	CACAAAGAGAAGAAGAUUGAGAAU	Cucsat.PASA.G7367.T8	1.46631	0.0170271	3	YTH domain-containing protein	YT521-B-like domain
Csa-novel-miRNA7	CACAAAGAGAAGAAGAUUGAGAAU	Cucsat.PASA.G7367.T13	1.46631	0.0170271	3	YTH domain-containing protein	YT521-B-like domain
Csa-novel-miRNA7	CACAAAGAGAAGAAGAUUGAGAAU	Cucsat.PASA.G7367.T3	1.46631	0.0170271	3	YTH domain-containing protein	YT521-B-like domain
Csa-novel-miRNA7	CACAAAGAGAAGAAGAUUGAGAAU	Cucsat.PASA.G7367.T2	1.46631	0.0170271	3	YTH domain-containing protein	YT521-B-like domain
Csa-novel-miRNA7	CACAAAGAGAAGAAGAUUGAGAAU	Cucsat.PASA.G7367.T9	1.46631	0.0170271	3	YTH domain-containing protein	YT521-B-like domain
Csa-novel-miRNA7	CACAAAGAGAAGAAGAUUGAGAAU	Cucsat.PASA.G7367.T5	1.46631	0.0170271	3	YTH domain-containing protein	YT521-B-like domain
Csa-novel-miRNA7	CACAAAGAGAAGAAGAUUGAGAAU	Cucsat.PASA.G7367.T10	1.46631	0.0170271	3	YTH domain-containing protein	YT521-B-like domain
Csa-novel-miRNA7	CACAAAGAGAAGAAGAUUGAGAAU	Cucsat.PASA.G7367.T6	1.46631	0.0170271	3	YTH domain-containing protein	YT521-B-like domain
Csa-novel-miRNA7	CACAAAGAGAAGAAGAUUGAGAAU	Cucsat.PASA.G7367.T12	1.46631	0.0170271	3	YTH domain-containing protein	YT521-B-like domain
Csa-novel-miRNA7	CACAAAGAGAAGAAGAUUGAGAAU	Cucsat.PASA.G7367.T16	1.46631	0.0170271	3	YTH domain-containing protein	YT521-B-like domain
Csa-novel-miRNA7	CACAAAGAGAAGAAGAUUGAGAAU	Cucsat.PASA.G7367.T7	1.46631	0.0170271	3	YTH domain-containing protein	YT521-B-like domain
Csa-novel-miRNA7	CACAAAGAGAAGAAGAUUGAGAAU	Cucsat.PASA.G7367.T19	1.46631	0.0170271	3	YTH domain-containing protein	YT521-B-like domain
Csa-novel-miRNA7	CACAAAGAGAAGAAGAUUGAGAAU	Cucsat.PASA.G7367.T11	1.46631	0.0170271	3	YTH domain-containing protein	YT521-B-like domain
Csa-novel-miRNA7	CACAAAGAGAAGAAGAUUGAGAAU	Cucsat.PASA.G7367.T15	1.46631	0.0170271	3	YTH domain-containing protein	YT521-B-like domain
Csa-novel-miRNA7	CACAAAGAGAAGAAGAUUGAGAAU	Cucsat.PASA.G7367.T14	1.46631	0.0170271	3	YTH domain-containing protein	YT521-B-like domain
Csa-novel-miRNA7	CACAAAGAGAAGAAGAUUGAGAAU	Cucsat.PASA.G5584.T30	1.46631	0.0170271	3	telomere repeat-binding protein 5-like	Telomere repeat-binding protein
Csa-novel-miRNA7	CACAAAGAGAAGAAGAUUGAGAAU	Cucsat.PASA.G5584.T48	1.46631	0.0170271	3	telomere repeat-binding protein 5-like	Telomere repeat-binding protein
Csa-novel-miRNA7	CACAAAGAGAAGAAGAUUGAGAAU	Cucsat.PASA.G5584.T1	1.46631	0.0170271	3	telomere repeat-binding protein 5-like	Telomere repeat-binding protein
Csa-novel-miRNA7	CACAAAGAGAAGAAGAUUGAGAAU	Cucsat.PASA.G5584.T11	1.46631	0.0170271	3	telomere repeat-binding protein 5-like	Telomere repeat-binding protein
Csa-novel-miRNA7	CACAAAGAGAAGAAGAUUGAGAAU	Cucsat.PASA.G5584.T9	1.46631	0.0170271	3	telomere repeat-binding protein 5-like	Telomere repeat-binding protein
Csa-novel-miRNA7	CACAAAGAGAAGAAGAUUGAGAAU	Cucsat.PASA.G5584.T5	1.46631	0.0170271	3	telomere repeat-binding protein 5-like	Telomere repeat-binding protein
Csa-novel-miRNA7	CACAAAGAGAAGAAGAUUGAGAAU	Cucsat.PASA.G5584.T4	1.46631	0.0170271	3	telomere repeat-binding protein 5-like	Telomere repeat-binding protein
Csa-novel-miRNA7	CACAAAGAGAAGAAGAUUGAGAAU	Cucsat.PASA.G5584.T7	1.46631	0.0170271	3	telomere repeat-binding protein 5-like	Telomere repeat-binding protein
Csa-novel-miRNA7	CACAAAGAGAAGAAGAUUGAGAAU	Cucsat.PASA.G5584.T8	1.46631	0.0170271	3	telomere repeat-binding protein 5-like	Telomere repeat-binding protein
Csa-novel-miRNA7	CACAAAGAGAAGAAGAUUGAGAAU	Cucsat.PASA.G5584.T32	1.46631	0.0170271	3	telomere repeat-binding protein 5-like	Telomere repeat-binding protein
Csa-novel-miRNA7	CACAAAGAGAAGAAGAUUGAGAAU	Cucsat.PASA.G5584.T2	1.46631	0.0170271	3	telomere repeat-binding protein 5-like	Telomere repeat-binding protein
Csa-novel-miRNA7	CACAAAGAGAAGAAGAUUGAGAAU	Cucsat.PASA.G5584.T3	1.46631	0.0170271	3	telomere repeat-binding protein 5-like	Telomere repeat-binding protein
Csa-novel-miRNA7	CACAAAGAGAAGAAGAUUGAGAAU	Cucsat.PASA.G5584.T21	1.46631	0.0170271	3	telomere repeat-binding protein 5-like	Telomere repeat-binding protein
Csa-novel-miRNA7	CACAAAGAGAAGAAGAUUGAGAAU	Cucsat.PASA.G5584.T13	1.46631	0.0170271	3	telomere repeat-binding protein 5-like	Telomere repeat-binding protein
Csa-novel-miRNA7	CACAAAGAGAAGAAGAUUGAGAAU	Cucsat.PASA.G5584.T23	1.46631	0.0170271	3	telomere repeat-binding protein 5-like	Telomere repeat-binding protein
Csa-novel-miRNA7	CACAAAGAGAAGAAGAUUGAGAAU	Cucsat.PASA.G5584.T27	1.46631	0.0170271	3	telomere repeat-binding protein 5-like	Telomere repeat-binding protein
Csa-novel-miRNA7	CACAAAGAGAAGAAGAUUGAGAAU	Cucsat.PASA.G5584.T20	1.46631	0.0170271	3	telomere repeat-binding protein 5-like	Telomere repeat-binding protein
Csa-novel-miRNA7	CACAAAGAGAAGAAGAUUGAGAAU	Cucsat.PASA.G5584.T6	1.46631	0.0170271	3	telomere repeat-binding protein 5-like	Telomere repeat-binding protein
Csa-novel-miRNA7	CACAAAGAGAAGAAGAUUGAGAAU	Cucsat.PASA.G5584.T14	1.46631	0.0170271	3	telomere repeat-binding protein 5-like	Telomere repeat-binding protein
Csa-novel-miRNA7	CACAAAGAGAAGAAGAUUGAGAAU	Cucsat.PASA.G5584.T19	1.46631	0.0170271	3	telomere repeat-binding protein 5-like	Telomere repeat-binding protein
Csa-novel-miRNA7	CACAAAGAGAAGAAGAUUGAGAAU	Cucsat.PASA.G5584.T16	1.46631	0.0170271	3	telomere repeat-binding protein 5-like	Telomere repeat-binding protein
Csa-novel-miRNA7	CACAAAGAGAAGAAGAUUGAGAAU	Cucsat.PASA.G5584.T10	1.46631	0.0170271	3	telomere repeat-binding protein 5-like	Telomere repeat-binding protein
Csa-novel-miRNA7	CACAAAGAGAAGAAGAUUGAGAAU	Cucsat.PASA.G5584.T18	1.46631	0.0170271	3	telomere repeat-binding protein 5-like	Telomere repeat-binding protein
Csa-novel-miRNA7	CACAAAGAGAAGAAGAUUGAGAAU	Cucsat.PASA.G5584.T15	1.46631	0.0170271	3	telomere repeat-binding protein 5-like	Telomere repeat-binding protein
Csa-novel-miRNA7	CACAAAGAGAAGAAGAUUGAGAAU	Cucsat.PASA.G5584.T12	1.46631	0.0170271	3	telomere repeat-binding protein 5-like	Telomere repeat-binding protein
Csa-novel-miRNA7	CACAAAGAGAAGAAGAUUGAGAAU	Cucsat.PASA.G5584.T47	1.46631	0.0170271	3	telomere repeat-binding protein 5-like	Telomere repeat-binding protein
Csa-novel-miRNA7	CACAAAGAGAAGAAGAUUGAGAAU	Cucsat.PASA.G5584.T43	1.46631	0.0170271	3	telomere repeat-binding protein 5-like	Telomere repeat-binding protein
Csa-novel-miRNA7	CACAAAGAGAAGAAGAUUGAGAAU	Cucsat.PASA.G5584.T40	1.46631	0.0170271	3	telomere repeat-binding protein 5-like	Telomere repeat-binding protein
Csa-novel-miRNA7	CACAAAGAGAAGAAGAUUGAGAAU	Cucsat.PASA.G5584.T29	1.46631	0.0170271	3	telomere repeat-binding protein 5-like	Telomere repeat-binding protein
Csa-novel-miRNA7	CACAAAGAGAAGAAGAUUGAGAAU	Cucsat.PASA.G5584.T41	1.46631	0.0170271	3	telomere repeat-binding protein 5-like	Telomere repeat-binding protein
Csa-novel-miRNA7	CACAAAGAGAAGAAGAUUGAGAAU	Cucsat.PASA.G5584.T31	1.46631	0.0170271	3	telomere repeat-binding protein 5-like	Telomere repeat-binding protein
Csa-novel-miRNA7	CACAAAGAGAAGAAGAUUGAGAAU	Cucsat.PASA.G5584.T28	1.46631	0.0170271	3	telomere repeat-binding protein 5-like	Telomere repeat-binding protein
Csa-novel-miRNA7	CACAAAGAGAAGAAGAUUGAGAAU	Cucsat.PASA.G5584.T45	1.46631	0.0170271	3	telomere repeat-binding protein 5-like	Telomere repeat-binding protein
Csa-novel-miRNA7	CACAAAGAGAAGAAGAUUGAGAAU	Cucsat.PASA.G5584.T24	1.46631	0.0170271	3	telomere repeat-binding protein 5-like	Telomere repeat-binding protein
Csa-novel-miRNA7	CACAAAGAGAAGAAGAUUGAGAAU	Cucsat.PASA.G5584.T22	1.46631	0.0170271	3	telomere repeat-binding protein 5-like	Telomere repeat-binding protein
Csa-novel-miRNA7	CACAAAGAGAAGAAGAUUGAGAAU	Cucsat.PASA.G5584.T33	1.46631	0.0170271	3	telomere repeat-binding protein 5-like	Telomere repeat-binding protein
Csa-novel-miRNA7	CACAAAGAGAAGAAGAUUGAGAAU	Cucsat.PASA.G5584.T39	1.46631	0.0170271	3	telomere repeat-binding protein 5-like	Telomere repeat-binding protein
Csa-novel-miRNA7	CACAAAGAGAAGAAGAUUGAGAAU	Cucsat.PASA.G5584.T25	1.46631	0.0170271	3	telomere repeat-binding protein 5-like	Telomere repeat-binding protein
Csa-novel-miRNA7	CACAAAGAGAAGAAGAUUGAGAAU	Cucsat.PASA.G5584.T37	1.46631	0.0170271	3	telomere repeat-binding protein 5-like	Telomere repeat-binding protein
Csa-novel-miRNA7	CACAAAGAGAAGAAGAUUGAGAAU	Cucsat.PASA.G5584.T42	1.46631	0.0170271	3	telomere repeat-binding protein 5-like	Telomere repeat-binding protein			0.000955515747040844
Csa-novel-miRNA7	CACAAAGAGAAGAAGAUUGAGAAU	Cucsat.PASA.G5584.T34	1.46631	0.0170271	3	telomere repeat-binding protein 5-like	Telomere repeat-binding protein
Csa-novel-miRNA7	CACAAAGAGAAGAAGAUUGAGAAU	Cucsat.PASA.G5584.T51	1.46631	0.0170271	3	telomere repeat-binding protein 5-like	Telomere repeat-binding protein
Csa-novel-miRNA7	CACAAAGAGAAGAAGAUUGAGAAU	Cucsat.PASA.G5584.T35	1.46631	0.0170271	3	telomere repeat-binding protein 5-like	Telomere repeat-binding protein
Csa-novel-miRNA7	CACAAAGAGAAGAAGAUUGAGAAU	Cucsat.PASA.G5584.T44	1.46631	0.0170271	3	telomere repeat-binding protein 5-like	Telomere repeat-binding protein
Csa-novel-miRNA7	CACAAAGAGAAGAAGAUUGAGAAU	Cucsat.PASA.G5584.T46	1.46631	0.0170271	3	telomere repeat-binding protein 5-like	Telomere repeat-binding protein
Csa-novel-miRNA7	CACAAAGAGAAGAAGAUUGAGAAU	Cucsat.PASA.G5584.T38	1.46631	0.0170271	3	telomere repeat-binding protein 5-like	Telomere repeat-binding protein
Csa-novel-miRNA7	CACAAAGAGAAGAAGAUUGAGAAU	Cucsat.PASA.G5584.T57	1.46631	0.0170271	3	telomere repeat-binding protein 5-like	Telomere repeat-binding protein
Csa-novel-miRNA7	CACAAAGAGAAGAAGAUUGAGAAU	Cucsat.PASA.G5584.T17	1.46631	0.0170271	3	telomere repeat-binding protein 5-like	Telomere repeat-binding protein
Csa-novel-miRNA7	CACAAAGAGAAGAAGAUUGAGAAU	Cucsat.PASA.G5584.T53	1.46631	0.0170271	3	telomere repeat-binding protein 5-like	Telomere repeat-binding protein
Csa-novel-miRNA7	CACAAAGAGAAGAAGAUUGAGAAU	Cucsat.PASA.G5584.T36	1.46631	0.0170271	3	telomere repeat-binding protein 5-like	Telomere repeat-binding protein
Csa-novel-miRNA7	CACAAAGAGAAGAAGAUUGAGAAU	Cucsat.PASA.G5584.T50	1.46631	0.0170271	3	telomere repeat-binding protein 5-like	Telomere repeat-binding protein
Csa-novel-miRNA7	CACAAAGAGAAGAAGAUUGAGAAU	Cucsat.PASA.G5584.T49	1.46631	0.0170271	3	telomere repeat-binding protein 5-like	Telomere repeat-binding protein
Csa-novel-miRNA7	CACAAAGAGAAGAAGAUUGAGAAU	Cucsat.PASA.G5584.T52	1.46631	0.0170271	3	telomere repeat-binding protein 5-like	Telomere repeat-binding protein
Csa-novel-miRNA7	CACAAAGAGAAGAAGAUUGAGAAU	Cucsat.PASA.G5584.T26	1.46631	0.0170271	3	telomere repeat-binding protein 5-like	Telomere repeat-binding protein
Csa-novel-miRNA7	CACAAAGAGAAGAAGAUUGAGAAU	Cucsat.PASA.G5584.T55	1.46631	0.0170271	3	telomere repeat-binding protein 5-like	Telomere repeat-binding protein
Csa-novel-miRNA7	CACAAAGAGAAGAAGAUUGAGAAU	Cucsat.PASA.G5584.T54	1.46631	0.0170271	3	telomere repeat-binding protein 5-like	Telomere repeat-binding protein
Csa-novel-miRNA7	CACAAAGAGAAGAAGAUUGAGAAU	Cucsat.PASA.G5584.T56	1.46631	0.0170271	3	telomere repeat-binding protein 5-like	Telomere repeat-binding protein
Csa-novel-miRNA7	CACAAAGAGAAGAAGAUUGAGAAU	Cucsat.PASA.G5584.T58	1.46631	0.0170271	3	telomere repeat-binding protein 5-like	Telomere repeat-binding protein
Csa-novel-miRNA8	GAGAUGAGUUGACUGUUAGGACGU	Cucsat.PASA.G7674.T3	-1.07865	0.021721	3
Csa-novel-miRNA8	GAGAUGAGUUGACUGUUAGGACGU	Cucsat.PASA.G6010.T1	-1.07865	0.021721	3	Core-2/I-branching beta-1,6-N-acetylglucosaminyltransferase family protein	Core-2/I-Branching enzyme
Csa-novel-miRNA5	GAGUGAACCUGAGAACACAAGA	Cucsat.PASA.G7611.T10	1.58874	4.00688e-07	3	3'-5' exonuclease domain-containing protein	Pfam:3_5_exonuc				2.5949471248409e-14
Csa-novel-miRNA6	GUGAGGAUUAAAUUUGUGAGCUUU	Cucsat.PASA.G5688.T5	2.38054	1.44551e-09	3	Glycosyltransferase	Nucleotide-diphospho-sugar transferase		3.59001658213422e-09
Csa-novel-miRNA6	GUGAGGAUUAAAUUUGUGAGCUUU	Cucsat.PASA.G5688.T4	2.38054	1.44551e-09	3	Glycosyltransferase	Nucleotide-diphospho-sugar transferase		3.59001658213422e-09
Csa-novel-miRNA6	GUGAGGAUUAAAUUUGUGAGCUUU	Cucsat.PASA.G5688.T3	2.38054	1.44551e-09	3	Glycosyltransferase	Nucleotide-diphospho-sugar transferase		3.59001658213422e-09
Csa-novel-miRNA6	GUGAGGAUUAAAUUUGUGAGCUUU	Cucsat.PASA.G5688.T1	2.38054	1.44551e-09	3	Glycosyltransferase	Nucleotide-diphospho-sugar transferase	7.59469639152288e-07	3.59001658213422e-09
Csa-novel-miRNA6	GUGAGGAUUAAAUUUGUGAGCUUU	Cucsat.PASA.G5688.T2	2.38054	1.44551e-09	3	Glycosyltransferase	Nucleotide-diphospho-sugar transferase		3.59001658213422e-09
Csa-novel-miRNA6	GUGAGGAUUAAAUUUGUGAGCUUU	Cucsat.PASA.G7224.T3	2.38054	1.44551e-09	3	thiamine phosphate phosphatase-like protein
Csa-novel-miRNA6	GUGAGGAUUAAAUUUGUGAGCUUU	Cucsat.PASA.G7224.T2	2.38054	1.44551e-09	3	thiamine phosphate phosphatase-like protein	phosphatase
Csa-novel-miRNA6	GUGAGGAUUAAAUUUGUGAGCUUU	Cucsat.PASA.G7224.T1	2.38054	1.44551e-09	3	thiamine phosphate phosphatase-like protein	phosphatase
Csa-novel-miRNA6	GUGAGGAUUAAAUUUGUGAGCUUU	Cucsat.PASA.G7260.T8	2.38054	1.44551e-09	3	histidine-containing phosphotransfer protein 1-like	phosphotransfer protein				2.04695878385673e-21
Csa-novel-miRNA6	GUGAGGAUUAAAUUUGUGAGCUUU	Cucsat.PASA.G7260.T5	2.38054	1.44551e-09	3	histidine-containing phosphotransfer protein 1-like	phosphotransfer protein			1.74685925951897e-15	2.04695878385673e-21
Csa-novel-miRNA6	GUGAGGAUUAAAUUUGUGAGCUUU	Cucsat.PASA.G7260.T2	2.38054	1.44551e-09	3	histidine-containing phosphotransfer protein 1-like				0.00023427312915202	2.04695878385673e-21
Csa-novel-miRNA6	GUGAGGAUUAAAUUUGUGAGCUUU	Cucsat.PASA.G6442.T2	2.38054	1.44551e-09	3	transcription factor MYB75-like isoform X1	Myb-like DNA-binding domain
Csa-novel-miRNA6	GUGAGGAUUAAAUUUGUGAGCUUU	Cucsat.PASA.G6442.T1	2.38054	1.44551e-09	3	transcription factor MYB75-like isoform X1	Myb-like DNA-binding domain
Csa-miR2111	UAAUCUGCAUCCUGAGGUUUA	Cucsat.PASA.G6610.T30	1.04214	0.00017789	3	tyrosine kinase receptor Cad96Ca-like isoform X1	kinase family				5.43613676798625e-11
Csa-miR2111	UAAUCUGCAUCCUGAGGUUUA	Cucsat.PASA.G6610.T36	1.04214	0.00017789	3	tyrosine kinase receptor Cad96Ca-like isoform X1	kinase family				5.43613676798625e-11
Csa-miR2111	UAAUCUGCAUCCUGAGGUUUA	Cucsat.PASA.G6610.T31	1.04214	0.00017789	3	tyrosine kinase receptor Cad96Ca-like isoform X1	kinase family				5.43613676798625e-11
Csa-miR2111	UAAUCUGCAUCCUGAGGUUUA	Cucsat.PASA.G6610.T37	1.04214	0.00017789	3	tyrosine kinase receptor Cad96Ca-like isoform X1	kinase family				5.43613676798625e-11
Csa-miR2111	UAAUCUGCAUCCUGAGGUUUA	Cucsat.PASA.G6610.T21	1.04214	0.00017789	3	tyrosine kinase receptor Cad96Ca-like isoform X1	kinase family				5.43613676798625e-11
Csa-miR2111	UAAUCUGCAUCCUGAGGUUUA	Cucsat.PASA.G6610.T29	1.04214	0.00017789	3	tyrosine kinase receptor Cad96Ca-like isoform X1	kinase family				5.43613676798625e-11
Csa-miR2111	UAAUCUGCAUCCUGAGGUUUA	Cucsat.PASA.G6610.T26	1.04214	0.00017789	3	tyrosine kinase receptor Cad96Ca-like isoform X1	kinase family				5.43613676798625e-11
Csa-miR2111	UAAUCUGCAUCCUGAGGUUUA	Cucsat.PASA.G6610.T10	1.04214	0.00017789	3	tyrosine kinase receptor Cad96Ca-like isoform X1	kinase family				5.43613676798625e-11
Csa-miR2111	UAAUCUGCAUCCUGAGGUUUA	Cucsat.PASA.G6610.T27	1.04214	0.00017789	3	tyrosine kinase receptor Cad96Ca-like isoform X1	kinase family				5.43613676798625e-11
Csa-miR2111	UAAUCUGCAUCCUGAGGUUUA	Cucsat.PASA.G6610.T28	1.04214	0.00017789	3	tyrosine kinase receptor Cad96Ca-like isoform X1	kinase family			0.000241500263906278	5.43613676798625e-11
Csa-miR2111	UAAUCUGCAUCCUGAGGUUUA	Cucsat.PASA.G6610.T25	1.04214	0.00017789	3	tyrosine kinase receptor Cad96Ca-like isoform X1	kinase family				5.43613676798625e-11
Csa-miR2111	UAAUCUGCAUCCUGAGGUUUA	Cucsat.PASA.G6610.T9	1.04214	0.00017789	3	tyrosine kinase receptor Cad96Ca-like isoform X1	kinase family				5.43613676798625e-11
Csa-miR2111	UAAUCUGCAUCCUGAGGUUUA	Cucsat.PASA.G6610.T32	1.04214	0.00017789	3	tyrosine kinase receptor Cad96Ca-like isoform X1	kinase family				5.43613676798625e-11
Csa-miR2111	UAAUCUGCAUCCUGAGGUUUA	Cucsat.PASA.G6610.T24	1.04214	0.00017789	3	tyrosine kinase receptor Cad96Ca-like isoform X1	kinase family				5.43613676798625e-11
Csa-miR2111	UAAUCUGCAUCCUGAGGUUUA	Cucsat.PASA.G6610.T38	1.04214	0.00017789	3	tyrosine kinase receptor Cad96Ca-like isoform X1	kinase family			0.000169279037294433	5.43613676798625e-11
Csa-miR2111	UAAUCUGCAUCCUGAGGUUUA	Cucsat.PASA.G6610.T16	1.04214	0.00017789	3	tyrosine kinase receptor Cad96Ca-like isoform X1	kinase family			0.000161655656538726	5.43613676798625e-11
Csa-miR2111	UAAUCUGCAUCCUGAGGUUUA	Cucsat.PASA.G6610.T8	1.04214	0.00017789	3	tyrosine kinase receptor Cad96Ca-like isoform X1	kinase family				5.43613676798625e-11
Csa-miR2111	UAAUCUGCAUCCUGAGGUUUA	Cucsat.PASA.G6610.T23	1.04214	0.00017789	3	tyrosine kinase receptor Cad96Ca-like isoform X1	kinase family				5.43613676798625e-11
Csa-miR2111	UAAUCUGCAUCCUGAGGUUUA	Cucsat.PASA.G6610.T7	1.04214	0.00017789	3	tyrosine kinase receptor Cad96Ca-like isoform X1	kinase family				5.43613676798625e-11
Csa-miR2111	UAAUCUGCAUCCUGAGGUUUA	Cucsat.PASA.G6610.T22	1.04214	0.00017789	3	tyrosine kinase receptor Cad96Ca-like isoform X1	kinase family			0.000359495879137636	5.43613676798625e-11
Csa-miR2111	UAAUCUGCAUCCUGAGGUUUA	Cucsat.PASA.G6610.T1	1.04214	0.00017789	3	tyrosine kinase receptor Cad96Ca-like isoform X1	kinase family				5.43613676798625e-11
Csa-miR2111	UAAUCUGCAUCCUGAGGUUUA	Cucsat.PASA.G6610.T35	1.04214	0.00017789	3	tyrosine kinase receptor Cad96Ca-like isoform X1	kinase family			1.91154573017231e-05	5.43613676798625e-11
Csa-miR2111	UAAUCUGCAUCCUGAGGUUUA	Cucsat.PASA.G6610.T19	1.04214	0.00017789	3	tyrosine kinase receptor Cad96Ca-like isoform X1	kinase family				5.43613676798625e-11
Csa-miR2111	UAAUCUGCAUCCUGAGGUUUA	Cucsat.PASA.G6610.T11	1.04214	0.00017789	3	tyrosine kinase receptor Cad96Ca-like isoform X1	kinase family				5.43613676798625e-11
Csa-miR2111	UAAUCUGCAUCCUGAGGUUUA	Cucsat.PASA.G6610.T6	1.04214	0.00017789	3	tyrosine kinase receptor Cad96Ca-like isoform X1	kinase family				5.43613676798625e-11
Csa-miR2111	UAAUCUGCAUCCUGAGGUUUA	Cucsat.PASA.G6610.T14	1.04214	0.00017789	3	tyrosine kinase receptor Cad96Ca-like isoform X1	kinase family				5.43613676798625e-11
Csa-miR2111	UAAUCUGCAUCCUGAGGUUUA	Cucsat.PASA.G6610.T20	1.04214	0.00017789	3	tyrosine kinase receptor Cad96Ca-like isoform X1	kinase family				5.43613676798625e-11
Csa-miR2111	UAAUCUGCAUCCUGAGGUUUA	Cucsat.PASA.G6610.T34	1.04214	0.00017789	3	tyrosine kinase receptor Cad96Ca-like isoform X1	kinase family				5.43613676798625e-11
Csa-miR2111	UAAUCUGCAUCCUGAGGUUUA	Cucsat.PASA.G6610.T33	1.04214	0.00017789	3	tyrosine kinase receptor Cad96Ca-like isoform X1	kinase family				5.43613676798625e-11
Csa-miR2111	UAAUCUGCAUCCUGAGGUUUA	Cucsat.PASA.G6610.T18	1.04214	0.00017789	3	tyrosine kinase receptor Cad96Ca-like isoform X1	kinase family				5.43613676798625e-11
Csa-miR2111	UAAUCUGCAUCCUGAGGUUUA	Cucsat.PASA.G6610.T17	1.04214	0.00017789	3	tyrosine kinase receptor Cad96Ca-like isoform X1	kinase family				5.43613676798625e-11
Csa-miR2111	UAAUCUGCAUCCUGAGGUUUA	Cucsat.PASA.G6610.T5	1.04214	0.00017789	3	tyrosine kinase receptor Cad96Ca-like isoform X1	kinase family				5.43613676798625e-11
Csa-miR2111	UAAUCUGCAUCCUGAGGUUUA	Cucsat.PASA.G6610.T2	1.04214	0.00017789	3	tyrosine kinase receptor Cad96Ca-like isoform X1	kinase family				5.43613676798625e-11
Csa-miR2111	UAAUCUGCAUCCUGAGGUUUA	Cucsat.PASA.G6610.T15	1.04214	0.00017789	3	tyrosine kinase receptor Cad96Ca-like isoform X1	kinase family				5.43613676798625e-11
Csa-miR2111	UAAUCUGCAUCCUGAGGUUUA	Cucsat.PASA.G6610.T13	1.04214	0.00017789	3	tyrosine kinase receptor Cad96Ca-like isoform X1	kinase family				5.43613676798625e-11
Csa-miR2111	UAAUCUGCAUCCUGAGGUUUA	Cucsat.PASA.G6610.T3	1.04214	0.00017789	3	tyrosine kinase receptor Cad96Ca-like isoform X1	kinase family				5.43613676798625e-11
Csa-miR2111	UAAUCUGCAUCCUGAGGUUUA	Cucsat.PASA.G6610.T4	1.04214	0.00017789	3	tyrosine kinase receptor Cad96Ca-like isoform X1	kinase family				5.43613676798625e-11
Csa-miR2111	UAAUCUGCAUCCUGAGGUUUA	Cucsat.PASA.G6610.T12	1.04214	0.00017789	3	tyrosine kinase receptor Cad96Ca-like isoform X1	kinase family				5.43613676798625e-11
Csa-miR393	UCCAAAGGGAUCGCAUUGAUC	Cucsat.PASA.G7455.T8	0.702871	0.0111238	3	ABSCISIC ACID-INSENSITIVE 5-like protein 2	ABSCISIC ACID-INSENSITIVE 5-like protein
Csa-miR393	UCCAAAGGGAUCGCAUUGAUC	Cucsat.PASA.G7455.T15	0.702871	0.0111238	3	ABSCISIC ACID-INSENSITIVE 5-like protein 2	ABSCISIC ACID-INSENSITIVE 5-like protein
Csa-miR393	UCCAAAGGGAUCGCAUUGAUC	Cucsat.PASA.G7455.T11	0.702871	0.0111238	3	ABSCISIC ACID-INSENSITIVE 5-like protein 2	ABSCISIC ACID-INSENSITIVE 5-like protein
Csa-miR393	UCCAAAGGGAUCGCAUUGAUC	Cucsat.PASA.G7455.T6	0.702871	0.0111238	3	ABSCISIC ACID-INSENSITIVE 5-like protein 2	ABSCISIC ACID-INSENSITIVE 5-like protein
Csa-miR393	UCCAAAGGGAUCGCAUUGAUC	Cucsat.PASA.G7455.T3	0.702871	0.0111238	3	ABSCISIC ACID-INSENSITIVE 5-like protein 2	ABSCISIC ACID-INSENSITIVE 5-like protein
Csa-miR393	UCCAAAGGGAUCGCAUUGAUC	Cucsat.PASA.G7455.T1	0.702871	0.0111238	3	ABSCISIC ACID-INSENSITIVE 5-like protein 2	ABSCISIC ACID-INSENSITIVE 5-like protein
Csa-miR393	UCCAAAGGGAUCGCAUUGAUC	Cucsat.PASA.G7455.T10	0.702871	0.0111238	3	ABSCISIC ACID-INSENSITIVE 5-like protein 2	ABSCISIC ACID-INSENSITIVE 5-like protein
Csa-miR393	UCCAAAGGGAUCGCAUUGAUC	Cucsat.PASA.G7455.T2	0.702871	0.0111238	3	ABSCISIC ACID-INSENSITIVE 5-like protein 2	ABSCISIC ACID-INSENSITIVE 5-like protein
Csa-miR393	UCCAAAGGGAUCGCAUUGAUC	Cucsat.PASA.G7455.T7	0.702871	0.0111238	3	ABSCISIC ACID-INSENSITIVE 5-like protein 2	ABSCISIC ACID-INSENSITIVE 5-like protein
Csa-miR393	UCCAAAGGGAUCGCAUUGAUC	Cucsat.PASA.G8037.T28	0.702871	0.0111238	3	GTP binding	Alpha and gamma adaptin binding protein p34
Csa-miR393	UCCAAAGGGAUCGCAUUGAUC	Cucsat.PASA.G8037.T34	0.702871	0.0111238	3	GTP binding	Alpha and gamma adaptin binding protein p34
Csa-miR393	UCCAAAGGGAUCGCAUUGAUC	Cucsat.PASA.G8037.T31	0.702871	0.0111238	3	GTP binding	Alpha and gamma adaptin binding protein p34
Csa-miR393	UCCAAAGGGAUCGCAUUGAUC	Cucsat.PASA.G8037.T64	0.702871	0.0111238	3	GTP binding	Alpha and gamma adaptin binding protein p34
Csa-miR393	UCCAAAGGGAUCGCAUUGAUC	Cucsat.PASA.G8037.T14	0.702871	0.0111238	3	GTP binding	Alpha and gamma adaptin binding protein p34
Csa-miR393	UCCAAAGGGAUCGCAUUGAUC	Cucsat.PASA.G8037.T52	0.702871	0.0111238	3	GTP binding	Alpha and gamma adaptin binding protein p34
Csa-miR393	UCCAAAGGGAUCGCAUUGAUC	Cucsat.PASA.G8037.T51	0.702871	0.0111238	3	GTP binding	Alpha and gamma adaptin binding protein p34
Csa-miR393	UCCAAAGGGAUCGCAUUGAUC	Cucsat.PASA.G8037.T13	0.702871	0.0111238	3	GTP binding	Alpha and gamma adaptin binding protein p34
Csa-miR393	UCCAAAGGGAUCGCAUUGAUC	Cucsat.PASA.G8037.T44	0.702871	0.0111238	3	GTP binding	Alpha and gamma adaptin binding protein p34
Csa-miR393	UCCAAAGGGAUCGCAUUGAUC	Cucsat.PASA.G8037.T16	0.702871	0.0111238	3	GTP binding	Alpha and gamma adaptin binding protein p34
Csa-miR393	UCCAAAGGGAUCGCAUUGAUC	Cucsat.PASA.G8037.T39	0.702871	0.0111238	3	GTP binding	Alpha and gamma adaptin binding protein p34
Csa-miR393	UCCAAAGGGAUCGCAUUGAUC	Cucsat.PASA.G8037.T60	0.702871	0.0111238	3	GTP binding	Alpha and gamma adaptin binding protein p34
Csa-miR393	UCCAAAGGGAUCGCAUUGAUC	Cucsat.PASA.G8037.T15	0.702871	0.0111238	3	GTP binding	Alpha and gamma adaptin binding protein p34
Csa-miR393	UCCAAAGGGAUCGCAUUGAUC	Cucsat.PASA.G8037.T49	0.702871	0.0111238	3	GTP binding	Alpha and gamma adaptin binding protein p34
Csa-miR393	UCCAAAGGGAUCGCAUUGAUC	Cucsat.PASA.G8037.T20	0.702871	0.0111238	3	GTP binding	Alpha and gamma adaptin binding protein p34
Csa-miR393	UCCAAAGGGAUCGCAUUGAUC	Cucsat.PASA.G8037.T48	0.702871	0.0111238	3	GTP binding	Alpha and gamma adaptin binding protein p34
Csa-miR393	UCCAAAGGGAUCGCAUUGAUC	Cucsat.PASA.G8037.T18	0.702871	0.0111238	3	GTP binding	Alpha and gamma adaptin binding protein p34
Csa-miR393	UCCAAAGGGAUCGCAUUGAUC	Cucsat.PASA.G8037.T19	0.702871	0.0111238	3	GTP binding	Alpha and gamma adaptin binding protein p34
Csa-miR393	UCCAAAGGGAUCGCAUUGAUC	Cucsat.PASA.G8037.T37	0.702871	0.0111238	3	GTP binding	Alpha and gamma adaptin binding protein p34
Csa-miR393	UCCAAAGGGAUCGCAUUGAUC	Cucsat.PASA.G8037.T17	0.702871	0.0111238	3	GTP binding	Alpha and gamma adaptin binding protein p34
Csa-miR393	UCCAAAGGGAUCGCAUUGAUC	Cucsat.PASA.G8037.T36	0.702871	0.0111238	3	GTP binding	Alpha and gamma adaptin binding protein p34
Csa-miR393	UCCAAAGGGAUCGCAUUGAUC	Cucsat.PASA.G8037.T38	0.702871	0.0111238	3	GTP binding	Alpha and gamma adaptin binding protein p34
Csa-miR393	UCCAAAGGGAUCGCAUUGAUC	Cucsat.PASA.G8037.T8	0.702871	0.0111238	3	GTP binding	Alpha and gamma adaptin binding protein p34
Csa-miR393	UCCAAAGGGAUCGCAUUGAUC	Cucsat.PASA.G8037.T10	0.702871	0.0111238	3	GTP binding	Alpha and gamma adaptin binding protein p34
Csa-miR393	UCCAAAGGGAUCGCAUUGAUC	Cucsat.PASA.G8037.T42	0.702871	0.0111238	3	GTP binding	Alpha and gamma adaptin binding protein p34
Csa-miR393	UCCAAAGGGAUCGCAUUGAUC	Cucsat.PASA.G8037.T40	0.702871	0.0111238	3	GTP binding	Alpha and gamma adaptin binding protein p34
Csa-miR393	UCCAAAGGGAUCGCAUUGAUC	Cucsat.PASA.G8037.T24	0.702871	0.0111238	3	GTP binding	Alpha and gamma adaptin binding protein p34
Csa-miR393	UCCAAAGGGAUCGCAUUGAUC	Cucsat.PASA.G8037.T1	0.702871	0.0111238	3	GTP binding	Alpha and gamma adaptin binding protein p34
Csa-miR393	UCCAAAGGGAUCGCAUUGAUC	Cucsat.PASA.G8037.T41	0.702871	0.0111238	3	GTP binding	Alpha and gamma adaptin binding protein p34
Csa-miR393	UCCAAAGGGAUCGCAUUGAUC	Cucsat.PASA.G8037.T21	0.702871	0.0111238	3	GTP binding	Alpha and gamma adaptin binding protein p34
Csa-miR393	UCCAAAGGGAUCGCAUUGAUC	Cucsat.PASA.G8037.T7	0.702871	0.0111238	3	GTP binding	Alpha and gamma adaptin binding protein p34
Csa-miR393	UCCAAAGGGAUCGCAUUGAUC	Cucsat.PASA.G8037.T45	0.702871	0.0111238	3	GTP binding	Alpha and gamma adaptin binding protein p34
Csa-miR393	UCCAAAGGGAUCGCAUUGAUC	Cucsat.PASA.G8037.T29	0.702871	0.0111238	3	GTP binding	Alpha and gamma adaptin binding protein p34			0.000762283512415696
Csa-miR393	UCCAAAGGGAUCGCAUUGAUC	Cucsat.PASA.G8037.T9	0.702871	0.0111238	3	GTP binding	Alpha and gamma adaptin binding protein p34
Csa-miR393	UCCAAAGGGAUCGCAUUGAUC	Cucsat.PASA.G8037.T27	0.702871	0.0111238	3	GTP binding	Alpha and gamma adaptin binding protein p34			0.000912342742540652
Csa-miR393	UCCAAAGGGAUCGCAUUGAUC	Cucsat.PASA.G8037.T69	0.702871	0.0111238	3	GTP binding
Csa-miR393	UCCAAAGGGAUCGCAUUGAUC	Cucsat.PASA.G8037.T46	0.702871	0.0111238	3	GTP binding	Alpha and gamma adaptin binding protein p34
Csa-miR393	UCCAAAGGGAUCGCAUUGAUC	Cucsat.PASA.G8037.T2	0.702871	0.0111238	3	GTP binding	Alpha and gamma adaptin binding protein p34
Csa-miR393	UCCAAAGGGAUCGCAUUGAUC	Cucsat.PASA.G8037.T3	0.702871	0.0111238	3	GTP binding	Alpha and gamma adaptin binding protein p34
Csa-miR393	UCCAAAGGGAUCGCAUUGAUC	Cucsat.PASA.G8037.T57	0.702871	0.0111238	3	GTP binding	Alpha and gamma adaptin binding protein p34
Csa-miR393	UCCAAAGGGAUCGCAUUGAUC	Cucsat.PASA.G8037.T56	0.702871	0.0111238	3	GTP binding	Alpha and gamma adaptin binding protein p34
Csa-miR393	UCCAAAGGGAUCGCAUUGAUC	Cucsat.PASA.G8037.T55	0.702871	0.0111238	3	GTP binding	Alpha and gamma adaptin binding protein p34
Csa-miR393	UCCAAAGGGAUCGCAUUGAUC	Cucsat.PASA.G8037.T67	0.702871	0.0111238	3	GTP binding	Alpha and gamma adaptin binding protein p34
Csa-miR393	UCCAAAGGGAUCGCAUUGAUC	Cucsat.PASA.G8037.T63	0.702871	0.0111238	3	GTP binding	Alpha and gamma adaptin binding protein p34
Csa-miR393	UCCAAAGGGAUCGCAUUGAUC	Cucsat.PASA.G8037.T65	0.702871	0.0111238	3	GTP binding	Alpha and gamma adaptin binding protein p34
Csa-miR393	UCCAAAGGGAUCGCAUUGAUC	Cucsat.PASA.G8037.T66	0.702871	0.0111238	3	GTP binding	Alpha and gamma adaptin binding protein p34
Csa-miR393	UCCAAAGGGAUCGCAUUGAUC	Cucsat.PASA.G8037.T54	0.702871	0.0111238	3	GTP binding	Alpha and gamma adaptin binding protein p34
Csa-miR393	UCCAAAGGGAUCGCAUUGAUC	Cucsat.PASA.G8037.T33	0.702871	0.0111238	3	GTP binding	Alpha and gamma adaptin binding protein p34
Csa-miR393	UCCAAAGGGAUCGCAUUGAUC	Cucsat.PASA.G8037.T5	0.702871	0.0111238	3	GTP binding	Alpha and gamma adaptin binding protein p34
Csa-miR393	UCCAAAGGGAUCGCAUUGAUC	Cucsat.PASA.G8037.T26	0.702871	0.0111238	3	GTP binding	Alpha and gamma adaptin binding protein p34
Csa-miR393	UCCAAAGGGAUCGCAUUGAUC	Cucsat.PASA.G8037.T22	0.702871	0.0111238	3	GTP binding	Alpha and gamma adaptin binding protein p34
Csa-miR393	UCCAAAGGGAUCGCAUUGAUC	Cucsat.PASA.G8037.T43	0.702871	0.0111238	3	GTP binding	Alpha and gamma adaptin binding protein p34
Csa-miR393	UCCAAAGGGAUCGCAUUGAUC	Cucsat.PASA.G8037.T58	0.702871	0.0111238	3	GTP binding	Alpha and gamma adaptin binding protein p34
Csa-miR393	UCCAAAGGGAUCGCAUUGAUC	Cucsat.PASA.G8037.T4	0.702871	0.0111238	3	GTP binding	Alpha and gamma adaptin binding protein p34
Csa-miR156	UGACAGAAGAGAGUGAGCAC	Cucsat.PASA.G6874.T18	-1.47401	6.61448e-06	3	TPR_REGION domain-containing protein	tetratricopeptide repeat protein
Csa-miR156	UGACAGAAGAGAGUGAGCAC	Cucsat.PASA.G6874.T27	-1.47401	6.61448e-06	3	TPR_REGION domain-containing protein	tetratricopeptide repeat protein
Csa-miR156	UGACAGAAGAGAGUGAGCAC	Cucsat.PASA.G6874.T22	-1.47401	6.61448e-06	3	TPR_REGION domain-containing protein	tetratricopeptide repeat protein
Csa-miR156	UGACAGAAGAGAGUGAGCAC	Cucsat.PASA.G6874.T28	-1.47401	6.61448e-06	3	TPR_REGION domain-containing protein	tetratricopeptide repeat protein
Csa-miR156	UGACAGAAGAGAGUGAGCAC	Cucsat.PASA.G6874.T16	-1.47401	6.61448e-06	3	TPR_REGION domain-containing protein	tetratricopeptide repeat protein
Csa-miR156	UGACAGAAGAGAGUGAGCAC	Cucsat.PASA.G6874.T9	-1.47401	6.61448e-06	3	TPR_REGION domain-containing protein	tetratricopeptide repeat protein
Csa-miR156	UGACAGAAGAGAGUGAGCAC	Cucsat.PASA.G6874.T24	-1.47401	6.61448e-06	3	TPR_REGION domain-containing protein	tetratricopeptide repeat protein
Csa-miR156	UGACAGAAGAGAGUGAGCAC	Cucsat.PASA.G6874.T8	-1.47401	6.61448e-06	3	TPR_REGION domain-containing protein	tetratricopeptide repeat protein
Csa-miR156	UGACAGAAGAGAGUGAGCAC	Cucsat.PASA.G6874.T20	-1.47401	6.61448e-06	3	TPR_REGION domain-containing protein	tetratricopeptide repeat protein
Csa-miR156	UGACAGAAGAGAGUGAGCAC	Cucsat.PASA.G6874.T15	-1.47401	6.61448e-06	3	TPR_REGION domain-containing protein	tetratricopeptide repeat protein
Csa-miR156	UGACAGAAGAGAGUGAGCAC	Cucsat.PASA.G6874.T3	-1.47401	6.61448e-06	3	TPR_REGION domain-containing protein	tetratricopeptide repeat protein
Csa-miR156	UGACAGAAGAGAGUGAGCAC	Cucsat.PASA.G6874.T7	-1.47401	6.61448e-06	3	TPR_REGION domain-containing protein	tetratricopeptide repeat protein
Csa-miR156	UGACAGAAGAGAGUGAGCAC	Cucsat.PASA.G6874.T6	-1.47401	6.61448e-06	3	TPR_REGION domain-containing protein	tetratricopeptide repeat protein
Csa-miR156	UGACAGAAGAGAGUGAGCAC	Cucsat.PASA.G6874.T11	-1.47401	6.61448e-06	3	TPR_REGION domain-containing protein	tetratricopeptide repeat protein
Csa-miR156	UGACAGAAGAGAGUGAGCAC	Cucsat.PASA.G6874.T12	-1.47401	6.61448e-06	3	TPR_REGION domain-containing protein	tetratricopeptide repeat protein
Csa-miR156	UGACAGAAGAGAGUGAGCAC	Cucsat.PASA.G6874.T21	-1.47401	6.61448e-06	3	TPR_REGION domain-containing protein	tetratricopeptide repeat protein
Csa-miR156	UGACAGAAGAGAGUGAGCAC	Cucsat.PASA.G6874.T5	-1.47401	6.61448e-06	3	TPR_REGION domain-containing protein	tetratricopeptide repeat protein
Csa-miR156	UGACAGAAGAGAGUGAGCAC	Cucsat.PASA.G6874.T19	-1.47401	6.61448e-06	3	TPR_REGION domain-containing protein	tetratricopeptide repeat protein
Csa-miR156	UGACAGAAGAGAGUGAGCAC	Cucsat.PASA.G6874.T14	-1.47401	6.61448e-06	3	TPR_REGION domain-containing protein	tetratricopeptide repeat protein
Csa-miR156	UGACAGAAGAGAGUGAGCAC	Cucsat.PASA.G6874.T2	-1.47401	6.61448e-06	3	TPR_REGION domain-containing protein	tetratricopeptide repeat protein
Csa-miR156	UGACAGAAGAGAGUGAGCAC	Cucsat.PASA.G6874.T4	-1.47401	6.61448e-06	3	TPR_REGION domain-containing protein	tetratricopeptide repeat protein
Csa-miR156	UGACAGAAGAGAGUGAGCAC	Cucsat.PASA.G6874.T10	-1.47401	6.61448e-06	3	TPR_REGION domain-containing protein	tetratricopeptide repeat protein
Csa-miR156	UGACAGAAGAGAGUGAGCAC	Cucsat.PASA.G6874.T13	-1.47401	6.61448e-06	3	TPR_REGION domain-containing protein	tetratricopeptide repeat protein
Csa-miR156	UGACAGAAGAGAGUGAGCAC	Cucsat.PASA.G6874.T1	-1.47401	6.61448e-06	3	TPR_REGION domain-containing protein	tetratricopeptide repeat protein
Csa-miR156	UGACAGAAGAGAGUGAGCAC	Cucsat.PASA.G6874.T26	-1.47401	6.61448e-06	3	TPR_REGION domain-containing protein	tetratricopeptide repeat protein
Csa-miR156	UGACAGAAGAGAGUGAGCAC	Cucsat.PASA.G6874.T23	-1.47401	6.61448e-06	3	TPR_REGION domain-containing protein	tetratricopeptide repeat protein
Csa-miR156	UGACAGAAGAGAGUGAGCAC	Cucsat.PASA.G6874.T17	-1.47401	6.61448e-06	3	TPR_REGION domain-containing protein	tetratricopeptide repeat protein
Csa-miR156	UGACAGAAGAGAGUGAGCAC	Cucsat.PASA.G6874.T25	-1.47401	6.61448e-06	3	TPR_REGION domain-containing protein	tetratricopeptide repeat protein	0.000369414623480145
Csa-miR156	UGACAGAAGAGAGUGAGCAC	Cucsat.PASA.G6874.T29	-1.47401	6.61448e-06	3	TPR_REGION domain-containing protein	tetratricopeptide repeat protein
Csa-miR157	UGACAGAAGAUAGAGAGCAC	Cucsat.PASA.G7817.T6	1.10517	0.000551044	3	vascular plant one zinc finger protein	Inherit from euNOG: one zinc finger protein
Csa-miR157	UGACAGAAGAUAGAGAGCAC	Cucsat.PASA.G7817.T3	1.10517	0.000551044	3	vascular plant one zinc finger protein	Inherit from euNOG: one zinc finger protein
Csa-miR157	UGACAGAAGAUAGAGAGCAC	Cucsat.PASA.G7535.T9	1.10517	0.000551044	3	Pectinesterase	pectinesterase	1.65562832725542e-05	9.91663807452737e-20
Csa-miR157	UGACAGAAGAUAGAGAGCAC	Cucsat.PASA.G7535.T6	1.10517	0.000551044	3	Pectinesterase	pectinesterase	9.51926474032952e-06	9.91663807452737e-20
Csa-miR157	UGACAGAAGAUAGAGAGCAC	Cucsat.PASA.G7535.T1	1.10517	0.000551044	3	Pectinesterase	pectinesterase	0.00072135762872767	9.91663807452737e-20
Csa-miR157	UGACAGAAGAUAGAGAGCAC	Cucsat.PASA.G7535.T5	1.10517	0.000551044	3	Pectinesterase	pectinesterase	0.000617380111539987	9.91663807452737e-20
Csa-miR157	UGACAGAAGAUAGAGAGCAC	Cucsat.PASA.G7535.T10	1.10517	0.000551044	3	Pectinesterase	pectinesterase	2.93088630273557e-07	9.91663807452737e-20
Csa-miR157	UGACAGAAGAUAGAGAGCAC	Cucsat.PASA.G7535.T3	1.10517	0.000551044	3	Pectinesterase	pectinesterase	1.62954178749342e-06	9.91663807452737e-20
Csa-miR157	UGACAGAAGAUAGAGAGCAC	Cucsat.PASA.G5717.T5	1.10517	0.000551044	3	flocculation protein FLO11-like	Retrotransposon protein
Csa-miR157	UGACAGAAGAUAGAGAGCAC	Cucsat.PASA.G5717.T1	1.10517	0.000551044	3	flocculation protein FLO11-like	Retrotransposon protein
Csa-miR157	UGACAGAAGAUAGAGAGCAC	Cucsat.PASA.G5717.T2	1.10517	0.000551044	3	flocculation protein FLO11-like	Retrotransposon protein
Csa-miR157	UGACAGAAGAUAGAGAGCAC	Cucsat.PASA.G6994.T1	1.10517	0.000551044	3
Csa-novel-miRNA9	UUCCAAGUCCACCCAUGCCCGC	Cucsat.PASA.G8113.T8	-1.44392	6.62669e-06	3	Phosphopyruvate hydratase	enolase (EC 4.2.1.11)
Csa-novel-miRNA9	UUCCAAGUCCACCCAUGCCCGC	Cucsat.PASA.G5440.T1	-1.44392	6.62669e-06	3	Receptor-like protein kinase HERK 1	Receptor-like protein kinase HERK
Csa-miR2950	UUCCAUCUCUUGCACACUGGA	Cucsat.PASA.G8039.T25	2.16111	3.90111e-12	3	DNA repair protein recA-like protein 2
Csa-miR2950	UUCCAUCUCUUGCACACUGGA	Cucsat.PASA.G8039.T17	2.16111	3.90111e-12	3	DNA repair protein recA-like protein 2	DNA repair protein recA homolog 2, mitochondrial-like
Csa-miR2950	UUCCAUCUCUUGCACACUGGA	Cucsat.PASA.G8039.T14	2.16111	3.90111e-12	3	DNA repair protein recA-like protein 2	DNA repair protein recA homolog 2, mitochondrial-like
Csa-miR2950	UUCCAUCUCUUGCACACUGGA	Cucsat.PASA.G8039.T3	2.16111	3.90111e-12	3	DNA repair protein recA-like protein 2	DNA repair protein recA homolog 2, mitochondrial-like
Csa-miR2950	UUCCAUCUCUUGCACACUGGA	Cucsat.PASA.G8039.T2	2.16111	3.90111e-12	3	DNA repair protein recA-like protein 2	DNA repair protein recA homolog 2, mitochondrial-like
Csa-miR2950	UUCCAUCUCUUGCACACUGGA	Cucsat.PASA.G8039.T9	2.16111	3.90111e-12	3	DNA repair protein recA-like protein 2	DNA repair protein recA homolog 2, mitochondrial-like
Csa-miR2950	UUCCAUCUCUUGCACACUGGA	Cucsat.PASA.G8039.T8	2.16111	3.90111e-12	3	DNA repair protein recA-like protein 2	DNA repair protein recA homolog 2, mitochondrial-like
Csa-miR2950	UUCCAUCUCUUGCACACUGGA	Cucsat.PASA.G8039.T7	2.16111	3.90111e-12	3	DNA repair protein recA-like protein 2	DNA repair protein recA homolog 2, mitochondrial-like
Csa-miR2950	UUCCAUCUCUUGCACACUGGA	Cucsat.PASA.G8039.T5	2.16111	3.90111e-12	3	DNA repair protein recA-like protein 2	DNA repair protein recA homolog 2, mitochondrial-like
Csa-miR157a	UUGACAGAAGAUAGAGAGCAC	Cucsat.PASA.G7535.T9	3.57127	4.11831e-17	3	Pectinesterase	pectinesterase	1.65562832725542e-05	9.91663807452737e-20
Csa-miR157a	UUGACAGAAGAUAGAGAGCAC	Cucsat.PASA.G7535.T6	3.57127	4.11831e-17	3	Pectinesterase	pectinesterase	9.51926474032952e-06	9.91663807452737e-20
Csa-miR157a	UUGACAGAAGAUAGAGAGCAC	Cucsat.PASA.G7535.T1	3.57127	4.11831e-17	3	Pectinesterase	pectinesterase	0.00072135762872767	9.91663807452737e-20
Csa-miR157a	UUGACAGAAGAUAGAGAGCAC	Cucsat.PASA.G7535.T5	3.57127	4.11831e-17	3	Pectinesterase	pectinesterase	0.000617380111539987	9.91663807452737e-20
Csa-miR157a	UUGACAGAAGAUAGAGAGCAC	Cucsat.PASA.G7535.T10	3.57127	4.11831e-17	3	Pectinesterase	pectinesterase	2.93088630273557e-07	9.91663807452737e-20
Csa-miR157a	UUGACAGAAGAUAGAGAGCAC	Cucsat.PASA.G7535.T3	3.57127	4.11831e-17	3	Pectinesterase	pectinesterase	1.62954178749342e-06	9.91663807452737e-20
Csa-miR157a	UUGACAGAAGAUAGAGAGCAC	Cucsat.PASA.G7128.T5	3.57127	4.11831e-17	3	Pentatricopeptide repeat-containing protein	pentatricopeptide repeat-containing protein At5g66520-like
Csa-miR157a	UUGACAGAAGAUAGAGAGCAC	Cucsat.PASA.G5579.T17	3.57127	4.11831e-17	3	DUF4378 domain-containing protein	Protein of unknown function (DUF3741)				1.43828213275855e-17
Csa-miR157a	UUGACAGAAGAUAGAGAGCAC	Cucsat.PASA.G5579.T9	3.57127	4.11831e-17	3	DUF4378 domain-containing protein	Protein of unknown function (DUF3741)				1.43828213275855e-17
Csa-miR157a	UUGACAGAAGAUAGAGAGCAC	Cucsat.PASA.G5579.T7	3.57127	4.11831e-17	3	DUF4378 domain-containing protein	Protein of unknown function (DUF3741)				1.43828213275855e-17
Csa-miR2111	UAAUCUGCAUCCUGAGGUUUA	Cucsat.PASA.G12217.T33	1.04214	0.00017789	0	protein RETICULATA, chloroplastic-like	Dynein light chain type 1				3.47043002810918e-15
Csa-miR2111	UAAUCUGCAUCCUGAGGUUUA	Cucsat.PASA.G12217.T34	1.04214	0.00017789	0	protein RETICULATA, chloroplastic-like	Dynein light chain type 1				3.47043002810918e-15
Csa-miR2111	UAAUCUGCAUCCUGAGGUUUA	Cucsat.PASA.G12217.T7	1.04214	0.00017789	0	protein RETICULATA, chloroplastic-like	Domain of unknown function (DUF3411)				3.47043002810918e-15
Csa-miR2111	UAAUCUGCAUCCUGAGGUUUA	Cucsat.PASA.G12217.T8	1.04214	0.00017789	0	protein RETICULATA, chloroplastic-like	Domain of unknown function (DUF3411)				3.47043002810918e-15
Csa-miR2111	UAAUCUGCAUCCUGAGGUUUA	Cucsat.PASA.G12217.T16	1.04214	0.00017789	0	protein RETICULATA, chloroplastic-like	Domain of unknown function (DUF3411)				3.47043002810918e-15
Csa-miR2111	UAAUCUGCAUCCUGAGGUUUA	Cucsat.PASA.G12217.T13	1.04214	0.00017789	0	protein RETICULATA, chloroplastic-like	Domain of unknown function (DUF3411)				3.47043002810918e-15
Csa-miR2111	UAAUCUGCAUCCUGAGGUUUA	Cucsat.PASA.G12217.T20	1.04214	0.00017789	0	protein RETICULATA, chloroplastic-like	Domain of unknown function (DUF3411)				3.47043002810918e-15
Csa-miR2111	UAAUCUGCAUCCUGAGGUUUA	Cucsat.PASA.G12217.T1	1.04214	0.00017789	0	protein RETICULATA, chloroplastic-like	Domain of unknown function (DUF3411)				3.47043002810918e-15
Csa-miR2111	UAAUCUGCAUCCUGAGGUUUA	Cucsat.PASA.G12217.T10	1.04214	0.00017789	0	protein RETICULATA, chloroplastic-like	Domain of unknown function (DUF3411)				3.47043002810918e-15
Csa-miR2111	UAAUCUGCAUCCUGAGGUUUA	Cucsat.PASA.G12217.T14	1.04214	0.00017789	0	protein RETICULATA, chloroplastic-like	Domain of unknown function (DUF3411)				3.47043002810918e-15
Csa-miR2111	UAAUCUGCAUCCUGAGGUUUA	Cucsat.PASA.G12217.T17	1.04214	0.00017789	0	protein RETICULATA, chloroplastic-like	Domain of unknown function (DUF3411)				3.47043002810918e-15
Csa-miR2111	UAAUCUGCAUCCUGAGGUUUA	Cucsat.PASA.G12217.T30	1.04214	0.00017789	0	protein RETICULATA, chloroplastic-like	Domain of unknown function (DUF3411)				3.47043002810918e-15
Csa-miR2111	UAAUCUGCAUCCUGAGGUUUA	Cucsat.PASA.G12217.T4	1.04214	0.00017789	0	protein RETICULATA, chloroplastic-like	Domain of unknown function (DUF3411)				3.47043002810918e-15
Csa-miR2111	UAAUCUGCAUCCUGAGGUUUA	Cucsat.PASA.G12217.T9	1.04214	0.00017789	0	protein RETICULATA, chloroplastic-like	Domain of unknown function (DUF3411)				3.47043002810918e-15
Csa-miR2111	UAAUCUGCAUCCUGAGGUUUA	Cucsat.PASA.G12217.T18	1.04214	0.00017789	0	protein RETICULATA, chloroplastic-like	Domain of unknown function (DUF3411)				3.47043002810918e-15
Csa-miR2111	UAAUCUGCAUCCUGAGGUUUA	Cucsat.PASA.G12217.T19	1.04214	0.00017789	0	protein RETICULATA, chloroplastic-like	Domain of unknown function (DUF3411)				3.47043002810918e-15
Csa-miR2111	UAAUCUGCAUCCUGAGGUUUA	Cucsat.PASA.G12217.T6	1.04214	0.00017789	0	protein RETICULATA, chloroplastic-like	Domain of unknown function (DUF3411)				3.47043002810918e-15
Csa-miR2111	UAAUCUGCAUCCUGAGGUUUA	Cucsat.PASA.G12217.T27	1.04214	0.00017789	0	protein RETICULATA, chloroplastic-like	Domain of unknown function (DUF3411)				3.47043002810918e-15
Csa-miR2111	UAAUCUGCAUCCUGAGGUUUA	Cucsat.PASA.G12217.T23	1.04214	0.00017789	0	protein RETICULATA, chloroplastic-like	Domain of unknown function (DUF3411)				3.47043002810918e-15
Csa-miR2111	UAAUCUGCAUCCUGAGGUUUA	Cucsat.PASA.G12217.T2	1.04214	0.00017789	0	protein RETICULATA, chloroplastic-like	Domain of unknown function (DUF3411)				3.47043002810918e-15
Csa-miR2111	UAAUCUGCAUCCUGAGGUUUA	Cucsat.PASA.G12217.T3	1.04214	0.00017789	0	protein RETICULATA, chloroplastic-like	Domain of unknown function (DUF3411)				3.47043002810918e-15
Csa-miR2111	UAAUCUGCAUCCUGAGGUUUA	Cucsat.PASA.G12217.T12	1.04214	0.00017789	0	protein RETICULATA, chloroplastic-like	Domain of unknown function (DUF3411)				3.47043002810918e-15
Csa-miR2111	UAAUCUGCAUCCUGAGGUUUA	Cucsat.PASA.G12217.T15	1.04214	0.00017789	0	protein RETICULATA, chloroplastic-like	Domain of unknown function (DUF3411)				3.47043002810918e-15
Csa-miR2111	UAAUCUGCAUCCUGAGGUUUA	Cucsat.PASA.G12217.T22	1.04214	0.00017789	0	protein RETICULATA, chloroplastic-like	Domain of unknown function (DUF3411)			1.0595177765822e-05	3.47043002810918e-15
Csa-miR156	UGACAGAAGAGAGUGAGCAC	Cucsat.PASA.G13161.T2	-1.47401	6.61448e-06	1	Squamosa-promoter binding-like protein	Squamosa promoter-binding-like protein	0.000617749818033743	1.60950208875822e-07
Csa-miR156	UGACAGAAGAGAGUGAGCAC	Cucsat.PASA.G11118.T1	-1.47401	6.61448e-06	1	Squamosa promoter-binding-like protein 13A	Squamosa promoter-binding-like protein
Csa-miR156	UGACAGAAGAGAGUGAGCAC	Cucsat.PASA.G11118.T4	-1.47401	6.61448e-06	1	Squamosa promoter-binding-like protein 13A	Squamosa promoter-binding-like protein
Csa-miR156	UGACAGAAGAGAGUGAGCAC	Cucsat.PASA.G11118.T10	-1.47401	6.61448e-06	1	Squamosa promoter-binding-like protein 13A	Squamosa promoter-binding-like protein
Csa-miR156	UGACAGAAGAGAGUGAGCAC	Cucsat.PASA.G11118.T9	-1.47401	6.61448e-06	1	Squamosa promoter-binding-like protein 13A	Squamosa promoter-binding-like protein
Csa-miR156	UGACAGAAGAGAGUGAGCAC	Cucsat.PASA.G13161.T4	-1.47401	6.61448e-06	1	Squamosa-promoter binding-like protein	Squamosa promoter-binding-like protein		1.60950208875822e-07
Csa-miR156	UGACAGAAGAGAGUGAGCAC	Cucsat.PASA.G11118.T3	-1.47401	6.61448e-06	1	Squamosa promoter-binding-like protein 13A	Squamosa promoter-binding-like protein
Csa-miR156	UGACAGAAGAGAGUGAGCAC	Cucsat.PASA.G11118.T11	-1.47401	6.61448e-06	1	Squamosa promoter-binding-like protein 13A	Squamosa promoter-binding-like protein
Csa-miR156	UGACAGAAGAGAGUGAGCAC	Cucsat.PASA.G13161.T1	-1.47401	6.61448e-06	1	Squamosa-promoter binding-like protein	Squamosa promoter-binding-like protein	8.25101899015556e-07	1.60950208875822e-07
Csa-miR156	UGACAGAAGAGAGUGAGCAC	Cucsat.PASA.G13161.T3	-1.47401	6.61448e-06	1	Squamosa-promoter binding-like protein	Squamosa promoter-binding-like protein		1.60950208875822e-07
Csa-miR156	UGACAGAAGAGAGUGAGCAC	Cucsat.PASA.G11118.T7	-1.47401	6.61448e-06	1	Squamosa promoter-binding-like protein 13A	Squamosa promoter-binding-like protein	2.21909306483085e-06
Csa-miR156	UGACAGAAGAGAGUGAGCAC	Cucsat.PASA.G11118.T8	-1.47401	6.61448e-06	1	Squamosa promoter-binding-like protein 13A	Squamosa promoter-binding-like protein
Csa-miR156	UGACAGAAGAGAGUGAGCAC	Cucsat.PASA.G11118.T2	-1.47401	6.61448e-06	1	Squamosa promoter-binding-like protein 13A	Squamosa promoter-binding-like protein
Csa-miR156	UGACAGAAGAGAGUGAGCAC	Cucsat.PASA.G13161.T5	-1.47401	6.61448e-06	1	Squamosa-promoter binding-like protein	Squamosa promoter-binding-like protein		1.60950208875822e-07
Csa-miR157	UGACAGAAGAUAGAGAGCAC	Cucsat.PASA.G11920.T3	1.10517	0.000551044	1	cationic amino acid transporter 8	Cationic amino acid transporter
Csa-miR157	UGACAGAAGAUAGAGAGCAC	Cucsat.PASA.G11920.T1	1.10517	0.000551044	1	cationic amino acid transporter 8	Cationic amino acid transporter
Csa-miR157	UGACAGAAGAUAGAGAGCAC	Cucsat.PASA.G11920.T2	1.10517	0.000551044	1	cationic amino acid transporter 8	Cationic amino acid transporter
Csa-miR156a	UUGACAGAAGAGAGUGAGCAC	Cucsat.PASA.G13161.T2	-2.42486	1.15161e-14	1	Squamosa-promoter binding-like protein	Squamosa promoter-binding-like protein	0.000617749818033743	1.60950208875822e-07
Csa-miR156a	UUGACAGAAGAGAGUGAGCAC	Cucsat.PASA.G13161.T4	-2.42486	1.15161e-14	1	Squamosa-promoter binding-like protein	Squamosa promoter-binding-like protein		1.60950208875822e-07
Csa-miR156a	UUGACAGAAGAGAGUGAGCAC	Cucsat.PASA.G13161.T1	-2.42486	1.15161e-14	1	Squamosa-promoter binding-like protein	Squamosa promoter-binding-like protein	8.25101899015556e-07	1.60950208875822e-07
Csa-miR156a	UUGACAGAAGAGAGUGAGCAC	Cucsat.PASA.G13161.T3	-2.42486	1.15161e-14	1	Squamosa-promoter binding-like protein	Squamosa promoter-binding-like protein		1.60950208875822e-07
Csa-miR156a	UUGACAGAAGAGAGUGAGCAC	Cucsat.PASA.G13161.T5	-2.42486	1.15161e-14	1	Squamosa-promoter binding-like protein	Squamosa promoter-binding-like protein		1.60950208875822e-07
Csa-miR172	AGAAUCUUGAUGAUGCUGCAG	Cucsat.PASA.G12475.T14	0.740717	0.021992	1.5	floral homeotic protein APETALA 2-like	Transcription factor		3.2338700289401e-13
Csa-miR172	AGAAUCUUGAUGAUGCUGCAG	Cucsat.PASA.G12475.T16	0.740717	0.021992	1.5	floral homeotic protein APETALA 2-like	Transcription factor		3.2338700289401e-13
Csa-miR172	AGAAUCUUGAUGAUGCUGCAG	Cucsat.PASA.G12475.T9	0.740717	0.021992	1.5	floral homeotic protein APETALA 2-like	Transcription factor		3.2338700289401e-13
Csa-miR172	AGAAUCUUGAUGAUGCUGCAG	Cucsat.PASA.G12475.T6	0.740717	0.021992	1.5	floral homeotic protein APETALA 2-like	Transcription factor		3.2338700289401e-13
Csa-miR172	AGAAUCUUGAUGAUGCUGCAG	Cucsat.PASA.G12475.T8	0.740717	0.021992	1.5	floral homeotic protein APETALA 2-like	Transcription factor		3.2338700289401e-13
Csa-miR172	AGAAUCUUGAUGAUGCUGCAG	Cucsat.PASA.G12475.T28	0.740717	0.021992	1.5	floral homeotic protein APETALA 2-like	Transcription factor		3.2338700289401e-13
Csa-miR172	AGAAUCUUGAUGAUGCUGCAG	Cucsat.PASA.G12475.T1	0.740717	0.021992	1.5	floral homeotic protein APETALA 2-like	Transcription factor	2.59690780198965e-08	3.2338700289401e-13
Csa-miR172	AGAAUCUUGAUGAUGCUGCAG	Cucsat.PASA.G12475.T2	0.740717	0.021992	1.5	floral homeotic protein APETALA 2-like	Transcription factor		3.2338700289401e-13
Csa-miR172	AGAAUCUUGAUGAUGCUGCAG	Cucsat.PASA.G12475.T10	0.740717	0.021992	1.5	floral homeotic protein APETALA 2-like	Transcription factor		3.2338700289401e-13
Csa-miR172	AGAAUCUUGAUGAUGCUGCAG	Cucsat.PASA.G12475.T11	0.740717	0.021992	1.5	floral homeotic protein APETALA 2-like	Transcription factor		3.2338700289401e-13
Csa-miR172	AGAAUCUUGAUGAUGCUGCAG	Cucsat.PASA.G12475.T15	0.740717	0.021992	1.5	floral homeotic protein APETALA 2-like	Transcription factor		3.2338700289401e-13
Csa-miR172	AGAAUCUUGAUGAUGCUGCAG	Cucsat.PASA.G12475.T7	0.740717	0.021992	1.5	floral homeotic protein APETALA 2-like	Transcription factor		3.2338700289401e-13
Csa-miR172	AGAAUCUUGAUGAUGCUGCAG	Cucsat.PASA.G12475.T5	0.740717	0.021992	1.5	floral homeotic protein APETALA 2-like	Transcription factor		3.2338700289401e-13
Csa-miR172	AGAAUCUUGAUGAUGCUGCAG	Cucsat.PASA.G12475.T12	0.740717	0.021992	1.5	floral homeotic protein APETALA 2-like	Transcription factor		3.2338700289401e-13
Csa-miR172	AGAAUCUUGAUGAUGCUGCAG	Cucsat.PASA.G12475.T3	0.740717	0.021992	1.5	floral homeotic protein APETALA 2-like	Transcription factor		3.2338700289401e-13
Csa-miR172	AGAAUCUUGAUGAUGCUGCAG	Cucsat.PASA.G12475.T4	0.740717	0.021992	1.5	floral homeotic protein APETALA 2-like	Transcription factor		3.2338700289401e-13
Csa-miR172	AGAAUCUUGAUGAUGCUGCAG	Cucsat.PASA.G12475.T13	0.740717	0.021992	1.5	floral homeotic protein APETALA 2-like	Transcription factor		3.2338700289401e-13
Csa-miR172	AGAAUCUUGAUGAUGCUGCAG	Cucsat.PASA.G12475.T18	0.740717	0.021992	1.5	floral homeotic protein APETALA 2-like	Transcription factor		3.2338700289401e-13
Csa-miR172	AGAAUCUUGAUGAUGCUGCAG	Cucsat.PASA.G12475.T22	0.740717	0.021992	1.5	floral homeotic protein APETALA 2-like	Transcription factor		3.2338700289401e-13
Csa-miR172	AGAAUCUUGAUGAUGCUGCAG	Cucsat.PASA.G12475.T23	0.740717	0.021992	1.5	floral homeotic protein APETALA 2-like	Transcription factor		3.2338700289401e-13
Csa-miR172	AGAAUCUUGAUGAUGCUGCAG	Cucsat.PASA.G12475.T35	0.740717	0.021992	1.5	floral homeotic protein APETALA 2-like	Transcription factor		3.2338700289401e-13
Csa-miR172	AGAAUCUUGAUGAUGCUGCAG	Cucsat.PASA.G12475.T17	0.740717	0.021992	1.5	floral homeotic protein APETALA 2-like	Transcription factor		3.2338700289401e-13
Csa-miR172	AGAAUCUUGAUGAUGCUGCAG	Cucsat.PASA.G12475.T32	0.740717	0.021992	1.5	floral homeotic protein APETALA 2-like	Transcription factor		3.2338700289401e-13
Csa-miR172	AGAAUCUUGAUGAUGCUGCAG	Cucsat.PASA.G12475.T37	0.740717	0.021992	1.5	floral homeotic protein APETALA 2-like	Transcription factor		3.2338700289401e-13
Csa-miR172	AGAAUCUUGAUGAUGCUGCAG	Cucsat.PASA.G12475.T19	0.740717	0.021992	1.5	floral homeotic protein APETALA 2-like	Transcription factor		3.2338700289401e-13
Csa-miR172	AGAAUCUUGAUGAUGCUGCAG	Cucsat.PASA.G12475.T31	0.740717	0.021992	1.5	floral homeotic protein APETALA 2-like	Transcription factor		3.2338700289401e-13
Csa-miR172	AGAAUCUUGAUGAUGCUGCAG	Cucsat.PASA.G12475.T30	0.740717	0.021992	1.5	floral homeotic protein APETALA 2-like	Transcription factor		3.2338700289401e-13
Csa-miR172	AGAAUCUUGAUGAUGCUGCAG	Cucsat.PASA.G12475.T26	0.740717	0.021992	1.5	floral homeotic protein APETALA 2-like	Transcription factor		3.2338700289401e-13
Csa-miR172	AGAAUCUUGAUGAUGCUGCAG	Cucsat.PASA.G12475.T24	0.740717	0.021992	1.5	floral homeotic protein APETALA 2-like	Transcription factor		3.2338700289401e-13
Csa-miR172	AGAAUCUUGAUGAUGCUGCAG	Cucsat.PASA.G12475.T21	0.740717	0.021992	1.5	floral homeotic protein APETALA 2-like	Transcription factor		3.2338700289401e-13
Csa-miR172	AGAAUCUUGAUGAUGCUGCAG	Cucsat.PASA.G12475.T20	0.740717	0.021992	1.5	floral homeotic protein APETALA 2-like	Transcription factor		3.2338700289401e-13
Csa-miR172	AGAAUCUUGAUGAUGCUGCAG	Cucsat.PASA.G12475.T38	0.740717	0.021992	1.5	floral homeotic protein APETALA 2-like	Transcription factor		3.2338700289401e-13
Csa-miR172	AGAAUCUUGAUGAUGCUGCAG	Cucsat.PASA.G12475.T34	0.740717	0.021992	1.5	floral homeotic protein APETALA 2-like	Transcription factor		3.2338700289401e-13
Csa-miR172	AGAAUCUUGAUGAUGCUGCAG	Cucsat.PASA.G12475.T27	0.740717	0.021992	1.5	floral homeotic protein APETALA 2-like	Transcription factor		3.2338700289401e-13
Csa-miR172	AGAAUCUUGAUGAUGCUGCAG	Cucsat.PASA.G12475.T36	0.740717	0.021992	1.5	floral homeotic protein APETALA 2-like	Transcription factor		3.2338700289401e-13
Csa-miR172	AGAAUCUUGAUGAUGCUGCAG	Cucsat.PASA.G12475.T29	0.740717	0.021992	1.5	floral homeotic protein APETALA 2-like	Transcription factor		3.2338700289401e-13
Csa-miR172	AGAAUCUUGAUGAUGCUGCAG	Cucsat.PASA.G12475.T25	0.740717	0.021992	1.5	floral homeotic protein APETALA 2-like	Transcription factor		3.2338700289401e-13
Csa-miR172a	AGAAUCUUGAUGAUGCUGCAU	Cucsat.PASA.G12475.T25	-2.31392	2.32382e-09	1.5	floral homeotic protein APETALA 2-like	Transcription factor		3.2338700289401e-13
Csa-miR172a	AGAAUCUUGAUGAUGCUGCAU	Cucsat.PASA.G12475.T29	-2.31392	2.32382e-09	1.5	floral homeotic protein APETALA 2-like	Transcription factor		3.2338700289401e-13
Csa-miR172a	AGAAUCUUGAUGAUGCUGCAU	Cucsat.PASA.G12475.T36	-2.31392	2.32382e-09	1.5	floral homeotic protein APETALA 2-like	Transcription factor		3.2338700289401e-13
Csa-miR172a	AGAAUCUUGAUGAUGCUGCAU	Cucsat.PASA.G12475.T27	-2.31392	2.32382e-09	1.5	floral homeotic protein APETALA 2-like	Transcription factor		3.2338700289401e-13
Csa-miR172a	AGAAUCUUGAUGAUGCUGCAU	Cucsat.PASA.G12475.T34	-2.31392	2.32382e-09	1.5	floral homeotic protein APETALA 2-like	Transcription factor		3.2338700289401e-13
Csa-miR172a	AGAAUCUUGAUGAUGCUGCAU	Cucsat.PASA.G12475.T38	-2.31392	2.32382e-09	1.5	floral homeotic protein APETALA 2-like	Transcription factor		3.2338700289401e-13
Csa-miR172a	AGAAUCUUGAUGAUGCUGCAU	Cucsat.PASA.G12475.T20	-2.31392	2.32382e-09	1.5	floral homeotic protein APETALA 2-like	Transcription factor		3.2338700289401e-13
Csa-miR172a	AGAAUCUUGAUGAUGCUGCAU	Cucsat.PASA.G12475.T21	-2.31392	2.32382e-09	1.5	floral homeotic protein APETALA 2-like	Transcription factor		3.2338700289401e-13
Csa-miR172a	AGAAUCUUGAUGAUGCUGCAU	Cucsat.PASA.G12475.T24	-2.31392	2.32382e-09	1.5	floral homeotic protein APETALA 2-like	Transcription factor		3.2338700289401e-13
Csa-miR172a	AGAAUCUUGAUGAUGCUGCAU	Cucsat.PASA.G12475.T26	-2.31392	2.32382e-09	1.5	floral homeotic protein APETALA 2-like	Transcription factor		3.2338700289401e-13
Csa-miR172a	AGAAUCUUGAUGAUGCUGCAU	Cucsat.PASA.G12475.T30	-2.31392	2.32382e-09	1.5	floral homeotic protein APETALA 2-like	Transcription factor		3.2338700289401e-13
Csa-miR172a	AGAAUCUUGAUGAUGCUGCAU	Cucsat.PASA.G12475.T31	-2.31392	2.32382e-09	1.5	floral homeotic protein APETALA 2-like	Transcription factor		3.2338700289401e-13
Csa-miR172a	AGAAUCUUGAUGAUGCUGCAU	Cucsat.PASA.G12475.T19	-2.31392	2.32382e-09	1.5	floral homeotic protein APETALA 2-like	Transcription factor		3.2338700289401e-13
Csa-miR172a	AGAAUCUUGAUGAUGCUGCAU	Cucsat.PASA.G12475.T37	-2.31392	2.32382e-09	1.5	floral homeotic protein APETALA 2-like	Transcription factor		3.2338700289401e-13
Csa-miR172a	AGAAUCUUGAUGAUGCUGCAU	Cucsat.PASA.G12475.T32	-2.31392	2.32382e-09	1.5	floral homeotic protein APETALA 2-like	Transcription factor		3.2338700289401e-13
Csa-miR172a	AGAAUCUUGAUGAUGCUGCAU	Cucsat.PASA.G12475.T17	-2.31392	2.32382e-09	1.5	floral homeotic protein APETALA 2-like	Transcription factor		3.2338700289401e-13
Csa-miR172a	AGAAUCUUGAUGAUGCUGCAU	Cucsat.PASA.G12475.T35	-2.31392	2.32382e-09	1.5	floral homeotic protein APETALA 2-like	Transcription factor		3.2338700289401e-13
Csa-miR172a	AGAAUCUUGAUGAUGCUGCAU	Cucsat.PASA.G12475.T23	-2.31392	2.32382e-09	1.5	floral homeotic protein APETALA 2-like	Transcription factor		3.2338700289401e-13
Csa-miR172a	AGAAUCUUGAUGAUGCUGCAU	Cucsat.PASA.G12475.T22	-2.31392	2.32382e-09	1.5	floral homeotic protein APETALA 2-like	Transcription factor		3.2338700289401e-13
Csa-miR172a	AGAAUCUUGAUGAUGCUGCAU	Cucsat.PASA.G12475.T18	-2.31392	2.32382e-09	1.5	floral homeotic protein APETALA 2-like	Transcription factor		3.2338700289401e-13
Csa-miR172a	AGAAUCUUGAUGAUGCUGCAU	Cucsat.PASA.G12475.T13	-2.31392	2.32382e-09	1.5	floral homeotic protein APETALA 2-like	Transcription factor		3.2338700289401e-13
Csa-miR172a	AGAAUCUUGAUGAUGCUGCAU	Cucsat.PASA.G12475.T4	-2.31392	2.32382e-09	1.5	floral homeotic protein APETALA 2-like	Transcription factor		3.2338700289401e-13
Csa-miR172a	AGAAUCUUGAUGAUGCUGCAU	Cucsat.PASA.G12475.T3	-2.31392	2.32382e-09	1.5	floral homeotic protein APETALA 2-like	Transcription factor		3.2338700289401e-13
Csa-miR172a	AGAAUCUUGAUGAUGCUGCAU	Cucsat.PASA.G12475.T12	-2.31392	2.32382e-09	1.5	floral homeotic protein APETALA 2-like	Transcription factor		3.2338700289401e-13
Csa-miR172a	AGAAUCUUGAUGAUGCUGCAU	Cucsat.PASA.G12475.T5	-2.31392	2.32382e-09	1.5	floral homeotic protein APETALA 2-like	Transcription factor		3.2338700289401e-13
Csa-miR172a	AGAAUCUUGAUGAUGCUGCAU	Cucsat.PASA.G12475.T7	-2.31392	2.32382e-09	1.5	floral homeotic protein APETALA 2-like	Transcription factor		3.2338700289401e-13
Csa-miR172a	AGAAUCUUGAUGAUGCUGCAU	Cucsat.PASA.G12475.T15	-2.31392	2.32382e-09	1.5	floral homeotic protein APETALA 2-like	Transcription factor		3.2338700289401e-13
Csa-miR172a	AGAAUCUUGAUGAUGCUGCAU	Cucsat.PASA.G12475.T11	-2.31392	2.32382e-09	1.5	floral homeotic protein APETALA 2-like	Transcription factor		3.2338700289401e-13
Csa-miR172a	AGAAUCUUGAUGAUGCUGCAU	Cucsat.PASA.G12475.T10	-2.31392	2.32382e-09	1.5	floral homeotic protein APETALA 2-like	Transcription factor		3.2338700289401e-13
Csa-miR172a	AGAAUCUUGAUGAUGCUGCAU	Cucsat.PASA.G12475.T2	-2.31392	2.32382e-09	1.5	floral homeotic protein APETALA 2-like	Transcription factor		3.2338700289401e-13
Csa-miR172a	AGAAUCUUGAUGAUGCUGCAU	Cucsat.PASA.G12475.T1	-2.31392	2.32382e-09	1.5	floral homeotic protein APETALA 2-like	Transcription factor	2.59690780198965e-08	3.2338700289401e-13
Csa-miR172a	AGAAUCUUGAUGAUGCUGCAU	Cucsat.PASA.G12475.T28	-2.31392	2.32382e-09	1.5	floral homeotic protein APETALA 2-like	Transcription factor		3.2338700289401e-13
Csa-miR172a	AGAAUCUUGAUGAUGCUGCAU	Cucsat.PASA.G12475.T8	-2.31392	2.32382e-09	1.5	floral homeotic protein APETALA 2-like	Transcription factor		3.2338700289401e-13
Csa-miR172a	AGAAUCUUGAUGAUGCUGCAU	Cucsat.PASA.G12475.T6	-2.31392	2.32382e-09	1.5	floral homeotic protein APETALA 2-like	Transcription factor		3.2338700289401e-13
Csa-miR172a	AGAAUCUUGAUGAUGCUGCAU	Cucsat.PASA.G12475.T9	-2.31392	2.32382e-09	1.5	floral homeotic protein APETALA 2-like	Transcription factor		3.2338700289401e-13
Csa-miR172a	AGAAUCUUGAUGAUGCUGCAU	Cucsat.PASA.G12475.T16	-2.31392	2.32382e-09	1.5	floral homeotic protein APETALA 2-like	Transcription factor		3.2338700289401e-13
Csa-miR172a	AGAAUCUUGAUGAUGCUGCAU	Cucsat.PASA.G12475.T14	-2.31392	2.32382e-09	1.5	floral homeotic protein APETALA 2-like	Transcription factor		3.2338700289401e-13
Csa-miR159	AUUGGAUUGAAGGGAGCUCC	Cucsat.PASA.G11061.T18	-0.636185	0.0427775	1.5	dual specificity protein phosphatase PHS1	Actin-fragmin kinase, catalytic
Csa-miR159	AUUGGAUUGAAGGGAGCUCC	Cucsat.PASA.G11061.T27	-0.636185	0.0427775	1.5	dual specificity protein phosphatase PHS1	Actin-fragmin kinase, catalytic
Csa-miR159	AUUGGAUUGAAGGGAGCUCC	Cucsat.PASA.G11061.T38	-0.636185	0.0427775	1.5	dual specificity protein phosphatase PHS1	Actin-fragmin kinase, catalytic
Csa-miR159	AUUGGAUUGAAGGGAGCUCC	Cucsat.PASA.G11168.T3	-0.636185	0.0427775	1.5	Pentatricopeptide repeat-containing protein	Pentatricopeptide repeat-containing protein				8.02053503173722e-13
Csa-miR159	AUUGGAUUGAAGGGAGCUCC	Cucsat.PASA.G11168.T2	-0.636185	0.0427775	1.5	Pentatricopeptide repeat-containing protein	Pentatricopeptide repeat-containing protein				8.02053503173722e-13
Csa-miR159	AUUGGAUUGAAGGGAGCUCC	Cucsat.PASA.G11168.T7	-0.636185	0.0427775	1.5	Pentatricopeptide repeat-containing protein	Pentatricopeptide repeat-containing protein				8.02053503173722e-13
Csa-miR159	AUUGGAUUGAAGGGAGCUCC	Cucsat.PASA.G11168.T6	-0.636185	0.0427775	1.5	Pentatricopeptide repeat-containing protein	Pentatricopeptide repeat-containing protein				8.02053503173722e-13
Csa-miR159	AUUGGAUUGAAGGGAGCUCC	Cucsat.PASA.G11168.T5	-0.636185	0.0427775	1.5	Pentatricopeptide repeat-containing protein	Pentatricopeptide repeat-containing protein				8.02053503173722e-13
Csa-miR159	AUUGGAUUGAAGGGAGCUCC	Cucsat.PASA.G11168.T1	-0.636185	0.0427775	1.5	Pentatricopeptide repeat-containing protein	Pentatricopeptide repeat-containing protein			0.000253561406582913	8.02053503173722e-13
Csa-miR159	AUUGGAUUGAAGGGAGCUCC	Cucsat.PASA.G11168.T11	-0.636185	0.0427775	1.5	Pentatricopeptide repeat-containing protein	Pentatricopeptide repeat-containing protein			0.000943017631186888	8.02053503173722e-13
Csa-miR159	AUUGGAUUGAAGGGAGCUCC	Cucsat.PASA.G11168.T10	-0.636185	0.0427775	1.5	Pentatricopeptide repeat-containing protein	Pentatricopeptide repeat-containing protein				8.02053503173722e-13
Csa-miR159	AUUGGAUUGAAGGGAGCUCC	Cucsat.PASA.G11168.T9	-0.636185	0.0427775	1.5	Pentatricopeptide repeat-containing protein	Pentatricopeptide repeat-containing protein				8.02053503173722e-13
Csa-miR159	AUUGGAUUGAAGGGAGCUCC	Cucsat.PASA.G11168.T4	-0.636185	0.0427775	1.5	Pentatricopeptide repeat-containing protein	Pentatricopeptide repeat-containing protein			0.000796643436854635	8.02053503173722e-13
Csa-miR159	AUUGGAUUGAAGGGAGCUCC	Cucsat.PASA.G11168.T8	-0.636185	0.0427775	1.5	Pentatricopeptide repeat-containing protein	Pentatricopeptide repeat-containing protein				8.02053503173722e-13
Csa-miR159	AUUGGAUUGAAGGGAGCUCC	Cucsat.PASA.G11168.T13	-0.636185	0.0427775	1.5	Pentatricopeptide repeat-containing protein	Pentatricopeptide repeat-containing protein				8.02053503173722e-13
Csa-miR159	AUUGGAUUGAAGGGAGCUCC	Cucsat.PASA.G11168.T12	-0.636185	0.0427775	1.5	Pentatricopeptide repeat-containing protein	Pentatricopeptide repeat-containing protein			3.09059722360535e-06	8.02053503173722e-13
Csa-miR159	AUUGGAUUGAAGGGAGCUCC	Cucsat.PASA.G11168.T18	-0.636185	0.0427775	1.5	Pentatricopeptide repeat-containing protein	Pentatricopeptide repeat-containing protein				8.02053503173722e-13
Csa-miR159	AUUGGAUUGAAGGGAGCUCC	Cucsat.PASA.G11168.T14	-0.636185	0.0427775	1.5	Pentatricopeptide repeat-containing protein	Pentatricopeptide repeat-containing protein				8.02053503173722e-13
Csa-miR159	AUUGGAUUGAAGGGAGCUCC	Cucsat.PASA.G11168.T20	-0.636185	0.0427775	1.5	Pentatricopeptide repeat-containing protein	Pentatricopeptide repeat-containing protein				8.02053503173722e-13
Csa-miR159	AUUGGAUUGAAGGGAGCUCC	Cucsat.PASA.G11168.T15	-0.636185	0.0427775	1.5	Pentatricopeptide repeat-containing protein					8.02053503173722e-13
Csa-miR159	AUUGGAUUGAAGGGAGCUCC	Cucsat.PASA.G11168.T16	-0.636185	0.0427775	1.5	Pentatricopeptide repeat-containing protein					8.02053503173722e-13
Csa-novel-miRNA8	GAGAUGAGUUGACUGUUAGGACGU	Cucsat.PASA.G12070.T1	-1.07865	0.021721	1.5
Csa-miR157	UGACAGAAGAUAGAGAGCAC	Cucsat.PASA.G13161.T2	1.10517	0.000551044	1.5	Squamosa-promoter binding-like protein	Squamosa promoter-binding-like protein	0.000617749818033743	1.60950208875822e-07
Csa-miR157	UGACAGAAGAUAGAGAGCAC	Cucsat.PASA.G11118.T1	1.10517	0.000551044	1.5	Squamosa promoter-binding-like protein 13A	Squamosa promoter-binding-like protein
Csa-miR157	UGACAGAAGAUAGAGAGCAC	Cucsat.PASA.G11118.T4	1.10517	0.000551044	1.5	Squamosa promoter-binding-like protein 13A	Squamosa promoter-binding-like protein
Csa-miR157	UGACAGAAGAUAGAGAGCAC	Cucsat.PASA.G11118.T10	1.10517	0.000551044	1.5	Squamosa promoter-binding-like protein 13A	Squamosa promoter-binding-like protein
Csa-miR157	UGACAGAAGAUAGAGAGCAC	Cucsat.PASA.G11118.T9	1.10517	0.000551044	1.5	Squamosa promoter-binding-like protein 13A	Squamosa promoter-binding-like protein
Csa-miR157	UGACAGAAGAUAGAGAGCAC	Cucsat.PASA.G13161.T4	1.10517	0.000551044	1.5	Squamosa-promoter binding-like protein	Squamosa promoter-binding-like protein		1.60950208875822e-07
Csa-miR157	UGACAGAAGAUAGAGAGCAC	Cucsat.PASA.G11118.T3	1.10517	0.000551044	1.5	Squamosa promoter-binding-like protein 13A	Squamosa promoter-binding-like protein
Csa-miR157	UGACAGAAGAUAGAGAGCAC	Cucsat.PASA.G11118.T11	1.10517	0.000551044	1.5	Squamosa promoter-binding-like protein 13A	Squamosa promoter-binding-like protein
Csa-miR157	UGACAGAAGAUAGAGAGCAC	Cucsat.PASA.G13161.T1	1.10517	0.000551044	1.5	Squamosa-promoter binding-like protein	Squamosa promoter-binding-like protein	8.25101899015556e-07	1.60950208875822e-07
Csa-miR157	UGACAGAAGAUAGAGAGCAC	Cucsat.PASA.G13161.T3	1.10517	0.000551044	1.5	Squamosa-promoter binding-like protein	Squamosa promoter-binding-like protein		1.60950208875822e-07
Csa-miR157	UGACAGAAGAUAGAGAGCAC	Cucsat.PASA.G11118.T7	1.10517	0.000551044	1.5	Squamosa promoter-binding-like protein 13A	Squamosa promoter-binding-like protein	2.21909306483085e-06
Csa-miR157	UGACAGAAGAUAGAGAGCAC	Cucsat.PASA.G11118.T8	1.10517	0.000551044	1.5	Squamosa promoter-binding-like protein 13A	Squamosa promoter-binding-like protein
Csa-miR157	UGACAGAAGAUAGAGAGCAC	Cucsat.PASA.G11118.T2	1.10517	0.000551044	1.5	Squamosa promoter-binding-like protein 13A	Squamosa promoter-binding-like protein
Csa-miR157	UGACAGAAGAUAGAGAGCAC	Cucsat.PASA.G13161.T5	1.10517	0.000551044	1.5	Squamosa-promoter binding-like protein	Squamosa promoter-binding-like protein		1.60950208875822e-07
Csa-miR2950	UUCCAUCUCUUGCACACUGGA	Cucsat.PASA.G11398.T1	2.16111	3.90111e-12	1.5	F-box domain-containing protein	F-box only protein	7.35098222971725e-09	2.59578851392604e-11
Csa-miR2950	UUCCAUCUCUUGCACACUGGA	Cucsat.PASA.G13465.T7	2.16111	3.90111e-12	1.5	ENTH domain-containing protein	Clathrin assembly protein
Csa-miR2950	UUCCAUCUCUUGCACACUGGA	Cucsat.PASA.G13465.T6	2.16111	3.90111e-12	1.5	ENTH domain-containing protein	Clathrin assembly protein
Csa-miR2950	UUCCAUCUCUUGCACACUGGA	Cucsat.PASA.G13465.T5	2.16111	3.90111e-12	1.5	ENTH domain-containing protein	Clathrin assembly protein
Csa-miR2950	UUCCAUCUCUUGCACACUGGA	Cucsat.PASA.G13465.T4	2.16111	3.90111e-12	1.5	ENTH domain-containing protein	Clathrin assembly protein
Csa-miR2950	UUCCAUCUCUUGCACACUGGA	Cucsat.PASA.G13465.T8	2.16111	3.90111e-12	1.5	ENTH domain-containing protein	Clathrin assembly protein
Csa-miR2950	UUCCAUCUCUUGCACACUGGA	Cucsat.PASA.G13465.T3	2.16111	3.90111e-12	1.5	ENTH domain-containing protein	Clathrin assembly protein
Csa-miR2950	UUCCAUCUCUUGCACACUGGA	Cucsat.PASA.G13465.T2	2.16111	3.90111e-12	1.5	ENTH domain-containing protein	Clathrin assembly protein
Csa-miR2950	UUCCAUCUCUUGCACACUGGA	Cucsat.PASA.G13465.T1	2.16111	3.90111e-12	1.5	ENTH domain-containing protein	Clathrin assembly protein
Csa-miR157a	UUGACAGAAGAUAGAGAGCAC	Cucsat.PASA.G13161.T2	3.57127	4.11831e-17	1.5	Squamosa-promoter binding-like protein	Squamosa promoter-binding-like protein	0.000617749818033743	1.60950208875822e-07
Csa-miR157a	UUGACAGAAGAUAGAGAGCAC	Cucsat.PASA.G13161.T4	3.57127	4.11831e-17	1.5	Squamosa-promoter binding-like protein	Squamosa promoter-binding-like protein		1.60950208875822e-07
Csa-miR157a	UUGACAGAAGAUAGAGAGCAC	Cucsat.PASA.G13161.T1	3.57127	4.11831e-17	1.5	Squamosa-promoter binding-like protein	Squamosa promoter-binding-like protein	8.25101899015556e-07	1.60950208875822e-07
Csa-miR157a	UUGACAGAAGAUAGAGAGCAC	Cucsat.PASA.G13161.T3	3.57127	4.11831e-17	1.5	Squamosa-promoter binding-like protein	Squamosa promoter-binding-like protein		1.60950208875822e-07
Csa-miR157a	UUGACAGAAGAUAGAGAGCAC	Cucsat.PASA.G13161.T5	3.57127	4.11831e-17	1.5	Squamosa-promoter binding-like protein	Squamosa promoter-binding-like protein		1.60950208875822e-07
Csa-miR390	AAGCUCAGGAGGGAUAGCGCC	Cucsat.miRNA.G419.T1	0.675764	0.00133308	2		Similar to cme-MIR390c
Csa-miR390	AAGCUCAGGAGGGAUAGCGCC	Cucsat.PASA.G12185.T3	0.675764	0.00133308	2
Csa-miR390	AAGCUCAGGAGGGAUAGCGCC	Cucsat.PASA.G12185.T2	0.675764	0.00133308	2
Csa-miR390	AAGCUCAGGAGGGAUAGCGCC	Cucsat.PASA.G12185.T1	0.675764	0.00133308	2
Csa-miR390	AAGCUCAGGAGGGAUAGCGCC	Cucsat.PASA.G12958.T3	0.675764	0.00133308	2	Protein kinase domain-containing protein	U-box domain-containing protein			2.24887474927236e-07
Csa-miR390	AAGCUCAGGAGGGAUAGCGCC	Cucsat.PASA.G12958.T2	0.675764	0.00133308	2	Protein kinase domain-containing protein	U-box domain-containing protein	3.62855842520018e-07
Csa-miR390	AAGCUCAGGAGGGAUAGCGCC	Cucsat.PASA.G12958.T1	0.675764	0.00133308	2	Protein kinase domain-containing protein	U-box domain-containing protein	1.28591684293439e-07
Csa-novel-miRNA7	CACAAAGAGAAGAAGAUUGAGAAU	Cucsat.PASA.G13178.T9	1.46631	0.0170271	2	insulin-degrading enzyme-like 1, peroxisomal	K01408 insulysin EC 3.4.24.56				2.06116687282397e-05
Csa-miR167	UCAAGCUGCCAGCAUGAUCUAA	Cucsat.PASA.G12651.T7	-3.77639	1.09873e-08	2						2.43341550382757e-14
Csa-miR167	UCAAGCUGCCAGCAUGAUCUAA	Cucsat.PASA.G12651.T5	-3.77639	1.09873e-08	2						2.43341550382757e-14
Csa-miR167	UCAAGCUGCCAGCAUGAUCUAA	Cucsat.PASA.G12651.T3	-3.77639	1.09873e-08	2						2.43341550382757e-14
Csa-miR167	UCAAGCUGCCAGCAUGAUCUAA	Cucsat.PASA.G12651.T2	-3.77639	1.09873e-08	2					1.04050543616769e-06	2.43341550382757e-14
Csa-miR167	UCAAGCUGCCAGCAUGAUCUAA	Cucsat.PASA.G12651.T1	-3.77639	1.09873e-08	2						2.43341550382757e-14
Csa-miR156	UGACAGAAGAGAGUGAGCAC	Cucsat.PASA.G11859.T1	-1.47401	6.61448e-06	2	Hyccin	Hyccin
Csa-miR156	UGACAGAAGAGAGUGAGCAC	Cucsat.PASA.G11859.T2	-1.47401	6.61448e-06	2	Hyccin	Hyccin
Csa-miR156a	UUGACAGAAGAGAGUGAGCAC	Cucsat.PASA.G11118.T1	-2.42486	1.15161e-14	2	Squamosa promoter-binding-like protein 13A	Squamosa promoter-binding-like protein
Csa-miR156a	UUGACAGAAGAGAGUGAGCAC	Cucsat.PASA.G11118.T4	-2.42486	1.15161e-14	2	Squamosa promoter-binding-like protein 13A	Squamosa promoter-binding-like protein
Csa-miR156a	UUGACAGAAGAGAGUGAGCAC	Cucsat.PASA.G11118.T10	-2.42486	1.15161e-14	2	Squamosa promoter-binding-like protein 13A	Squamosa promoter-binding-like protein
Csa-miR156a	UUGACAGAAGAGAGUGAGCAC	Cucsat.PASA.G11118.T9	-2.42486	1.15161e-14	2	Squamosa promoter-binding-like protein 13A	Squamosa promoter-binding-like protein
Csa-miR156a	UUGACAGAAGAGAGUGAGCAC	Cucsat.PASA.G11118.T3	-2.42486	1.15161e-14	2	Squamosa promoter-binding-like protein 13A	Squamosa promoter-binding-like protein
Csa-miR156a	UUGACAGAAGAGAGUGAGCAC	Cucsat.PASA.G11118.T11	-2.42486	1.15161e-14	2	Squamosa promoter-binding-like protein 13A	Squamosa promoter-binding-like protein
Csa-miR156a	UUGACAGAAGAGAGUGAGCAC	Cucsat.PASA.G11118.T7	-2.42486	1.15161e-14	2	Squamosa promoter-binding-like protein 13A	Squamosa promoter-binding-like protein	2.21909306483085e-06
Csa-miR156a	UUGACAGAAGAGAGUGAGCAC	Cucsat.PASA.G11118.T8	-2.42486	1.15161e-14	2	Squamosa promoter-binding-like protein 13A	Squamosa promoter-binding-like protein
Csa-miR156a	UUGACAGAAGAGAGUGAGCAC	Cucsat.PASA.G11118.T2	-2.42486	1.15161e-14	2	Squamosa promoter-binding-like protein 13A	Squamosa promoter-binding-like protein
Csa-miR157a	UUGACAGAAGAUAGAGAGCAC	Cucsat.PASA.G11920.T3	3.57127	4.11831e-17	2	cationic amino acid transporter 8	Cationic amino acid transporter
Csa-miR157a	UUGACAGAAGAUAGAGAGCAC	Cucsat.PASA.G11920.T1	3.57127	4.11831e-17	2	cationic amino acid transporter 8	Cationic amino acid transporter
Csa-miR157a	UUGACAGAAGAUAGAGAGCAC	Cucsat.PASA.G11920.T2	3.57127	4.11831e-17	2	cationic amino acid transporter 8	Cationic amino acid transporter
Csa-miR159	AUUGGAUUGAAGGGAGCUCC	Cucsat.PASA.G12114.T5	-0.636185	0.0427775	2.5	ARF guanine-nucleotide exchange factor GNOM-like	pattern formation protein
Csa-miR159	AUUGGAUUGAAGGGAGCUCC	Cucsat.PASA.G12114.T7	-0.636185	0.0427775	2.5	ARF guanine-nucleotide exchange factor GNOM-like	pattern formation protein
Csa-miR159	AUUGGAUUGAAGGGAGCUCC	Cucsat.PASA.G12114.T1	-0.636185	0.0427775	2.5	ARF guanine-nucleotide exchange factor GNOM-like	pattern formation protein
Csa-miR159	AUUGGAUUGAAGGGAGCUCC	Cucsat.PASA.G12114.T3	-0.636185	0.0427775	2.5	ARF guanine-nucleotide exchange factor GNOM-like	pattern formation protein
Csa-miR159	AUUGGAUUGAAGGGAGCUCC	Cucsat.PASA.G12114.T8	-0.636185	0.0427775	2.5	ARF guanine-nucleotide exchange factor GNOM-like	pattern formation protein
Csa-miR159	AUUGGAUUGAAGGGAGCUCC	Cucsat.PASA.G12114.T2	-0.636185	0.0427775	2.5	ARF guanine-nucleotide exchange factor GNOM-like	pattern formation protein
Csa-miR159	AUUGGAUUGAAGGGAGCUCC	Cucsat.PASA.G12114.T6	-0.636185	0.0427775	2.5	ARF guanine-nucleotide exchange factor GNOM-like	pattern formation protein
Csa-miR159	AUUGGAUUGAAGGGAGCUCC	Cucsat.PASA.G12114.T4	-0.636185	0.0427775	2.5	ARF guanine-nucleotide exchange factor GNOM-like	pattern formation protein
Csa-miR159	AUUGGAUUGAAGGGAGCUCC	Cucsat.PASA.G11903.T2	-0.636185	0.0427775	2.5	BES1/BZR1 homolog protein 4	BES1 BZR1 homolog protein	1.42486919144577e-06	2.92179842127979e-06
Csa-miR159	AUUGGAUUGAAGGGAGCUCC	Cucsat.PASA.G11903.T4	-0.636185	0.0427775	2.5	BES1/BZR1 homolog protein 4	BES1 BZR1 homolog protein		2.92179842127979e-06
Csa-miR159	AUUGGAUUGAAGGGAGCUCC	Cucsat.PASA.G11903.T1	-0.636185	0.0427775	2.5	BES1/BZR1 homolog protein 4	BES1 BZR1 homolog protein	5.65236287630588e-05	2.92179842127979e-06
Csa-miR159	AUUGGAUUGAAGGGAGCUCC	Cucsat.PASA.G11903.T5	-0.636185	0.0427775	2.5	BES1/BZR1 homolog protein 4	BES1 BZR1 homolog protein		2.92179842127979e-06
Csa-miR159	AUUGGAUUGAAGGGAGCUCC	Cucsat.PASA.G11903.T3	-0.636185	0.0427775	2.5	BES1/BZR1 homolog protein 4	BES1 BZR1 homolog protein		2.92179842127979e-06
Csa-miR159	AUUGGAUUGAAGGGAGCUCC	Cucsat.PASA.G11903.T6	-0.636185	0.0427775	2.5	BES1/BZR1 homolog protein 4	BES1 BZR1 homolog protein		2.92179842127979e-06
Csa-novel-miRNA7	CACAAAGAGAAGAAGAUUGAGAAU	Cucsat.PASA.G11658.T5	1.46631	0.0170271	2.5	Transcription factor GTE4	Transcription factor				9.03840006943055e-12
Csa-novel-miRNA7	CACAAAGAGAAGAAGAUUGAGAAU	Cucsat.PASA.G11658.T2	1.46631	0.0170271	2.5	Transcription factor GTE4	Transcription factor				9.03840006943055e-12
Csa-novel-miRNA7	CACAAAGAGAAGAAGAUUGAGAAU	Cucsat.PASA.G11658.T1	1.46631	0.0170271	2.5	Transcription factor GTE4	Transcription factor				9.03840006943055e-12
Csa-novel-miRNA11	CCCGAAAUCGUACUACAUUACU	Cucsat.PASA.G12533.T5	1.40785	0.0172426	2.5						0.000307832962418738
Csa-novel-miRNA6	GUGAGGAUUAAAUUUGUGAGCUUU	Cucsat.PASA.G12752.T17	2.38054	1.44551e-09	2.5	alpha-dioxygenase 1	alpha-dioxygenase				0.000451610742604478
Csa-novel-miRNA6	GUGAGGAUUAAAUUUGUGAGCUUU	Cucsat.PASA.G12752.T5	2.38054	1.44551e-09	2.5	alpha-dioxygenase 1	alpha-dioxygenase				0.000451610742604478
Csa-novel-miRNA6	GUGAGGAUUAAAUUUGUGAGCUUU	Cucsat.PASA.G12752.T10	2.38054	1.44551e-09	2.5	alpha-dioxygenase 1	alpha-dioxygenase				0.000451610742604478
Csa-novel-miRNA6	GUGAGGAUUAAAUUUGUGAGCUUU	Cucsat.PASA.G12752.T9	2.38054	1.44551e-09	2.5	alpha-dioxygenase 1	alpha-dioxygenase				0.000451610742604478
Csa-novel-miRNA6	GUGAGGAUUAAAUUUGUGAGCUUU	Cucsat.PASA.G12752.T8	2.38054	1.44551e-09	2.5	alpha-dioxygenase 1	alpha-dioxygenase				0.000451610742604478
Csa-miR157	UGACAGAAGAUAGAGAGCAC	Cucsat.PASA.G11859.T1	1.10517	0.000551044	2.5	Hyccin	Hyccin
Csa-miR157	UGACAGAAGAUAGAGAGCAC	Cucsat.PASA.G11859.T2	1.10517	0.000551044	2.5	Hyccin	Hyccin
Csa-novel-miRNA2	UGAGCCAAACAUGACUUGCCU	Cucsat.PASA.G12598.T1	-1.65464	3.20385e-06	2.5	Nuclear transcription factor Y subunit	Nuclear transcription factor Y subunit				6.76479608981207e-10
Csa-novel-miRNA2	UGAGCCAAACAUGACUUGCCU	Cucsat.PASA.G12598.T2	-1.65464	3.20385e-06	2.5	Nuclear transcription factor Y subunit	Nuclear transcription factor Y subunit				6.76479608981207e-10
Csa-novel-miRNA2	UGAGCCAAACAUGACUUGCCU	Cucsat.PASA.G12598.T7	-1.65464	3.20385e-06	2.5	Nuclear transcription factor Y subunit	Nuclear transcription factor Y subunit				6.76479608981207e-10
Csa-novel-miRNA2	UGAGCCAAACAUGACUUGCCU	Cucsat.PASA.G12598.T8	-1.65464	3.20385e-06	2.5	Nuclear transcription factor Y subunit	Nuclear transcription factor Y subunit				6.76479608981207e-10
Csa-novel-miRNA2	UGAGCCAAACAUGACUUGCCU	Cucsat.PASA.G12598.T5	-1.65464	3.20385e-06	2.5	Nuclear transcription factor Y subunit	Nuclear transcription factor Y subunit				6.76479608981207e-10
Csa-novel-miRNA2	UGAGCCAAACAUGACUUGCCU	Cucsat.PASA.G12598.T3	-1.65464	3.20385e-06	2.5	Nuclear transcription factor Y subunit	Nuclear transcription factor Y subunit			0.000254432561638425	6.76479608981207e-10
Csa-novel-miRNA2	UGAGCCAAACAUGACUUGCCU	Cucsat.PASA.G12598.T6	-1.65464	3.20385e-06	2.5	Nuclear transcription factor Y subunit	Nuclear transcription factor Y subunit				6.76479608981207e-10
Csa-novel-miRNA2	UGAGCCAAACAUGACUUGCCU	Cucsat.PASA.G12598.T4	-1.65464	3.20385e-06	2.5	Nuclear transcription factor Y subunit	Nuclear transcription factor Y subunit				6.76479608981207e-10
Csa-novel-miRNA9	UUCCAAGUCCACCCAUGCCCGC	Cucsat.PASA.G13364.T2	-1.44392	6.62669e-06	2.5	Protein kinase domain-containing protein	LRR receptor-like serine threonine-protein kinase	0.000739975833390779
Csa-novel-miRNA9	UUCCAAGUCCACCCAUGCCCGC	Cucsat.PASA.G13364.T1	-1.44392	6.62669e-06	2.5	Protein kinase domain-containing protein	LRR receptor-like serine threonine-protein kinase
Csa-miR2950	UUCCAUCUCUUGCACACUGGA	Cucsat.PASA.G11708.T9	2.16111	3.90111e-12	2.5	Protein FAR1-RELATED SEQUENCE	Protein FAR-RED ELONGATED HYPOCOTYL				1.20067109956342e-07
Csa-miR157a	UUGACAGAAGAUAGAGAGCAC	Cucsat.PASA.G11118.T1	3.57127	4.11831e-17	2.5	Squamosa promoter-binding-like protein 13A	Squamosa promoter-binding-like protein
Csa-miR157a	UUGACAGAAGAUAGAGAGCAC	Cucsat.PASA.G11118.T4	3.57127	4.11831e-17	2.5	Squamosa promoter-binding-like protein 13A	Squamosa promoter-binding-like protein
Csa-miR157a	UUGACAGAAGAUAGAGAGCAC	Cucsat.PASA.G11118.T10	3.57127	4.11831e-17	2.5	Squamosa promoter-binding-like protein 13A	Squamosa promoter-binding-like protein
Csa-miR157a	UUGACAGAAGAUAGAGAGCAC	Cucsat.PASA.G11118.T9	3.57127	4.11831e-17	2.5	Squamosa promoter-binding-like protein 13A	Squamosa promoter-binding-like protein
Csa-miR157a	UUGACAGAAGAUAGAGAGCAC	Cucsat.PASA.G11118.T3	3.57127	4.11831e-17	2.5	Squamosa promoter-binding-like protein 13A	Squamosa promoter-binding-like protein
Csa-miR157a	UUGACAGAAGAUAGAGAGCAC	Cucsat.PASA.G11118.T11	3.57127	4.11831e-17	2.5	Squamosa promoter-binding-like protein 13A	Squamosa promoter-binding-like protein
Csa-miR157a	UUGACAGAAGAUAGAGAGCAC	Cucsat.PASA.G11118.T7	3.57127	4.11831e-17	2.5	Squamosa promoter-binding-like protein 13A	Squamosa promoter-binding-like protein	2.21909306483085e-06
Csa-miR157a	UUGACAGAAGAUAGAGAGCAC	Cucsat.PASA.G11118.T8	3.57127	4.11831e-17	2.5	Squamosa promoter-binding-like protein 13A	Squamosa promoter-binding-like protein
Csa-miR157a	UUGACAGAAGAUAGAGAGCAC	Cucsat.PASA.G11118.T2	3.57127	4.11831e-17	2.5	Squamosa promoter-binding-like protein 13A	Squamosa promoter-binding-like protein
Csa-miR169	AAGCCAAGGAUGAAUUGCCGG	Cucsat.PASA.G13470.T24	-1.71045	1.58256e-06	3	AFG1-like ATPase	lactation elevated protein
Csa-miR169	AAGCCAAGGAUGAAUUGCCGG	Cucsat.PASA.G12598.T4	-1.71045	1.58256e-06	3	Nuclear transcription factor Y subunit	Nuclear transcription factor Y subunit				6.76479608981207e-10
Csa-miR169	AAGCCAAGGAUGAAUUGCCGG	Cucsat.PASA.G12598.T6	-1.71045	1.58256e-06	3	Nuclear transcription factor Y subunit	Nuclear transcription factor Y subunit				6.76479608981207e-10
Csa-miR169	AAGCCAAGGAUGAAUUGCCGG	Cucsat.PASA.G12598.T3	-1.71045	1.58256e-06	3	Nuclear transcription factor Y subunit	Nuclear transcription factor Y subunit			0.000254432561638425	6.76479608981207e-10
Csa-miR169	AAGCCAAGGAUGAAUUGCCGG	Cucsat.PASA.G12598.T5	-1.71045	1.58256e-06	3	Nuclear transcription factor Y subunit	Nuclear transcription factor Y subunit				6.76479608981207e-10
Csa-miR169	AAGCCAAGGAUGAAUUGCCGG	Cucsat.PASA.G12598.T8	-1.71045	1.58256e-06	3	Nuclear transcription factor Y subunit	Nuclear transcription factor Y subunit				6.76479608981207e-10
Csa-miR169	AAGCCAAGGAUGAAUUGCCGG	Cucsat.PASA.G12598.T7	-1.71045	1.58256e-06	3	Nuclear transcription factor Y subunit	Nuclear transcription factor Y subunit				6.76479608981207e-10
Csa-miR169	AAGCCAAGGAUGAAUUGCCGG	Cucsat.PASA.G12598.T2	-1.71045	1.58256e-06	3	Nuclear transcription factor Y subunit	Nuclear transcription factor Y subunit				6.76479608981207e-10
Csa-miR169	AAGCCAAGGAUGAAUUGCCGG	Cucsat.PASA.G12598.T1	-1.71045	1.58256e-06	3	Nuclear transcription factor Y subunit	Nuclear transcription factor Y subunit				6.76479608981207e-10
Csa-miR169	AAGCCAAGGAUGAAUUGCCGG	Cucsat.PASA.G11283.T5	-1.71045	1.58256e-06	3	Cytokinin dehydrogenase	cytokinin dehydrogenase				1.50389640447522e-10
Csa-miR169	AAGCCAAGGAUGAAUUGCCGG	Cucsat.PASA.G11283.T1	-1.71045	1.58256e-06	3	Cytokinin dehydrogenase	cytokinin dehydrogenase			1.28861276655089e-06	1.50389640447522e-10
Csa-miR169	AAGCCAAGGAUGAAUUGCCGG	Cucsat.PASA.G11283.T4	-1.71045	1.58256e-06	3	Cytokinin dehydrogenase	cytokinin dehydrogenase			1.04865179952378e-06	1.50389640447522e-10
Csa-miR169	AAGCCAAGGAUGAAUUGCCGG	Cucsat.PASA.G11283.T2	-1.71045	1.58256e-06	3	Cytokinin dehydrogenase	cytokinin dehydrogenase			1.33582448044385e-10	1.50389640447522e-10
Csa-miR169	AAGCCAAGGAUGAAUUGCCGG	Cucsat.PASA.G11283.T3	-1.71045	1.58256e-06	3	Cytokinin dehydrogenase	cytokinin dehydrogenase			0.000322689738316911	1.50389640447522e-10
Csa-miR390	AAGCUCAGGAGGGAUAGCGCC	Cucsat.PASA.G13368.T15	0.675764	0.00133308	3	Ubiquitin carboxyl-terminal hydrolase
Csa-miR390	AAGCUCAGGAGGGAUAGCGCC	Cucsat.PASA.G13368.T14	0.675764	0.00133308	3	Ubiquitin carboxyl-terminal hydrolase
Csa-miR390	AAGCUCAGGAGGGAUAGCGCC	Cucsat.PASA.G13368.T6	0.675764	0.00133308	3	Ubiquitin carboxyl-terminal hydrolase	ubiquitin carboxyl-terminal hydrolase
Csa-miR390	AAGCUCAGGAGGGAUAGCGCC	Cucsat.PASA.G13368.T11	0.675764	0.00133308	3	Ubiquitin carboxyl-terminal hydrolase	ubiquitin carboxyl-terminal hydrolase
Csa-miR390	AAGCUCAGGAGGGAUAGCGCC	Cucsat.PASA.G13368.T4	0.675764	0.00133308	3	Ubiquitin carboxyl-terminal hydrolase	ubiquitin carboxyl-terminal hydrolase
Csa-miR390	AAGCUCAGGAGGGAUAGCGCC	Cucsat.PASA.G13368.T9	0.675764	0.00133308	3	Ubiquitin carboxyl-terminal hydrolase	ubiquitin carboxyl-terminal hydrolase
Csa-miR390	AAGCUCAGGAGGGAUAGCGCC	Cucsat.PASA.G13368.T10	0.675764	0.00133308	3	Ubiquitin carboxyl-terminal hydrolase	ubiquitin carboxyl-terminal hydrolase
Csa-miR390	AAGCUCAGGAGGGAUAGCGCC	Cucsat.PASA.G13368.T7	0.675764	0.00133308	3	Ubiquitin carboxyl-terminal hydrolase	ubiquitin carboxyl-terminal hydrolase
Csa-miR390	AAGCUCAGGAGGGAUAGCGCC	Cucsat.PASA.G13368.T2	0.675764	0.00133308	3	Ubiquitin carboxyl-terminal hydrolase	ubiquitin carboxyl-terminal hydrolase
Csa-miR390	AAGCUCAGGAGGGAUAGCGCC	Cucsat.PASA.G13368.T1	0.675764	0.00133308	3	Ubiquitin carboxyl-terminal hydrolase	ubiquitin carboxyl-terminal hydrolase	9.78971434262383e-07
Csa-miR390	AAGCUCAGGAGGGAUAGCGCC	Cucsat.PASA.G13368.T3	0.675764	0.00133308	3	Ubiquitin carboxyl-terminal hydrolase	ubiquitin carboxyl-terminal hydrolase
Csa-miR390	AAGCUCAGGAGGGAUAGCGCC	Cucsat.PASA.G13368.T8	0.675764	0.00133308	3	Ubiquitin carboxyl-terminal hydrolase	ubiquitin carboxyl-terminal hydrolase
Csa-miR390	AAGCUCAGGAGGGAUAGCGCC	Cucsat.PASA.G13368.T5	0.675764	0.00133308	3	Ubiquitin carboxyl-terminal hydrolase	ubiquitin carboxyl-terminal hydrolase
Csa-miR390	AAGCUCAGGAGGGAUAGCGCC	Cucsat.PASA.G13368.T13	0.675764	0.00133308	3	Ubiquitin carboxyl-terminal hydrolase	ubiquitin carboxyl-terminal hydrolase
Csa-miR172	AGAAUCUUGAUGAUGCUGCAG	Cucsat.PASA.G12704.T10	0.740717	0.021992	3	Nucleotide-sugar transporter family protein	UAA transporter family		3.59647786416207e-20
Csa-miR172	AGAAUCUUGAUGAUGCUGCAG	Cucsat.PASA.G12704.T2	0.740717	0.021992	3	Nucleotide-sugar transporter family protein	UAA transporter family		3.59647786416207e-20
Csa-miR172	AGAAUCUUGAUGAUGCUGCAG	Cucsat.PASA.G12704.T11	0.740717	0.021992	3	Nucleotide-sugar transporter family protein	UAA transporter family		3.59647786416207e-20
Csa-miR172	AGAAUCUUGAUGAUGCUGCAG	Cucsat.PASA.G12704.T7	0.740717	0.021992	3	Nucleotide-sugar transporter family protein	UAA transporter family		3.59647786416207e-20
Csa-miR172	AGAAUCUUGAUGAUGCUGCAG	Cucsat.PASA.G13186.T16	0.740717	0.021992	3	regulation of nuclear pre-mRNA domain-containing protein 1B-like	Pfam:DUF618				3.54433420420784e-07
Csa-miR172	AGAAUCUUGAUGAUGCUGCAG	Cucsat.PASA.G13186.T11	0.740717	0.021992	3	regulation of nuclear pre-mRNA domain-containing protein 1B-like	Pfam:DUF618				3.54433420420784e-07
Csa-miR172	AGAAUCUUGAUGAUGCUGCAG	Cucsat.PASA.G13186.T14	0.740717	0.021992	3	regulation of nuclear pre-mRNA domain-containing protein 1B-like	Pfam:DUF618				3.54433420420784e-07
Csa-miR172	AGAAUCUUGAUGAUGCUGCAG	Cucsat.PASA.G13186.T12	0.740717	0.021992	3	regulation of nuclear pre-mRNA domain-containing protein 1B-like	Pfam:DUF618				3.54433420420784e-07
Csa-miR172	AGAAUCUUGAUGAUGCUGCAG	Cucsat.PASA.G13186.T13	0.740717	0.021992	3	regulation of nuclear pre-mRNA domain-containing protein 1B-like	Pfam:DUF618				3.54433420420784e-07
Csa-miR172	AGAAUCUUGAUGAUGCUGCAG	Cucsat.PASA.G13186.T18	0.740717	0.021992	3	regulation of nuclear pre-mRNA domain-containing protein 1B-like	Pfam:DUF618				3.54433420420784e-07
Csa-miR172	AGAAUCUUGAUGAUGCUGCAG	Cucsat.PASA.G13186.T17	0.740717	0.021992	3	regulation of nuclear pre-mRNA domain-containing protein 1B-like	Pfam:DUF618				3.54433420420784e-07
Csa-miR172	AGAAUCUUGAUGAUGCUGCAG	Cucsat.PASA.G13186.T3	0.740717	0.021992	3	regulation of nuclear pre-mRNA domain-containing protein 1B-like	Pfam:DUF618				3.54433420420784e-07
Csa-miR172	AGAAUCUUGAUGAUGCUGCAG	Cucsat.PASA.G13186.T5	0.740717	0.021992	3	regulation of nuclear pre-mRNA domain-containing protein 1B-like	Pfam:DUF618				3.54433420420784e-07
Csa-miR172	AGAAUCUUGAUGAUGCUGCAG	Cucsat.PASA.G13186.T8	0.740717	0.021992	3	regulation of nuclear pre-mRNA domain-containing protein 1B-like	Pfam:DUF618				3.54433420420784e-07
Csa-miR172	AGAAUCUUGAUGAUGCUGCAG	Cucsat.PASA.G13186.T4	0.740717	0.021992	3	regulation of nuclear pre-mRNA domain-containing protein 1B-like	Pfam:DUF618				3.54433420420784e-07
Csa-miR172	AGAAUCUUGAUGAUGCUGCAG	Cucsat.PASA.G13186.T9	0.740717	0.021992	3	regulation of nuclear pre-mRNA domain-containing protein 1B-like	Pfam:DUF618				3.54433420420784e-07
Csa-miR172	AGAAUCUUGAUGAUGCUGCAG	Cucsat.PASA.G13186.T2	0.740717	0.021992	3	regulation of nuclear pre-mRNA domain-containing protein 1B-like	Pfam:DUF618				3.54433420420784e-07
Csa-miR172	AGAAUCUUGAUGAUGCUGCAG	Cucsat.PASA.G13186.T1	0.740717	0.021992	3	regulation of nuclear pre-mRNA domain-containing protein 1B-like	Pfam:DUF618				3.54433420420784e-07
Csa-miR172a	AGAAUCUUGAUGAUGCUGCAU	Cucsat.PASA.G12704.T7	-2.31392	2.32382e-09	3	Nucleotide-sugar transporter family protein	UAA transporter family		3.59647786416207e-20
Csa-miR172a	AGAAUCUUGAUGAUGCUGCAU	Cucsat.PASA.G12704.T11	-2.31392	2.32382e-09	3	Nucleotide-sugar transporter family protein	UAA transporter family		3.59647786416207e-20
Csa-miR172a	AGAAUCUUGAUGAUGCUGCAU	Cucsat.PASA.G12704.T2	-2.31392	2.32382e-09	3	Nucleotide-sugar transporter family protein	UAA transporter family		3.59647786416207e-20
Csa-miR172a	AGAAUCUUGAUGAUGCUGCAU	Cucsat.PASA.G12704.T10	-2.31392	2.32382e-09	3	Nucleotide-sugar transporter family protein	UAA transporter family		3.59647786416207e-20
Csa-miR172a	AGAAUCUUGAUGAUGCUGCAU	Cucsat.PASA.G13186.T1	-2.31392	2.32382e-09	3	regulation of nuclear pre-mRNA domain-containing protein 1B-like	Pfam:DUF618				3.54433420420784e-07
Csa-miR172a	AGAAUCUUGAUGAUGCUGCAU	Cucsat.PASA.G13186.T2	-2.31392	2.32382e-09	3	regulation of nuclear pre-mRNA domain-containing protein 1B-like	Pfam:DUF618				3.54433420420784e-07
Csa-miR172a	AGAAUCUUGAUGAUGCUGCAU	Cucsat.PASA.G13186.T9	-2.31392	2.32382e-09	3	regulation of nuclear pre-mRNA domain-containing protein 1B-like	Pfam:DUF618				3.54433420420784e-07
Csa-miR172a	AGAAUCUUGAUGAUGCUGCAU	Cucsat.PASA.G13186.T4	-2.31392	2.32382e-09	3	regulation of nuclear pre-mRNA domain-containing protein 1B-like	Pfam:DUF618				3.54433420420784e-07
Csa-miR172a	AGAAUCUUGAUGAUGCUGCAU	Cucsat.PASA.G13186.T8	-2.31392	2.32382e-09	3	regulation of nuclear pre-mRNA domain-containing protein 1B-like	Pfam:DUF618				3.54433420420784e-07
Csa-miR172a	AGAAUCUUGAUGAUGCUGCAU	Cucsat.PASA.G13186.T5	-2.31392	2.32382e-09	3	regulation of nuclear pre-mRNA domain-containing protein 1B-like	Pfam:DUF618				3.54433420420784e-07
Csa-miR172a	AGAAUCUUGAUGAUGCUGCAU	Cucsat.PASA.G13186.T3	-2.31392	2.32382e-09	3	regulation of nuclear pre-mRNA domain-containing protein 1B-like	Pfam:DUF618				3.54433420420784e-07
Csa-miR172a	AGAAUCUUGAUGAUGCUGCAU	Cucsat.PASA.G13186.T17	-2.31392	2.32382e-09	3	regulation of nuclear pre-mRNA domain-containing protein 1B-like	Pfam:DUF618				3.54433420420784e-07
Csa-miR172a	AGAAUCUUGAUGAUGCUGCAU	Cucsat.PASA.G13186.T18	-2.31392	2.32382e-09	3	regulation of nuclear pre-mRNA domain-containing protein 1B-like	Pfam:DUF618				3.54433420420784e-07
Csa-miR172a	AGAAUCUUGAUGAUGCUGCAU	Cucsat.PASA.G13186.T13	-2.31392	2.32382e-09	3	regulation of nuclear pre-mRNA domain-containing protein 1B-like	Pfam:DUF618				3.54433420420784e-07
Csa-miR172a	AGAAUCUUGAUGAUGCUGCAU	Cucsat.PASA.G13186.T12	-2.31392	2.32382e-09	3	regulation of nuclear pre-mRNA domain-containing protein 1B-like	Pfam:DUF618				3.54433420420784e-07
Csa-miR172a	AGAAUCUUGAUGAUGCUGCAU	Cucsat.PASA.G13186.T14	-2.31392	2.32382e-09	3	regulation of nuclear pre-mRNA domain-containing protein 1B-like	Pfam:DUF618				3.54433420420784e-07
Csa-miR172a	AGAAUCUUGAUGAUGCUGCAU	Cucsat.PASA.G13186.T11	-2.31392	2.32382e-09	3	regulation of nuclear pre-mRNA domain-containing protein 1B-like	Pfam:DUF618				3.54433420420784e-07
Csa-miR172a	AGAAUCUUGAUGAUGCUGCAU	Cucsat.PASA.G13186.T16	-2.31392	2.32382e-09	3	regulation of nuclear pre-mRNA domain-containing protein 1B-like	Pfam:DUF618				3.54433420420784e-07
Csa-miR159	AUUGGAUUGAAGGGAGCUCC	Cucsat.PASA.G12840.T1	-0.636185	0.0427775	3	Protein SPOROCYTELESS		4.09410581175194e-07	2.78432932755463e-10
Csa-miR159	AUUGGAUUGAAGGGAGCUCC	Cucsat.PASA.G12840.T3	-0.636185	0.0427775	3	Protein SPOROCYTELESS		1.37061676566487e-07	2.78432932755463e-10
Csa-miR159	AUUGGAUUGAAGGGAGCUCC	Cucsat.PASA.G12840.T2	-0.636185	0.0427775	3	Protein SPOROCYTELESS			2.78432932755463e-10
Csa-miR159	AUUGGAUUGAAGGGAGCUCC	Cucsat.PASA.G12840.T5	-0.636185	0.0427775	3	Protein SPOROCYTELESS			2.78432932755463e-10
Csa-miR159	AUUGGAUUGAAGGGAGCUCC	Cucsat.PASA.G12840.T6	-0.636185	0.0427775	3	Protein SPOROCYTELESS			2.78432932755463e-10
Csa-miR159	AUUGGAUUGAAGGGAGCUCC	Cucsat.PASA.G11134.T1	-0.636185	0.0427775	3	Auxin response factor	auxin response factor
Csa-miR159	AUUGGAUUGAAGGGAGCUCC	Cucsat.PASA.G11134.T2	-0.636185	0.0427775	3	Auxin response factor	auxin response factor
Csa-miR159	AUUGGAUUGAAGGGAGCUCC	Cucsat.PASA.G11134.T3	-0.636185	0.0427775	3	Auxin response factor	auxin response factor
Csa-miR159	AUUGGAUUGAAGGGAGCUCC	Cucsat.PASA.G12640.T19	-0.636185	0.0427775	3	DNA-directed RNA polymerase subunit	DNA-directed RNA Polymerase				0.000774985299228416
Csa-miR159	AUUGGAUUGAAGGGAGCUCC	Cucsat.PASA.G12292.T4	-0.636185	0.0427775	3				0.00029072428652349
Csa-miR159	AUUGGAUUGAAGGGAGCUCC	Cucsat.PASA.G12292.T7	-0.636185	0.0427775	3				0.00029072428652349
Csa-novel-miRNA10	AUUGUAUGUUAGAUGUCUCCGAGA	Cucsat.PASA.G11150.T11	1.54336	0.00458381	3	Regulator of chromosome condensation (RCC1) family protein
Csa-novel-miRNA7	CACAAAGAGAAGAAGAUUGAGAAU	Cucsat.PASA.G12528.T15	1.46631	0.0170271	3	polyadenylation and cleavage factor homolog 4-like isoform X2	Pfam:DUF618
Csa-novel-miRNA7	CACAAAGAGAAGAAGAUUGAGAAU	Cucsat.PASA.G12528.T23	1.46631	0.0170271	3	polyadenylation and cleavage factor homolog 4-like isoform X2	Pfam:DUF618
Csa-novel-miRNA7	CACAAAGAGAAGAAGAUUGAGAAU	Cucsat.PASA.G12528.T4	1.46631	0.0170271	3	polyadenylation and cleavage factor homolog 4-like isoform X2	Pfam:DUF618
Csa-novel-miRNA7	CACAAAGAGAAGAAGAUUGAGAAU	Cucsat.PASA.G12528.T31	1.46631	0.0170271	3	polyadenylation and cleavage factor homolog 4-like isoform X2	Pfam:DUF618
Csa-novel-miRNA7	CACAAAGAGAAGAAGAUUGAGAAU	Cucsat.PASA.G12528.T33	1.46631	0.0170271	3	polyadenylation and cleavage factor homolog 4-like isoform X2	Pfam:DUF618
Csa-novel-miRNA7	CACAAAGAGAAGAAGAUUGAGAAU	Cucsat.PASA.G12528.T13	1.46631	0.0170271	3	polyadenylation and cleavage factor homolog 4-like isoform X2	Pfam:DUF618
Csa-novel-miRNA7	CACAAAGAGAAGAAGAUUGAGAAU	Cucsat.PASA.G12528.T27	1.46631	0.0170271	3	polyadenylation and cleavage factor homolog 4-like isoform X2	Pfam:DUF618
Csa-novel-miRNA7	CACAAAGAGAAGAAGAUUGAGAAU	Cucsat.PASA.G12528.T10	1.46631	0.0170271	3	polyadenylation and cleavage factor homolog 4-like isoform X2	Pfam:DUF618
Csa-novel-miRNA7	CACAAAGAGAAGAAGAUUGAGAAU	Cucsat.PASA.G12528.T16	1.46631	0.0170271	3	polyadenylation and cleavage factor homolog 4-like isoform X2	Pfam:DUF618
Csa-novel-miRNA7	CACAAAGAGAAGAAGAUUGAGAAU	Cucsat.PASA.G12528.T6	1.46631	0.0170271	3	polyadenylation and cleavage factor homolog 4-like isoform X2	Pfam:DUF618
Csa-novel-miRNA7	CACAAAGAGAAGAAGAUUGAGAAU	Cucsat.PASA.G12528.T30	1.46631	0.0170271	3	polyadenylation and cleavage factor homolog 4-like isoform X2	Pfam:DUF618
Csa-novel-miRNA7	CACAAAGAGAAGAAGAUUGAGAAU	Cucsat.PASA.G12528.T37	1.46631	0.0170271	3	polyadenylation and cleavage factor homolog 4-like isoform X2	Pfam:DUF618
Csa-novel-miRNA7	CACAAAGAGAAGAAGAUUGAGAAU	Cucsat.PASA.G12528.T35	1.46631	0.0170271	3	polyadenylation and cleavage factor homolog 4-like isoform X2	Pfam:DUF618
Csa-novel-miRNA7	CACAAAGAGAAGAAGAUUGAGAAU	Cucsat.PASA.G12528.T34	1.46631	0.0170271	3	polyadenylation and cleavage factor homolog 4-like isoform X2	Pfam:DUF618
Csa-novel-miRNA7	CACAAAGAGAAGAAGAUUGAGAAU	Cucsat.PASA.G12528.T32	1.46631	0.0170271	3	polyadenylation and cleavage factor homolog 4-like isoform X2	Pfam:DUF618
Csa-novel-miRNA7	CACAAAGAGAAGAAGAUUGAGAAU	Cucsat.PASA.G12528.T36	1.46631	0.0170271	3	polyadenylation and cleavage factor homolog 4-like isoform X2	Pfam:DUF618
Csa-novel-miRNA7	CACAAAGAGAAGAAGAUUGAGAAU	Cucsat.PASA.G12528.T21	1.46631	0.0170271	3	polyadenylation and cleavage factor homolog 4-like isoform X2	Pfam:DUF618
Csa-novel-miRNA7	CACAAAGAGAAGAAGAUUGAGAAU	Cucsat.PASA.G12122.T6	1.46631	0.0170271	3	Plasma-membrane choline transporter family protein	Plasma-membrane choline transporter				1.76755491136378e-31
Csa-novel-miRNA7	CACAAAGAGAAGAAGAUUGAGAAU	Cucsat.PASA.G12122.T2	1.46631	0.0170271	3	Plasma-membrane choline transporter family protein	Plasma-membrane choline transporter			6.90349514011152e-08	1.76755491136378e-31
Csa-novel-miRNA7	CACAAAGAGAAGAAGAUUGAGAAU	Cucsat.PASA.G12528.T44	1.46631	0.0170271	3	polyadenylation and cleavage factor homolog 4-like isoform X2
Csa-novel-miRNA7	CACAAAGAGAAGAAGAUUGAGAAU	Cucsat.PASA.G11788.T1	1.46631	0.0170271	3	Protein kinase domain-containing protein	STYKc
Csa-novel-miRNA7	CACAAAGAGAAGAAGAUUGAGAAU	Cucsat.PASA.G11892.T18	1.46631	0.0170271	3	tRNA dimethylallyltransferase 9	tRNA dimethylallyltransferase				3.09828982483988e-15
Csa-novel-miRNA7	CACAAAGAGAAGAAGAUUGAGAAU	Cucsat.PASA.G11892.T24	1.46631	0.0170271	3	tRNA dimethylallyltransferase 9	tRNA dimethylallyltransferase				3.09828982483988e-15
Csa-novel-miRNA7	CACAAAGAGAAGAAGAUUGAGAAU	Cucsat.PASA.G11892.T38	1.46631	0.0170271	3	tRNA dimethylallyltransferase 9	tRNA dimethylallyltransferase				3.09828982483988e-15
Csa-novel-miRNA7	CACAAAGAGAAGAAGAUUGAGAAU	Cucsat.PASA.G12025.T7	1.46631	0.0170271	3	Transcription factor TGA1 isoform X1	Transcription factor				2.44009450480612e-26
Csa-novel-miRNA7	CACAAAGAGAAGAAGAUUGAGAAU	Cucsat.PASA.G12025.T10	1.46631	0.0170271	3	Transcription factor TGA1 isoform X1	Transcription factor				2.44009450480612e-26
Csa-novel-miRNA7	CACAAAGAGAAGAAGAUUGAGAAU	Cucsat.PASA.G12025.T18	1.46631	0.0170271	3	Transcription factor TGA1 isoform X1	Transcription factor				2.44009450480612e-26
Csa-novel-miRNA7	CACAAAGAGAAGAAGAUUGAGAAU	Cucsat.PASA.G12025.T2	1.46631	0.0170271	3	Transcription factor TGA1 isoform X1	Transcription factor			1.17808176315428e-14	2.44009450480612e-26
Csa-novel-miRNA7	CACAAAGAGAAGAAGAUUGAGAAU	Cucsat.PASA.G12025.T4	1.46631	0.0170271	3	Transcription factor TGA1 isoform X1	Transcription factor			8.98940250848405e-17	2.44009450480612e-26
Csa-novel-miRNA7	CACAAAGAGAAGAAGAUUGAGAAU	Cucsat.PASA.G12025.T24	1.46631	0.0170271	3	Transcription factor TGA1 isoform X1	Transcription factor				2.44009450480612e-26
Csa-novel-miRNA7	CACAAAGAGAAGAAGAUUGAGAAU	Cucsat.PASA.G12025.T21	1.46631	0.0170271	3	Transcription factor TGA1 isoform X1	Transcription factor			4.23762997420816e-12	2.44009450480612e-26
Csa-novel-miRNA7	CACAAAGAGAAGAAGAUUGAGAAU	Cucsat.PASA.G13027.T22	1.46631	0.0170271	3	Lysine-specific demethylase	jumonji domain protein				1.1008603248234e-11
Csa-novel-miRNA7	CACAAAGAGAAGAAGAUUGAGAAU	Cucsat.PASA.G13027.T17	1.46631	0.0170271	3	Lysine-specific demethylase	jumonji domain protein				1.1008603248234e-11
Csa-novel-miRNA6	GUGAGGAUUAAAUUUGUGAGCUUU	Cucsat.PASA.G12585.T3	2.38054	1.44551e-09	3	lysosomal Pro-X carboxypeptidase-like	Lysosomal Pro-X			4.88239689101147e-11	3.56975862708832e-25
Csa-novel-miRNA6	GUGAGGAUUAAAUUUGUGAGCUUU	Cucsat.PASA.G12750.T49	2.38054	1.44551e-09	3	RNase H domain-containing protein	RNase H domain-containing protein
Csa-novel-miRNA6	GUGAGGAUUAAAUUUGUGAGCUUU	Cucsat.PASA.G12750.T39	2.38054	1.44551e-09	3	RNase H domain-containing protein	RNase H domain-containing protein
Csa-novel-miRNA6	GUGAGGAUUAAAUUUGUGAGCUUU	Cucsat.PASA.G12750.T48	2.38054	1.44551e-09	3	RNase H domain-containing protein	RNase H domain-containing protein
Csa-novel-miRNA6	GUGAGGAUUAAAUUUGUGAGCUUU	Cucsat.PASA.G12750.T26	2.38054	1.44551e-09	3	RNase H domain-containing protein	RNase H domain-containing protein
Csa-novel-miRNA6	GUGAGGAUUAAAUUUGUGAGCUUU	Cucsat.PASA.G12750.T31	2.38054	1.44551e-09	3	RNase H domain-containing protein	RNase H domain-containing protein
Csa-novel-miRNA6	GUGAGGAUUAAAUUUGUGAGCUUU	Cucsat.PASA.G12750.T34	2.38054	1.44551e-09	3	RNase H domain-containing protein	RNase H domain-containing protein
Csa-novel-miRNA6	GUGAGGAUUAAAUUUGUGAGCUUU	Cucsat.PASA.G12750.T23	2.38054	1.44551e-09	3	RNase H domain-containing protein
Csa-novel-miRNA6	GUGAGGAUUAAAUUUGUGAGCUUU	Cucsat.PASA.G12750.T25	2.38054	1.44551e-09	3	RNase H domain-containing protein
Csa-novel-miRNA6	GUGAGGAUUAAAUUUGUGAGCUUU	Cucsat.PASA.G12750.T21	2.38054	1.44551e-09	3	RNase H domain-containing protein
Csa-novel-miRNA6	GUGAGGAUUAAAUUUGUGAGCUUU	Cucsat.PASA.G12750.T8	2.38054	1.44551e-09	3	RNase H domain-containing protein	RNase H domain-containing protein
Csa-novel-miRNA6	GUGAGGAUUAAAUUUGUGAGCUUU	Cucsat.PASA.G12750.T24	2.38054	1.44551e-09	3	RNase H domain-containing protein
Csa-novel-miRNA6	GUGAGGAUUAAAUUUGUGAGCUUU	Cucsat.PASA.G12750.T9	2.38054	1.44551e-09	3	RNase H domain-containing protein	RNase H domain-containing protein
Csa-novel-miRNA6	GUGAGGAUUAAAUUUGUGAGCUUU	Cucsat.PASA.G12750.T10	2.38054	1.44551e-09	3	RNase H domain-containing protein	RNase H domain-containing protein
Csa-novel-miRNA6	GUGAGGAUUAAAUUUGUGAGCUUU	Cucsat.PASA.G12750.T11	2.38054	1.44551e-09	3	RNase H domain-containing protein	RNase H domain-containing protein
Csa-novel-miRNA6	GUGAGGAUUAAAUUUGUGAGCUUU	Cucsat.PASA.G12750.T17	2.38054	1.44551e-09	3	RNase H domain-containing protein
Csa-novel-miRNA6	GUGAGGAUUAAAUUUGUGAGCUUU	Cucsat.PASA.G12750.T16	2.38054	1.44551e-09	3	RNase H domain-containing protein
Csa-novel-miRNA6	GUGAGGAUUAAAUUUGUGAGCUUU	Cucsat.PASA.G12750.T13	2.38054	1.44551e-09	3	RNase H domain-containing protein	RNase H domain-containing protein
Csa-novel-miRNA6	GUGAGGAUUAAAUUUGUGAGCUUU	Cucsat.PASA.G12750.T15	2.38054	1.44551e-09	3	RNase H domain-containing protein	RNase H domain-containing protein
Csa-novel-miRNA6	GUGAGGAUUAAAUUUGUGAGCUUU	Cucsat.PASA.G12750.T3	2.38054	1.44551e-09	3	RNase H domain-containing protein	RNase H domain-containing protein
Csa-novel-miRNA6	GUGAGGAUUAAAUUUGUGAGCUUU	Cucsat.PASA.G12750.T20	2.38054	1.44551e-09	3	RNase H domain-containing protein
Csa-novel-miRNA6	GUGAGGAUUAAAUUUGUGAGCUUU	Cucsat.PASA.G12750.T28	2.38054	1.44551e-09	3	RNase H domain-containing protein
Csa-novel-miRNA6	GUGAGGAUUAAAUUUGUGAGCUUU	Cucsat.PASA.G12750.T5	2.38054	1.44551e-09	3	RNase H domain-containing protein	RNase H domain-containing protein
Csa-novel-miRNA6	GUGAGGAUUAAAUUUGUGAGCUUU	Cucsat.PASA.G12750.T18	2.38054	1.44551e-09	3	RNase H domain-containing protein
Csa-novel-miRNA6	GUGAGGAUUAAAUUUGUGAGCUUU	Cucsat.PASA.G12750.T4	2.38054	1.44551e-09	3	RNase H domain-containing protein	RNase H domain-containing protein
Csa-novel-miRNA6	GUGAGGAUUAAAUUUGUGAGCUUU	Cucsat.PASA.G12750.T2	2.38054	1.44551e-09	3	RNase H domain-containing protein	RNase H domain-containing protein	0.000434382943029366
Csa-novel-miRNA6	GUGAGGAUUAAAUUUGUGAGCUUU	Cucsat.PASA.G12750.T22	2.38054	1.44551e-09	3	RNase H domain-containing protein
Csa-novel-miRNA6	GUGAGGAUUAAAUUUGUGAGCUUU	Cucsat.PASA.G12750.T30	2.38054	1.44551e-09	3	RNase H domain-containing protein
Csa-novel-miRNA6	GUGAGGAUUAAAUUUGUGAGCUUU	Cucsat.PASA.G12750.T47	2.38054	1.44551e-09	3	RNase H domain-containing protein
Csa-miR2111	UAAUCUGCAUCCUGAGGUUUA	Cucsat.PASA.G12300.T24	1.04214	0.00017789	3	pleiotropic drug resistance protein 2	pleiotropic drug resistance protein 2-like			7.13159877809149e-05	0.00014349430218628
Csa-miR2111	UAAUCUGCAUCCUGAGGUUUA	Cucsat.PASA.G12300.T37	1.04214	0.00017789	3	pleiotropic drug resistance protein 2	pleiotropic drug resistance protein 2-like			2.7591557968741e-05	0.00014349430218628
Csa-miR2111	UAAUCUGCAUCCUGAGGUUUA	Cucsat.PASA.G12300.T19	1.04214	0.00017789	3	pleiotropic drug resistance protein 2	pleiotropic drug resistance protein 2-like			2.55013341793892e-05	0.00014349430218628
Csa-miR2111	UAAUCUGCAUCCUGAGGUUUA	Cucsat.PASA.G12300.T44	1.04214	0.00017789	3	pleiotropic drug resistance protein 2	pleiotropic drug resistance protein 2-like			3.3622773825381e-06	0.00014349430218628
Csa-miR2111	UAAUCUGCAUCCUGAGGUUUA	Cucsat.PASA.G12300.T18	1.04214	0.00017789	3	pleiotropic drug resistance protein 2	pleiotropic drug resistance protein 2-like			1.11707662613152e-05	0.00014349430218628
Csa-miR2111	UAAUCUGCAUCCUGAGGUUUA	Cucsat.PASA.G12300.T16	1.04214	0.00017789	3	pleiotropic drug resistance protein 2	pleiotropic drug resistance protein 2-like			6.11387318790105e-07	0.00014349430218628
Csa-miR2111	UAAUCUGCAUCCUGAGGUUUA	Cucsat.PASA.G12300.T36	1.04214	0.00017789	3	pleiotropic drug resistance protein 2	pleiotropic drug resistance protein 2-like			2.93201548937127e-05	0.00014349430218628
Csa-miR2111	UAAUCUGCAUCCUGAGGUUUA	Cucsat.PASA.G12300.T20	1.04214	0.00017789	3	pleiotropic drug resistance protein 2	pleiotropic drug resistance protein 2-like			3.53128670182322e-05	0.00014349430218628
Csa-miR2111	UAAUCUGCAUCCUGAGGUUUA	Cucsat.PASA.G12300.T60	1.04214	0.00017789	3	pleiotropic drug resistance protein 2	pleiotropic drug resistance protein 2-like			5.59511900730786e-05	0.00014349430218628
Csa-miR2111	UAAUCUGCAUCCUGAGGUUUA	Cucsat.PASA.G12300.T42	1.04214	0.00017789	3	pleiotropic drug resistance protein 2	pleiotropic drug resistance protein 2-like			0.000156166975006387	0.00014349430218628
Csa-miR2111	UAAUCUGCAUCCUGAGGUUUA	Cucsat.PASA.G12300.T33	1.04214	0.00017789	3	pleiotropic drug resistance protein 2	pleiotropic drug resistance protein 2-like			7.82311824534347e-05	0.00014349430218628
Csa-miR2111	UAAUCUGCAUCCUGAGGUUUA	Cucsat.PASA.G12300.T39	1.04214	0.00017789	3	pleiotropic drug resistance protein 2	pleiotropic drug resistance protein 2-like			1.12312065073488e-05	0.00014349430218628
Csa-miR2111	UAAUCUGCAUCCUGAGGUUUA	Cucsat.PASA.G12300.T17	1.04214	0.00017789	3	pleiotropic drug resistance protein 2	pleiotropic drug resistance protein 2-like			7.16836398985318e-05	0.00014349430218628
Csa-miR2111	UAAUCUGCAUCCUGAGGUUUA	Cucsat.PASA.G12300.T62	1.04214	0.00017789	3	pleiotropic drug resistance protein 2	pleiotropic drug resistance protein 2-like			2.13008659513754e-05	0.00014349430218628
Csa-miR2111	UAAUCUGCAUCCUGAGGUUUA	Cucsat.PASA.G12300.T14	1.04214	0.00017789	3	pleiotropic drug resistance protein 2	pleiotropic drug resistance protein 2-like			7.49487298423085e-05	0.00014349430218628
Csa-miR2111	UAAUCUGCAUCCUGAGGUUUA	Cucsat.PASA.G12300.T58	1.04214	0.00017789	3	pleiotropic drug resistance protein 2	pleiotropic drug resistance protein 2-like				0.00014349430218628
Csa-miR2111	UAAUCUGCAUCCUGAGGUUUA	Cucsat.PASA.G12300.T70	1.04214	0.00017789	3	pleiotropic drug resistance protein 2	pleiotropic drug resistance protein 2-like			0.000130675963075092	0.00014349430218628
Csa-miR2111	UAAUCUGCAUCCUGAGGUUUA	Cucsat.PASA.G12300.T15	1.04214	0.00017789	3	pleiotropic drug resistance protein 2	pleiotropic drug resistance protein 2-like			2.6043600223747e-05	0.00014349430218628
Csa-miR2111	UAAUCUGCAUCCUGAGGUUUA	Cucsat.PASA.G12300.T22	1.04214	0.00017789	3	pleiotropic drug resistance protein 2	pleiotropic drug resistance protein 2-like			1.78694573474296e-05	0.00014349430218628
Csa-miR2111	UAAUCUGCAUCCUGAGGUUUA	Cucsat.PASA.G12300.T11	1.04214	0.00017789	3	pleiotropic drug resistance protein 2	pleiotropic drug resistance protein 2-like			0.000192832796822969	0.00014349430218628
Csa-miR2111	UAAUCUGCAUCCUGAGGUUUA	Cucsat.PASA.G12300.T12	1.04214	0.00017789	3	pleiotropic drug resistance protein 2	pleiotropic drug resistance protein 2-like			2.32477685852508e-05	0.00014349430218628
Csa-miR2111	UAAUCUGCAUCCUGAGGUUUA	Cucsat.PASA.G12300.T13	1.04214	0.00017789	3	pleiotropic drug resistance protein 2	pleiotropic drug resistance protein 2-like			0.000123683573472397	0.00014349430218628
Csa-miR2111	UAAUCUGCAUCCUGAGGUUUA	Cucsat.PASA.G12300.T9	1.04214	0.00017789	3	pleiotropic drug resistance protein 2	pleiotropic drug resistance protein 2-like				0.00014349430218628
Csa-miR2111	UAAUCUGCAUCCUGAGGUUUA	Cucsat.PASA.G12300.T3	1.04214	0.00017789	3	pleiotropic drug resistance protein 2	pleiotropic drug resistance protein 2-like			0.000277369972606005	0.00014349430218628
Csa-miR2111	UAAUCUGCAUCCUGAGGUUUA	Cucsat.PASA.G12300.T2	1.04214	0.00017789	3	pleiotropic drug resistance protein 2	pleiotropic drug resistance protein 2-like			1.59786858711991e-05	0.00014349430218628
Csa-miR2111	UAAUCUGCAUCCUGAGGUUUA	Cucsat.PASA.G12300.T8	1.04214	0.00017789	3	pleiotropic drug resistance protein 2	pleiotropic drug resistance protein 2-like			0.00032561420198772	0.00014349430218628
Csa-miR2111	UAAUCUGCAUCCUGAGGUUUA	Cucsat.PASA.G12300.T30	1.04214	0.00017789	3	pleiotropic drug resistance protein 2	pleiotropic drug resistance protein 2-like			0.000213530604620628	0.00014349430218628
Csa-miR2111	UAAUCUGCAUCCUGAGGUUUA	Cucsat.PASA.G12300.T7	1.04214	0.00017789	3	pleiotropic drug resistance protein 2	pleiotropic drug resistance protein 2-like			2.9163558586939e-05	0.00014349430218628
Csa-miR2111	UAAUCUGCAUCCUGAGGUUUA	Cucsat.PASA.G12300.T6	1.04214	0.00017789	3	pleiotropic drug resistance protein 2	pleiotropic drug resistance protein 2-like			3.14866304791305e-05	0.00014349430218628
Csa-miR2111	UAAUCUGCAUCCUGAGGUUUA	Cucsat.PASA.G12300.T40	1.04214	0.00017789	3	pleiotropic drug resistance protein 2	pleiotropic drug resistance protein 2-like			4.19813630604847e-08	0.00014349430218628
Csa-miR2111	UAAUCUGCAUCCUGAGGUUUA	Cucsat.PASA.G12300.T61	1.04214	0.00017789	3	pleiotropic drug resistance protein 2	pleiotropic drug resistance protein 2-like			0.00092460405819413	0.00014349430218628
Csa-miR2111	UAAUCUGCAUCCUGAGGUUUA	Cucsat.PASA.G12300.T1	1.04214	0.00017789	3	pleiotropic drug resistance protein 2	pleiotropic drug resistance protein 2-like			0.000158116855090044	0.00014349430218628
Csa-miR2111	UAAUCUGCAUCCUGAGGUUUA	Cucsat.PASA.G12300.T5	1.04214	0.00017789	3	pleiotropic drug resistance protein 2	pleiotropic drug resistance protein 2-like			2.59528210641873e-05	0.00014349430218628
Csa-miR2111	UAAUCUGCAUCCUGAGGUUUA	Cucsat.PASA.G12300.T45	1.04214	0.00017789	3	pleiotropic drug resistance protein 2	pleiotropic drug resistance protein 2-like				0.00014349430218628
Csa-miR2111	UAAUCUGCAUCCUGAGGUUUA	Cucsat.PASA.G12300.T46	1.04214	0.00017789	3	pleiotropic drug resistance protein 2	pleiotropic drug resistance protein 2-like			3.37582440414055e-10	0.00014349430218628
Csa-miR2111	UAAUCUGCAUCCUGAGGUUUA	Cucsat.PASA.G12300.T66	1.04214	0.00017789	3	pleiotropic drug resistance protein 2	pleiotropic drug resistance protein 2-like				0.00014349430218628
Csa-miR2111	UAAUCUGCAUCCUGAGGUUUA	Cucsat.PASA.G12300.T56	1.04214	0.00017789	3	pleiotropic drug resistance protein 2	pleiotropic drug resistance protein 2-like				0.00014349430218628
Csa-miR2111	UAAUCUGCAUCCUGAGGUUUA	Cucsat.PASA.G12300.T50	1.04214	0.00017789	3	pleiotropic drug resistance protein 2	pleiotropic drug resistance protein 2-like				0.00014349430218628
Csa-miR2111	UAAUCUGCAUCCUGAGGUUUA	Cucsat.PASA.G12300.T4	1.04214	0.00017789	3	pleiotropic drug resistance protein 2	pleiotropic drug resistance protein 2-like				0.00014349430218628
Csa-miR2111	UAAUCUGCAUCCUGAGGUUUA	Cucsat.PASA.G12300.T10	1.04214	0.00017789	3	pleiotropic drug resistance protein 2	pleiotropic drug resistance protein 2-like			5.06851969842143e-05	0.00014349430218628
Csa-miR393	UCCAAAGGGAUCGCAUUGAUC	Cucsat.PASA.G12652.T1	0.702871	0.0111238	3	disease resistance protein RGA2-like	resistance protein
Csa-miR156	UGACAGAAGAGAGUGAGCAC	Cucsat.PASA.G11857.T1	-1.47401	6.61448e-06	3	30S ribosomal protein S11	ribosomal protein S11
Csa-miR156	UGACAGAAGAGAGUGAGCAC	Cucsat.PASA.G13368.T13	-1.47401	6.61448e-06	3	Ubiquitin carboxyl-terminal hydrolase	ubiquitin carboxyl-terminal hydrolase
Csa-miR156	UGACAGAAGAGAGUGAGCAC	Cucsat.PASA.G13368.T5	-1.47401	6.61448e-06	3	Ubiquitin carboxyl-terminal hydrolase	ubiquitin carboxyl-terminal hydrolase
Csa-miR156	UGACAGAAGAGAGUGAGCAC	Cucsat.PASA.G13368.T8	-1.47401	6.61448e-06	3	Ubiquitin carboxyl-terminal hydrolase	ubiquitin carboxyl-terminal hydrolase
Csa-miR156	UGACAGAAGAGAGUGAGCAC	Cucsat.PASA.G13368.T3	-1.47401	6.61448e-06	3	Ubiquitin carboxyl-terminal hydrolase	ubiquitin carboxyl-terminal hydrolase
Csa-miR156	UGACAGAAGAGAGUGAGCAC	Cucsat.PASA.G13368.T1	-1.47401	6.61448e-06	3	Ubiquitin carboxyl-terminal hydrolase	ubiquitin carboxyl-terminal hydrolase	9.78971434262383e-07
Csa-miR156	UGACAGAAGAGAGUGAGCAC	Cucsat.PASA.G13368.T2	-1.47401	6.61448e-06	3	Ubiquitin carboxyl-terminal hydrolase	ubiquitin carboxyl-terminal hydrolase
Csa-miR156	UGACAGAAGAGAGUGAGCAC	Cucsat.PASA.G13368.T7	-1.47401	6.61448e-06	3	Ubiquitin carboxyl-terminal hydrolase	ubiquitin carboxyl-terminal hydrolase
Csa-miR156	UGACAGAAGAGAGUGAGCAC	Cucsat.PASA.G13368.T10	-1.47401	6.61448e-06	3	Ubiquitin carboxyl-terminal hydrolase	ubiquitin carboxyl-terminal hydrolase
Csa-miR156	UGACAGAAGAGAGUGAGCAC	Cucsat.PASA.G13368.T9	-1.47401	6.61448e-06	3	Ubiquitin carboxyl-terminal hydrolase	ubiquitin carboxyl-terminal hydrolase
Csa-miR156	UGACAGAAGAGAGUGAGCAC	Cucsat.PASA.G13368.T4	-1.47401	6.61448e-06	3	Ubiquitin carboxyl-terminal hydrolase	ubiquitin carboxyl-terminal hydrolase
Csa-miR156	UGACAGAAGAGAGUGAGCAC	Cucsat.PASA.G13368.T11	-1.47401	6.61448e-06	3	Ubiquitin carboxyl-terminal hydrolase	ubiquitin carboxyl-terminal hydrolase
Csa-miR156	UGACAGAAGAGAGUGAGCAC	Cucsat.PASA.G13368.T6	-1.47401	6.61448e-06	3	Ubiquitin carboxyl-terminal hydrolase	ubiquitin carboxyl-terminal hydrolase
Csa-miR156	UGACAGAAGAGAGUGAGCAC	Cucsat.PASA.G13368.T12	-1.47401	6.61448e-06	3	Ubiquitin carboxyl-terminal hydrolase	ubiquitin carboxyl-terminal hydrolase
Csa-miR156	UGACAGAAGAGAGUGAGCAC	Cucsat.PASA.G12718.T5	-1.47401	6.61448e-06	3	TIR domain-containing protein	resistance protein
Csa-miR156	UGACAGAAGAGAGUGAGCAC	Cucsat.PASA.G12718.T4	-1.47401	6.61448e-06	3	TIR domain-containing protein	resistance protein
Csa-miR156	UGACAGAAGAGAGUGAGCAC	Cucsat.PASA.G12718.T3	-1.47401	6.61448e-06	3	TIR domain-containing protein	resistance protein
Csa-miR156	UGACAGAAGAGAGUGAGCAC	Cucsat.PASA.G12718.T1	-1.47401	6.61448e-06	3	TIR domain-containing protein	resistance protein
Csa-miR156	UGACAGAAGAGAGUGAGCAC	Cucsat.PASA.G12718.T7	-1.47401	6.61448e-06	3	TIR domain-containing protein	resistance protein
Csa-miR156	UGACAGAAGAGAGUGAGCAC	Cucsat.PASA.G12718.T2	-1.47401	6.61448e-06	3	TIR domain-containing protein	resistance protein	0.000573733317014905
Csa-miR156	UGACAGAAGAGAGUGAGCAC	Cucsat.PASA.G12718.T8	-1.47401	6.61448e-06	3	TIR domain-containing protein	resistance protein
Csa-miR156	UGACAGAAGAGAGUGAGCAC	Cucsat.PASA.G12718.T6	-1.47401	6.61448e-06	3	TIR domain-containing protein	resistance protein
Csa-miR156	UGACAGAAGAGAGUGAGCAC	Cucsat.PASA.G12718.T9	-1.47401	6.61448e-06	3	TIR domain-containing protein	resistance protein
Csa-miR156	UGACAGAAGAGAGUGAGCAC	Cucsat.PASA.G12718.T16	-1.47401	6.61448e-06	3	TIR domain-containing protein
Csa-miR156	UGACAGAAGAGAGUGAGCAC	Cucsat.PASA.G12718.T15	-1.47401	6.61448e-06	3	TIR domain-containing protein
Csa-miR156	UGACAGAAGAGAGUGAGCAC	Cucsat.PASA.G12718.T11	-1.47401	6.61448e-06	3	TIR domain-containing protein
Csa-miR156	UGACAGAAGAGAGUGAGCAC	Cucsat.PASA.G12718.T17	-1.47401	6.61448e-06	3	TIR domain-containing protein
Csa-miR156	UGACAGAAGAGAGUGAGCAC	Cucsat.PASA.G11920.T3	-1.47401	6.61448e-06	3	cationic amino acid transporter 8	Cationic amino acid transporter
Csa-miR156	UGACAGAAGAGAGUGAGCAC	Cucsat.PASA.G11920.T1	-1.47401	6.61448e-06	3	cationic amino acid transporter 8	Cationic amino acid transporter
Csa-miR156	UGACAGAAGAGAGUGAGCAC	Cucsat.PASA.G11920.T2	-1.47401	6.61448e-06	3	cationic amino acid transporter 8	Cationic amino acid transporter
Csa-miR157	UGACAGAAGAUAGAGAGCAC	Cucsat.miRNA.G295.T1	1.10517	0.000551044	3		Similar to cme-MIR156f
Csa-miR157	UGACAGAAGAUAGAGAGCAC	Cucsat.PASA.G13500.T8	1.10517	0.000551044	3	serine/arginine-rich splicing factor RSZ22A	splicing factor				2.01572820870899e-06
Csa-miR157	UGACAGAAGAUAGAGAGCAC	Cucsat.PASA.G13500.T1	1.10517	0.000551044	3	serine/arginine-rich splicing factor RSZ22A	splicing factor				2.01572820870899e-06
Csa-miR157	UGACAGAAGAUAGAGAGCAC	Cucsat.PASA.G13500.T2	1.10517	0.000551044	3	serine/arginine-rich splicing factor RSZ22A	splicing factor				2.01572820870899e-06
Csa-miR157	UGACAGAAGAUAGAGAGCAC	Cucsat.PASA.G13500.T4	1.10517	0.000551044	3	serine/arginine-rich splicing factor RSZ22A	splicing factor				2.01572820870899e-06
Csa-miR157	UGACAGAAGAUAGAGAGCAC	Cucsat.PASA.G13500.T6	1.10517	0.000551044	3	serine/arginine-rich splicing factor RSZ22A	splicing factor				2.01572820870899e-06
Csa-miR157	UGACAGAAGAUAGAGAGCAC	Cucsat.PASA.G13500.T3	1.10517	0.000551044	3	serine/arginine-rich splicing factor RSZ22A	splicing factor				2.01572820870899e-06
Csa-miR157	UGACAGAAGAUAGAGAGCAC	Cucsat.PASA.G13500.T5	1.10517	0.000551044	3	serine/arginine-rich splicing factor RSZ22A	splicing factor				2.01572820870899e-06
Csa-miR157	UGACAGAAGAUAGAGAGCAC	Cucsat.PASA.G13500.T9	1.10517	0.000551044	3	serine/arginine-rich splicing factor RSZ22A	splicing factor				2.01572820870899e-06
Csa-miR157	UGACAGAAGAUAGAGAGCAC	Cucsat.PASA.G13500.T7	1.10517	0.000551044	3	serine/arginine-rich splicing factor RSZ22A	splicing factor				2.01572820870899e-06
Csa-miR157	UGACAGAAGAUAGAGAGCAC	Cucsat.PASA.G13500.T10	1.10517	0.000551044	3	serine/arginine-rich splicing factor RSZ22A					2.01572820870899e-06
Csa-miR157	UGACAGAAGAUAGAGAGCAC	Cucsat.PASA.G11478.T1	1.10517	0.000551044	3	Protein kinase domain-containing protein	PB1	3.24879225884469e-05	1.69641812966442e-07
Csa-miR157	UGACAGAAGAUAGAGAGCAC	Cucsat.PASA.G11478.T2	1.10517	0.000551044	3	Protein kinase domain-containing protein	PB1	0.000145408914528369	1.69641812966442e-07
Csa-miR157	UGACAGAAGAUAGAGAGCAC	Cucsat.PASA.G11478.T4	1.10517	0.000551044	3	Protein kinase domain-containing protein	PB1		1.69641812966442e-07
Csa-miR157	UGACAGAAGAUAGAGAGCAC	Cucsat.PASA.G12328.T14	1.10517	0.000551044	3	60S ribosomal protein L44
Csa-miR157	UGACAGAAGAUAGAGAGCAC	Cucsat.PASA.G12328.T17	1.10517	0.000551044	3	60S ribosomal protein L44
Csa-miR157	UGACAGAAGAUAGAGAGCAC	Cucsat.PASA.G12328.T16	1.10517	0.000551044	3	60S ribosomal protein L44
Csa-miR157	UGACAGAAGAUAGAGAGCAC	Cucsat.PASA.G12328.T6	1.10517	0.000551044	3	60S ribosomal protein L44
Csa-miR157	UGACAGAAGAUAGAGAGCAC	Cucsat.PASA.G12328.T13	1.10517	0.000551044	3	60S ribosomal protein L44
Csa-miR157	UGACAGAAGAUAGAGAGCAC	Cucsat.PASA.G12328.T5	1.10517	0.000551044	3	60S ribosomal protein L44
Csa-miR157	UGACAGAAGAUAGAGAGCAC	Cucsat.PASA.G12328.T9	1.10517	0.000551044	3	60S ribosomal protein L44
Csa-miR157	UGACAGAAGAUAGAGAGCAC	Cucsat.PASA.G12328.T12	1.10517	0.000551044	3	60S ribosomal protein L44	60S ribosomal protein
Csa-miR157	UGACAGAAGAUAGAGAGCAC	Cucsat.PASA.G12328.T8	1.10517	0.000551044	3	60S ribosomal protein L44
Csa-miR157	UGACAGAAGAUAGAGAGCAC	Cucsat.PASA.G12328.T18	1.10517	0.000551044	3	60S ribosomal protein L44
Csa-miR157	UGACAGAAGAUAGAGAGCAC	Cucsat.PASA.G12328.T15	1.10517	0.000551044	3	60S ribosomal protein L44
Csa-miR157	UGACAGAAGAUAGAGAGCAC	Cucsat.PASA.G12328.T7	1.10517	0.000551044	3	60S ribosomal protein L44
Csa-miR157	UGACAGAAGAUAGAGAGCAC	Cucsat.PASA.G12328.T2	1.10517	0.000551044	3	60S ribosomal protein L44	60S ribosomal protein
Csa-miR157	UGACAGAAGAUAGAGAGCAC	Cucsat.PASA.G12328.T3	1.10517	0.000551044	3	60S ribosomal protein L44
Csa-miR157	UGACAGAAGAUAGAGAGCAC	Cucsat.PASA.G12328.T11	1.10517	0.000551044	3	60S ribosomal protein L44
Csa-miR157	UGACAGAAGAUAGAGAGCAC	Cucsat.PASA.G12328.T4	1.10517	0.000551044	3	60S ribosomal protein L44
Csa-miR157	UGACAGAAGAUAGAGAGCAC	Cucsat.PASA.G12328.T10	1.10517	0.000551044	3	60S ribosomal protein L44
Csa-miR157	UGACAGAAGAUAGAGAGCAC	Cucsat.PASA.G12328.T1	1.10517	0.000551044	3	60S ribosomal protein L44	60S ribosomal protein
Csa-miR157	UGACAGAAGAUAGAGAGCAC	Cucsat.PASA.G11791.T5	1.10517	0.000551044	3						1.65757149990806e-11
Csa-miR157	UGACAGAAGAUAGAGAGCAC	Cucsat.PASA.G11791.T2	1.10517	0.000551044	3						1.65757149990806e-11
Csa-miR157	UGACAGAAGAUAGAGAGCAC	Cucsat.PASA.G11791.T1	1.10517	0.000551044	3						1.65757149990806e-11
Csa-miR157	UGACAGAAGAUAGAGAGCAC	Cucsat.PASA.G11791.T4	1.10517	0.000551044	3						1.65757149990806e-11
Csa-miR157	UGACAGAAGAUAGAGAGCAC	Cucsat.PASA.G11791.T3	1.10517	0.000551044	3						1.65757149990806e-11
Csa-miR157	UGACAGAAGAUAGAGAGCAC	Cucsat.PASA.G11791.T8	1.10517	0.000551044	3						1.65757149990806e-11
Csa-miR157	UGACAGAAGAUAGAGAGCAC	Cucsat.PASA.G11791.T6	1.10517	0.000551044	3					4.38860655973809e-06	1.65757149990806e-11
Csa-miR157	UGACAGAAGAUAGAGAGCAC	Cucsat.PASA.G11791.T7	1.10517	0.000551044	3					0.000116742427024425	1.65757149990806e-11
Csa-miR157	UGACAGAAGAUAGAGAGCAC	Cucsat.PASA.G11898.T17	1.10517	0.000551044	3	Non-specific serine/threonine protein kinase	LRR receptor-like serine threonine-protein kinase
Csa-miR157	UGACAGAAGAUAGAGAGCAC	Cucsat.PASA.G11898.T13	1.10517	0.000551044	3	Non-specific serine/threonine protein kinase	LRR receptor-like serine threonine-protein kinase
Csa-miR157	UGACAGAAGAUAGAGAGCAC	Cucsat.PASA.G11898.T5	1.10517	0.000551044	3	Non-specific serine/threonine protein kinase	LRR receptor-like serine threonine-protein kinase
Csa-miR157	UGACAGAAGAUAGAGAGCAC	Cucsat.PASA.G11898.T38	1.10517	0.000551044	3	Non-specific serine/threonine protein kinase	LRR receptor-like serine threonine-protein kinase
Csa-miR157	UGACAGAAGAUAGAGAGCAC	Cucsat.PASA.G11898.T9	1.10517	0.000551044	3	Non-specific serine/threonine protein kinase	LRR receptor-like serine threonine-protein kinase
Csa-miR157	UGACAGAAGAUAGAGAGCAC	Cucsat.PASA.G13027.T15	1.10517	0.000551044	3	Lysine-specific demethylase	jumonji domain protein				1.1008603248234e-11
Csa-miR157	UGACAGAAGAUAGAGAGCAC	Cucsat.PASA.G13027.T31	1.10517	0.000551044	3	Lysine-specific demethylase	jumonji domain protein				1.1008603248234e-11
Csa-miR157	UGACAGAAGAUAGAGAGCAC	Cucsat.PASA.G13027.T10	1.10517	0.000551044	3	Lysine-specific demethylase	jumonji domain protein				1.1008603248234e-11
Csa-miR157	UGACAGAAGAUAGAGAGCAC	Cucsat.PASA.G13027.T32	1.10517	0.000551044	3	Lysine-specific demethylase	jumonji domain protein			1.17186177745772e-07	1.1008603248234e-11
Csa-miR157	UGACAGAAGAUAGAGAGCAC	Cucsat.PASA.G13027.T12	1.10517	0.000551044	3	Lysine-specific demethylase	jumonji domain protein				1.1008603248234e-11
Csa-miR157	UGACAGAAGAUAGAGAGCAC	Cucsat.PASA.G13027.T16	1.10517	0.000551044	3	Lysine-specific demethylase	jumonji domain protein				1.1008603248234e-11
Csa-miR157	UGACAGAAGAUAGAGAGCAC	Cucsat.PASA.G13027.T3	1.10517	0.000551044	3	Lysine-specific demethylase	jumonji domain protein				1.1008603248234e-11
Csa-miR157	UGACAGAAGAUAGAGAGCAC	Cucsat.PASA.G13027.T11	1.10517	0.000551044	3	Lysine-specific demethylase	jumonji domain protein			0.000150041309128176	1.1008603248234e-11
Csa-miR157	UGACAGAAGAUAGAGAGCAC	Cucsat.PASA.G13027.T23	1.10517	0.000551044	3	Lysine-specific demethylase	jumonji domain protein				1.1008603248234e-11
Csa-miR157	UGACAGAAGAUAGAGAGCAC	Cucsat.PASA.G11898.T57	1.10517	0.000551044	3	Non-specific serine/threonine protein kinase	LRR receptor-like serine threonine-protein kinase
Csa-novel-miRNA2	UGAGCCAAACAUGACUUGCCU	Cucsat.PASA.G11940.T1	-1.65464	3.20385e-06	3	S-acyltransferase	zinc finger
Csa-novel-miRNA2	UGAGCCAAACAUGACUUGCCU	Cucsat.PASA.G11940.T4	-1.65464	3.20385e-06	3	S-acyltransferase	zinc finger
Csa-novel-miRNA2	UGAGCCAAACAUGACUUGCCU	Cucsat.PASA.G11940.T2	-1.65464	3.20385e-06	3	S-acyltransferase	zinc finger
Csa-novel-miRNA2	UGAGCCAAACAUGACUUGCCU	Cucsat.PASA.G11940.T3	-1.65464	3.20385e-06	3	S-acyltransferase	zinc finger
Csa-novel-miRNA2	UGAGCCAAACAUGACUUGCCU	Cucsat.PASA.G11940.T5	-1.65464	3.20385e-06	3	S-acyltransferase	zinc finger
Csa-miR156a	UUGACAGAAGAGAGUGAGCAC	Cucsat.PASA.G11859.T1	-2.42486	1.15161e-14	3	Hyccin	Hyccin
Csa-miR156a	UUGACAGAAGAGAGUGAGCAC	Cucsat.PASA.G11859.T2	-2.42486	1.15161e-14	3	Hyccin	Hyccin
Csa-miR156a	UUGACAGAAGAGAGUGAGCAC	Cucsat.PASA.G11857.T1	-2.42486	1.15161e-14	3	30S ribosomal protein S11	ribosomal protein S11
Csa-miR157a	UUGACAGAAGAUAGAGAGCAC	Cucsat.PASA.G13027.T15	3.57127	4.11831e-17	3	Lysine-specific demethylase	jumonji domain protein				1.1008603248234e-11
Csa-miR157a	UUGACAGAAGAUAGAGAGCAC	Cucsat.PASA.G13027.T31	3.57127	4.11831e-17	3	Lysine-specific demethylase	jumonji domain protein				1.1008603248234e-11
Csa-miR157a	UUGACAGAAGAUAGAGAGCAC	Cucsat.PASA.G13027.T10	3.57127	4.11831e-17	3	Lysine-specific demethylase	jumonji domain protein				1.1008603248234e-11
Csa-miR157a	UUGACAGAAGAUAGAGAGCAC	Cucsat.PASA.G13027.T32	3.57127	4.11831e-17	3	Lysine-specific demethylase	jumonji domain protein			1.17186177745772e-07	1.1008603248234e-11
Csa-miR157a	UUGACAGAAGAUAGAGAGCAC	Cucsat.PASA.G13027.T12	3.57127	4.11831e-17	3	Lysine-specific demethylase	jumonji domain protein				1.1008603248234e-11
Csa-miR157a	UUGACAGAAGAUAGAGAGCAC	Cucsat.PASA.G13027.T16	3.57127	4.11831e-17	3	Lysine-specific demethylase	jumonji domain protein				1.1008603248234e-11
Csa-miR157a	UUGACAGAAGAUAGAGAGCAC	Cucsat.PASA.G13027.T3	3.57127	4.11831e-17	3	Lysine-specific demethylase	jumonji domain protein				1.1008603248234e-11
Csa-miR157a	UUGACAGAAGAUAGAGAGCAC	Cucsat.PASA.G13027.T11	3.57127	4.11831e-17	3	Lysine-specific demethylase	jumonji domain protein			0.000150041309128176	1.1008603248234e-11
Csa-miR157a	UUGACAGAAGAUAGAGAGCAC	Cucsat.PASA.G13027.T23	3.57127	4.11831e-17	3	Lysine-specific demethylase	jumonji domain protein				1.1008603248234e-11
Csa-miR157a	UUGACAGAAGAUAGAGAGCAC	Cucsat.PASA.G11715.T13	3.57127	4.11831e-17	3	abscisic acid 8'-hydroxylase 1	Abscisic acid 8'-hydroxylase		1.88341681680763e-07
Csa-miR157a	UUGACAGAAGAUAGAGAGCAC	Cucsat.PASA.G11715.T7	3.57127	4.11831e-17	3	abscisic acid 8'-hydroxylase 1	Abscisic acid 8'-hydroxylase		1.88341681680763e-07
Csa-miR157a	UUGACAGAAGAUAGAGAGCAC	Cucsat.PASA.G11715.T10	3.57127	4.11831e-17	3	abscisic acid 8'-hydroxylase 1	Abscisic acid 8'-hydroxylase		1.88341681680763e-07
Csa-miR157a	UUGACAGAAGAUAGAGAGCAC	Cucsat.PASA.G11715.T4	3.57127	4.11831e-17	3	abscisic acid 8'-hydroxylase 1	Abscisic acid 8'-hydroxylase		1.88341681680763e-07
Csa-miR157a	UUGACAGAAGAUAGAGAGCAC	Cucsat.PASA.G11715.T5	3.57127	4.11831e-17	3	abscisic acid 8'-hydroxylase 1	Abscisic acid 8'-hydroxylase		1.88341681680763e-07
Csa-miR157a	UUGACAGAAGAUAGAGAGCAC	Cucsat.PASA.G11715.T8	3.57127	4.11831e-17	3	abscisic acid 8'-hydroxylase 1	Abscisic acid 8'-hydroxylase		1.88341681680763e-07
Csa-miR157a	UUGACAGAAGAUAGAGAGCAC	Cucsat.PASA.G11715.T11	3.57127	4.11831e-17	3	abscisic acid 8'-hydroxylase 1	Abscisic acid 8'-hydroxylase		1.88341681680763e-07
[truncated: 1,927 more rows]

## Sheet: B10_3_5vsB10_L
miRNA_id	miRNA_Acc.	Target_Acc.	logFC	FDR	Expectation	Cucdb_annotation	B10_Description	FDR_transcript_upregulated	FDR_gene_upregulated	FDR_transcript_downregulated	FDR_gene_downregulated		miRNA_Acc.	found miRNAs
[truncated: 2,531 more rows]

[truncated: 3 more sheets: B10_6_8vsB10_L, B10_9vsB10_L, B10_apexvsB10_L]
